# Supplementary material for: MArVD2: a machine learning enhanced tool to discriminate between archaeal and bacterial viruses in viral datasets
Source: ISME Commun. 2023 Aug 24;3:87. doi: 10.1038/s43705-023-00295-9 (PMC10449787; doi:10.1038/s43705-023-00295-9)
Supplement: Supplementary file 8 — Supplementary Table 1 [file 43705_2023_295_MOESM8_ESM.xlsx]

## Sheet: training_data_annotations
Count	Gene	Scaffold	gene_position	start_position	end_position	strandedness	rank	Any-archaea-signal	archaea	archvir	kegg_id	kegg_hit	kegg_RBH	kegg_identity	kegg_bitScore	kegg_eVal	viral_id	viral_hit	viral_RBH	viral_identity	viral_bitScore	viral_eVal	peptidase_id	peptidase_family	peptidase_hit	peptidase_RBH	peptidase_identity	peptidase_bitScore	peptidase_eVal	pfam_hits	cazy_hits	vogdb_description	vogdb_categories	heme_regulatory_motif_count	vogdb_hits	virsorter_category	auxiliary_score	is_transposon	amg_flags
595	archvir_cat_1_VIRSorter_A05_NODE_338_length_29095_cov_12_781784-cat_2_VIRSorter_A05_NODE_338_length_29095_cov_12_781784-cat_2__full-cat_1_20	archvir_cat_1_VIRSorter_A05_NODE_338_length_29095_cov_12_781784-cat_2_VIRSorter_A05_NODE_338_length_29095_cov_12_781784-cat_2__full-cat_1	20	12456	15008	-1	C	no	Non-arch	Non-archvir	K10747	tnr:Thena_0261 DNA ligase (EC:6.5.1.1); K10747 DNA ligase 1 [EC:6.5.1.1]	False	0.265	83	2.208e-13	NP_039006.1	NP_039006.1 DNA ligase [Fowlpox virus]	False	0.224	69	8.418e-11								ATP dependent DNA ligase domain [PF01068.21]; mRNA capping enzyme, catalytic domain [PF01331.19]		sp|P00970|DNLI_BPT4 DNA ligase; XhXr	Xh;Xr	0		1	1	False	V
1438	archvir_cat_1_VIRSorter_A13B_NODE_383_length_24262_cov_7_683480-cat_2_VIRSorter_A13B_NODE_383_length_24262_cov_7_683480-cat_2__full-cat_1_10	archvir_cat_1_VIRSorter_A13B_NODE_383_length_24262_cov_7_683480-cat_2_VIRSorter_A13B_NODE_383_length_24262_cov_7_683480-cat_2__full-cat_1	10	8015	10567	1	C	no	Non-arch	Non-archvir	K10747	tnr:Thena_0261 DNA ligase (EC:6.5.1.1); K10747 DNA ligase 1 [EC:6.5.1.1]	False	0.265	83	2.208e-13	NP_039006.1	NP_039006.1 DNA ligase [Fowlpox virus]	False	0.224	69	8.418e-11								ATP dependent DNA ligase domain [PF01068.21]; mRNA capping enzyme, catalytic domain [PF01331.19]		sp|P00970|DNLI_BPT4 DNA ligase; XhXr	Xh;Xr	0		1	1	False	V
1735	archvir_cat_1_VIRSorter_A13_NODE_300_length_30330_cov_4_654203-cat_2_VIRSorter_A13_NODE_300_length_30330_cov_4_654203-cat_2__full-cat_1_13	archvir_cat_1_VIRSorter_A13_NODE_300_length_30330_cov_4_654203-cat_2_VIRSorter_A13_NODE_300_length_30330_cov_4_654203-cat_2__full-cat_1	13	10453	13005	1	C	no	Non-arch	Non-archvir	K10747	tnr:Thena_0261 DNA ligase (EC:6.5.1.1); K10747 DNA ligase 1 [EC:6.5.1.1]	False	0.265	83	2.208e-13	NP_039006.1	NP_039006.1 DNA ligase [Fowlpox virus]	False	0.224	69	8.418e-11								ATP dependent DNA ligase domain [PF01068.21]; mRNA capping enzyme, catalytic domain [PF01331.19]		sp|P00970|DNLI_BPT4 DNA ligase; XhXr	Xh;Xr	0		1	1	False	V
2343	archvir_cat_1_VIRSorter_A17B_NODE_1153_length_12579_cov_6_570345-cat_2_VIRSorter_A17B_NODE_1153_length_12579_cov_6_570345-cat_2__full-cat_1_14	archvir_cat_1_VIRSorter_A17B_NODE_1153_length_12579_cov_6_570345-cat_2_VIRSorter_A17B_NODE_1153_length_12579_cov_6_570345-cat_2__full-cat_1	14	8597	11149	-1	C	no	Non-arch	Non-archvir	K10747	tnr:Thena_0261 DNA ligase (EC:6.5.1.1); K10747 DNA ligase 1 [EC:6.5.1.1]	False	0.265	83	2.208e-13	NP_039006.1	NP_039006.1 DNA ligase [Fowlpox virus]	False	0.224	69	8.418e-11								ATP dependent DNA ligase domain [PF01068.21]; mRNA capping enzyme, catalytic domain [PF01331.19]		sp|P00970|DNLI_BPT4 DNA ligase; XhXr	Xh;Xr	0		1	2	False	VF
2516	archvir_cat_1_VIRSorter_A17_NODE_975_length_18990_cov_7_727119-cat_1_VIRSorter_A17_NODE_975_length_18990_cov_7_727119-cat_1__full-cat_1_8	archvir_cat_1_VIRSorter_A17_NODE_975_length_18990_cov_7_727119-cat_1_VIRSorter_A17_NODE_975_length_18990_cov_7_727119-cat_1__full-cat_1	8	3855	6407	1	C	no	Non-arch	Non-archvir	K10747	tnr:Thena_0261 DNA ligase (EC:6.5.1.1); K10747 DNA ligase 1 [EC:6.5.1.1]	False	0.265	83	2.208e-13	NP_039006.1	NP_039006.1 DNA ligase [Fowlpox virus]	False	0.224	69	8.418e-11								ATP dependent DNA ligase domain [PF01068.21]; mRNA capping enzyme, catalytic domain [PF01331.19]		sp|P00970|DNLI_BPT4 DNA ligase; XhXr	Xh;Xr	0		1	1	False	VF
3923	archvir_cat_2_VIRSorter_A05B_NODE_19_length_73012_cov_14_049152-cat_2_VIRSorter_A05B_NODE_19_length_73012_cov_14_049152-cat_2__full-cat_1_95	archvir_cat_2_VIRSorter_A05B_NODE_19_length_73012_cov_14_049152-cat_2_VIRSorter_A05B_NODE_19_length_73012_cov_14_049152-cat_2__full-cat_1	95	58005	60557	1	C	no	Non-arch	Non-archvir	K10747	tnr:Thena_0261 DNA ligase (EC:6.5.1.1); K10747 DNA ligase 1 [EC:6.5.1.1]	False	0.265	83	2.208e-13	NP_039006.1	NP_039006.1 DNA ligase [Fowlpox virus]	False	0.224	69	8.418e-11								ATP dependent DNA ligase domain [PF01068.21]; mRNA capping enzyme, catalytic domain [PF01331.19]		sp|P00970|DNLI_BPT4 DNA ligase; XhXr	Xh;Xr	0		1	1	False	V
12599	archvir_cat_2_VIRSorter_A21_NODE_37_length_74239_cov_15_536922-cat_2_VIRSorter_A21_NODE_37_length_74239_cov_15_536922-cat_2__full-cat_1_20	archvir_cat_2_VIRSorter_A21_NODE_37_length_74239_cov_15_536922-cat_2_VIRSorter_A21_NODE_37_length_74239_cov_15_536922-cat_2__full-cat_1	20	13927	16479	-1	C	no	Non-arch	Non-archvir	K10747	tnr:Thena_0261 DNA ligase (EC:6.5.1.1); K10747 DNA ligase 1 [EC:6.5.1.1]	False	0.265	83	2.208e-13	NP_039006.1	NP_039006.1 DNA ligase [Fowlpox virus]	False	0.224	69	8.418e-11								ATP dependent DNA ligase domain [PF01068.21]; mRNA capping enzyme, catalytic domain [PF01331.19]		sp|P00970|DNLI_BPT4 DNA ligase; XhXr	Xh;Xr	0		1	1	False	V
6365	archvir_cat_2_VIRSorter_A09_NODE_17_length_72770_cov_25_594857-cat_2_VIRSorter_A09_NODE_17_length_72770_cov_25_594857-cat_2__full-cat_1_12	archvir_cat_2_VIRSorter_A09_NODE_17_length_72770_cov_25_594857-cat_2_VIRSorter_A09_NODE_17_length_72770_cov_25_594857-cat_2__full-cat_1	12	3843	5804	1	C	no	Non-arch	Non-archvir	K14440	api:100159498 SWI/SNF-related matrix-associated actin-dependent regulator of chromatin subfamily A-like protein 1-like; K14440 SWI/SNF-related matrix-associated actin-dependent regulator of chromatin subfamily A-like protein 1 [EC:3.6.4.12]	False	0.27	182	1.626e-44	NP_835691.1	NP_835691.1 similar to DNA helicase [Rhodothermus phage RM378]	False	0.287	227	1.151e-60								SNF2 family N-terminal domain [PF00176.23]; Type III restriction enzyme, res subunit [PF04851.15]		sp|Q9T1Q7|VP41_BPAPS Putative protein p41; Xu	Xu	0		1	2	False	F
5805	archvir_cat_2_VIRSorter_A09B_NODE_3_length_96396_cov_21_948215-cat_2_VIRSorter_A09B_NODE_3_length_96396_cov_21_948215-cat_2__full-cat_1_81	archvir_cat_2_VIRSorter_A09B_NODE_3_length_96396_cov_21_948215-cat_2_VIRSorter_A09B_NODE_3_length_96396_cov_21_948215-cat_2__full-cat_1	81	83154	85172	-1	C	no	Non-arch	Non-archvir		apla:101803813 SMARCAL1; SWI/SNF related, matrix associated, actin dependent regulator of chromatin, subfamily a-like 1	False	0.306	238	1.578e-62	NP_835691.1	NP_835691.1 similar to DNA helicase [Rhodothermus phage RM378]	False	0.345	265	4.833e-73								SNF2 family N-terminal domain [PF00176.23]; Type III restriction enzyme, res subunit [PF04851.15]		sp|Q9T1Q7|VP41_BPAPS Putative protein p41; Xu	Xu	0		1	2	False
6833	archvir_cat_2_VIRSorter_A09_NODE_9_length_87771_cov_11_020133-cat_2_VIRSorter_A09_NODE_9_length_87771_cov_11_020133-cat_2__full-cat_1_10	archvir_cat_2_VIRSorter_A09_NODE_9_length_87771_cov_11_020133-cat_2_VIRSorter_A09_NODE_9_length_87771_cov_11_020133-cat_2__full-cat_1	10	2586	4604	1	C	no	Non-arch	Non-archvir		apla:101803813 SMARCAL1; SWI/SNF related, matrix associated, actin dependent regulator of chromatin, subfamily a-like 1	False	0.306	238	1.578e-62	NP_835691.1	NP_835691.1 similar to DNA helicase [Rhodothermus phage RM378]	False	0.345	265	4.833e-73								SNF2 family N-terminal domain [PF00176.23]; Type III restriction enzyme, res subunit [PF04851.15]		sp|Q9T1Q7|VP41_BPAPS Putative protein p41; Xu	Xu	0		1	2	False	F
6151	archvir_cat_2_VIRSorter_A09B_NODE_9_length_81789_cov_14_271503-cat_2_VIRSorter_A09B_NODE_9_length_81789_cov_14_271503-cat_2__full-cat_1_26	archvir_cat_2_VIRSorter_A09B_NODE_9_length_81789_cov_14_271503-cat_2_VIRSorter_A09B_NODE_9_length_81789_cov_14_271503-cat_2__full-cat_1	26	11375	13078	1	C	no	Non-arch	Non-archvir	K14440	cin:100183903 similar to MGC115661 protein; K14440 SWI/SNF-related matrix-associated actin-dependent regulator of chromatin subfamily A-like protein 1 [EC:3.6.4.12]	False	0.281	188	3.741e-47	NP_835691.1	NP_835691.1 similar to DNA helicase [Rhodothermus phage RM378]	False	0.312	231	8.836e-63								SNF2 family N-terminal domain [PF00176.23]; Type III restriction enzyme, res subunit [PF04851.15]		sp|Q9T1Q7|VP41_BPAPS Putative protein p41; Xu	Xu	0		1	2	False
7164	archvir_cat_2_VIRSorter_A11B_NODE_11_length_97867_cov_225_335848-cat_2_VIRSorter_A11B_NODE_11_length_97867_cov_225_335848-cat_2__full-cat_1_66	archvir_cat_2_VIRSorter_A11B_NODE_11_length_97867_cov_225_335848-cat_2_VIRSorter_A11B_NODE_11_length_97867_cov_225_335848-cat_2__full-cat_1	66	74800	76905	-1	C	no	Non-arch	Non-archvir	K14440	xla:734728 smarcal1, harp; SWI/SNF related, matrix associated, actin dependent regulator of chromatin, subfamily a-like 1 (EC:3.6.1.-); K14440 SWI/SNF-related matrix-associated actin-dependent regulator of chromatin subfamily A-like protein 1 [EC:3.6.4.12]	False	0.296	231	4.332e-60	NP_835691.1	NP_835691.1 similar to DNA helicase [Rhodothermus phage RM378]	False	0.318	271	9.908e-75								SNF2 family N-terminal domain [PF00176.23]; Helicase conserved C-terminal domain [PF00271.31]		sp|Q9T1Q7|VP41_BPAPS Putative protein p41; Xu	Xu	0		1	2	False
7629	archvir_cat_2_VIRSorter_A11_NODE_29_length_88072_cov_187_684106-cat_2_VIRSorter_A11_NODE_29_length_88072_cov_187_684106-cat_2__full-cat_1_2	archvir_cat_2_VIRSorter_A11_NODE_29_length_88072_cov_187_684106-cat_2_VIRSorter_A11_NODE_29_length_88072_cov_187_684106-cat_2__full-cat_1	2	307	2412	1	C	no	Non-arch	Non-archvir	K14440	xla:734728 smarcal1, harp; SWI/SNF related, matrix associated, actin dependent regulator of chromatin, subfamily a-like 1 (EC:3.6.1.-); K14440 SWI/SNF-related matrix-associated actin-dependent regulator of chromatin subfamily A-like protein 1 [EC:3.6.4.12]	False	0.296	231	4.332e-60	NP_835691.1	NP_835691.1 similar to DNA helicase [Rhodothermus phage RM378]	False	0.318	271	9.908e-75								SNF2 family N-terminal domain [PF00176.23]; Helicase conserved C-terminal domain [PF00271.31]		sp|Q9T1Q7|VP41_BPAPS Putative protein p41; Xu	Xu	0		1	4	False	F
8015	archvir_cat_2_VIRSorter_A13B_NODE_18_length_100427_cov_301_143616-cat_2_VIRSorter_A13B_NODE_18_length_100427_cov_301_143616-cat_2__full-cat_1_88	archvir_cat_2_VIRSorter_A13B_NODE_18_length_100427_cov_301_143616-cat_2_VIRSorter_A13B_NODE_18_length_100427_cov_301_143616-cat_2__full-cat_1	88	74358	76463	1	C	no	Non-arch	Non-archvir	K14440	xla:734728 smarcal1, harp; SWI/SNF related, matrix associated, actin dependent regulator of chromatin, subfamily a-like 1 (EC:3.6.1.-); K14440 SWI/SNF-related matrix-associated actin-dependent regulator of chromatin subfamily A-like protein 1 [EC:3.6.4.12]	False	0.296	231	4.332e-60	NP_835691.1	NP_835691.1 similar to DNA helicase [Rhodothermus phage RM378]	False	0.318	271	9.908e-75								SNF2 family N-terminal domain [PF00176.23]; Helicase conserved C-terminal domain [PF00271.31]		sp|Q9T1Q7|VP41_BPAPS Putative protein p41; Xu	Xu	0		1	2	False
8744	archvir_cat_2_VIRSorter_A13_NODE_31_length_93248_cov_172_852714-cat_2_VIRSorter_A13_NODE_31_length_93248_cov_172_852714-cat_2__full-cat_1_18	archvir_cat_2_VIRSorter_A13_NODE_31_length_93248_cov_172_852714-cat_2_VIRSorter_A13_NODE_31_length_93248_cov_172_852714-cat_2__full-cat_1	18	5483	7588	1	C	no	Non-arch	Non-archvir	K14440	xla:734728 smarcal1, harp; SWI/SNF related, matrix associated, actin dependent regulator of chromatin, subfamily a-like 1 (EC:3.6.1.-); K14440 SWI/SNF-related matrix-associated actin-dependent regulator of chromatin subfamily A-like protein 1 [EC:3.6.4.12]	False	0.296	231	4.332e-60	NP_835691.1	NP_835691.1 similar to DNA helicase [Rhodothermus phage RM378]	False	0.318	271	9.908e-75								SNF2 family N-terminal domain [PF00176.23]; Helicase conserved C-terminal domain [PF00271.31]		sp|Q9T1Q7|VP41_BPAPS Putative protein p41; Xu	Xu	0		1	2	False
9694	archvir_cat_2_VIRSorter_A14_NODE_14_length_93009_cov_14_056038-cat_2_VIRSorter_A14_NODE_14_length_93009_cov_14_056038-cat_2__full-cat_1_76	archvir_cat_2_VIRSorter_A14_NODE_14_length_93009_cov_14_056038-cat_2_VIRSorter_A14_NODE_14_length_93009_cov_14_056038-cat_2__full-cat_1	76	81844	83949	-1	C	no	Non-arch	Non-archvir	K14440	xla:734728 smarcal1, harp; SWI/SNF related, matrix associated, actin dependent regulator of chromatin, subfamily a-like 1 (EC:3.6.1.-); K14440 SWI/SNF-related matrix-associated actin-dependent regulator of chromatin subfamily A-like protein 1 [EC:3.6.4.12]	False	0.296	231	4.332e-60	NP_835691.1	NP_835691.1 similar to DNA helicase [Rhodothermus phage RM378]	False	0.318	271	9.908e-75								SNF2 family N-terminal domain [PF00176.23]; Helicase conserved C-terminal domain [PF00271.31]		sp|Q9T1Q7|VP41_BPAPS Putative protein p41; Xu	Xu	0		1	2	False
159	archvir_cat_1_VIRSorter_A04_NODE_762_length_19737_cov_7_432019-cat_2_VIRSorter_A04_NODE_762_length_19737_cov_7_432019-cat_2__full-cat_1_20	archvir_cat_1_VIRSorter_A04_NODE_762_length_19737_cov_7_432019-cat_2_VIRSorter_A04_NODE_762_length_19737_cov_7_432019-cat_2__full-cat_1	20	15436	16875	-1	C	no	Non-arch	Non-archvir		hth:HTH_0882 phage protein	False	0.21	105	1.169e-20	NP_852525.1	NP_852525.1 hypothetical protein BC1891 [Bacillus phage phBC6A51]	False	0.191	66	3.097e-10								Terminase RNaseH-like domain [PF17289.2]		sp|P10310|TERL_BPT3 Terminase, large subunit gp19; XhXr	Xh;Xr	0		0	2	False	VF
2826	archvir_cat_1_VIRSorter_A22_NODE_749_length_19333_cov_8_903569-cat_2_VIRSorter_A22_NODE_749_length_19333_cov_8_903569-cat_2__full-cat_1_1	archvir_cat_1_VIRSorter_A22_NODE_749_length_19333_cov_8_903569-cat_2_VIRSorter_A22_NODE_749_length_19333_cov_8_903569-cat_2__full-cat_1	1	3	1331	1	C	no	Non-arch	Non-archvir		hth:HTH_0882 phage protein	False	0.224	88	1.441e-15	NP_852525.1	NP_852525.1 hypothetical protein BC1891 [Bacillus phage phBC6A51]	False	0.219	61	1.015e-08								Terminase RNaseH-like domain [PF17289.2]		sp|P10310|TERL_BPT3 Terminase, large subunit gp19; XhXr	Xh;Xr	0		0	5	False	VF
2686	archvir_cat_1_VIRSorter_A21_NODE_234_length_30959_cov_5_678909-cat_2_VIRSorter_A21_NODE_234_length_30959_cov_5_678909-cat_2__full-cat_1_16	archvir_cat_1_VIRSorter_A21_NODE_234_length_30959_cov_5_678909-cat_2_VIRSorter_A21_NODE_234_length_30959_cov_5_678909-cat_2__full-cat_1	16	16392	17690	1	C	no	Non-arch	Non-archvir		bae:BATR1942_04005 hypothetical protein	False	0.21	90	3.187e-16	NP_852599.1	NP_852599.1 hypothetical protein BC2594 [Bacillus phage phBC6A52]	False	0.193	90	1.02e-17												0		0	2	False
5555	archvir_cat_2_VIRSorter_A09B_NODE_2_length_103818_cov_11_522489-cat_2_VIRSorter_A09B_NODE_2_length_103818_cov_11_522489-cat_2__full-cat_1_31	archvir_cat_2_VIRSorter_A09B_NODE_2_length_103818_cov_11_522489-cat_2_VIRSorter_A09B_NODE_2_length_103818_cov_11_522489-cat_2__full-cat_1	31	13546	14541	1	C	no	Non-arch	Non-archvir	K00558	dvu:DVU1515 type II DNA modification methyltransferase; K00558 DNA (cytosine-5-)-methyltransferase [EC:2.1.1.37]	False	0.401	297	3.154e-87	NP_944253.2	NP_944253.2 putative DNA methylase [Burkholderia virus Bcep22]	False	0.372	226	3.057e-64								C-5 cytosine-specific DNA methylase [PF00145.17]		sp|P34877|MTSA_LACLC Modification methylase ScrFIA; XhXp	Xp;Xh	0		1	2	False	M
8941	archvir_cat_2_VIRSorter_A14B_NODE_14_length_81696_cov_7_403572-cat_2_VIRSorter_A14B_NODE_14_length_81696_cov_7_403572-cat_2__full-cat_1_23	archvir_cat_2_VIRSorter_A14B_NODE_14_length_81696_cov_7_403572-cat_2_VIRSorter_A14B_NODE_14_length_81696_cov_7_403572-cat_2__full-cat_1	23	15527	16858	1	C	no	Non-arch	Non-archvir	K00558	dvu:DVU1515 type II DNA modification methyltransferase; K00558 DNA (cytosine-5-)-methyltransferase [EC:2.1.1.37]	False	0.438	340	3.618e-100	NP_944253.2	NP_944253.2 putative DNA methylase [Burkholderia virus Bcep22]	False	0.315	205	1.109e-55								C-5 cytosine-specific DNA methylase [PF00145.17]		sp|P34877|MTSA_LACLC Modification methylase ScrFIA; XhXp	Xp;Xh	0		1	2	False	M
10127	archvir_cat_2_VIRSorter_A15_NODE_134_length_63086_cov_7_551062-cat_2_VIRSorter_A15_NODE_134_length_63086_cov_7_551062-cat_2__full-cat_1_47	archvir_cat_2_VIRSorter_A15_NODE_134_length_63086_cov_7_551062-cat_2_VIRSorter_A15_NODE_134_length_63086_cov_7_551062-cat_2__full-cat_1	47	54804	56723	-1	C	no	Non-arch	Non-archvir	K00558	dvu:DVU1515 type II DNA modification methyltransferase; K00558 DNA (cytosine-5-)-methyltransferase [EC:2.1.1.37]	False	0.319	312	1.114e-87	NP_944253.2	NP_944253.2 putative DNA methylase [Burkholderia virus Bcep22]	False	0.453	176	3.506e-44								C-5 cytosine-specific DNA methylase [PF00145.17]		sp|P34877|MTSA_LACLC Modification methylase ScrFIA; XhXp	Xp;Xh	0		1	2	False	M
10762	archvir_cat_2_VIRSorter_A17B_NODE_23_length_74642_cov_8_894311-cat_2_VIRSorter_A17B_NODE_23_length_74642_cov_8_894311-cat_2__full-cat_1_16	archvir_cat_2_VIRSorter_A17B_NODE_23_length_74642_cov_8_894311-cat_2_VIRSorter_A17B_NODE_23_length_74642_cov_8_894311-cat_2__full-cat_1	16	10236	11567	1	C	no	Non-arch	Non-archvir	K00558	dvu:DVU1515 type II DNA modification methyltransferase; K00558 DNA (cytosine-5-)-methyltransferase [EC:2.1.1.37]	False	0.438	340	3.618e-100	NP_944253.2	NP_944253.2 putative DNA methylase [Burkholderia virus Bcep22]	False	0.315	205	1.109e-55								C-5 cytosine-specific DNA methylase [PF00145.17]		sp|P34877|MTSA_LACLC Modification methylase ScrFIA; XhXp	Xp;Xh	0		1	2	False	M
11800	archvir_cat_2_VIRSorter_A17_NODE_98_length_73396_cov_10_689710-cat_2_VIRSorter_A17_NODE_98_length_73396_cov_10_689710-cat_2__full-cat_1_34	archvir_cat_2_VIRSorter_A17_NODE_98_length_73396_cov_10_689710-cat_2_VIRSorter_A17_NODE_98_length_73396_cov_10_689710-cat_2__full-cat_1	34	23879	25210	1	C	no	Non-arch	Non-archvir	K00558	dvu:DVU1515 type II DNA modification methyltransferase; K00558 DNA (cytosine-5-)-methyltransferase [EC:2.1.1.37]	False	0.438	340	3.618e-100	NP_944253.2	NP_944253.2 putative DNA methylase [Burkholderia virus Bcep22]	False	0.315	205	1.109e-55								C-5 cytosine-specific DNA methylase [PF00145.17]		sp|P34877|MTSA_LACLC Modification methylase ScrFIA; XhXp	Xp;Xh	0		1	2	False	M
3346	archvir_cat_2_VIRSorter_A04_NODE_410_length_28849_cov_40_185282-cat_2_VIRSorter_A04_NODE_410_length_28849_cov_40_185282-cat_2__full-cat_1_41	archvir_cat_2_VIRSorter_A04_NODE_410_length_28849_cov_40_185282-cat_2_VIRSorter_A04_NODE_410_length_28849_cov_40_185282-cat_2__full-cat_1	41	23387	26101	-1	C	no	Non-arch	Non-archvir		dal:Dalk_0145 hypothetical protein	False	0.203	87	2.017e-14	YP_001426157.1	YP_001426157.1 hypothetical protein FR483_N525L [Paramecium bursaria Chlorella virus FR483]	False	0.216	123	5.634e-27										REFSEQ hypothetical protein; Xu	Xu	0		0	3	False	F
12144	archvir_cat_2_VIRSorter_A20_NODE_482_length_28667_cov_8_645813-cat_2_VIRSorter_A20_NODE_482_length_28667_cov_8_645813-cat_2__full-cat_1_2	archvir_cat_2_VIRSorter_A20_NODE_482_length_28667_cov_8_645813-cat_2_VIRSorter_A20_NODE_482_length_28667_cov_8_645813-cat_2__full-cat_1	2	2689	5403	1	C	no	Non-arch	Non-archvir		dal:Dalk_0145 hypothetical protein	False	0.203	87	2.017e-14	YP_001426157.1	YP_001426157.1 hypothetical protein FR483_N525L [Paramecium bursaria Chlorella virus FR483]	False	0.216	123	5.634e-27										REFSEQ hypothetical protein; Xu	Xu	0		0	3	False	F
751	archvir_cat_1_VIRSorter_A09B_NODE_526_length_19165_cov_29_228781-cat_2_VIRSorter_A09B_NODE_526_length_19165_cov_29_228781-cat_2__full-cat_1_24	archvir_cat_1_VIRSorter_A09B_NODE_526_length_19165_cov_29_228781-cat_2_VIRSorter_A09B_NODE_526_length_19165_cov_29_228781-cat_2__full-cat_1	24	15181	16611	-1	C	no	Non-arch	Non-archvir		hth:HTH_0882 phage protein	False	0.212	105	8.548e-21	YP_001468054.1	YP_001468054.1 phage terminase large subunit [Thermus virus P74-26]	False	0.22	64	9.377e-10								Terminase RNaseH-like domain [PF17289.2]		sp|P10310|TERL_BPT3 Terminase, large subunit gp19; XhXr	Xh;Xr	0		0	4	False	VF
978	archvir_cat_1_VIRSorter_A11B_NODE_140_length_34860_cov_50_635483-cat_2_VIRSorter_A11B_NODE_140_length_34860_cov_50_635483-cat_2__full-cat_1_5	archvir_cat_1_VIRSorter_A11B_NODE_140_length_34860_cov_50_635483-cat_2_VIRSorter_A11B_NODE_140_length_34860_cov_50_635483-cat_2__full-cat_1	5	998	2422	1	C	no	Non-arch	Non-archvir		hth:HTH_0882 phage protein	False	0.215	111	8.334e-23	YP_001468054.1	YP_001468054.1 phage terminase large subunit [Thermus virus P74-26]	False	0.213	62	6.594e-09								Terminase RNaseH-like domain [PF17289.2]		sp|P10310|TERL_BPT3 Terminase, large subunit gp19; XhXr	Xh;Xr	0		0	2	False	VF
1169	archvir_cat_1_VIRSorter_A11_NODE_157_length_34938_cov_47_516957-cat_2_VIRSorter_A11_NODE_157_length_34938_cov_47_516957-cat_2__full-cat_1_35	archvir_cat_1_VIRSorter_A11_NODE_157_length_34938_cov_47_516957-cat_2_VIRSorter_A11_NODE_157_length_34938_cov_47_516957-cat_2__full-cat_1	35	32517	33941	-1	C	no	Non-arch	Non-archvir		hth:HTH_0882 phage protein	False	0.215	111	8.334e-23	YP_001468054.1	YP_001468054.1 phage terminase large subunit [Thermus virus P74-26]	False	0.213	62	6.594e-09								Terminase RNaseH-like domain [PF17289.2]		sp|P10310|TERL_BPT3 Terminase, large subunit gp19; XhXr	Xh;Xr	0		0	2	False	VF
1508	archvir_cat_1_VIRSorter_A13B_NODE_692_length_17579_cov_93_169425-cat_2_VIRSorter_A13B_NODE_692_length_17579_cov_93_169425-cat_2__full-cat_1_20	archvir_cat_1_VIRSorter_A13B_NODE_692_length_17579_cov_93_169425-cat_2_VIRSorter_A13B_NODE_692_length_17579_cov_93_169425-cat_2__full-cat_1	20	15158	16582	-1	C	no	Non-arch	Non-archvir		hth:HTH_0882 phage protein	False	0.215	111	8.334e-23	YP_001468054.1	YP_001468054.1 phage terminase large subunit [Thermus virus P74-26]	False	0.213	62	6.594e-09								Terminase RNaseH-like domain [PF17289.2]		sp|P10310|TERL_BPT3 Terminase, large subunit gp19; XhXr	Xh;Xr	0		0	2	False	VF
1982	archvir_cat_1_VIRSorter_A14_NODE_222_length_26652_cov_12_005865-cat_2_VIRSorter_A14_NODE_222_length_26652_cov_12_005865-cat_2__full-cat_1_30	archvir_cat_1_VIRSorter_A14_NODE_222_length_26652_cov_12_005865-cat_2_VIRSorter_A14_NODE_222_length_26652_cov_12_005865-cat_2__full-cat_1	30	24279	25703	-1	C	no	Non-arch	Non-archvir		hth:HTH_0882 phage protein	False	0.215	111	8.334e-23	YP_001468054.1	YP_001468054.1 phage terminase large subunit [Thermus virus P74-26]	False	0.213	62	6.594e-09								Terminase RNaseH-like domain [PF17289.2]		sp|P10310|TERL_BPT3 Terminase, large subunit gp19; XhXr	Xh;Xr	0		0	2	False	VF
4058	archvir_cat_2_VIRSorter_A05B_NODE_370_length_22024_cov_6_465201-cat_3_VIRSorter_A05B_NODE_370_length_22024_cov_6_465201-cat_3__full-cat_2_36	archvir_cat_2_VIRSorter_A05B_NODE_370_length_22024_cov_6_465201-cat_3_VIRSorter_A05B_NODE_370_length_22024_cov_6_465201-cat_3__full-cat_2	36	20403	21092	1	C	no	Non-arch	Non-archvir		put:PT7_P051 hypothetical protein	False	0.221	64	8.176e-09	YP_002117658.1	YP_002117658.1 p100 [Rhizobium phage 16-3]	False	0.481	88	1.758e-18										sp|Q5UPT5|YL246_MIMIV Uncharacterized protein L246; Xu	Xu	0		1	3	False	F
10129	archvir_cat_2_VIRSorter_A15_NODE_134_length_63086_cov_7_551062-cat_2_VIRSorter_A15_NODE_134_length_63086_cov_7_551062-cat_2__full-cat_1_49	archvir_cat_2_VIRSorter_A15_NODE_134_length_63086_cov_7_551062-cat_2_VIRSorter_A15_NODE_134_length_63086_cov_7_551062-cat_2__full-cat_1	49	57646	58422	-1	C	no	Non-arch	Non-archvir		put:PT7_P051 hypothetical protein	False	0.489	88	1.487e-16	YP_002117658.1	YP_002117658.1 p100 [Rhizobium phage 16-3]	False	0.675	110	9.471e-26										sp|Q5UPT5|YL246_MIMIV Uncharacterized protein L246; Xu	Xu	0		1	2	False	F
3256	archvir_cat_2_VIRSorter_A04_NODE_255_length_37166_cov_28_835224-cat_2_VIRSorter_A04_NODE_255_length_37166_cov_28_835224-cat_2__full-cat_1_17	archvir_cat_2_VIRSorter_A04_NODE_255_length_37166_cov_28_835224-cat_2_VIRSorter_A04_NODE_255_length_37166_cov_28_835224-cat_2__full-cat_1	17	9697	10380	1	C	no	Non-arch	Non-archvir		btn:BTF1_31422 hypothetical protein	False	0.256	67	5.253e-10	YP_002225075.1	YP_002225075.1 gp196 [Mycobacterium phage Myrna]	False	0.217	61	2.079e-09										sp|Q8QL42|Y207_SIRV1 Uncharacterized protein 207; Xu	Xu	0		1	1	False
9333	archvir_cat_2_VIRSorter_A14B_NODE_7_length_88086_cov_19_537742-cat_2_VIRSorter_A14B_NODE_7_length_88086_cov_19_537742-cat_2__full-cat_1_1	archvir_cat_2_VIRSorter_A14B_NODE_7_length_88086_cov_19_537742-cat_2_VIRSorter_A14B_NODE_7_length_88086_cov_19_537742-cat_2__full-cat_1	1	2	2155	-1	C	no	Non-arch	Non-archvir		avi:Avi_2356 variable tail fiber protein	False	0.541	78	6.17e-12	YP_003084216.1	YP_003084216.1 fiber protein [Cyanophage PSS2]	False	0.585	70	4.989e-11												0		1	5	False	F
10383	archvir_cat_2_VIRSorter_A16_NODE_111_length_86920_cov_17_628872-cat_2_VIRSorter_A16_NODE_111_length_86920_cov_17_628872-cat_2__full-cat_1_119	archvir_cat_2_VIRSorter_A16_NODE_111_length_86920_cov_17_628872-cat_2_VIRSorter_A16_NODE_111_length_86920_cov_17_628872-cat_2__full-cat_1	119	84867	86918	1	C	no	Non-arch	Non-archvir		avi:Avi_2356 variable tail fiber protein	False	0.541	78	5.695e-12	YP_003084216.1	YP_003084216.1 fiber protein [Cyanophage PSS2]	False	0.585	70	4.632e-11												0		0	5	False	F
10553	archvir_cat_2_VIRSorter_A17B_NODE_10_length_87929_cov_31_051449-cat_2_VIRSorter_A17B_NODE_10_length_87929_cov_31_051449-cat_2__full-cat_1_1	archvir_cat_2_VIRSorter_A17B_NODE_10_length_87929_cov_31_051449-cat_2_VIRSorter_A17B_NODE_10_length_87929_cov_31_051449-cat_2__full-cat_1	1	3	2054	-1	C	no	Non-arch	Non-archvir		avi:Avi_2356 variable tail fiber protein	False	0.541	78	5.695e-12	YP_003084216.1	YP_003084216.1 fiber protein [Cyanophage PSS2]	False	0.585	70	4.632e-11												0		0	5	False	F
11579	archvir_cat_2_VIRSorter_A17_NODE_60_length_93272_cov_41_962013-cat_2_VIRSorter_A17_NODE_60_length_93272_cov_41_962013-cat_2__full-cat_1_1	archvir_cat_2_VIRSorter_A17_NODE_60_length_93272_cov_41_962013-cat_2_VIRSorter_A17_NODE_60_length_93272_cov_41_962013-cat_2__full-cat_1	1	2	2155	-1	C	no	Non-arch	Non-archvir		avi:Avi_2356 variable tail fiber protein	False	0.541	78	6.17e-12	YP_003084216.1	YP_003084216.1 fiber protein [Cyanophage PSS2]	False	0.585	70	4.989e-11												0		1	5	False	F
12040	archvir_cat_2_VIRSorter_A20_NODE_172_length_58086_cov_12_563440-cat_2_VIRSorter_A20_NODE_172_length_58086_cov_12_563440-cat_2__full-cat_1_1	archvir_cat_2_VIRSorter_A20_NODE_172_length_58086_cov_12_563440-cat_2_VIRSorter_A20_NODE_172_length_58086_cov_12_563440-cat_2__full-cat_1	1	3	3338	-1	C	no	Non-arch	Non-archvir		avi:Avi_2356 variable tail fiber protein	False	0.47	71	1.663e-09	YP_003084216.1	YP_003084216.1 fiber protein [Cyanophage PSS2]	False	0.519	85	2.593e-15										REFSEQ fiber protein; Xu	Xu	0		1	5	False	F
5468	archvir_cat_2_VIRSorter_A09B_NODE_29_length_55618_cov_90_131688-cat_2_VIRSorter_A09B_NODE_29_length_55618_cov_90_131688-cat_2__full-cat_1_1	archvir_cat_2_VIRSorter_A09B_NODE_29_length_55618_cov_90_131688-cat_2_VIRSorter_A09B_NODE_29_length_55618_cov_90_131688-cat_2__full-cat_1	1	2	6034	-1	C	no	Non-arch	Non-archvir		bbt:BBta_6579 hypothetical protein	False	0.26	71	3.392e-09	YP_003084216.1	YP_003084216.1 fiber protein [Cyanophage PSS2]	False	0.435	97	8.375e-19										REFSEQ hypothetical protein; Xu	Xu	0		0	5	False	F
6217	archvir_cat_2_VIRSorter_A09_NODE_10_length_86123_cov_45_857752-cat_2_VIRSorter_A09_NODE_10_length_86123_cov_45_857752-cat_2__full-cat_1_1	archvir_cat_2_VIRSorter_A09_NODE_10_length_86123_cov_45_857752-cat_2_VIRSorter_A09_NODE_10_length_86123_cov_45_857752-cat_2__full-cat_1	1	1	5100	-1	C	no	Non-arch	Non-archvir		bbt:BBta_6579 hypothetical protein	False	0.257	70	6.369e-09	YP_003084216.1	YP_003084216.1 fiber protein [Cyanophage PSS2]	False	0.458	100	1.308e-19										REFSEQ fiber protein; Xu	Xu	0		0	5	False	F
4234	archvir_cat_2_VIRSorter_A05B_NODE_73_length_47506_cov_8_249984-cat_2_VIRSorter_A05B_NODE_73_length_47506_cov_8_249984-cat_2__full-cat_1_1	archvir_cat_2_VIRSorter_A05B_NODE_73_length_47506_cov_8_249984-cat_2_VIRSorter_A05B_NODE_73_length_47506_cov_8_249984-cat_2__full-cat_1	1	2	2746	-1	C	no	Non-arch	Non-archvir		oar:OA238_c38750 hypothetical protein	False	0.575	81	7.434e-13	YP_003084216.1	YP_003084216.1 fiber protein [Cyanophage PSS2]	False	0.582	83	7.802e-15										REFSEQ fiber protein; Xu	Xu	0		1	5	False	F
2970	archvir_cat_2_VIRSorter_A04_NODE_110_length_61133_cov_82_610809-cat_2_VIRSorter_A04_NODE_110_length_61133_cov_82_610809-cat_2__full-cat_1_2	archvir_cat_2_VIRSorter_A04_NODE_110_length_61133_cov_82_610809-cat_2_VIRSorter_A04_NODE_110_length_61133_cov_82_610809-cat_2__full-cat_1	2	64	489	-1	C	no	Non-arch	Non-archvir		tea:KUI_1168 putative Guanosine polyphosphate pyrophosphohydrolases/synthetase	False	0.418	84	7.31e-17	YP_003344804.1	YP_003344804.1 metal dependent phosphohydrolase, HD region [Aggregatibacter phage S1249]	False	0.409	83	6.175e-18								HD domain [PF13328.6]		sp|O87331|RELA_CORGL GTP pyrophosphokinase; Xh	Xh	0		1	4	False	F
9394	archvir_cat_2_VIRSorter_A14B_NODE_7_length_88086_cov_19_537742-cat_2_VIRSorter_A14B_NODE_7_length_88086_cov_19_537742-cat_2__full-cat_1_62	archvir_cat_2_VIRSorter_A14B_NODE_7_length_88086_cov_19_537742-cat_2_VIRSorter_A14B_NODE_7_length_88086_cov_19_537742-cat_2__full-cat_1	62	55721	56290	1	C	no	Non-arch	Non-archvir		wen:wHa_02710 hypothetical protein	False	0.395	116	5.467e-27	YP_004009454.1	YP_004009454.1 hypothetical protein Ac42p092 [Acinetobacter phage Ac42]	False	0.379	107	1.282e-25										REFSEQ hypothetical protein; Xu	Xu	0		1	1	False
9880	archvir_cat_2_VIRSorter_A14_NODE_24_length_75389_cov_13_047177-cat_2_VIRSorter_A14_NODE_24_length_75389_cov_13_047177-cat_2__full-cat_1_58	archvir_cat_2_VIRSorter_A14_NODE_24_length_75389_cov_13_047177-cat_2_VIRSorter_A14_NODE_24_length_75389_cov_13_047177-cat_2__full-cat_1	58	32188	32757	-1	C	no	Non-arch	Non-archvir		wen:wHa_02710 hypothetical protein	False	0.395	116	5.467e-27	YP_004009454.1	YP_004009454.1 hypothetical protein Ac42p092 [Acinetobacter phage Ac42]	False	0.379	107	1.282e-25										REFSEQ hypothetical protein; Xu	Xu	0		1	1	False
10322	archvir_cat_2_VIRSorter_A16_NODE_111_length_86920_cov_17_628872-cat_2_VIRSorter_A16_NODE_111_length_86920_cov_17_628872-cat_2__full-cat_1_58	archvir_cat_2_VIRSorter_A16_NODE_111_length_86920_cov_17_628872-cat_2_VIRSorter_A16_NODE_111_length_86920_cov_17_628872-cat_2__full-cat_1	58	30734	31303	-1	C	no	Non-arch	Non-archvir		wen:wHa_02710 hypothetical protein	False	0.395	116	5.467e-27	YP_004009454.1	YP_004009454.1 hypothetical protein Ac42p092 [Acinetobacter phage Ac42]	False	0.379	107	1.282e-25										REFSEQ hypothetical protein; Xu	Xu	0		1	2	False
10614	archvir_cat_2_VIRSorter_A17B_NODE_10_length_87929_cov_31_051449-cat_2_VIRSorter_A17B_NODE_10_length_87929_cov_31_051449-cat_2__full-cat_1_62	archvir_cat_2_VIRSorter_A17B_NODE_10_length_87929_cov_31_051449-cat_2_VIRSorter_A17B_NODE_10_length_87929_cov_31_051449-cat_2__full-cat_1	62	55620	56189	1	C	no	Non-arch	Non-archvir		wen:wHa_02710 hypothetical protein	False	0.395	116	5.467e-27	YP_004009454.1	YP_004009454.1 hypothetical protein Ac42p092 [Acinetobacter phage Ac42]	False	0.379	107	1.282e-25										REFSEQ hypothetical protein; Xu	Xu	0		1	1	False
11640	archvir_cat_2_VIRSorter_A17_NODE_60_length_93272_cov_41_962013-cat_2_VIRSorter_A17_NODE_60_length_93272_cov_41_962013-cat_2__full-cat_1_62	archvir_cat_2_VIRSorter_A17_NODE_60_length_93272_cov_41_962013-cat_2_VIRSorter_A17_NODE_60_length_93272_cov_41_962013-cat_2__full-cat_1	62	55721	56290	1	C	no	Non-arch	Non-archvir		wen:wHa_02710 hypothetical protein	False	0.395	116	5.467e-27	YP_004009454.1	YP_004009454.1 hypothetical protein Ac42p092 [Acinetobacter phage Ac42]	False	0.379	107	1.282e-25										REFSEQ hypothetical protein; Xu	Xu	0		1	2	False
11959	archvir_cat_2_VIRSorter_A20_NODE_114_length_80802_cov_20_227439-cat_2_VIRSorter_A20_NODE_114_length_80802_cov_20_227439-cat_2__full-cat_1_54	archvir_cat_2_VIRSorter_A20_NODE_114_length_80802_cov_20_227439-cat_2_VIRSorter_A20_NODE_114_length_80802_cov_20_227439-cat_2__full-cat_1	54	42632	43201	1	C	no	Non-arch	Non-archvir		wen:wHa_02710 hypothetical protein	False	0.395	116	5.467e-27	YP_004009454.1	YP_004009454.1 hypothetical protein Ac42p092 [Acinetobacter phage Ac42]	False	0.379	107	1.282e-25										REFSEQ hypothetical protein; Xu	Xu	0		1	2	False
12804	archvir_cat_2_VIRSorter_A21_NODE_74_length_53176_cov_30_417462-cat_2_VIRSorter_A21_NODE_74_length_53176_cov_30_417462-cat_2__full-cat_1_54	archvir_cat_2_VIRSorter_A21_NODE_74_length_53176_cov_30_417462-cat_2_VIRSorter_A21_NODE_74_length_53176_cov_30_417462-cat_2__full-cat_1	54	42500	43069	1	C	no	Non-arch	Non-archvir		wen:wHa_02710 hypothetical protein	False	0.395	116	5.467e-27	YP_004009454.1	YP_004009454.1 hypothetical protein Ac42p092 [Acinetobacter phage Ac42]	False	0.379	107	1.282e-25										REFSEQ hypothetical protein; Xu	Xu	0		1	2	False
3538	archvir_cat_2_VIRSorter_A04_NODE_82_length_74282_cov_28_876177-cat_2_VIRSorter_A04_NODE_82_length_74282_cov_28_876177-cat_2__full-cat_1_40	archvir_cat_2_VIRSorter_A04_NODE_82_length_74282_cov_28_876177-cat_2_VIRSorter_A04_NODE_82_length_74282_cov_28_876177-cat_2__full-cat_1	40	23567	24124	1	C	no	Non-arch	Non-archvir		ots:OTBS_1771 hypothetical protein	False	0.382	113	5.786e-26	YP_004009706.1	YP_004009706.1 hypothetical protein Acj61p089 [Acinetobacter phage Acj61]	False	0.324	90	1.028e-19										REFSEQ hypothetical protein; Xu	Xu	0		1	2	False
4491	archvir_cat_2_VIRSorter_A05B_NODE_8_length_93295_cov_9_309620-cat_2_VIRSorter_A05B_NODE_8_length_93295_cov_9_309620-cat_2__full-cat_1_99	archvir_cat_2_VIRSorter_A05B_NODE_8_length_93295_cov_9_309620-cat_2_VIRSorter_A05B_NODE_8_length_93295_cov_9_309620-cat_2__full-cat_1	99	83398	83955	-1	C	no	Non-arch	Non-archvir		ots:OTBS_1771 hypothetical protein	False	0.382	113	5.786e-26	YP_004009706.1	YP_004009706.1 hypothetical protein Acj61p089 [Acinetobacter phage Acj61]	False	0.324	90	1.028e-19										REFSEQ hypothetical protein; Xu	Xu	0		1	2	False
5160	archvir_cat_2_VIRSorter_A08_NODE_27_length_78611_cov_46_021411-cat_2_VIRSorter_A08_NODE_27_length_78611_cov_46_021411-cat_2__full-cat_1_78	archvir_cat_2_VIRSorter_A08_NODE_27_length_78611_cov_46_021411-cat_2_VIRSorter_A08_NODE_27_length_78611_cov_46_021411-cat_2__full-cat_1	78	68943	69500	-1	C	no	Non-arch	Non-archvir		ots:OTBS_1771 hypothetical protein	False	0.382	113	5.786e-26	YP_004009706.1	YP_004009706.1 hypothetical protein Acj61p089 [Acinetobacter phage Acj61]	False	0.324	90	1.028e-19										REFSEQ hypothetical protein; Xu	Xu	0		1	2	False
12336	archvir_cat_2_VIRSorter_A21_NODE_22_length_103225_cov_12_308869-cat_2_VIRSorter_A21_NODE_22_length_103225_cov_12_308869-cat_2__full-cat_1_41	archvir_cat_2_VIRSorter_A21_NODE_22_length_103225_cov_12_308869-cat_2_VIRSorter_A21_NODE_22_length_103225_cov_12_308869-cat_2__full-cat_1	41	23913	24470	1	C	no	Non-arch	Non-archvir		ots:OTBS_1771 hypothetical protein	False	0.382	113	5.786e-26	YP_004009706.1	YP_004009706.1 hypothetical protein Acj61p089 [Acinetobacter phage Acj61]	False	0.324	90	1.028e-19										REFSEQ hypothetical protein; Xu	Xu	0		1	2	False
11181	archvir_cat_2_VIRSorter_A17_NODE_100_length_72972_cov_6_864737-cat_2_VIRSorter_A17_NODE_100_length_72972_cov_6_864737-cat_2__full-cat_1_87	archvir_cat_2_VIRSorter_A17_NODE_100_length_72972_cov_6_864737-cat_2_VIRSorter_A17_NODE_100_length_72972_cov_6_864737-cat_2__full-cat_1	87	58460	59032	1	C	no	Non-arch	Non-archvir		wen:wHa_02710 hypothetical protein	False	0.393	115	1.06e-26	YP_004009706.1	YP_004009706.1 hypothetical protein Acj61p089 [Acinetobacter phage Acj61]	False	0.387	109	2.035e-26										REFSEQ hypothetical protein; Xu	Xu	0		1	2	False
12529	archvir_cat_2_VIRSorter_A21_NODE_28_length_93974_cov_18_324663-cat_2_VIRSorter_A21_NODE_28_length_93974_cov_18_324663-cat_2__full-cat_1_98	archvir_cat_2_VIRSorter_A21_NODE_28_length_93974_cov_18_324663-cat_2_VIRSorter_A21_NODE_28_length_93974_cov_18_324663-cat_2__full-cat_1	98	77491	78063	1	C	no	Non-arch	Non-archvir		wen:wHa_02710 hypothetical protein	False	0.393	115	1.06e-26	YP_004009706.1	YP_004009706.1 hypothetical protein Acj61p089 [Acinetobacter phage Acj61]	False	0.387	109	2.035e-26										REFSEQ hypothetical protein; Xu	Xu	0		1	1	False
8116	archvir_cat_2_VIRSorter_A13B_NODE_202_length_34043_cov_14_176651-cat_2_VIRSorter_A13B_NODE_202_length_34043_cov_14_176651-cat_2__full-cat_2_1	archvir_cat_2_VIRSorter_A13B_NODE_202_length_34043_cov_14_176651-cat_2_VIRSorter_A13B_NODE_202_length_34043_cov_14_176651-cat_2__full-cat_2	1	1	438	1	C	no	Non-arch	Non-archvir		ott:OTT_1175 hypothetical protein	False	0.455	95	1.75e-20	YP_004322564.1	YP_004322564.1 hypothetical protein PHM1_139 [Prochlorococcus phage P-HM1]	False	0.442	84	2.04e-18										REFSEQ hypothetical protein; Xu	Xu	0		1	5	False	F
3163	archvir_cat_2_VIRSorter_A04_NODE_187_length_44481_cov_13_193693-cat_3_VIRSorter_A04_NODE_187_length_44481_cov_13_193693-cat_3__full-cat_1_6	archvir_cat_2_VIRSorter_A04_NODE_187_length_44481_cov_13_193693-cat_3_VIRSorter_A04_NODE_187_length_44481_cov_13_193693-cat_3__full-cat_1	6	4405	4785	1	C	no	Non-arch	Non-archvir		lep:Lepto7376_4587 nuclease	False	0.435	93	2.884e-20	YP_004323016.1	YP_004323016.1 hypothetical protein SSM1_125 [Synechococcus phage S-SM1]	False	0.417	95	1.961e-22										REFSEQ hypothetical protein; Xu	Xu	0		1	1	False	F
3750	archvir_cat_2_VIRSorter_A05B_NODE_15_length_81333_cov_12_872832-cat_2_VIRSorter_A05B_NODE_15_length_81333_cov_12_872832-cat_2__full-cat_1_47	archvir_cat_2_VIRSorter_A05B_NODE_15_length_81333_cov_12_872832-cat_2_VIRSorter_A05B_NODE_15_length_81333_cov_12_872832-cat_2__full-cat_1	47	61847	63328	-1	C	no	Non-arch	Non-archvir		pmx:PERMA_1815 hypothetical protein	False	0.225	113	2.373e-23	YP_004323017.1	YP_004323017.1 terminase DNA packaging enzyme large subunit [Synechococcus phage S-SM1]	False	0.221	78	5.516e-14								Terminase-like family [PF03237.15]		sp|P10310|TERL_BPT3 Terminase, large subunit gp19; XhXr	Xh;Xr	0		0	2	False	V
4355	archvir_cat_2_VIRSorter_A05B_NODE_81_length_45310_cov_6_679748-cat_2_VIRSorter_A05B_NODE_81_length_45310_cov_6_679748-cat_2__full-cat_1_25	archvir_cat_2_VIRSorter_A05B_NODE_81_length_45310_cov_6_679748-cat_2_VIRSorter_A05B_NODE_81_length_45310_cov_6_679748-cat_2__full-cat_1	25	31274	32761	-1	C	no	Non-arch	Non-archvir		pmx:PERMA_1815 hypothetical protein	False	0.208	98	2.26e-18	YP_004323017.1	YP_004323017.1 terminase DNA packaging enzyme large subunit [Synechococcus phage S-SM1]	False	0.247	74	1.614e-12								Terminase RNaseH-like domain [PF17289.2]; Terminase-like family [PF03237.15]		sp|P10310|TERL_BPT3 Terminase, large subunit gp19; XhXr	Xh;Xr	0		0	2	False	V
4928	archvir_cat_2_VIRSorter_A05_NODE_99_length_57699_cov_9_243200-cat_2_VIRSorter_A05_NODE_99_length_57699_cov_9_243200-cat_2__full-cat_1_4	archvir_cat_2_VIRSorter_A05_NODE_99_length_57699_cov_9_243200-cat_2_VIRSorter_A05_NODE_99_length_57699_cov_9_243200-cat_2__full-cat_1	4	3689	5170	1	C	no	Non-arch	Non-archvir		pmx:PERMA_1815 hypothetical protein	False	0.225	113	2.373e-23	YP_004323017.1	YP_004323017.1 terminase DNA packaging enzyme large subunit [Synechococcus phage S-SM1]	False	0.221	78	5.516e-14								Terminase-like family [PF03237.15]		sp|P10310|TERL_BPT3 Terminase, large subunit gp19; XhXr	Xh;Xr	0		0	4	False	VF
5748	archvir_cat_2_VIRSorter_A09B_NODE_3_length_96396_cov_21_948215-cat_2_VIRSorter_A09B_NODE_3_length_96396_cov_21_948215-cat_2__full-cat_1_24	archvir_cat_2_VIRSorter_A09B_NODE_3_length_96396_cov_21_948215-cat_2_VIRSorter_A09B_NODE_3_length_96396_cov_21_948215-cat_2__full-cat_1	24	17548	19035	1	C	no	Non-arch	Non-archvir		pmx:PERMA_1815 hypothetical protein	False	0.208	98	2.26e-18	YP_004323017.1	YP_004323017.1 terminase DNA packaging enzyme large subunit [Synechococcus phage S-SM1]	False	0.247	74	1.614e-12								Terminase RNaseH-like domain [PF17289.2]; Terminase-like family [PF03237.15]		sp|P10310|TERL_BPT3 Terminase, large subunit gp19; XhXr	Xh;Xr	0		0	2	False	V
6889	archvir_cat_2_VIRSorter_A09_NODE_9_length_87771_cov_11_020133-cat_2_VIRSorter_A09_NODE_9_length_87771_cov_11_020133-cat_2__full-cat_1_66	archvir_cat_2_VIRSorter_A09_NODE_9_length_87771_cov_11_020133-cat_2_VIRSorter_A09_NODE_9_length_87771_cov_11_020133-cat_2__full-cat_1	66	68723	70210	-1	C	no	Non-arch	Non-archvir		pmx:PERMA_1815 hypothetical protein	False	0.208	98	2.26e-18	YP_004323017.1	YP_004323017.1 terminase DNA packaging enzyme large subunit [Synechococcus phage S-SM1]	False	0.247	74	1.614e-12								Terminase RNaseH-like domain [PF17289.2]; Terminase-like family [PF03237.15]		sp|P10310|TERL_BPT3 Terminase, large subunit gp19; XhXr	Xh;Xr	0		0	2	False	V
7078	archvir_cat_2_VIRSorter_A11B_NODE_104_length_40754_cov_30_116563-cat_2_VIRSorter_A11B_NODE_104_length_40754_cov_30_116563-cat_2__full-cat_1_30	archvir_cat_2_VIRSorter_A11B_NODE_104_length_40754_cov_30_116563-cat_2_VIRSorter_A11B_NODE_104_length_40754_cov_30_116563-cat_2__full-cat_1	30	25544	26974	-1	C	no	Non-arch	Non-archvir		hth:HTH_0882 phage protein	False	0.212	107	2.706e-21	YP_004323947.1	YP_004323947.1 terminase DNA packaging enzyme large subunit [Synechococcus phage Syn19]	False	0.2	61	8.788e-09								Terminase RNaseH-like domain [PF17289.2]		sp|P10310|TERL_BPT3 Terminase, large subunit gp19; XhXr	Xh;Xr	0		0	2	False	V
7759	archvir_cat_2_VIRSorter_A11_NODE_84_length_46989_cov_32_892082-cat_2_VIRSorter_A11_NODE_84_length_46989_cov_32_892082-cat_2__full-cat_1_31	archvir_cat_2_VIRSorter_A11_NODE_84_length_46989_cov_32_892082-cat_2_VIRSorter_A11_NODE_84_length_46989_cov_32_892082-cat_2__full-cat_1	31	31420	32850	-1	C	no	Non-arch	Non-archvir		hth:HTH_0882 phage protein	False	0.212	107	2.706e-21	YP_004323947.1	YP_004323947.1 terminase DNA packaging enzyme large subunit [Synechococcus phage Syn19]	False	0.2	61	8.788e-09								Terminase RNaseH-like domain [PF17289.2]		sp|P10310|TERL_BPT3 Terminase, large subunit gp19; XhXr	Xh;Xr	0		0	2	False	V
7838	archvir_cat_2_VIRSorter_A13B_NODE_118_length_42791_cov_45_487388-cat_2_VIRSorter_A13B_NODE_118_length_42791_cov_45_487388-cat_2__full-cat_1_31	archvir_cat_2_VIRSorter_A13B_NODE_118_length_42791_cov_45_487388-cat_2_VIRSorter_A13B_NODE_118_length_42791_cov_45_487388-cat_2__full-cat_1	31	27581	29011	-1	C	no	Non-arch	Non-archvir		hth:HTH_0882 phage protein	False	0.212	107	2.706e-21	YP_004323947.1	YP_004323947.1 terminase DNA packaging enzyme large subunit [Synechococcus phage Syn19]	False	0.2	61	8.788e-09								Terminase RNaseH-like domain [PF17289.2]		sp|P10310|TERL_BPT3 Terminase, large subunit gp19; XhXr	Xh;Xr	0		0	2	False	V
8464	archvir_cat_2_VIRSorter_A13_NODE_115_length_48079_cov_34_325108-cat_2_VIRSorter_A13_NODE_115_length_48079_cov_34_325108-cat_2__full-cat_1_25	archvir_cat_2_VIRSorter_A13_NODE_115_length_48079_cov_34_325108-cat_2_VIRSorter_A13_NODE_115_length_48079_cov_34_325108-cat_2__full-cat_1	25	15230	16660	1	C	no	Non-arch	Non-archvir		hth:HTH_0882 phage protein	False	0.212	107	2.706e-21	YP_004323947.1	YP_004323947.1 terminase DNA packaging enzyme large subunit [Synechococcus phage Syn19]	False	0.2	61	8.788e-09								Terminase RNaseH-like domain [PF17289.2]		sp|P10310|TERL_BPT3 Terminase, large subunit gp19; XhXr	Xh;Xr	0		0	2	False	V
10740	archvir_cat_2_VIRSorter_A17B_NODE_237_length_29890_cov_21_954852-cat_2_VIRSorter_A17B_NODE_237_length_29890_cov_21_954852-cat_2__full-cat_1_25	archvir_cat_2_VIRSorter_A17B_NODE_237_length_29890_cov_21_954852-cat_2_VIRSorter_A17B_NODE_237_length_29890_cov_21_954852-cat_2__full-cat_1	25	26564	27940	1	C	no	Non-arch	Non-archvir		ctt:CtCNB1_3555 hypothetical protein	False	0.455	95	1.268e-17	YP_004508456.1	YP_004508456.1 collagen triple helix repeat domain protein [Synechococcus phage S-CRM01]	False	0.489	106	1.3e-22												0		1	2	False	F
11245	archvir_cat_2_VIRSorter_A17_NODE_1903_length_12375_cov_6_446916-cat_2_VIRSorter_A17_NODE_1903_length_12375_cov_6_446916-cat_2__full-cat_1_1	archvir_cat_2_VIRSorter_A17_NODE_1903_length_12375_cov_6_446916-cat_2_VIRSorter_A17_NODE_1903_length_12375_cov_6_446916-cat_2__full-cat_1	1	1	330	1	C	no	Non-arch	Non-archvir		ctt:CtCNB1_3555 hypothetical protein	False	0.576	120	6.396e-30	YP_004508456.1	YP_004508456.1 collagen triple helix repeat domain protein [Synechococcus phage S-CRM01]	False	0.504	103	1.24e-25												0		1	5	False	F
3525	archvir_cat_2_VIRSorter_A04_NODE_82_length_74282_cov_28_876177-cat_2_VIRSorter_A04_NODE_82_length_74282_cov_28_876177-cat_2__full-cat_1_27	archvir_cat_2_VIRSorter_A04_NODE_82_length_74282_cov_28_876177-cat_2_VIRSorter_A04_NODE_82_length_74282_cov_28_876177-cat_2__full-cat_1	27	19182	19472	1	C	no	Non-arch	Non-archvir		tde:TDE1155 hypothetical protein	False	0.424	68	5.023e-12	YP_004508590.1	YP_004508590.1 hypothetical protein SCRM01_157c [Synechococcus phage S-CRM01]	False	0.493	72	3.7e-15												0		1	2	False
4505	archvir_cat_2_VIRSorter_A05B_NODE_8_length_93295_cov_9_309620-cat_2_VIRSorter_A05B_NODE_8_length_93295_cov_9_309620-cat_2__full-cat_1_113	archvir_cat_2_VIRSorter_A05B_NODE_8_length_93295_cov_9_309620-cat_2_VIRSorter_A05B_NODE_8_length_93295_cov_9_309620-cat_2__full-cat_1	113	88050	88340	-1	C	no	Non-arch	Non-archvir		tde:TDE1155 hypothetical protein	False	0.424	68	5.023e-12	YP_004508590.1	YP_004508590.1 hypothetical protein SCRM01_157c [Synechococcus phage S-CRM01]	False	0.493	72	3.7e-15												0		1	4	False	F
5174	archvir_cat_2_VIRSorter_A08_NODE_27_length_78611_cov_46_021411-cat_2_VIRSorter_A08_NODE_27_length_78611_cov_46_021411-cat_2__full-cat_1_92	archvir_cat_2_VIRSorter_A08_NODE_27_length_78611_cov_46_021411-cat_2_VIRSorter_A08_NODE_27_length_78611_cov_46_021411-cat_2__full-cat_1	92	73595	73885	-1	C	no	Non-arch	Non-archvir		tde:TDE1155 hypothetical protein	False	0.424	68	5.023e-12	YP_004508590.1	YP_004508590.1 hypothetical protein SCRM01_157c [Synechococcus phage S-CRM01]	False	0.493	72	3.7e-15												0		1	4	False	F
5279	archvir_cat_2_VIRSorter_A08_NODE_65_length_46204_cov_17_921623-cat_3_VIRSorter_A08_NODE_65_length_46204_cov_17_921623-cat_3__full-cat_2_29	archvir_cat_2_VIRSorter_A08_NODE_65_length_46204_cov_17_921623-cat_3_VIRSorter_A08_NODE_65_length_46204_cov_17_921623-cat_3__full-cat_2	29	37588	38136	-1	C	no	Non-arch	Non-archvir		tde:TDE1155 hypothetical protein	False	0.378	63	7.335e-09	YP_004508590.1	YP_004508590.1 hypothetical protein SCRM01_157c [Synechococcus phage S-CRM01]	False	0.41	79	3.029e-16												0		1	3	False
6278	archvir_cat_2_VIRSorter_A09_NODE_10_length_86123_cov_45_857752-cat_2_VIRSorter_A09_NODE_10_length_86123_cov_45_857752-cat_2__full-cat_1_62	archvir_cat_2_VIRSorter_A09_NODE_10_length_86123_cov_45_857752-cat_2_VIRSorter_A09_NODE_10_length_86123_cov_45_857752-cat_2__full-cat_1	62	56669	56959	1	C	no	Non-arch	Non-archvir		tde:TDE1155 hypothetical protein	False	0.445	69	1.942e-12	YP_004508590.1	YP_004508590.1 hypothetical protein SCRM01_157c [Synechococcus phage S-CRM01]	False	0.538	85	1.066e-19												0		1	2	False
11151	archvir_cat_2_VIRSorter_A17_NODE_100_length_72972_cov_6_864737-cat_2_VIRSorter_A17_NODE_100_length_72972_cov_6_864737-cat_2__full-cat_1_57	archvir_cat_2_VIRSorter_A17_NODE_100_length_72972_cov_6_864737-cat_2_VIRSorter_A17_NODE_100_length_72972_cov_6_864737-cat_2__full-cat_1	57	41846	42403	1	C	no	Non-arch	Non-archvir		tde:TDE1155 hypothetical protein	False	0.434	64	2.32e-09	YP_004508590.1	YP_004508590.1 hypothetical protein SCRM01_157c [Synechococcus phage S-CRM01]	False	0.524	87	1.239e-18												0		1	2	False
12323	archvir_cat_2_VIRSorter_A21_NODE_22_length_103225_cov_12_308869-cat_2_VIRSorter_A21_NODE_22_length_103225_cov_12_308869-cat_2__full-cat_1_28	archvir_cat_2_VIRSorter_A21_NODE_22_length_103225_cov_12_308869-cat_2_VIRSorter_A21_NODE_22_length_103225_cov_12_308869-cat_2__full-cat_1	28	19528	19818	1	C	no	Non-arch	Non-archvir		tde:TDE1155 hypothetical protein	False	0.424	68	5.023e-12	YP_004508590.1	YP_004508590.1 hypothetical protein SCRM01_157c [Synechococcus phage S-CRM01]	False	0.493	72	3.7e-15												0		1	2	False
12499	archvir_cat_2_VIRSorter_A21_NODE_28_length_93974_cov_18_324663-cat_2_VIRSorter_A21_NODE_28_length_93974_cov_18_324663-cat_2__full-cat_1_68	archvir_cat_2_VIRSorter_A21_NODE_28_length_93974_cov_18_324663-cat_2_VIRSorter_A21_NODE_28_length_93974_cov_18_324663-cat_2__full-cat_1	68	60877	61434	1	C	no	Non-arch	Non-archvir		tde:TDE1155 hypothetical protein	False	0.434	64	2.32e-09	YP_004508590.1	YP_004508590.1 hypothetical protein SCRM01_157c [Synechococcus phage S-CRM01]	False	0.524	87	1.239e-18												0		1	1	False
1348	archvir_cat_1_VIRSorter_A13B_NODE_1515_length_10824_cov_5_125638-cat_2_VIRSorter_A13B_NODE_1515_length_10824_cov_5_125638-cat_2__full-cat_1_6	archvir_cat_1_VIRSorter_A13B_NODE_1515_length_10824_cov_5_125638-cat_2_VIRSorter_A13B_NODE_1515_length_10824_cov_5_125638-cat_2__full-cat_1	6	2340	2861	-1	C	no	Non-arch	Non-archvir		cbl:CLK_1348 sugar-phospahte nucleotidyltransferase	False	0.779	273	1.413e-81	YP_004782236.1	YP_004782236.1 sugar-phospahte nucleotidyltransferase [Thermus phage TMA]	False	0.485	143	2.004e-38										REFSEQ hypothetical protein; Xu	Xu	0		1	2	False	F
1884	archvir_cat_1_VIRSorter_A14B_NODE_230_length_27779_cov_11_075025-cat_2_VIRSorter_A14B_NODE_230_length_27779_cov_11_075025-cat_2__full-cat_1_34	archvir_cat_1_VIRSorter_A14B_NODE_230_length_27779_cov_11_075025-cat_2_VIRSorter_A14B_NODE_230_length_27779_cov_11_075025-cat_2__full-cat_1	34	24092	24613	1	C	no	Non-arch	Non-archvir		cbl:CLK_1348 sugar-phospahte nucleotidyltransferase	False	0.779	273	1.413e-81	YP_004782236.1	YP_004782236.1 sugar-phospahte nucleotidyltransferase [Thermus phage TMA]	False	0.485	143	2.004e-38										REFSEQ hypothetical protein; Xu	Xu	0		1	2	False	F
2014	archvir_cat_1_VIRSorter_A14_NODE_278_length_23910_cov_9_241417-cat_2_VIRSorter_A14_NODE_278_length_23910_cov_9_241417-cat_2__full-cat_1_29	archvir_cat_1_VIRSorter_A14_NODE_278_length_23910_cov_9_241417-cat_2_VIRSorter_A14_NODE_278_length_23910_cov_9_241417-cat_2__full-cat_1	29	21002	21523	1	C	no	Non-arch	Non-archvir		cbl:CLK_1348 sugar-phospahte nucleotidyltransferase	False	0.779	273	1.413e-81	YP_004782236.1	YP_004782236.1 sugar-phospahte nucleotidyltransferase [Thermus phage TMA]	False	0.485	143	2.004e-38										REFSEQ hypothetical protein; Xu	Xu	0		1	2	False	F
2740	archvir_cat_1_VIRSorter_A21_NODE_78_length_52668_cov_29_907437-cat_2_VIRSorter_A21_NODE_78_length_52668_cov_29_907437-cat_2__full-cat_1_52	archvir_cat_1_VIRSorter_A21_NODE_78_length_52668_cov_29_907437-cat_2_VIRSorter_A21_NODE_78_length_52668_cov_29_907437-cat_2__full-cat_1	52	30335	30856	-1	C	no	Non-arch	Non-archvir		cbl:CLK_1348 sugar-phospahte nucleotidyltransferase	False	0.779	273	1.413e-81	YP_004782236.1	YP_004782236.1 sugar-phospahte nucleotidyltransferase [Thermus phage TMA]	False	0.485	143	2.004e-38										REFSEQ hypothetical protein; Xu	Xu	0		1	1	False
12216	archvir_cat_2_VIRSorter_A20_NODE_546_length_26245_cov_11_684918-cat_2_VIRSorter_A20_NODE_546_length_26245_cov_11_684918-cat_2__full-cat_1_32	archvir_cat_2_VIRSorter_A20_NODE_546_length_26245_cov_11_684918-cat_2_VIRSorter_A20_NODE_546_length_26245_cov_11_684918-cat_2__full-cat_1	32	16003	16524	-1	C	no	Non-arch	Non-archvir		cbl:CLK_1348 sugar-phospahte nucleotidyltransferase	False	0.779	273	1.413e-81	YP_004782236.1	YP_004782236.1 sugar-phospahte nucleotidyltransferase [Thermus phage TMA]	False	0.485	143	2.004e-38										REFSEQ hypothetical protein; Xu	Xu	0		1	2	False
114	archvir_cat_1_VIRSorter_A04_NODE_355_length_31362_cov_21_220079-cat_2_VIRSorter_A04_NODE_355_length_31362_cov_21_220079-cat_2__full-cat_1_15	archvir_cat_1_VIRSorter_A04_NODE_355_length_31362_cov_21_220079-cat_2_VIRSorter_A04_NODE_355_length_31362_cov_21_220079-cat_2__full-cat_1	15	10399	12912	-1	C	no	Non-arch	Non-archvir	K01971	apn:Asphe3_27260 ATP-dependent DNA ligase I; K01971 DNA ligase (ATP) [EC:6.5.1.1]	False	0.246	92	3.718e-16	YP_004821507.1	YP_004821507.1 ATP-dependent DNA ligase [Yokapox virus]	False	0.272	83	6.832e-15								ATP dependent DNA ligase domain [PF01068.21]		sp|P00970|DNLI_BPT4 DNA ligase; XhXr	Xh;Xr	0		1	1	False	V
6954	archvir_cat_2_VIRSorter_A10_NODE_596_length_21573_cov_5_130124-cat_2_VIRSorter_A10_NODE_596_length_21573_cov_5_130124-cat_2__full-cat_1_7	archvir_cat_2_VIRSorter_A10_NODE_596_length_21573_cov_5_130124-cat_2_VIRSorter_A10_NODE_596_length_21573_cov_5_130124-cat_2__full-cat_1	7	4347	5648	-1	C	no	Non-arch	Non-archvir		pse:NH8B_0537 hypothetical protein	False	0.294	118	4.772e-25	YP_004934628.1	YP_004934628.1 unnamed protein product [Synechococcus phage S-CBS1]	False	0.254	94	5.833e-19										sp|O31948|YONJ_BACSU SPbeta prophage-derived uncharacterized protein YonJ; Xu	Xu	0		1	1	False	F
10396	archvir_cat_2_VIRSorter_A16_NODE_1144_length_15030_cov_5_286945-cat_2_VIRSorter_A16_NODE_1144_length_15030_cov_5_286945-cat_2__full-cat_1_13	archvir_cat_2_VIRSorter_A16_NODE_1144_length_15030_cov_5_286945-cat_2_VIRSorter_A16_NODE_1144_length_15030_cov_5_286945-cat_2__full-cat_1	13	10281	11624	1	C	no	Non-arch	Non-archvir		pse:NH8B_0537 hypothetical protein	False	0.307	131	2.574e-29	YP_004934628.1	YP_004934628.1 unnamed protein product [Synechococcus phage S-CBS1]	False	0.259	99	1.574e-20										sp|O31948|YONJ_BACSU SPbeta prophage-derived uncharacterized protein YonJ; Xu	Xu	0		1	1	False	F
2157	archvir_cat_1_VIRSorter_A15_NODE_2039_length_13901_cov_5_675213-cat_2_VIRSorter_A15_NODE_2039_length_13901_cov_5_675213-cat_2__full-cat_1_11	archvir_cat_1_VIRSorter_A15_NODE_2039_length_13901_cov_5_675213-cat_2_VIRSorter_A15_NODE_2039_length_13901_cov_5_675213-cat_2__full-cat_1	11	9507	10841	1	C	no	Non-arch	Non-archvir		pse:NH8B_0997 hypothetical protein	False	0.301	124	3.742e-27	YP_004934628.1	YP_004934628.1 unnamed protein product [Synechococcus phage S-CBS1]	False	0.25	92	2.018e-18										sp|O31948|YONJ_BACSU SPbeta prophage-derived uncharacterized protein YonJ; Xu	Xu	0		1	1	False	F
2859	archvir_cat_2_VIRSorter_A02_NODE_325_length_21292_cov_9_917408-cat_2_VIRSorter_A02_NODE_325_length_21292_cov_9_917408-cat_2__full-cat_1_10	archvir_cat_2_VIRSorter_A02_NODE_325_length_21292_cov_9_917408-cat_2_VIRSorter_A02_NODE_325_length_21292_cov_9_917408-cat_2__full-cat_1	10	7082	8440	-1	C	no	Non-arch	Non-archvir		pse:NH8B_0997 hypothetical protein	False	0.28	112	3.669e-23	YP_004934628.1	YP_004934628.1 unnamed protein product [Synechococcus phage S-CBS1]	False	0.239	86	2.052e-16										sp|O31948|YONJ_BACSU SPbeta prophage-derived uncharacterized protein YonJ; Xu	Xu	0		1	1	False
4976	archvir_cat_2_VIRSorter_A07_NODE_1421_length_10701_cov_4_865677-cat_2_VIRSorter_A07_NODE_1421_length_10701_cov_4_865677-cat_2__full-cat_1_11	archvir_cat_2_VIRSorter_A07_NODE_1421_length_10701_cov_4_865677-cat_2_VIRSorter_A07_NODE_1421_length_10701_cov_4_865677-cat_2__full-cat_1	11	9663	10700	1	C	no	Non-arch	Non-archvir		pse:NH8B_0997 hypothetical protein	False	0.329	94	8.522e-18	YP_004934628.1	YP_004934628.1 unnamed protein product [Synechococcus phage S-CBS1]	False	0.28	80	4.435e-15										sp|O31948|YONJ_BACSU SPbeta prophage-derived uncharacterized protein YonJ; Xu	Xu	0		1	5	False	F
6913	archvir_cat_2_VIRSorter_A10_NODE_1171_length_14849_cov_8_742058-cat_2_VIRSorter_A10_NODE_1171_length_14849_cov_8_742058-cat_2__full-cat_1_1	archvir_cat_2_VIRSorter_A10_NODE_1171_length_14849_cov_8_742058-cat_2_VIRSorter_A10_NODE_1171_length_14849_cov_8_742058-cat_2__full-cat_1	1	2	1288	-1	C	no	Non-arch	Non-archvir		pse:NH8B_0997 hypothetical protein	False	0.286	117	1.075e-24	YP_004934628.1	YP_004934628.1 unnamed protein product [Synechococcus phage S-CBS1]	False	0.237	85	4.068e-16										sp|O31948|YONJ_BACSU SPbeta prophage-derived uncharacterized protein YonJ; Xu	Xu	0		1	5	False	F
7044	archvir_cat_2_VIRSorter_A10_NODE_930_length_16991_cov_10_313829-cat_2_VIRSorter_A10_NODE_930_length_16991_cov_10_313829-cat_2__full-cat_1_19	archvir_cat_2_VIRSorter_A10_NODE_930_length_16991_cov_10_313829-cat_2_VIRSorter_A10_NODE_930_length_16991_cov_10_313829-cat_2__full-cat_1	19	12494	13852	1	C	no	Non-arch	Non-archvir		pse:NH8B_0997 hypothetical protein	False	0.28	112	3.669e-23	YP_004934628.1	YP_004934628.1 unnamed protein product [Synechococcus phage S-CBS1]	False	0.239	86	2.052e-16										sp|O31948|YONJ_BACSU SPbeta prophage-derived uncharacterized protein YonJ; Xu	Xu	0		1	1	False	F
4994	archvir_cat_2_VIRSorter_A08_NODE_148_length_30342_cov_10_189454-cat_2_VIRSorter_A08_NODE_148_length_30342_cov_10_189454-cat_2__full-cat_1_1	archvir_cat_2_VIRSorter_A08_NODE_148_length_30342_cov_10_189454-cat_2_VIRSorter_A08_NODE_148_length_30342_cov_10_189454-cat_2__full-cat_1	1	1	4056	-1	C	no	Non-arch	Non-archvir		apb:SAR116_0370 hypothetical protein	False	0.292	64	1.731e-07	YP_005087509.1	YP_005087509.1 predicted protein [Cyanophage NATL1A-7]	False	0.51	158	1.451e-37										REFSEQ hypothetical protein; Xu	Xu	0		0	5	False	F
4823	archvir_cat_2_VIRSorter_A05_NODE_299_length_31390_cov_24_280038-cat_2_VIRSorter_A05_NODE_299_length_31390_cov_24_280038-cat_2__full-cat_1_35	archvir_cat_2_VIRSorter_A05_NODE_299_length_31390_cov_24_280038-cat_2_VIRSorter_A05_NODE_299_length_31390_cov_24_280038-cat_2__full-cat_1	35	25953	31388	-1	C	no	Non-arch	Non-archvir		bra:BRADO6936 hypothetical protein	False	0.447	69	1.188e-08	YP_005087509.1	YP_005087509.1 predicted protein [Cyanophage NATL1A-7]	False	0.356	134	4.477e-30										REFSEQ hypothetical protein; Xu	Xu	0		1	5	False	F
3943	archvir_cat_2_VIRSorter_A05B_NODE_285_length_25543_cov_28_307556-cat_2_VIRSorter_A05B_NODE_285_length_25543_cov_28_307556-cat_2__full-cat_1_1	archvir_cat_2_VIRSorter_A05B_NODE_285_length_25543_cov_28_307556-cat_2_VIRSorter_A05B_NODE_285_length_25543_cov_28_307556-cat_2__full-cat_1	1	2	6733	1	C	no	Non-arch	Non-archvir		apb:SAR116_0370 hypothetical protein	False	0.257	83	1.021e-12	YP_005087528.1	YP_005087528.1 predicted protein [Cyanophage NATL2A-133]	False	0.504	142	2.457e-32												0		0	5	False	F
4822	archvir_cat_2_VIRSorter_A05_NODE_299_length_31390_cov_24_280038-cat_2_VIRSorter_A05_NODE_299_length_31390_cov_24_280038-cat_2__full-cat_1_34	archvir_cat_2_VIRSorter_A05_NODE_299_length_31390_cov_24_280038-cat_2_VIRSorter_A05_NODE_299_length_31390_cov_24_280038-cat_2__full-cat_1	34	19114	25953	-1	C	no	Non-arch	Non-archvir		apb:SAR116_0370 hypothetical protein	False	0.257	83	1.04e-12	YP_005087528.1	YP_005087528.1 predicted protein [Cyanophage NATL2A-133]	False	0.504	142	2.509e-32												0		0	3	False
6395	archvir_cat_2_VIRSorter_A09_NODE_17_length_72770_cov_25_594857-cat_2_VIRSorter_A09_NODE_17_length_72770_cov_25_594857-cat_2__full-cat_1_42	archvir_cat_2_VIRSorter_A09_NODE_17_length_72770_cov_25_594857-cat_2_VIRSorter_A09_NODE_17_length_72770_cov_25_594857-cat_2__full-cat_1	42	27663	30305	-1	C	no	Non-arch	Non-archvir		apb:SAR116_0370 hypothetical protein	False	0.224	88	8.445e-15	YP_005087528.1	YP_005087528.1 predicted protein [Cyanophage NATL2A-133]	False	0.609	130	3.612e-29												0		1	2	False
11407	archvir_cat_2_VIRSorter_A17_NODE_244_length_43475_cov_6_613012-cat_2_VIRSorter_A17_NODE_244_length_43475_cov_6_613012-cat_2__full-cat_1_17	archvir_cat_2_VIRSorter_A17_NODE_244_length_43475_cov_6_613012-cat_2_VIRSorter_A17_NODE_244_length_43475_cov_6_613012-cat_2__full-cat_1	17	27172	29148	1	C	no	Non-arch	Non-archvir		apb:SAR116_0370 hypothetical protein	False	0.504	70	1.818e-09	YP_005087528.1	YP_005087528.1 predicted protein [Cyanophage NATL2A-133]	False	0.574	119	4.236e-26												0		1	1	False
12250	archvir_cat_2_VIRSorter_A21_NODE_166_length_36333_cov_35_586526-cat_3_VIRSorter_A21_NODE_166_length_36333_cov_35_586526-cat_3__full-cat_1_18	archvir_cat_2_VIRSorter_A21_NODE_166_length_36333_cov_35_586526-cat_3_VIRSorter_A21_NODE_166_length_36333_cov_35_586526-cat_3__full-cat_1	18	13920	17960	-1	C	no	Non-arch	Non-archvir		rrs:RoseRS_1068 hypothetical protein	False	0.266	89	6.752e-15	YP_005098346.1	YP_005098346.1 unnamed protein product [Synechococcus phage S-CBS4]	False	0.226	72	1.691e-11												0		0	4	False
4254	archvir_cat_2_VIRSorter_A05B_NODE_73_length_47506_cov_8_249984-cat_2_VIRSorter_A05B_NODE_73_length_47506_cov_8_249984-cat_2__full-cat_1_21	archvir_cat_2_VIRSorter_A05B_NODE_73_length_47506_cov_8_249984-cat_2_VIRSorter_A05B_NODE_73_length_47506_cov_8_249984-cat_2__full-cat_1	21	17981	19396	-1	C	no	Non-arch	Non-archvir		hth:HTH_0882 phage protein	False	0.225	120	1.814e-25	YP_006560938.1	YP_006560938.1 phage protein [Celeribacter phage P12053L]	False	0.185	82	2.95e-15								Terminase RNaseH-like domain [PF17289.2]		sp|P10310|TERL_BPT3 Terminase, large subunit gp19; XhXr	Xh;Xr	0		0	2	False	V
12850	archvir_cat_2_VIRSorter_A21_NODE_77_length_52694_cov_23_456050-cat_2_VIRSorter_A21_NODE_77_length_52694_cov_23_456050-cat_2__full-cat_2_22	archvir_cat_2_VIRSorter_A21_NODE_77_length_52694_cov_23_456050-cat_2_VIRSorter_A21_NODE_77_length_52694_cov_23_456050-cat_2__full-cat_2	22	13307	13615	1	C	no	Non-arch	Non-archvir		lpp:plpp0058 hypothetical protein	False	0.503	60	3.618e-09	YP_006906736.1	YP_006906736.1 hypothetical protein SSU5_104 [Salmonella phage SSU5]	False	0.579	69	8.251e-14												0		1	3	False
4196	archvir_cat_2_VIRSorter_A05B_NODE_625_length_17121_cov_18_506211-cat_2_VIRSorter_A05B_NODE_625_length_17121_cov_18_506211-cat_2__full-cat_2_27	archvir_cat_2_VIRSorter_A05B_NODE_625_length_17121_cov_18_506211-cat_2_VIRSorter_A05B_NODE_625_length_17121_cov_18_506211-cat_2__full-cat_2	27	15694	16176	-1	C	no	Non-arch	Non-archvir		cbb:CLD_A0186 hypothetical protein	False	0.345	64	8.577e-10	YP_006988564.1	YP_006988564.1 putative methyltransferase [Caulobacter phage CcrColossus]	False	0.306	69	6.76e-13												0		1	4	False	F
4147	archvir_cat_2_VIRSorter_A05B_NODE_618_length_17243_cov_23_937689-cat_3_VIRSorter_A05B_NODE_618_length_17243_cov_23_937689-cat_3__full-cat_2_3	archvir_cat_2_VIRSorter_A05B_NODE_618_length_17243_cov_23_937689-cat_3_VIRSorter_A05B_NODE_618_length_17243_cov_23_937689-cat_3__full-cat_2	3	858	1421	1	C	no	Non-arch	Non-archvir		dpr:Despr_1007 hypothetical protein	False	0.327	93	2.768e-19	YP_006988564.1	YP_006988564.1 putative methyltransferase [Caulobacter phage CcrColossus]	False	0.356	88	5.196e-19										REFSEQ methyltransferase; Xu	Xu	0		1	3	False	F
10455	archvir_cat_2_VIRSorter_A16_NODE_629_length_22945_cov_9_745173-cat_2_VIRSorter_A16_NODE_629_length_22945_cov_9_745173-cat_2__full-cat_1_6	archvir_cat_2_VIRSorter_A16_NODE_629_length_22945_cov_9_745173-cat_2_VIRSorter_A16_NODE_629_length_22945_cov_9_745173-cat_2__full-cat_1	6	12616	13194	1	C	no	Non-arch	Non-archvir		dpr:Despr_1007 hypothetical protein	False	0.323	77	1.477e-13	YP_006988564.1	YP_006988564.1 putative methyltransferase [Caulobacter phage CcrColossus]	False	0.323	76	4.834e-15										REFSEQ methyltransferase; Xu	Xu	0		1	2	False
6181	archvir_cat_2_VIRSorter_A09B_NODE_9_length_81789_cov_14_271503-cat_2_VIRSorter_A09B_NODE_9_length_81789_cov_14_271503-cat_2__full-cat_1_56	archvir_cat_2_VIRSorter_A09B_NODE_9_length_81789_cov_14_271503-cat_2_VIRSorter_A09B_NODE_9_length_81789_cov_14_271503-cat_2__full-cat_1	56	33614	34177	-1	C	no	Non-arch	Non-archvir		ecv:APECO1_O1R209 hypothetical protein	False	0.382	84	4.835e-16	YP_006988564.1	YP_006988564.1 putative methyltransferase [Caulobacter phage CcrColossus]	False	0.34	94	4.871e-21										REFSEQ methyltransferase; Xu	Xu	0		1	1	False
6478	archvir_cat_2_VIRSorter_A09_NODE_24_length_61755_cov_7_737585-cat_2_VIRSorter_A09_NODE_24_length_61755_cov_7_737585-cat_2__full-cat_1_18	archvir_cat_2_VIRSorter_A09_NODE_24_length_61755_cov_7_737585-cat_2_VIRSorter_A09_NODE_24_length_61755_cov_7_737585-cat_2__full-cat_1	18	11764	12327	-1	C	no	Non-arch	Non-archvir		ecv:APECO1_O1R209 hypothetical protein	False	0.382	84	4.835e-16	YP_006988564.1	YP_006988564.1 putative methyltransferase [Caulobacter phage CcrColossus]	False	0.34	94	4.871e-21										REFSEQ methyltransferase; Xu	Xu	0		1	1	False
8420	archvir_cat_2_VIRSorter_A13_NODE_1063_length_14334_cov_4_495833-cat_3_VIRSorter_A13_NODE_1063_length_14334_cov_4_495833-cat_3__full-cat_2_1	archvir_cat_2_VIRSorter_A13_NODE_1063_length_14334_cov_4_495833-cat_3_VIRSorter_A13_NODE_1063_length_14334_cov_4_495833-cat_3__full-cat_2	1	195	743	1	C	no	Non-arch	Non-archvir		ecv:APECO1_O1R209 hypothetical protein	False	0.353	76	2.053e-13	YP_006988564.1	YP_006988564.1 putative methyltransferase [Caulobacter phage CcrColossus]	False	0.321	76	6.725e-15										REFSEQ methyltransferase; Xu	Xu	0		1	5	False	F
5831	archvir_cat_2_VIRSorter_A09B_NODE_3_length_96396_cov_21_948215-cat_2_VIRSorter_A09B_NODE_3_length_96396_cov_21_948215-cat_2__full-cat_1_107	archvir_cat_2_VIRSorter_A09B_NODE_3_length_96396_cov_21_948215-cat_2_VIRSorter_A09B_NODE_3_length_96396_cov_21_948215-cat_2__full-cat_1	107	92852	93802	-1	C	no	Non-arch	Non-archvir		afe:Lferr_1304 hypothetical protein	False	0.31	139	3.507e-33	YP_006989583.1	YP_006989583.1 putative ArdC-like antirestriction protein [Caulobacter virus Karma]	False	0.262	108	1.85e-24								Metallopeptidase superfamily domain [PF18818.1]; Domain of unknown function (DUF1738) [PF08401.11]		sp|P27189|TRAC4_ECOLX DNA primase TraC; XhXr	Xh;Xr	0		1	4	False	VF
7189	archvir_cat_2_VIRSorter_A11B_NODE_11_length_97867_cov_225_335848-cat_2_VIRSorter_A11B_NODE_11_length_97867_cov_225_335848-cat_2__full-cat_1_91	archvir_cat_2_VIRSorter_A11B_NODE_11_length_97867_cov_225_335848-cat_2_VIRSorter_A11B_NODE_11_length_97867_cov_225_335848-cat_2__full-cat_1	91	84178	85128	-1	C	no	Non-arch	Non-archvir		pna:Pnap_2529 hypothetical protein	False	0.315	159	5.151e-40	YP_006989583.1	YP_006989583.1 putative ArdC-like antirestriction protein [Caulobacter virus Karma]	False	0.282	119	5.09e-28								Metallopeptidase superfamily domain [PF18818.1]; Domain of unknown function (DUF1738) [PF08401.11]		sp|P27189|TRAC4_ECOLX DNA primase TraC; XhXr	Xh;Xr	0		1	2	False	V
7990	archvir_cat_2_VIRSorter_A13B_NODE_18_length_100427_cov_301_143616-cat_2_VIRSorter_A13B_NODE_18_length_100427_cov_301_143616-cat_2__full-cat_1_63	archvir_cat_2_VIRSorter_A13B_NODE_18_length_100427_cov_301_143616-cat_2_VIRSorter_A13B_NODE_18_length_100427_cov_301_143616-cat_2__full-cat_1	63	66135	67085	1	C	no	Non-arch	Non-archvir		pna:Pnap_2529 hypothetical protein	False	0.315	159	5.151e-40	YP_006989583.1	YP_006989583.1 putative ArdC-like antirestriction protein [Caulobacter virus Karma]	False	0.282	119	5.09e-28								Metallopeptidase superfamily domain [PF18818.1]; Domain of unknown function (DUF1738) [PF08401.11]		sp|P27189|TRAC4_ECOLX DNA primase TraC; XhXr	Xh;Xr	0		1	2	False	V
9719	archvir_cat_2_VIRSorter_A14_NODE_14_length_93009_cov_14_056038-cat_2_VIRSorter_A14_NODE_14_length_93009_cov_14_056038-cat_2__full-cat_1_101	archvir_cat_2_VIRSorter_A14_NODE_14_length_93009_cov_14_056038-cat_2_VIRSorter_A14_NODE_14_length_93009_cov_14_056038-cat_2__full-cat_1	101	91222	92172	-1	C	no	Non-arch	Non-archvir		pna:Pnap_2529 hypothetical protein	False	0.315	159	5.151e-40	YP_006989583.1	YP_006989583.1 putative ArdC-like antirestriction protein [Caulobacter virus Karma]	False	0.282	119	5.09e-28								Metallopeptidase superfamily domain [PF18818.1]; Domain of unknown function (DUF1738) [PF08401.11]		sp|P27189|TRAC4_ECOLX DNA primase TraC; XhXr	Xh;Xr	0		1	4	False	VF
12842	archvir_cat_2_VIRSorter_A21_NODE_77_length_52694_cov_23_456050-cat_2_VIRSorter_A21_NODE_77_length_52694_cov_23_456050-cat_2__full-cat_2_14	archvir_cat_2_VIRSorter_A21_NODE_77_length_52694_cov_23_456050-cat_2_VIRSorter_A21_NODE_77_length_52694_cov_23_456050-cat_2__full-cat_2	14	9813	11018	1	C	no	Non-arch	Non-archvir		vsa:VSAL_p840_25 ardC; antirestriction protein ArdC	False	0.288	151	3.187e-36	YP_006989583.1	YP_006989583.1 putative ArdC-like antirestriction protein [Caulobacter virus Karma]	False	0.264	137	4.078e-33								Metallopeptidase superfamily domain [PF18818.1]; Domain of unknown function (DUF1738) [PF08401.11]		sp|P27189|TRAC4_ECOLX DNA primase TraC; XhXr	Xh;Xr	0		1	3	False	V
3079	archvir_cat_2_VIRSorter_A04_NODE_156_length_49942_cov_22_359132-cat_2_VIRSorter_A04_NODE_156_length_49942_cov_22_359132-cat_2__full-cat_1_31	archvir_cat_2_VIRSorter_A04_NODE_156_length_49942_cov_22_359132-cat_2_VIRSorter_A04_NODE_156_length_49942_cov_22_359132-cat_2__full-cat_1	31	26191	27627	-1	C	no	Non-arch	Non-archvir		hth:HTH_0882 phage protein	False	0.23	98	2.002e-18	YP_007001252.1	YP_007001252.1 terminase large subunit [Caulobacter virus phiCbK]	False	0.173	60	2.707e-08								Terminase RNaseH-like domain [PF17289.2]		sp|P10310|TERL_BPT3 Terminase, large subunit gp19; XhXr	Xh;Xr	0		0	2	False	V
8298	archvir_cat_2_VIRSorter_A13B_NODE_596_length_19285_cov_6_651274-cat_2_VIRSorter_A13B_NODE_596_length_19285_cov_6_651274-cat_2__full-cat_1_18	archvir_cat_2_VIRSorter_A13B_NODE_596_length_19285_cov_6_651274-cat_2_VIRSorter_A13B_NODE_596_length_19285_cov_6_651274-cat_2__full-cat_1	18	13595	15031	-1	C	no	Non-arch	Non-archvir		hth:HTH_0882 phage protein	False	0.23	98	2.002e-18	YP_007001252.1	YP_007001252.1 terminase large subunit [Caulobacter virus phiCbK]	False	0.173	60	2.707e-08								Terminase RNaseH-like domain [PF17289.2]		sp|P10310|TERL_BPT3 Terminase, large subunit gp19; XhXr	Xh;Xr	0		0	2	False	VF
12072	archvir_cat_2_VIRSorter_A20_NODE_172_length_58086_cov_12_563440-cat_2_VIRSorter_A20_NODE_172_length_58086_cov_12_563440-cat_2__full-cat_1_33	archvir_cat_2_VIRSorter_A20_NODE_172_length_58086_cov_12_563440-cat_2_VIRSorter_A20_NODE_172_length_58086_cov_12_563440-cat_2__full-cat_1	33	34335	35771	-1	C	no	Non-arch	Non-archvir		hth:HTH_0882 phage protein	False	0.23	98	2.002e-18	YP_007001252.1	YP_007001252.1 terminase large subunit [Caulobacter virus phiCbK]	False	0.173	60	2.707e-08								Terminase RNaseH-like domain [PF17289.2]		sp|P10310|TERL_BPT3 Terminase, large subunit gp19; XhXr	Xh;Xr	0		0	2	False	V
9369	archvir_cat_2_VIRSorter_A14B_NODE_7_length_88086_cov_19_537742-cat_2_VIRSorter_A14B_NODE_7_length_88086_cov_19_537742-cat_2__full-cat_1_37	archvir_cat_2_VIRSorter_A14B_NODE_7_length_88086_cov_19_537742-cat_2_VIRSorter_A14B_NODE_7_length_88086_cov_19_537742-cat_2__full-cat_1	37	36895	38328	-1	C	no	Non-arch	Non-archvir		hth:HTH_0882 phage protein	False	0.208	95	1.462e-17	YP_007001264.1	YP_007001264.1 terminase large subunit [Caulobacter virus Rogue]	False	0.18	60	2.04e-08								Terminase RNaseH-like domain [PF17289.2]		sp|P10310|TERL_BPT3 Terminase, large subunit gp19; XhXr	Xh;Xr	0		0	1	False	V
9905	archvir_cat_2_VIRSorter_A14_NODE_24_length_75389_cov_13_047177-cat_2_VIRSorter_A14_NODE_24_length_75389_cov_13_047177-cat_2__full-cat_1_83	archvir_cat_2_VIRSorter_A14_NODE_24_length_75389_cov_13_047177-cat_2_VIRSorter_A14_NODE_24_length_75389_cov_13_047177-cat_2__full-cat_1	83	50151	51584	1	C	no	Non-arch	Non-archvir		hth:HTH_0882 phage protein	False	0.208	95	1.462e-17	YP_007001264.1	YP_007001264.1 terminase large subunit [Caulobacter virus Rogue]	False	0.18	60	2.04e-08								Terminase RNaseH-like domain [PF17289.2]		sp|P10310|TERL_BPT3 Terminase, large subunit gp19; XhXr	Xh;Xr	0		0	1	False	V
10347	archvir_cat_2_VIRSorter_A16_NODE_111_length_86920_cov_17_628872-cat_2_VIRSorter_A16_NODE_111_length_86920_cov_17_628872-cat_2__full-cat_1_83	archvir_cat_2_VIRSorter_A16_NODE_111_length_86920_cov_17_628872-cat_2_VIRSorter_A16_NODE_111_length_86920_cov_17_628872-cat_2__full-cat_1	83	48694	50127	1	C	no	Non-arch	Non-archvir		hth:HTH_0882 phage protein	False	0.208	95	1.462e-17	YP_007001264.1	YP_007001264.1 terminase large subunit [Caulobacter virus Rogue]	False	0.18	60	2.04e-08								Terminase RNaseH-like domain [PF17289.2]		sp|P10310|TERL_BPT3 Terminase, large subunit gp19; XhXr	Xh;Xr	0		0	2	False	V
10589	archvir_cat_2_VIRSorter_A17B_NODE_10_length_87929_cov_31_051449-cat_2_VIRSorter_A17B_NODE_10_length_87929_cov_31_051449-cat_2__full-cat_1_37	archvir_cat_2_VIRSorter_A17B_NODE_10_length_87929_cov_31_051449-cat_2_VIRSorter_A17B_NODE_10_length_87929_cov_31_051449-cat_2__full-cat_1	37	36794	38227	-1	C	no	Non-arch	Non-archvir		hth:HTH_0882 phage protein	False	0.208	95	1.462e-17	YP_007001264.1	YP_007001264.1 terminase large subunit [Caulobacter virus Rogue]	False	0.18	60	2.04e-08								Terminase RNaseH-like domain [PF17289.2]		sp|P10310|TERL_BPT3 Terminase, large subunit gp19; XhXr	Xh;Xr	0		0	1	False	V
11615	archvir_cat_2_VIRSorter_A17_NODE_60_length_93272_cov_41_962013-cat_2_VIRSorter_A17_NODE_60_length_93272_cov_41_962013-cat_2__full-cat_1_37	archvir_cat_2_VIRSorter_A17_NODE_60_length_93272_cov_41_962013-cat_2_VIRSorter_A17_NODE_60_length_93272_cov_41_962013-cat_2__full-cat_1	37	36895	38328	-1	C	no	Non-arch	Non-archvir		hth:HTH_0882 phage protein	False	0.208	95	1.462e-17	YP_007001264.1	YP_007001264.1 terminase large subunit [Caulobacter virus Rogue]	False	0.18	60	2.04e-08								Terminase RNaseH-like domain [PF17289.2]		sp|P10310|TERL_BPT3 Terminase, large subunit gp19; XhXr	Xh;Xr	0		0	2	False	V
11934	archvir_cat_2_VIRSorter_A20_NODE_114_length_80802_cov_20_227439-cat_2_VIRSorter_A20_NODE_114_length_80802_cov_20_227439-cat_2__full-cat_1_29	archvir_cat_2_VIRSorter_A20_NODE_114_length_80802_cov_20_227439-cat_2_VIRSorter_A20_NODE_114_length_80802_cov_20_227439-cat_2__full-cat_1	29	23806	25239	-1	C	no	Non-arch	Non-archvir		hth:HTH_0882 phage protein	False	0.208	95	1.462e-17	YP_007001264.1	YP_007001264.1 terminase large subunit [Caulobacter virus Rogue]	False	0.18	60	2.04e-08								Terminase RNaseH-like domain [PF17289.2]		sp|P10310|TERL_BPT3 Terminase, large subunit gp19; XhXr	Xh;Xr	0		0	2	False	V
12779	archvir_cat_2_VIRSorter_A21_NODE_74_length_53176_cov_30_417462-cat_2_VIRSorter_A21_NODE_74_length_53176_cov_30_417462-cat_2__full-cat_1_29	archvir_cat_2_VIRSorter_A21_NODE_74_length_53176_cov_30_417462-cat_2_VIRSorter_A21_NODE_74_length_53176_cov_30_417462-cat_2__full-cat_1	29	23676	25109	-1	C	no	Non-arch	Non-archvir		hth:HTH_0882 phage protein	False	0.208	95	1.462e-17	YP_007001264.1	YP_007001264.1 terminase large subunit [Caulobacter virus Rogue]	False	0.18	60	2.04e-08								Terminase RNaseH-like domain [PF17289.2]		sp|P10310|TERL_BPT3 Terminase, large subunit gp19; XhXr	Xh;Xr	0		0	2	False	V
7479	archvir_cat_2_VIRSorter_A11B_NODE_97_length_42691_cov_23_517943-cat_2_VIRSorter_A11B_NODE_97_length_42691_cov_23_517943-cat_2__full-cat_1_4	archvir_cat_2_VIRSorter_A11B_NODE_97_length_42691_cov_23_517943-cat_2_VIRSorter_A11B_NODE_97_length_42691_cov_23_517943-cat_2__full-cat_1	4	3007	4431	1	C	no	Non-arch	Non-archvir		hth:HTH_0882 phage protein	False	0.241	113	2.619e-23	YP_007005834.1	YP_007005834.1 gp098 [Erwinia phage vB_EamP-S6]	False	0.174	61	1.526e-08								Terminase RNaseH-like domain [PF17289.2]		sp|P10310|TERL_BPT3 Terminase, large subunit gp19; XhXr	Xh;Xr	0		0	2	False	VF
7523	archvir_cat_2_VIRSorter_A11_NODE_100_length_42691_cov_24_154048-cat_2_VIRSorter_A11_NODE_100_length_42691_cov_24_154048-cat_2__full-cat_1_4	archvir_cat_2_VIRSorter_A11_NODE_100_length_42691_cov_24_154048-cat_2_VIRSorter_A11_NODE_100_length_42691_cov_24_154048-cat_2__full-cat_1	4	3007	4431	1	C	no	Non-arch	Non-archvir		hth:HTH_0882 phage protein	False	0.241	113	2.619e-23	YP_007005834.1	YP_007005834.1 gp098 [Erwinia phage vB_EamP-S6]	False	0.174	61	1.526e-08								Terminase RNaseH-like domain [PF17289.2]		sp|P10310|TERL_BPT3 Terminase, large subunit gp19; XhXr	Xh;Xr	0		0	2	False	VF
7862	archvir_cat_2_VIRSorter_A13B_NODE_121_length_42691_cov_39_520476-cat_2_VIRSorter_A13B_NODE_121_length_42691_cov_39_520476-cat_2__full-cat_1_4	archvir_cat_2_VIRSorter_A13B_NODE_121_length_42691_cov_39_520476-cat_2_VIRSorter_A13B_NODE_121_length_42691_cov_39_520476-cat_2__full-cat_1	4	3007	4431	1	C	no	Non-arch	Non-archvir		hth:HTH_0882 phage protein	False	0.241	113	2.619e-23	YP_007005834.1	YP_007005834.1 gp098 [Erwinia phage vB_EamP-S6]	False	0.174	61	1.526e-08								Terminase RNaseH-like domain [PF17289.2]		sp|P10310|TERL_BPT3 Terminase, large subunit gp19; XhXr	Xh;Xr	0		0	2	False	VF
8547	archvir_cat_2_VIRSorter_A13_NODE_145_length_42691_cov_30_241416-cat_2_VIRSorter_A13_NODE_145_length_42691_cov_30_241416-cat_2__full-cat_1_4	archvir_cat_2_VIRSorter_A13_NODE_145_length_42691_cov_30_241416-cat_2_VIRSorter_A13_NODE_145_length_42691_cov_30_241416-cat_2__full-cat_1	4	3007	4431	1	C	no	Non-arch	Non-archvir		hth:HTH_0882 phage protein	False	0.241	113	2.619e-23	YP_007005834.1	YP_007005834.1 gp098 [Erwinia phage vB_EamP-S6]	False	0.174	61	1.526e-08								Terminase RNaseH-like domain [PF17289.2]		sp|P10310|TERL_BPT3 Terminase, large subunit gp19; XhXr	Xh;Xr	0		0	2	False	VF
9937	archvir_cat_2_VIRSorter_A14_NODE_88_length_42857_cov_22_652984-cat_2_VIRSorter_A14_NODE_88_length_42857_cov_22_652984-cat_2__full-cat_1_4	archvir_cat_2_VIRSorter_A14_NODE_88_length_42857_cov_22_652984-cat_2_VIRSorter_A14_NODE_88_length_42857_cov_22_652984-cat_2__full-cat_1	4	3007	4431	1	C	no	Non-arch	Non-archvir		hth:HTH_0882 phage protein	False	0.241	113	2.619e-23	YP_007005834.1	YP_007005834.1 gp098 [Erwinia phage vB_EamP-S6]	False	0.174	61	1.526e-08								Terminase RNaseH-like domain [PF17289.2]		sp|P10310|TERL_BPT3 Terminase, large subunit gp19; XhXr	Xh;Xr	0		0	2	False	VF
10675	archvir_cat_2_VIRSorter_A17B_NODE_112_length_43361_cov_20_989586-cat_2_VIRSorter_A17B_NODE_112_length_43361_cov_20_989586-cat_2__full-cat_1_4	archvir_cat_2_VIRSorter_A17B_NODE_112_length_43361_cov_20_989586-cat_2_VIRSorter_A17B_NODE_112_length_43361_cov_20_989586-cat_2__full-cat_1	4	3007	4431	1	C	no	Non-arch	Non-archvir		hth:HTH_0882 phage protein	False	0.241	113	2.619e-23	YP_007005834.1	YP_007005834.1 gp098 [Erwinia phage vB_EamP-S6]	False	0.174	61	1.526e-08								Terminase RNaseH-like domain [PF17289.2]		sp|P10310|TERL_BPT3 Terminase, large subunit gp19; XhXr	Xh;Xr	0		0	2	False	VF
11432	archvir_cat_2_VIRSorter_A17_NODE_255_length_42564_cov_29_042767-cat_2_VIRSorter_A17_NODE_255_length_42564_cov_29_042767-cat_2__full-cat_1_4	archvir_cat_2_VIRSorter_A17_NODE_255_length_42564_cov_29_042767-cat_2_VIRSorter_A17_NODE_255_length_42564_cov_29_042767-cat_2__full-cat_1	4	3007	4431	1	C	no	Non-arch	Non-archvir		hth:HTH_0882 phage protein	False	0.241	113	2.619e-23	YP_007005834.1	YP_007005834.1 gp098 [Erwinia phage vB_EamP-S6]	False	0.174	61	1.526e-08								Terminase RNaseH-like domain [PF17289.2]		sp|P10310|TERL_BPT3 Terminase, large subunit gp19; XhXr	Xh;Xr	0		0	2	False	VF
684	archvir_cat_1_VIRSorter_A08_NODE_636_length_13444_cov_10_483979-cat_2_VIRSorter_A08_NODE_636_length_13444_cov_10_483979-cat_2__full-cat_1_7	archvir_cat_1_VIRSorter_A08_NODE_636_length_13444_cov_10_483979-cat_2_VIRSorter_A08_NODE_636_length_13444_cov_10_483979-cat_2__full-cat_1	7	5014	6450	-1	C	no	Non-arch	Non-archvir		pmx:PERMA_1815 hypothetical protein	False	0.213	105	8.7e-21	YP_007005834.1	YP_007005834.1 gp098 [Erwinia phage vB_EamP-S6]	False	0.173	68	5.747e-11								Terminase RNaseH-like domain [PF17289.2]		sp|P10310|TERL_BPT3 Terminase, large subunit gp19; XhXr	Xh;Xr	0		0	2	False	V
2963	archvir_cat_2_VIRSorter_A03_NODE_973_length_14220_cov_7_232969-cat_2_VIRSorter_A03_NODE_973_length_14220_cov_7_232969-cat_2__full-cat_1_11	archvir_cat_2_VIRSorter_A03_NODE_973_length_14220_cov_7_232969-cat_2_VIRSorter_A03_NODE_973_length_14220_cov_7_232969-cat_2__full-cat_1	11	9165	9854	-1	C	no	Non-arch	Non-archvir		btn:BTF1_31422 hypothetical protein	False	0.256	72	1.457e-11	YP_007005888.1	YP_007005888.1 hypothetical protein BCD7_0037 [Bacillus phage BCD7]	False	0.35	68	9.719e-12										sp|Q8QL42|Y207_SIRV1 Uncharacterized protein 207; Xu	Xu	0		1	2	False	F
10048	archvir_cat_2_VIRSorter_A15B_NODE_357_length_18120_cov_7_882092-cat_2_VIRSorter_A15B_NODE_357_length_18120_cov_7_882092-cat_2__full-cat_1_7	archvir_cat_2_VIRSorter_A15B_NODE_357_length_18120_cov_7_882092-cat_2_VIRSorter_A15B_NODE_357_length_18120_cov_7_882092-cat_2__full-cat_1	7	2016	2696	1	C	no	Non-arch	Non-archvir		btn:BTF1_31422 hypothetical protein	False	0.237	69	1.137e-10	YP_007005888.1	YP_007005888.1 hypothetical protein BCD7_0037 [Bacillus phage BCD7]	False	0.229	68	9.15e-12										sp|Q8QL42|Y207_SIRV1 Uncharacterized protein 207; Xu	Xu	0		1	2	False	F
10067	archvir_cat_2_VIRSorter_A15_NODE_1345_length_17917_cov_16_552850-cat_2_VIRSorter_A15_NODE_1345_length_17917_cov_16_552850-cat_2__full-cat_1_6	archvir_cat_2_VIRSorter_A15_NODE_1345_length_17917_cov_16_552850-cat_2_VIRSorter_A15_NODE_1345_length_17917_cov_16_552850-cat_2__full-cat_1	6	1813	2493	1	C	no	Non-arch	Non-archvir		btn:BTF1_31422 hypothetical protein	False	0.237	69	1.137e-10	YP_007005888.1	YP_007005888.1 hypothetical protein BCD7_0037 [Bacillus phage BCD7]	False	0.229	68	9.15e-12										sp|Q8QL42|Y207_SIRV1 Uncharacterized protein 207; Xu	Xu	0		1	2	False	F
2967	archvir_cat_2_VIRSorter_A03_NODE_973_length_14220_cov_7_232969-cat_2_VIRSorter_A03_NODE_973_length_14220_cov_7_232969-cat_2__full-cat_1_15	archvir_cat_2_VIRSorter_A03_NODE_973_length_14220_cov_7_232969-cat_2_VIRSorter_A03_NODE_973_length_14220_cov_7_232969-cat_2__full-cat_1	15	11746	13785	-1	C	no	Non-arch	Non-archvir	K02335	fpe:Ferpe_0428 DNA polymerase I (EC:2.7.7.7); K02335 DNA polymerase I [EC:2.7.7.7]	False	0.265	229	1.297e-59	YP_007005904.1	YP_007005904.1 putative DNA polymerase I [Bacillus phage BCD7]	False	0.211	169	7.631e-42								DNA polymerase family A [PF00476.20]; 3'-5' exonuclease [PF01612.20]		sp|O64235|DPOL_BPMD2 DNA polymerase; XhXr	Xh;Xr	0		1	2	False	VF
3250	archvir_cat_2_VIRSorter_A04_NODE_255_length_37166_cov_28_835224-cat_2_VIRSorter_A04_NODE_255_length_37166_cov_28_835224-cat_2__full-cat_1_11	archvir_cat_2_VIRSorter_A04_NODE_255_length_37166_cov_28_835224-cat_2_VIRSorter_A04_NODE_255_length_37166_cov_28_835224-cat_2__full-cat_1	11	5780	7759	1	C	no	Non-arch	Non-archvir		teg:KUK_0218 polA; DNA polymerase I (EC:2.7.7.7)	False	0.27	239	6.678e-63	YP_007005904.1	YP_007005904.1 putative DNA polymerase I [Bacillus phage BCD7]	False	0.195	143	1.05e-33								DNA polymerase family A [PF00476.20]; 3'-5' exonuclease [PF01612.20]		sp|O64235|DPOL_BPMD2 DNA polymerase; XhXr	Xh;Xr	0		1	1	False	V
12859	archvir_cat_2_VIRSorter_A21_NODE_77_length_52694_cov_23_456050-cat_2_VIRSorter_A21_NODE_77_length_52694_cov_23_456050-cat_2__full-cat_2_31	archvir_cat_2_VIRSorter_A21_NODE_77_length_52694_cov_23_456050-cat_2_VIRSorter_A21_NODE_77_length_52694_cov_23_456050-cat_2__full-cat_2	31	19590	20156	1	C	no	Non-arch	Non-archvir		ots:OTBS_1771 hypothetical protein	False	0.418	128	4.344e-31	YP_007006065.1	YP_007006065.1 hypothetical protein [Cyanophage S-TIM5]	False	0.387	116	1.267e-28										REFSEQ hypothetical protein; Xu	Xu	0		1	3	False
4387	archvir_cat_2_VIRSorter_A05B_NODE_825_length_14829_cov_5_951943-cat_2_VIRSorter_A05B_NODE_825_length_14829_cov_5_951943-cat_2__full-cat_2_16	archvir_cat_2_VIRSorter_A05B_NODE_825_length_14829_cov_5_951943-cat_2_VIRSorter_A05B_NODE_825_length_14829_cov_5_951943-cat_2__full-cat_2	16	11740	12267	-1	C	no	Non-arch	Non-archvir		wri:WRi_005350 hypothetical protein	False	0.431	130	3.985e-32	YP_007006065.1	YP_007006065.1 hypothetical protein [Cyanophage S-TIM5]	False	0.39	116	7.799e-29										REFSEQ hypothetical protein; Xu	Xu	0		1	3	False	F
5798	archvir_cat_2_VIRSorter_A09B_NODE_3_length_96396_cov_21_948215-cat_2_VIRSorter_A09B_NODE_3_length_96396_cov_21_948215-cat_2__full-cat_1_74	archvir_cat_2_VIRSorter_A09B_NODE_3_length_96396_cov_21_948215-cat_2_VIRSorter_A09B_NODE_3_length_96396_cov_21_948215-cat_2__full-cat_1	74	79569	80096	-1	C	no	Non-arch	Non-archvir		wri:WRi_005350 hypothetical protein	False	0.431	130	3.985e-32	YP_007006065.1	YP_007006065.1 hypothetical protein [Cyanophage S-TIM5]	False	0.39	116	7.799e-29										REFSEQ hypothetical protein; Xu	Xu	0		1	2	False
6839	archvir_cat_2_VIRSorter_A09_NODE_9_length_87771_cov_11_020133-cat_2_VIRSorter_A09_NODE_9_length_87771_cov_11_020133-cat_2__full-cat_1_16	archvir_cat_2_VIRSorter_A09_NODE_9_length_87771_cov_11_020133-cat_2_VIRSorter_A09_NODE_9_length_87771_cov_11_020133-cat_2__full-cat_1	16	7662	8189	1	C	no	Non-arch	Non-archvir		wri:WRi_005350 hypothetical protein	False	0.431	130	3.985e-32	YP_007006065.1	YP_007006065.1 hypothetical protein [Cyanophage S-TIM5]	False	0.39	116	7.799e-29										REFSEQ hypothetical protein; Xu	Xu	0		1	2	False
3167	archvir_cat_2_VIRSorter_A04_NODE_187_length_44481_cov_13_193693-cat_3_VIRSorter_A04_NODE_187_length_44481_cov_13_193693-cat_3__full-cat_1_10	archvir_cat_2_VIRSorter_A04_NODE_187_length_44481_cov_13_193693-cat_3_VIRSorter_A04_NODE_187_length_44481_cov_13_193693-cat_3__full-cat_1	10	6341	7696	1	C	no	Non-arch	Non-archvir		cja:CJA_0066 gt4G; glycosyl transferase family protein (EC:2.4.1.-)	False	0.216	69	1.21e-09	YP_007237926.1	YP_007237926.1 glycosyl transferase [Tetrasphaera phage TJE1]	False	0.247	121	1.881e-27								Glycosyl transferases group 1 [PF00534.20]; Glycosyl transferases group 1 [PF13692.6]		REFSEQ hypothetical protein; Xu	Xu	0		1	1	False	MK
5048	archvir_cat_2_VIRSorter_A08_NODE_216_length_24598_cov_9_948376-cat_3_VIRSorter_A08_NODE_216_length_24598_cov_9_948376-cat_3__full-cat_2_30	archvir_cat_2_VIRSorter_A08_NODE_216_length_24598_cov_9_948376-cat_3_VIRSorter_A08_NODE_216_length_24598_cov_9_948376-cat_3__full-cat_2	30	17843	18874	1	C	no	Non-arch	Non-archvir	K10756	ppl:POSPLDRAFT_89704 hypothetical protein; K10756 replication factor C subunit 3/5	False	0.33	132	1.755e-30	YP_007354514.1	YP_007354514.1 putative replication factor C small subunit [Acanthamoeba polyphaga moumouvirus]	False	0.378	114	3.538e-26								DNA polymerase III, delta subunit [PF13177.6]; ATPase family associated with various cellular activities (AAA) [PF00004.29]; AAA domain (dynein-related subfamily) [PF07728.14]; Holliday junction DNA helicase RuvB P-loop domain [PF05496.12]; AAA domain (Cdc48 subfamily) [PF07724.14]; Rad17 P-loop domain [PF03215.15]		sp|P04526|DPA44_BPT4 Sliding-clamp-loader gp44 subunit; XhXr	Xh;Xr	0		1	3	False	V
6648	archvir_cat_2_VIRSorter_A09_NODE_879_length_13497_cov_5_744160-cat_3_VIRSorter_A09_NODE_879_length_13497_cov_5_744160-cat_3__full-cat_2_12	archvir_cat_2_VIRSorter_A09_NODE_879_length_13497_cov_5_744160-cat_3_VIRSorter_A09_NODE_879_length_13497_cov_5_744160-cat_3__full-cat_2	12	8102	9133	-1	C	no	Non-arch	Non-archvir	K10756	ppl:POSPLDRAFT_89704 hypothetical protein; K10756 replication factor C subunit 3/5	False	0.33	132	1.755e-30	YP_007354514.1	YP_007354514.1 putative replication factor C small subunit [Acanthamoeba polyphaga moumouvirus]	False	0.378	114	3.538e-26								DNA polymerase III, delta subunit [PF13177.6]; ATPase family associated with various cellular activities (AAA) [PF00004.29]; AAA domain (dynein-related subfamily) [PF07728.14]; Holliday junction DNA helicase RuvB P-loop domain [PF05496.12]; AAA domain (Cdc48 subfamily) [PF07724.14]; Rad17 P-loop domain [PF03215.15]		sp|P04526|DPA44_BPT4 Sliding-clamp-loader gp44 subunit; XhXr	Xh;Xr	0		1	3	False	VF
11697	archvir_cat_2_VIRSorter_A17_NODE_60_length_93272_cov_41_962013-cat_2_VIRSorter_A17_NODE_60_length_93272_cov_41_962013-cat_2__full-cat_1_119	archvir_cat_2_VIRSorter_A17_NODE_60_length_93272_cov_41_962013-cat_2_VIRSorter_A17_NODE_60_length_93272_cov_41_962013-cat_2__full-cat_1	119	86467	93270	-1	C	no	Non-arch	Non-archvir		avi:Avi_2356 variable tail fiber protein	False	0.4	76	1.444e-10	YP_007517928.1	YP_007517928.1 hypothetical protein [Pelagibacter phage HTVC008M]	False	0.226	92	4.51e-17										REFSEQ hypothetical protein; Xu	Xu	0		1	5	False	F
12016	archvir_cat_2_VIRSorter_A20_NODE_114_length_80802_cov_20_227439-cat_2_VIRSorter_A20_NODE_114_length_80802_cov_20_227439-cat_2__full-cat_1_111	archvir_cat_2_VIRSorter_A20_NODE_114_length_80802_cov_20_227439-cat_2_VIRSorter_A20_NODE_114_length_80802_cov_20_227439-cat_2__full-cat_1	111	73379	80800	-1	C	no	Non-arch	Non-archvir		avi:Avi_2356 variable tail fiber protein	False	0.4	76	1.593e-10	YP_007517928.1	YP_007517928.1 hypothetical protein [Pelagibacter phage HTVC008M]	False	0.226	92	4.99e-17												0		1	5	False	F
5225	archvir_cat_2_VIRSorter_A08_NODE_51_length_52225_cov_35_337761-cat_2_VIRSorter_A08_NODE_51_length_52225_cov_35_337761-cat_2__full-cat_1_47	archvir_cat_2_VIRSorter_A08_NODE_51_length_52225_cov_35_337761-cat_2_VIRSorter_A08_NODE_51_length_52225_cov_35_337761-cat_2__full-cat_1	47	45783	52223	1	C	no	Non-arch	Non-archvir		bba:Bd1130 yapH; YapH protein	False	0.22	75	2.349e-10	YP_007517928.1	YP_007517928.1 hypothetical protein [Pelagibacter phage HTVC008M]	False	0.174	107	9.482e-22												0		0	5	False	F
4034	archvir_cat_2_VIRSorter_A05B_NODE_370_length_22024_cov_6_465201-cat_3_VIRSorter_A05B_NODE_370_length_22024_cov_6_465201-cat_3__full-cat_2_12	archvir_cat_2_VIRSorter_A05B_NODE_370_length_22024_cov_6_465201-cat_3_VIRSorter_A05B_NODE_370_length_22024_cov_6_465201-cat_3__full-cat_2	12	5945	6538	1	C	no	Non-arch	Non-archvir		ots:OTBS_1771 hypothetical protein	False	0.363	110	7.921e-25	YP_007518055.1	YP_007518055.1 hypothetical protein [Pelagibacter phage HTVC008M]	False	0.348	104	2.054e-24										REFSEQ hypothetical protein; Xu	Xu	0		1	3	False
3646	archvir_cat_2_VIRSorter_A04_NODE_91_length_70482_cov_15_655643-cat_2_VIRSorter_A04_NODE_91_length_70482_cov_15_655643-cat_2__full-cat_1_27	archvir_cat_2_VIRSorter_A04_NODE_91_length_70482_cov_15_655643-cat_2_VIRSorter_A04_NODE_91_length_70482_cov_15_655643-cat_2__full-cat_1	27	19036	20130	1	C	no	Non-arch	Non-archvir		pag:PLES_13311 DNA methylase N-4/N-6	False	0.447	284	3.529e-82	YP_007673685.1	YP_007673685.1 DNA methylase [Salicola phage CGphi29]	False	0.453	283	2.167e-83								DNA methylase [PF01555.18]		sp|P29538|MTH1_HAEPA Modification methylase HpaI; XhXp	Xp;Xh	0		1	2	False
5345	archvir_cat_2_VIRSorter_A09B_NODE_16_length_66487_cov_20_262509-cat_2_VIRSorter_A09B_NODE_16_length_66487_cov_20_262509-cat_2__full-cat_1_21	archvir_cat_2_VIRSorter_A09B_NODE_16_length_66487_cov_20_262509-cat_2_VIRSorter_A09B_NODE_16_length_66487_cov_20_262509-cat_2__full-cat_1	21	13406	14266	1	C	no	Non-arch	Non-archvir		pag:PLES_13311 DNA methylase N-4/N-6	False	0.554	323	4.842e-97	YP_007673685.1	YP_007673685.1 DNA methylase [Salicola phage CGphi29]	False	0.59	350	8.151e-108								DNA methylase [PF01555.18]		sp|P29538|MTH1_HAEPA Modification methylase HpaI; XhXp	Xp;Xh	0		1	2	False
6532	archvir_cat_2_VIRSorter_A09_NODE_25_length_61674_cov_11_928074-cat_2_VIRSorter_A09_NODE_25_length_61674_cov_11_928074-cat_2__full-cat_1_19	archvir_cat_2_VIRSorter_A09_NODE_25_length_61674_cov_11_928074-cat_2_VIRSorter_A09_NODE_25_length_61674_cov_11_928074-cat_2__full-cat_1	19	10417	11277	1	C	no	Non-arch	Non-archvir		pag:PLES_13311 DNA methylase N-4/N-6	False	0.554	323	4.842e-97	YP_007673685.1	YP_007673685.1 DNA methylase [Salicola phage CGphi29]	False	0.59	350	8.151e-108								DNA methylase [PF01555.18]		sp|P29538|MTH1_HAEPA Modification methylase HpaI; XhXp	Xp;Xh	0		1	2	False
6280	archvir_cat_2_VIRSorter_A09_NODE_10_length_86123_cov_45_857752-cat_2_VIRSorter_A09_NODE_10_length_86123_cov_45_857752-cat_2__full-cat_1_64	archvir_cat_2_VIRSorter_A09_NODE_10_length_86123_cov_45_857752-cat_2_VIRSorter_A09_NODE_10_length_86123_cov_45_857752-cat_2__full-cat_1	64	58031	58600	1	C	no	Non-arch	Non-archvir		ott:OTT_1175 hypothetical protein	False	0.397	117	2.923e-27	YP_007674484.1	YP_007674484.1 hypothetical protein SWZG_00121 [Synechococcus phage S-SKS1]	False	0.363	106	4.476e-25										REFSEQ hypothetical protein; Xu	Xu	0		1	2	False
7471	archvir_cat_2_VIRSorter_A11B_NODE_747_length_13445_cov_5_014040-cat_3_VIRSorter_A11B_NODE_747_length_13445_cov_5_014040-cat_3__full-cat_2_17	archvir_cat_2_VIRSorter_A11B_NODE_747_length_13445_cov_5_014040-cat_3_VIRSorter_A11B_NODE_747_length_13445_cov_5_014040-cat_3__full-cat_2	17	11826	12416	-1	C	no	Non-arch	Non-archvir		wed:wNo_07680 hypothetical protein	False	0.316	96	4.201e-20	YP_007674484.1	YP_007674484.1 hypothetical protein SWZG_00121 [Synechococcus phage S-SKS1]	False	0.331	103	3.705e-24										REFSEQ hypothetical protein; Xu	Xu	0		1	3	False	F
352	archvir_cat_1_VIRSorter_A05B_NODE_482_length_19165_cov_7_753375-cat_3_VIRSorter_A05B_NODE_482_length_19165_cov_7_753375-cat_3__full-cat_1_3	archvir_cat_1_VIRSorter_A05B_NODE_482_length_19165_cov_7_753375-cat_3_VIRSorter_A05B_NODE_482_length_19165_cov_7_753375-cat_3__full-cat_1	3	424	948	1	C	no	Non-arch	Non-archvir		wpi:WPa_1044 hypothetical protein	False	0.439	133	3.096e-33	YP_007674484.1	YP_007674484.1 hypothetical protein SWZG_00121 [Synechococcus phage S-SKS1]	False	0.431	120	2.374e-30										REFSEQ hypothetical protein; Xu	Xu	0		1	4	False	F
3266	archvir_cat_2_VIRSorter_A04_NODE_255_length_37166_cov_28_835224-cat_2_VIRSorter_A04_NODE_255_length_37166_cov_28_835224-cat_2__full-cat_1_27	archvir_cat_2_VIRSorter_A04_NODE_255_length_37166_cov_28_835224-cat_2_VIRSorter_A04_NODE_255_length_37166_cov_28_835224-cat_2__full-cat_1	27	19269	20579	1	C	no	Non-arch	Non-archvir		pse:NH8B_0537 hypothetical protein	False	0.268	120	1.143e-25	YP_007674986.1	YP_007674986.1 hypothetical protein CPKG_00013 [Cyanophage KBS-S-2A]	False	0.256	96	1.067e-19										sp|O31948|YONJ_BACSU SPbeta prophage-derived uncharacterized protein YonJ; Xu	Xu	0		1	1	False
6947	archvir_cat_2_VIRSorter_A10_NODE_1528_length_12907_cov_20_939542-cat_2_VIRSorter_A10_NODE_1528_length_12907_cov_20_939542-cat_2__full-cat_1_16	archvir_cat_2_VIRSorter_A10_NODE_1528_length_12907_cov_20_939542-cat_2_VIRSorter_A10_NODE_1528_length_12907_cov_20_939542-cat_2__full-cat_1	16	11577	12905	1	C	no	Non-arch	Non-archvir		pse:NH8B_0997 hypothetical protein	False	0.302	126	8.295e-28	YP_007674986.1	YP_007674986.1 hypothetical protein CPKG_00013 [Cyanophage KBS-S-2A]	False	0.264	103	8.367e-22										sp|O31948|YONJ_BACSU SPbeta prophage-derived uncharacterized protein YonJ; Xu	Xu	0		1	5	False	F
10060	archvir_cat_2_VIRSorter_A15B_NODE_357_length_18120_cov_7_882092-cat_2_VIRSorter_A15B_NODE_357_length_18120_cov_7_882092-cat_2__full-cat_1_19	archvir_cat_2_VIRSorter_A15B_NODE_357_length_18120_cov_7_882092-cat_2_VIRSorter_A15B_NODE_357_length_18120_cov_7_882092-cat_2__full-cat_1	19	16009	17367	1	C	no	Non-arch	Non-archvir		pse:NH8B_0997 hypothetical protein	False	0.28	113	2.049e-23	YP_007674986.1	YP_007674986.1 hypothetical protein CPKG_00013 [Cyanophage KBS-S-2A]	False	0.246	91	6.735e-18										sp|O31948|YONJ_BACSU SPbeta prophage-derived uncharacterized protein YonJ; Xu	Xu	0		1	2	False	F
10079	archvir_cat_2_VIRSorter_A15_NODE_1345_length_17917_cov_16_552850-cat_2_VIRSorter_A15_NODE_1345_length_17917_cov_16_552850-cat_2__full-cat_1_18	archvir_cat_2_VIRSorter_A15_NODE_1345_length_17917_cov_16_552850-cat_2_VIRSorter_A15_NODE_1345_length_17917_cov_16_552850-cat_2__full-cat_1	18	15806	17164	1	C	no	Non-arch	Non-archvir		pse:NH8B_0997 hypothetical protein	False	0.28	113	2.049e-23	YP_007674986.1	YP_007674986.1 hypothetical protein CPKG_00013 [Cyanophage KBS-S-2A]	False	0.246	91	6.735e-18										sp|O31948|YONJ_BACSU SPbeta prophage-derived uncharacterized protein YonJ; Xu	Xu	0		1	2	False	F
2973	archvir_cat_2_VIRSorter_A04_NODE_110_length_61133_cov_82_610809-cat_2_VIRSorter_A04_NODE_110_length_61133_cov_82_610809-cat_2__full-cat_1_5	archvir_cat_2_VIRSorter_A04_NODE_110_length_61133_cov_82_610809-cat_2_VIRSorter_A04_NODE_110_length_61133_cov_82_610809-cat_2__full-cat_1	5	19284	21788	-1	C	no	Non-arch	Non-archvir		hhy:Halhy_2111 hypothetical protein	False	0.223	66	4.099e-08	YP_007675026.1	YP_007675026.1 hypothetical protein CPKG_00053 [Cyanophage KBS-S-2A]	False	0.231	72	1.562e-11										REFSEQ hypothetical protein; Xu	Xu	0		1	2	False
3731	archvir_cat_2_VIRSorter_A05B_NODE_15_length_81333_cov_12_872832-cat_2_VIRSorter_A05B_NODE_15_length_81333_cov_12_872832-cat_2__full-cat_1_28	archvir_cat_2_VIRSorter_A05B_NODE_15_length_81333_cov_12_872832-cat_2_VIRSorter_A05B_NODE_15_length_81333_cov_12_872832-cat_2__full-cat_1	28	39135	41678	-1	C	no	Non-arch	Non-archvir		hhy:Halhy_2111 hypothetical protein	False	0.239	75	5.527e-11	YP_007675026.1	YP_007675026.1 hypothetical protein CPKG_00053 [Cyanophage KBS-S-2A]	False	0.23	72	1.211e-11								Concanavalin A-like lectin/glucanases superfamily [PF13385.6]		REFSEQ hypothetical protein; Xu	Xu	0		1	2	False	MK
4947	archvir_cat_2_VIRSorter_A05_NODE_99_length_57699_cov_9_243200-cat_2_VIRSorter_A05_NODE_99_length_57699_cov_9_243200-cat_2__full-cat_1_23	archvir_cat_2_VIRSorter_A05_NODE_99_length_57699_cov_9_243200-cat_2_VIRSorter_A05_NODE_99_length_57699_cov_9_243200-cat_2__full-cat_1	23	25339	27882	1	C	no	Non-arch	Non-archvir		hhy:Halhy_2111 hypothetical protein	False	0.239	75	5.527e-11	YP_007675026.1	YP_007675026.1 hypothetical protein CPKG_00053 [Cyanophage KBS-S-2A]	False	0.23	72	1.211e-11								Concanavalin A-like lectin/glucanases superfamily [PF13385.6]		REFSEQ hypothetical protein; Xu	Xu	0		1	2	False	MK
6061	archvir_cat_2_VIRSorter_A09B_NODE_587_length_17940_cov_9_822309-cat_3_VIRSorter_A09B_NODE_587_length_17940_cov_9_822309-cat_3__full-cat_2_1	archvir_cat_2_VIRSorter_A09B_NODE_587_length_17940_cov_9_822309-cat_3_VIRSorter_A09B_NODE_587_length_17940_cov_9_822309-cat_3__full-cat_2	1	3	2789	1	C	no	Non-arch	Non-archvir		tpx:Turpa_1752 hypothetical protein	False	0.24	73	3.298e-10	YP_007675026.1	YP_007675026.1 hypothetical protein CPKG_00053 [Cyanophage KBS-S-2A]	False	0.219	67	3.772e-10										REFSEQ hypothetical protein; Xu	Xu	0		1	5	False	F
3822	archvir_cat_2_VIRSorter_A05B_NODE_18_length_73589_cov_7_910096-cat_2_VIRSorter_A05B_NODE_18_length_73589_cov_7_910096-cat_2__full-cat_1_41	archvir_cat_2_VIRSorter_A05B_NODE_18_length_73589_cov_7_910096-cat_2_VIRSorter_A05B_NODE_18_length_73589_cov_7_910096-cat_2__full-cat_1	41	44908	46659	1	C	no	Non-arch	Non-archvir		aol:S58_16870 phage tail tape measure protein	False	0.226	65	4.197e-08	YP_007675032.1	YP_007675032.1 hypothetical protein CPKG_00059 [Cyanophage KBS-S-2A]	False	0.419	66	5.783e-10												0		0	1	False
4667	archvir_cat_2_VIRSorter_A05_NODE_150_length_47500_cov_6_160228-cat_2_VIRSorter_A05_NODE_150_length_47500_cov_6_160228-cat_2__full-cat_1_41	archvir_cat_2_VIRSorter_A05_NODE_150_length_47500_cov_6_160228-cat_2_VIRSorter_A05_NODE_150_length_47500_cov_6_160228-cat_2__full-cat_1	41	44877	46628	1	C	no	Non-arch	Non-archvir		aol:S58_16870 phage tail tape measure protein	False	0.226	65	4.197e-08	YP_007675032.1	YP_007675032.1 hypothetical protein CPKG_00059 [Cyanophage KBS-S-2A]	False	0.419	66	5.783e-10												0		0	2	False	F
6183	archvir_cat_2_VIRSorter_A09B_NODE_9_length_81789_cov_14_271503-cat_2_VIRSorter_A09B_NODE_9_length_81789_cov_14_271503-cat_2__full-cat_1_58	archvir_cat_2_VIRSorter_A09B_NODE_9_length_81789_cov_14_271503-cat_2_VIRSorter_A09B_NODE_9_length_81789_cov_14_271503-cat_2__full-cat_1	58	34897	37479	-1	C	no	Non-arch	Non-archvir		apb:SAR116_0370 hypothetical protein	False	0.382	61	8.908e-07	YP_007676875.1	YP_007676875.1 hypothetical protein CYYG_00030 [Cyanophage SS120-1]	False	0.352	87	3.403e-16												0		1	1	False
6480	archvir_cat_2_VIRSorter_A09_NODE_24_length_61755_cov_7_737585-cat_2_VIRSorter_A09_NODE_24_length_61755_cov_7_737585-cat_2__full-cat_1_20	archvir_cat_2_VIRSorter_A09_NODE_24_length_61755_cov_7_737585-cat_2_VIRSorter_A09_NODE_24_length_61755_cov_7_737585-cat_2__full-cat_1	20	13047	15629	-1	C	no	Non-arch	Non-archvir		apb:SAR116_0370 hypothetical protein	False	0.382	61	8.908e-07	YP_007676875.1	YP_007676875.1 hypothetical protein CYYG_00030 [Cyanophage SS120-1]	False	0.352	87	3.403e-16												0		1	1	False
5351	archvir_cat_2_VIRSorter_A09B_NODE_16_length_66487_cov_20_262509-cat_2_VIRSorter_A09B_NODE_16_length_66487_cov_20_262509-cat_2__full-cat_1_27	archvir_cat_2_VIRSorter_A09B_NODE_16_length_66487_cov_20_262509-cat_2_VIRSorter_A09B_NODE_16_length_66487_cov_20_262509-cat_2__full-cat_1	27	18515	19258	1	C	no	Non-arch	Non-archvir		rix:RO1_23910 Site-specific DNA methylase (EC:2.1.1.37)	False	0.424	166	2.516e-43	YP_007677071.1	YP_007677071.1 C-5 cytosine-specific DNA methylase I [Bacillus phage vB_BceM_Bc431v3]	False	0.379	143	4.446e-37								C-5 cytosine-specific DNA methylase [PF00145.17]		sp|Q67472|DNMT_FRG3G Putative DNA (cytosine-5)-methyltransferase; Xh	Xh	0		1	2	False
6538	archvir_cat_2_VIRSorter_A09_NODE_25_length_61674_cov_11_928074-cat_2_VIRSorter_A09_NODE_25_length_61674_cov_11_928074-cat_2__full-cat_1_25	archvir_cat_2_VIRSorter_A09_NODE_25_length_61674_cov_11_928074-cat_2_VIRSorter_A09_NODE_25_length_61674_cov_11_928074-cat_2__full-cat_1	25	15526	16269	1	C	no	Non-arch	Non-archvir		rix:RO1_23910 Site-specific DNA methylase (EC:2.1.1.37)	False	0.424	166	2.516e-43	YP_007677071.1	YP_007677071.1 C-5 cytosine-specific DNA methylase I [Bacillus phage vB_BceM_Bc431v3]	False	0.379	143	4.446e-37								C-5 cytosine-specific DNA methylase [PF00145.17]		sp|Q67472|DNMT_FRG3G Putative DNA (cytosine-5)-methyltransferase; Xh	Xh	0		1	2	False
2994	archvir_cat_2_VIRSorter_A04_NODE_110_length_61133_cov_82_610809-cat_2_VIRSorter_A04_NODE_110_length_61133_cov_82_610809-cat_2__full-cat_1_26	archvir_cat_2_VIRSorter_A04_NODE_110_length_61133_cov_82_610809-cat_2_VIRSorter_A04_NODE_110_length_61133_cov_82_610809-cat_2__full-cat_1	26	41867	43348	-1	C	no	Non-arch	Non-archvir		pmx:PERMA_1815 hypothetical protein	False	0.218	107	2.357e-21	YP_007677269.1	YP_007677269.1 terminase large subunit [Synechococcus phage S-SSM4]	False	0.177	73	2.119e-12								Terminase RNaseH-like domain [PF17289.2]; Terminase-like family [PF03237.15]		sp|P10310|TERL_BPT3 Terminase, large subunit gp19; XhXr	Xh;Xr	0		0	2	False	V
7236	archvir_cat_2_VIRSorter_A11B_NODE_148_length_34104_cov_23_402273-cat_3_VIRSorter_A11B_NODE_148_length_34104_cov_23_402273-cat_3__full-cat_2_23	archvir_cat_2_VIRSorter_A11B_NODE_148_length_34104_cov_23_402273-cat_3_VIRSorter_A11B_NODE_148_length_34104_cov_23_402273-cat_3__full-cat_2	23	13265	13855	-1	C	no	Non-arch	Non-archvir		ots:OTBS_1771 hypothetical protein	False	0.375	114	2.459e-26	YP_007677323.1	YP_007677323.1 hypothetical protein CYXG_00134 [Synechococcus phage S-SSM4]	False	0.348	103	5.061e-24										REFSEQ hypothetical protein; Xu	Xu	0		1	3	False
7586	archvir_cat_2_VIRSorter_A11_NODE_163_length_34104_cov_23_673353-cat_3_VIRSorter_A11_NODE_163_length_34104_cov_23_673353-cat_3__full-cat_2_23	archvir_cat_2_VIRSorter_A11_NODE_163_length_34104_cov_23_673353-cat_3_VIRSorter_A11_NODE_163_length_34104_cov_23_673353-cat_3__full-cat_2	23	13265	13855	-1	C	no	Non-arch	Non-archvir		ots:OTBS_1771 hypothetical protein	False	0.375	114	2.459e-26	YP_007677323.1	YP_007677323.1 hypothetical protein CYXG_00134 [Synechococcus phage S-SSM4]	False	0.348	103	5.061e-24										REFSEQ hypothetical protein; Xu	Xu	0		1	3	False
8070	archvir_cat_2_VIRSorter_A13B_NODE_191_length_34621_cov_38_919169-cat_3_VIRSorter_A13B_NODE_191_length_34621_cov_38_919169-cat_3__full-cat_2_23	archvir_cat_2_VIRSorter_A13B_NODE_191_length_34621_cov_38_919169-cat_3_VIRSorter_A13B_NODE_191_length_34621_cov_38_919169-cat_3__full-cat_2	23	13302	13892	-1	C	no	Non-arch	Non-archvir		ots:OTBS_1771 hypothetical protein	False	0.375	114	2.459e-26	YP_007677323.1	YP_007677323.1 hypothetical protein CYXG_00134 [Synechococcus phage S-SSM4]	False	0.348	103	5.061e-24										REFSEQ hypothetical protein; Xu	Xu	0		1	3	False
8682	archvir_cat_2_VIRSorter_A13_NODE_237_length_34103_cov_30_426310-cat_3_VIRSorter_A13_NODE_237_length_34103_cov_30_426310-cat_3__full-cat_2_23	archvir_cat_2_VIRSorter_A13_NODE_237_length_34103_cov_30_426310-cat_3_VIRSorter_A13_NODE_237_length_34103_cov_30_426310-cat_3__full-cat_2	23	13265	13855	-1	C	no	Non-arch	Non-archvir		ots:OTBS_1771 hypothetical protein	False	0.375	114	2.459e-26	YP_007677323.1	YP_007677323.1 hypothetical protein CYXG_00134 [Synechococcus phage S-SSM4]	False	0.348	103	5.061e-24										REFSEQ hypothetical protein; Xu	Xu	0		1	3	False
9028	archvir_cat_2_VIRSorter_A14B_NODE_153_length_34104_cov_22_231813-cat_3_VIRSorter_A14B_NODE_153_length_34104_cov_22_231813-cat_3__full-cat_2_23	archvir_cat_2_VIRSorter_A14B_NODE_153_length_34104_cov_22_231813-cat_3_VIRSorter_A14B_NODE_153_length_34104_cov_22_231813-cat_3__full-cat_2	23	13265	13855	-1	C	no	Non-arch	Non-archvir		ots:OTBS_1771 hypothetical protein	False	0.375	114	2.459e-26	YP_007677323.1	YP_007677323.1 hypothetical protein CYXG_00134 [Synechococcus phage S-SSM4]	False	0.348	103	5.061e-24										REFSEQ hypothetical protein; Xu	Xu	0		1	3	False
9475	archvir_cat_2_VIRSorter_A14_NODE_134_length_34339_cov_20_926321-cat_3_VIRSorter_A14_NODE_134_length_34339_cov_20_926321-cat_3__full-cat_2_24	archvir_cat_2_VIRSorter_A14_NODE_134_length_34339_cov_20_926321-cat_3_VIRSorter_A14_NODE_134_length_34339_cov_20_926321-cat_3__full-cat_2	24	13499	14089	-1	C	no	Non-arch	Non-archvir		ots:OTBS_1771 hypothetical protein	False	0.375	114	2.459e-26	YP_007677323.1	YP_007677323.1 hypothetical protein CYXG_00134 [Synechococcus phage S-SSM4]	False	0.348	103	5.061e-24										REFSEQ hypothetical protein; Xu	Xu	0		1	3	False
10504	archvir_cat_2_VIRSorter_A17B_NODE_109_length_43627_cov_19_857179-cat_2_VIRSorter_A17B_NODE_109_length_43627_cov_19_857179-cat_2__full-cat_2_36	archvir_cat_2_VIRSorter_A17B_NODE_109_length_43627_cov_19_857179-cat_2_VIRSorter_A17B_NODE_109_length_43627_cov_19_857179-cat_2__full-cat_2	36	21033	21623	-1	C	no	Non-arch	Non-archvir		ots:OTBS_1771 hypothetical protein	False	0.375	114	2.459e-26	YP_007677323.1	YP_007677323.1 hypothetical protein CYXG_00134 [Synechococcus phage S-SSM4]	False	0.348	103	5.061e-24										REFSEQ hypothetical protein; Xu	Xu	0		1	3	False
11537	archvir_cat_2_VIRSorter_A17_NODE_370_length_34103_cov_30_035714-cat_3_VIRSorter_A17_NODE_370_length_34103_cov_30_035714-cat_3__full-cat_2_23	archvir_cat_2_VIRSorter_A17_NODE_370_length_34103_cov_30_035714-cat_3_VIRSorter_A17_NODE_370_length_34103_cov_30_035714-cat_3__full-cat_2	23	13265	13855	-1	C	no	Non-arch	Non-archvir		ots:OTBS_1771 hypothetical protein	False	0.375	114	2.459e-26	YP_007677323.1	YP_007677323.1 hypothetical protein CYXG_00134 [Synechococcus phage S-SSM4]	False	0.348	103	5.061e-24										REFSEQ hypothetical protein; Xu	Xu	0		1	3	False
6610	archvir_cat_2_VIRSorter_A09_NODE_489_length_19461_cov_6_664949-cat_3_VIRSorter_A09_NODE_489_length_19461_cov_6_664949-cat_3__full-cat_2_7	archvir_cat_2_VIRSorter_A09_NODE_489_length_19461_cov_6_664949-cat_3_VIRSorter_A09_NODE_489_length_19461_cov_6_664949-cat_3__full-cat_2	7	3578	4213	1	C	no	Non-arch	Non-archvir		wpi:WPa_1044 hypothetical protein	False	0.351	107	1.126e-23	YP_007677323.1	YP_007677323.1 hypothetical protein CYXG_00134 [Synechococcus phage S-SSM4]	False	0.36	111	1.642e-26										REFSEQ hypothetical protein; Xu	Xu	0		1	3	False	F
4312	archvir_cat_2_VIRSorter_A05B_NODE_801_length_15094_cov_18_667930-cat_2_VIRSorter_A05B_NODE_801_length_15094_cov_18_667930-cat_2__full-cat_1_2	archvir_cat_2_VIRSorter_A05B_NODE_801_length_15094_cov_18_667930-cat_2_VIRSorter_A05B_NODE_801_length_15094_cov_18_667930-cat_2__full-cat_1	2	195	767	1	C	no	Non-arch	Non-archvir	K01078	gbe:GbCGDNIH1_0469 acid phosphatase (EC:3.1.3.2); K01078 acid phosphatase [EC:3.1.3.2]	False	0.412	69	4.876e-11	YP_008052401.1	YP_008052401.1 phosphoesterase PA-phosphatase related protein [Phaeocystis globosa virus]	False	0.418	62	3.949e-10								PAP2 superfamily [PF01569.21]				0		1	4	False	F
7081	archvir_cat_2_VIRSorter_A11B_NODE_104_length_40754_cov_30_116563-cat_2_VIRSorter_A11B_NODE_104_length_40754_cov_30_116563-cat_2__full-cat_1_33	archvir_cat_2_VIRSorter_A11B_NODE_104_length_40754_cov_30_116563-cat_2_VIRSorter_A11B_NODE_104_length_40754_cov_30_116563-cat_2__full-cat_1	33	27812	28387	-1	C	no	Non-arch	Non-archvir	K01078	gbe:GbCGDNIH1_0469 acid phosphatase (EC:3.1.3.2); K01078 acid phosphatase [EC:3.1.3.2]	False	0.403	67	2.323e-10	YP_008052401.1	YP_008052401.1 phosphoesterase PA-phosphatase related protein [Phaeocystis globosa virus]	False	0.294	66	1.031e-11								PAP2 superfamily [PF01569.21]				0		1	2	False
7762	archvir_cat_2_VIRSorter_A11_NODE_84_length_46989_cov_32_892082-cat_2_VIRSorter_A11_NODE_84_length_46989_cov_32_892082-cat_2__full-cat_1_34	archvir_cat_2_VIRSorter_A11_NODE_84_length_46989_cov_32_892082-cat_2_VIRSorter_A11_NODE_84_length_46989_cov_32_892082-cat_2__full-cat_1	34	33688	34263	-1	C	no	Non-arch	Non-archvir	K01078	gbe:GbCGDNIH1_0469 acid phosphatase (EC:3.1.3.2); K01078 acid phosphatase [EC:3.1.3.2]	False	0.403	67	2.323e-10	YP_008052401.1	YP_008052401.1 phosphoesterase PA-phosphatase related protein [Phaeocystis globosa virus]	False	0.294	66	1.031e-11								PAP2 superfamily [PF01569.21]				0		1	2	False
7841	archvir_cat_2_VIRSorter_A13B_NODE_118_length_42791_cov_45_487388-cat_2_VIRSorter_A13B_NODE_118_length_42791_cov_45_487388-cat_2__full-cat_1_34	archvir_cat_2_VIRSorter_A13B_NODE_118_length_42791_cov_45_487388-cat_2_VIRSorter_A13B_NODE_118_length_42791_cov_45_487388-cat_2__full-cat_1	34	29849	30424	-1	C	no	Non-arch	Non-archvir	K01078	gbe:GbCGDNIH1_0469 acid phosphatase (EC:3.1.3.2); K01078 acid phosphatase [EC:3.1.3.2]	False	0.403	67	2.323e-10	YP_008052401.1	YP_008052401.1 phosphoesterase PA-phosphatase related protein [Phaeocystis globosa virus]	False	0.294	66	1.031e-11								PAP2 superfamily [PF01569.21]				0		1	2	False
8461	archvir_cat_2_VIRSorter_A13_NODE_115_length_48079_cov_34_325108-cat_2_VIRSorter_A13_NODE_115_length_48079_cov_34_325108-cat_2__full-cat_1_22	archvir_cat_2_VIRSorter_A13_NODE_115_length_48079_cov_34_325108-cat_2_VIRSorter_A13_NODE_115_length_48079_cov_34_325108-cat_2__full-cat_1	22	13817	14392	1	C	no	Non-arch	Non-archvir	K01078	gbe:GbCGDNIH1_0469 acid phosphatase (EC:3.1.3.2); K01078 acid phosphatase [EC:3.1.3.2]	False	0.403	67	2.323e-10	YP_008052401.1	YP_008052401.1 phosphoesterase PA-phosphatase related protein [Phaeocystis globosa virus]	False	0.294	66	1.031e-11								PAP2 superfamily [PF01569.21]				0		1	2	False
11402	archvir_cat_2_VIRSorter_A17_NODE_244_length_43475_cov_6_613012-cat_2_VIRSorter_A17_NODE_244_length_43475_cov_6_613012-cat_2__full-cat_1_12	archvir_cat_2_VIRSorter_A17_NODE_244_length_43475_cov_6_613012-cat_2_VIRSorter_A17_NODE_244_length_43475_cov_6_613012-cat_2__full-cat_1	12	6757	8472	1	C	no	Non-arch	Non-archvir		fri:FraEuI1c_0261 hypothetical protein	False	0.291	83	1.449e-13	YP_008058941.1	YP_008058941.1 putative phage tape measure protein [Clostridium phage vB_CpeS-CP51]	False	0.271	80	1.86e-14												0		0	2	False
559	archvir_cat_1_VIRSorter_A05_NODE_269_length_33375_cov_7_031813-cat_2_VIRSorter_A05_NODE_269_length_33375_cov_7_031813-cat_2__full-cat_1_22	archvir_cat_1_VIRSorter_A05_NODE_269_length_33375_cov_7_031813-cat_2_VIRSorter_A05_NODE_269_length_33375_cov_7_031813-cat_2__full-cat_1	22	14691	16169	1	C	no	Non-arch	Non-archvir		pmx:PERMA_1815 hypothetical protein	False	0.208	98	2.214e-18	YP_008125637.1	YP_008125637.1 terminase large subunit [Synechococcus phage S-CAM8]	False	0.218	76	2.961e-13								Terminase-like family [PF03237.15]		sp|P10310|TERL_BPT3 Terminase, large subunit gp19; XhXr	Xh;Xr	0		0	2	False	V
3996	archvir_cat_2_VIRSorter_A05B_NODE_33_length_59614_cov_11_171410-cat_2_VIRSorter_A05B_NODE_33_length_59614_cov_11_171410-cat_2__full-cat_1_21	archvir_cat_2_VIRSorter_A05B_NODE_33_length_59614_cov_11_171410-cat_2_VIRSorter_A05B_NODE_33_length_59614_cov_11_171410-cat_2__full-cat_1	21	14540	16018	1	C	no	Non-arch	Non-archvir		pmx:PERMA_1815 hypothetical protein	False	0.208	98	2.214e-18	YP_008125637.1	YP_008125637.1 terminase large subunit [Synechococcus phage S-CAM8]	False	0.218	76	2.961e-13								Terminase-like family [PF03237.15]		sp|P10310|TERL_BPT3 Terminase, large subunit gp19; XhXr	Xh;Xr	0		0	2	False	V
1027	archvir_cat_1_VIRSorter_A11B_NODE_289_length_23500_cov_213_803412-cat_2_VIRSorter_A11B_NODE_289_length_23500_cov_213_803412-cat_2__full-cat_1_15	archvir_cat_1_VIRSorter_A11B_NODE_289_length_23500_cov_213_803412-cat_2_VIRSorter_A11B_NODE_289_length_23500_cov_213_803412-cat_2__full-cat_1	15	9043	10437	1	C	no	Non-arch	Non-archvir		hth:HTH_0882 phage protein	False	0.218	112	4.202e-23	YP_008125994.1	YP_008125994.1 hypothetical protein AD45P1_00115 [Alteromonas phage vB_AmaP_AD45-P1]	False	0.201	75	6.033e-13								Terminase RNaseH-like domain [PF17289.2]		sp|P10310|TERL_BPT3 Terminase, large subunit gp19; XhXr	Xh;Xr	0		0	2	False	V
1190	archvir_cat_1_VIRSorter_A11_NODE_324_length_23500_cov_203_783408-cat_2_VIRSorter_A11_NODE_324_length_23500_cov_203_783408-cat_2__full-cat_1_17	archvir_cat_1_VIRSorter_A11_NODE_324_length_23500_cov_203_783408-cat_2_VIRSorter_A11_NODE_324_length_23500_cov_203_783408-cat_2__full-cat_1	17	13064	14458	-1	C	no	Non-arch	Non-archvir		hth:HTH_0882 phage protein	False	0.218	112	4.202e-23	YP_008125994.1	YP_008125994.1 hypothetical protein AD45P1_00115 [Alteromonas phage vB_AmaP_AD45-P1]	False	0.201	75	6.033e-13								Terminase RNaseH-like domain [PF17289.2]		sp|P10310|TERL_BPT3 Terminase, large subunit gp19; XhXr	Xh;Xr	0		0	2	False	V
1472	archvir_cat_1_VIRSorter_A13B_NODE_408_length_23500_cov_360_965366-cat_2_VIRSorter_A13B_NODE_408_length_23500_cov_360_965366-cat_2__full-cat_1_15	archvir_cat_1_VIRSorter_A13B_NODE_408_length_23500_cov_360_965366-cat_2_VIRSorter_A13B_NODE_408_length_23500_cov_360_965366-cat_2__full-cat_1	15	9043	10437	1	C	no	Non-arch	Non-archvir		hth:HTH_0882 phage protein	False	0.218	112	4.202e-23	YP_008125994.1	YP_008125994.1 hypothetical protein AD45P1_00115 [Alteromonas phage vB_AmaP_AD45-P1]	False	0.201	75	6.033e-13								Terminase RNaseH-like domain [PF17289.2]		sp|P10310|TERL_BPT3 Terminase, large subunit gp19; XhXr	Xh;Xr	0		0	2	False	V
1774	archvir_cat_1_VIRSorter_A13_NODE_652_length_19616_cov_247_078319-cat_2_VIRSorter_A13_NODE_652_length_19616_cov_247_078319-cat_2__full-cat_1_17	archvir_cat_1_VIRSorter_A13_NODE_652_length_19616_cov_247_078319-cat_2_VIRSorter_A13_NODE_652_length_19616_cov_247_078319-cat_2__full-cat_1	17	13064	14458	-1	C	no	Non-arch	Non-archvir		hth:HTH_0882 phage protein	False	0.218	112	4.202e-23	YP_008125994.1	YP_008125994.1 hypothetical protein AD45P1_00115 [Alteromonas phage vB_AmaP_AD45-P1]	False	0.201	75	6.033e-13								Terminase RNaseH-like domain [PF17289.2]		sp|P10310|TERL_BPT3 Terminase, large subunit gp19; XhXr	Xh;Xr	0		0	2	False	V
2036	archvir_cat_1_VIRSorter_A14_NODE_293_length_23576_cov_48_873092-cat_2_VIRSorter_A14_NODE_293_length_23576_cov_48_873092-cat_2__full-cat_1_17	archvir_cat_1_VIRSorter_A14_NODE_293_length_23576_cov_48_873092-cat_2_VIRSorter_A14_NODE_293_length_23576_cov_48_873092-cat_2__full-cat_1	17	13089	14483	-1	C	no	Non-arch	Non-archvir		hth:HTH_0882 phage protein	False	0.218	112	4.202e-23	YP_008125994.1	YP_008125994.1 hypothetical protein AD45P1_00115 [Alteromonas phage vB_AmaP_AD45-P1]	False	0.201	75	6.033e-13								Terminase RNaseH-like domain [PF17289.2]		sp|P10310|TERL_BPT3 Terminase, large subunit gp19; XhXr	Xh;Xr	0		0	2	False	V
2353	archvir_cat_1_VIRSorter_A17B_NODE_534_length_19616_cov_39_679209-cat_2_VIRSorter_A17B_NODE_534_length_19616_cov_39_679209-cat_2__full-cat_1_6	archvir_cat_1_VIRSorter_A17B_NODE_534_length_19616_cov_39_679209-cat_2_VIRSorter_A17B_NODE_534_length_19616_cov_39_679209-cat_2__full-cat_1	6	5159	6553	1	C	no	Non-arch	Non-archvir		hth:HTH_0882 phage protein	False	0.218	112	4.202e-23	YP_008125994.1	YP_008125994.1 hypothetical protein AD45P1_00115 [Alteromonas phage vB_AmaP_AD45-P1]	False	0.201	75	6.033e-13								Terminase RNaseH-like domain [PF17289.2]		sp|P10310|TERL_BPT3 Terminase, large subunit gp19; XhXr	Xh;Xr	0		0	2	False	V
4113	archvir_cat_2_VIRSorter_A05B_NODE_568_length_17791_cov_6_463577-cat_2_VIRSorter_A05B_NODE_568_length_17791_cov_6_463577-cat_2__full-cat_1_4	archvir_cat_2_VIRSorter_A05B_NODE_568_length_17791_cov_6_463577-cat_2_VIRSorter_A05B_NODE_568_length_17791_cov_6_463577-cat_2__full-cat_1	4	4437	5918	1	C	no	Non-arch	Non-archvir		hth:HTH_0882 phage protein	False	0.2	98	2.229e-18	YP_008125994.1	YP_008125994.1 hypothetical protein AD45P1_00115 [Alteromonas phage vB_AmaP_AD45-P1]	False	0.199	76	2.246e-13								Terminase RNaseH-like domain [PF17289.2]; Terminase-like family [PF03237.15]		sp|P10310|TERL_BPT3 Terminase, large subunit gp19; XhXr	Xh;Xr	0		0	4	False	VF
5700	archvir_cat_2_VIRSorter_A09B_NODE_30_length_55004_cov_7_427797-cat_2_VIRSorter_A09B_NODE_30_length_55004_cov_7_427797-cat_2__full-cat_1_28	archvir_cat_2_VIRSorter_A09B_NODE_30_length_55004_cov_7_427797-cat_2_VIRSorter_A09B_NODE_30_length_55004_cov_7_427797-cat_2__full-cat_1	28	35156	36574	-1	C	no	Non-arch	Non-archvir		hth:HTH_0882 phage protein	False	0.241	136	8.132e-31	YP_008125994.1	YP_008125994.1 hypothetical protein AD45P1_00115 [Alteromonas phage vB_AmaP_AD45-P1]	False	0.212	80	1.217e-14								Terminase RNaseH-like domain [PF17289.2]		sp|P10310|TERL_BPT3 Terminase, large subunit gp19; XhXr	Xh;Xr	0		0	2	False	V
6400	archvir_cat_2_VIRSorter_A09_NODE_17_length_72770_cov_25_594857-cat_2_VIRSorter_A09_NODE_17_length_72770_cov_25_594857-cat_2__full-cat_1_47	archvir_cat_2_VIRSorter_A09_NODE_17_length_72770_cov_25_594857-cat_2_VIRSorter_A09_NODE_17_length_72770_cov_25_594857-cat_2__full-cat_1	47	48858	50567	-1	C	no	Non-arch	Non-archvir		cce:Ccel_3035 phage-like protein	False	0.283	63	1.227e-07	YP_008129879.1	YP_008129879.1 tail tape measure protein [Paenibacillus phage PG1]	False	0.263	61	2.065e-08												0		1	2	False
2073	archvir_cat_1_VIRSorter_A14_NODE_90_length_42615_cov_15_283811-cat_2_VIRSorter_A14_NODE_90_length_42615_cov_15_283811-cat_2__full-cat_1_22	archvir_cat_1_VIRSorter_A14_NODE_90_length_42615_cov_15_283811-cat_2_VIRSorter_A14_NODE_90_length_42615_cov_15_283811-cat_2__full-cat_1	22	20292	22004	1	C	no	Non-arch	Non-archvir		fri:FraEuI1c_0261 hypothetical protein	False	0.362	81	3.337e-13	YP_008129879.1	YP_008129879.1 tail tape measure protein [Paenibacillus phage PG1]	False	0.315	77	1.728e-13												0		0	2	False
7323	archvir_cat_2_VIRSorter_A11B_NODE_24_length_72606_cov_9_602431-cat_2_VIRSorter_A11B_NODE_24_length_72606_cov_9_602431-cat_2__full-cat_1_23	archvir_cat_2_VIRSorter_A11B_NODE_24_length_72606_cov_9_602431-cat_2_VIRSorter_A11B_NODE_24_length_72606_cov_9_602431-cat_2__full-cat_1	23	32298	34010	-1	C	no	Non-arch	Non-archvir		fri:FraEuI1c_0261 hypothetical protein	False	0.362	81	3.337e-13	YP_008129879.1	YP_008129879.1 tail tape measure protein [Paenibacillus phage PG1]	False	0.315	77	1.728e-13												0		0	1	False
8324	archvir_cat_2_VIRSorter_A13B_NODE_64_length_54342_cov_17_046954-cat_2_VIRSorter_A13B_NODE_64_length_54342_cov_17_046954-cat_2__full-cat_1_24	archvir_cat_2_VIRSorter_A13B_NODE_64_length_54342_cov_17_046954-cat_2_VIRSorter_A13B_NODE_64_length_54342_cov_17_046954-cat_2__full-cat_1	24	32388	34100	-1	C	no	Non-arch	Non-archvir		fri:FraEuI1c_0261 hypothetical protein	False	0.362	81	3.337e-13	YP_008129879.1	YP_008129879.1 tail tape measure protein [Paenibacillus phage PG1]	False	0.315	77	1.728e-13												0		0	1	False
9108	archvir_cat_2_VIRSorter_A14B_NODE_19_length_72817_cov_21_237693-cat_2_VIRSorter_A14B_NODE_19_length_72817_cov_21_237693-cat_2__full-cat_1_36	archvir_cat_2_VIRSorter_A14B_NODE_19_length_72817_cov_21_237693-cat_2_VIRSorter_A14B_NODE_19_length_72817_cov_21_237693-cat_2__full-cat_1	36	38736	40448	1	C	no	Non-arch	Non-archvir		fri:FraEuI1c_0261 hypothetical protein	False	0.362	81	3.337e-13	YP_008129879.1	YP_008129879.1 tail tape measure protein [Paenibacillus phage PG1]	False	0.315	77	1.728e-13												0		0	1	False
10874	archvir_cat_2_VIRSorter_A17B_NODE_60_length_54342_cov_20_654337-cat_2_VIRSorter_A17B_NODE_60_length_54342_cov_20_654337-cat_2__full-cat_1_22	archvir_cat_2_VIRSorter_A17B_NODE_60_length_54342_cov_20_654337-cat_2_VIRSorter_A17B_NODE_60_length_54342_cov_20_654337-cat_2__full-cat_1	22	20243	21955	1	C	no	Non-arch	Non-archvir		fri:FraEuI1c_0261 hypothetical protein	False	0.362	81	3.337e-13	YP_008129879.1	YP_008129879.1 tail tape measure protein [Paenibacillus phage PG1]	False	0.315	77	1.728e-13												0		0	1	False
3140	archvir_cat_2_VIRSorter_A04_NODE_164_length_48219_cov_11_055809-cat_1_VIRSorter_A04_NODE_164_length_48219_cov_11_055809-cat_1__full-cat_1_24	archvir_cat_2_VIRSorter_A04_NODE_164_length_48219_cov_11_055809-cat_1_VIRSorter_A04_NODE_164_length_48219_cov_11_055809-cat_1__full-cat_1	24	32966	34663	-1	C	no	Non-arch	Non-archvir		gtn:GTNG_2814 prophage LambdaBa01, membrane protein	False	0.322	78	4.046e-12	YP_008129879.1	YP_008129879.1 tail tape measure protein [Paenibacillus phage PG1]	False	0.293	87	1.571e-16												0		0	2	False
7404	archvir_cat_2_VIRSorter_A11B_NODE_25_length_71510_cov_16_943559-cat_2_VIRSorter_A11B_NODE_25_length_71510_cov_16_943559-cat_2__full-cat_1_47	archvir_cat_2_VIRSorter_A11B_NODE_25_length_71510_cov_16_943559-cat_2_VIRSorter_A11B_NODE_25_length_71510_cov_16_943559-cat_2__full-cat_1	47	39805	40842	1	C	no	Non-arch	Non-archvir		gtn:GTNG_2814 prophage LambdaBa01, membrane protein	False	0.203	81	7.696e-14	YP_008129879.1	YP_008129879.1 tail tape measure protein [Paenibacillus phage PG1]	False	0.236	85	1.331e-16												0		0	2	False
8260	archvir_cat_2_VIRSorter_A13B_NODE_53_length_57087_cov_24_367320-cat_2_VIRSorter_A13B_NODE_53_length_57087_cov_24_367320-cat_2__full-cat_1_28	archvir_cat_2_VIRSorter_A13B_NODE_53_length_57087_cov_24_367320-cat_2_VIRSorter_A13B_NODE_53_length_57087_cov_24_367320-cat_2__full-cat_1	28	23801	24838	1	C	no	Non-arch	Non-archvir		gtn:GTNG_2814 prophage LambdaBa01, membrane protein	False	0.203	81	7.696e-14	YP_008129879.1	YP_008129879.1 tail tape measure protein [Paenibacillus phage PG1]	False	0.236	85	1.331e-16												0		0	2	False
4582	archvir_cat_2_VIRSorter_A05B_NODE_94_length_42688_cov_19_870828-cat_2_VIRSorter_A05B_NODE_94_length_42688_cov_19_870828-cat_2__full-cat_1_56	archvir_cat_2_VIRSorter_A05B_NODE_94_length_42688_cov_19_870828-cat_2_VIRSorter_A05B_NODE_94_length_42688_cov_19_870828-cat_2__full-cat_1	56	40539	42026	-1	C	no	Non-arch	Non-archvir	K04077	aba:Acid345_1097 groEL; chaperonin GroEL; K04077 chaperonin GroEL	False	0.366	320	2.563e-92	YP_008242330.1	YP_008242330.1 chaperonin GroEL [Cellulophaga phage phi14:2]	False	0.32	245	1.59e-68								TCP-1/cpn60 chaperonin family [PF00118.24]		sp|A0M7D9|CH60_GRAFK 60 kDa chaperonin; Xh	Xh	0		1	4	False	F
8625	archvir_cat_2_VIRSorter_A13_NODE_194_length_37109_cov_31_327522-cat_3_VIRSorter_A13_NODE_194_length_37109_cov_31_327522-cat_3__full-cat_2_38	archvir_cat_2_VIRSorter_A13_NODE_194_length_37109_cov_31_327522-cat_3_VIRSorter_A13_NODE_194_length_37109_cov_31_327522-cat_3__full-cat_2	38	19493	20989	-1	C	no	Non-arch	Non-archvir		ahy:AHML_04385 groEL; chaperonin GroEL	False	0.382	331	6.397e-96	YP_008242330.1	YP_008242330.1 chaperonin GroEL [Cellulophaga phage phi14:2]	False	0.317	243	1.098e-67								TCP-1/cpn60 chaperonin family [PF00118.24]		sp|A0M7D9|CH60_GRAFK 60 kDa chaperonin; Xh	Xh	0		1	3	False
6796	archvir_cat_2_VIRSorter_A09_NODE_935_length_12861_cov_3_977120-cat_3_VIRSorter_A09_NODE_935_length_12861_cov_3_977120-cat_3__full-cat_2_15	archvir_cat_2_VIRSorter_A09_NODE_935_length_12861_cov_3_977120-cat_3_VIRSorter_A09_NODE_935_length_12861_cov_3_977120-cat_3__full-cat_2	15	7825	9321	-1	C	no	Non-arch	Non-archvir		csb:CLSA_c03660 groS; 10 kDa chaperonin	False	0.372	322	6.001e-93	YP_008242330.1	YP_008242330.1 chaperonin GroEL [Cellulophaga phage phi14:2]	False	0.314	236	2.041e-65								TCP-1/cpn60 chaperonin family [PF00118.24]		sp|A0M7D9|CH60_GRAFK 60 kDa chaperonin; Xh	Xh	0		1	3	False	F
7233	archvir_cat_2_VIRSorter_A11B_NODE_148_length_34104_cov_23_402273-cat_3_VIRSorter_A11B_NODE_148_length_34104_cov_23_402273-cat_3__full-cat_2_20	archvir_cat_2_VIRSorter_A11B_NODE_148_length_34104_cov_23_402273-cat_3_VIRSorter_A11B_NODE_148_length_34104_cov_23_402273-cat_3__full-cat_2	20	11254	12792	-1	C	no	Non-arch	Non-archvir	K04077	hms:HMU04000 groEL; molecular chaperone GroEL; K04077 chaperonin GroEL	False	0.384	327	1.247e-94	YP_008242330.1	YP_008242330.1 chaperonin GroEL [Cellulophaga phage phi14:2]	False	0.282	208	7.863e-56								TCP-1/cpn60 chaperonin family [PF00118.24]		sp|A0M7D9|CH60_GRAFK 60 kDa chaperonin; Xh	Xh	0		1	3	False
7583	archvir_cat_2_VIRSorter_A11_NODE_163_length_34104_cov_23_673353-cat_3_VIRSorter_A11_NODE_163_length_34104_cov_23_673353-cat_3__full-cat_2_20	archvir_cat_2_VIRSorter_A11_NODE_163_length_34104_cov_23_673353-cat_3_VIRSorter_A11_NODE_163_length_34104_cov_23_673353-cat_3__full-cat_2	20	11254	12792	-1	C	no	Non-arch	Non-archvir	K04077	hms:HMU04000 groEL; molecular chaperone GroEL; K04077 chaperonin GroEL	False	0.384	327	1.247e-94	YP_008242330.1	YP_008242330.1 chaperonin GroEL [Cellulophaga phage phi14:2]	False	0.282	208	7.863e-56								TCP-1/cpn60 chaperonin family [PF00118.24]		sp|A0M7D9|CH60_GRAFK 60 kDa chaperonin; Xh	Xh	0		1	3	False
8067	archvir_cat_2_VIRSorter_A13B_NODE_191_length_34621_cov_38_919169-cat_3_VIRSorter_A13B_NODE_191_length_34621_cov_38_919169-cat_3__full-cat_2_20	archvir_cat_2_VIRSorter_A13B_NODE_191_length_34621_cov_38_919169-cat_3_VIRSorter_A13B_NODE_191_length_34621_cov_38_919169-cat_3__full-cat_2	20	11291	12829	-1	C	no	Non-arch	Non-archvir	K04077	hms:HMU04000 groEL; molecular chaperone GroEL; K04077 chaperonin GroEL	False	0.384	327	1.247e-94	YP_008242330.1	YP_008242330.1 chaperonin GroEL [Cellulophaga phage phi14:2]	False	0.282	208	7.863e-56								TCP-1/cpn60 chaperonin family [PF00118.24]		sp|A0M7D9|CH60_GRAFK 60 kDa chaperonin; Xh	Xh	0		1	3	False
8679	archvir_cat_2_VIRSorter_A13_NODE_237_length_34103_cov_30_426310-cat_3_VIRSorter_A13_NODE_237_length_34103_cov_30_426310-cat_3__full-cat_2_20	archvir_cat_2_VIRSorter_A13_NODE_237_length_34103_cov_30_426310-cat_3_VIRSorter_A13_NODE_237_length_34103_cov_30_426310-cat_3__full-cat_2	20	11254	12792	-1	C	no	Non-arch	Non-archvir	K04077	hms:HMU04000 groEL; molecular chaperone GroEL; K04077 chaperonin GroEL	False	0.384	327	1.247e-94	YP_008242330.1	YP_008242330.1 chaperonin GroEL [Cellulophaga phage phi14:2]	False	0.282	208	7.863e-56								TCP-1/cpn60 chaperonin family [PF00118.24]		sp|A0M7D9|CH60_GRAFK 60 kDa chaperonin; Xh	Xh	0		1	3	False
9025	archvir_cat_2_VIRSorter_A14B_NODE_153_length_34104_cov_22_231813-cat_3_VIRSorter_A14B_NODE_153_length_34104_cov_22_231813-cat_3__full-cat_2_20	archvir_cat_2_VIRSorter_A14B_NODE_153_length_34104_cov_22_231813-cat_3_VIRSorter_A14B_NODE_153_length_34104_cov_22_231813-cat_3__full-cat_2	20	11254	12792	-1	C	no	Non-arch	Non-archvir	K04077	hms:HMU04000 groEL; molecular chaperone GroEL; K04077 chaperonin GroEL	False	0.384	327	1.247e-94	YP_008242330.1	YP_008242330.1 chaperonin GroEL [Cellulophaga phage phi14:2]	False	0.282	208	7.863e-56								TCP-1/cpn60 chaperonin family [PF00118.24]		sp|A0M7D9|CH60_GRAFK 60 kDa chaperonin; Xh	Xh	0		1	3	False
9472	archvir_cat_2_VIRSorter_A14_NODE_134_length_34339_cov_20_926321-cat_3_VIRSorter_A14_NODE_134_length_34339_cov_20_926321-cat_3__full-cat_2_21	archvir_cat_2_VIRSorter_A14_NODE_134_length_34339_cov_20_926321-cat_3_VIRSorter_A14_NODE_134_length_34339_cov_20_926321-cat_3__full-cat_2	21	11488	13026	-1	C	no	Non-arch	Non-archvir	K04077	hms:HMU04000 groEL; molecular chaperone GroEL; K04077 chaperonin GroEL	False	0.384	327	1.247e-94	YP_008242330.1	YP_008242330.1 chaperonin GroEL [Cellulophaga phage phi14:2]	False	0.282	208	7.863e-56								TCP-1/cpn60 chaperonin family [PF00118.24]		sp|A0M7D9|CH60_GRAFK 60 kDa chaperonin; Xh	Xh	0		1	3	False
10501	archvir_cat_2_VIRSorter_A17B_NODE_109_length_43627_cov_19_857179-cat_2_VIRSorter_A17B_NODE_109_length_43627_cov_19_857179-cat_2__full-cat_2_33	archvir_cat_2_VIRSorter_A17B_NODE_109_length_43627_cov_19_857179-cat_2_VIRSorter_A17B_NODE_109_length_43627_cov_19_857179-cat_2__full-cat_2	33	19022	20560	-1	C	no	Non-arch	Non-archvir	K04077	hms:HMU04000 groEL; molecular chaperone GroEL; K04077 chaperonin GroEL	False	0.384	327	1.247e-94	YP_008242330.1	YP_008242330.1 chaperonin GroEL [Cellulophaga phage phi14:2]	False	0.282	208	7.863e-56								TCP-1/cpn60 chaperonin family [PF00118.24]		sp|A0M7D9|CH60_GRAFK 60 kDa chaperonin; Xh	Xh	0		1	3	False
11534	archvir_cat_2_VIRSorter_A17_NODE_370_length_34103_cov_30_035714-cat_3_VIRSorter_A17_NODE_370_length_34103_cov_30_035714-cat_3__full-cat_2_20	archvir_cat_2_VIRSorter_A17_NODE_370_length_34103_cov_30_035714-cat_3_VIRSorter_A17_NODE_370_length_34103_cov_30_035714-cat_3__full-cat_2	20	11254	12792	-1	C	no	Non-arch	Non-archvir	K04077	hms:HMU04000 groEL; molecular chaperone GroEL; K04077 chaperonin GroEL	False	0.384	327	1.247e-94	YP_008242330.1	YP_008242330.1 chaperonin GroEL [Cellulophaga phage phi14:2]	False	0.282	208	7.863e-56								TCP-1/cpn60 chaperonin family [PF00118.24]		sp|A0M7D9|CH60_GRAFK 60 kDa chaperonin; Xh	Xh	0		1	3	False
6099	archvir_cat_2_VIRSorter_A09B_NODE_819_length_14774_cov_19_091650-cat_3_VIRSorter_A09B_NODE_819_length_14774_cov_19_091650-cat_3__full-cat_2_20	archvir_cat_2_VIRSorter_A09B_NODE_819_length_14774_cov_19_091650-cat_3_VIRSorter_A09B_NODE_819_length_14774_cov_19_091650-cat_3__full-cat_2	20	10842	12356	-1	C	no	Non-arch	Non-archvir	K04077	pin:Ping_0844 chaperonin Cpn60, GroEL, large subunit of GroESL; K04077 chaperonin GroEL	False	0.384	332	2.269e-96	YP_008242330.1	YP_008242330.1 chaperonin GroEL [Cellulophaga phage phi14:2]	False	0.303	229	4.43e-63								TCP-1/cpn60 chaperonin family [PF00118.24]		sp|A0M7D9|CH60_GRAFK 60 kDa chaperonin; Xh	Xh	0		1	3	False	F
6002	archvir_cat_2_VIRSorter_A09B_NODE_4_length_90517_cov_133_072152-cat_2_VIRSorter_A09B_NODE_4_length_90517_cov_133_072152-cat_2__full-cat_1_91	archvir_cat_2_VIRSorter_A09B_NODE_4_length_90517_cov_133_072152-cat_2_VIRSorter_A09B_NODE_4_length_90517_cov_133_072152-cat_2__full-cat_1	91	57549	59102	1	C	no	Non-arch	Non-archvir		spas:STP1_0473 groL; chaperonin GroL	False	0.342	286	2.76e-80	YP_008242330.1	YP_008242330.1 chaperonin GroEL [Cellulophaga phage phi14:2]	False	0.28	205	1.007e-54								TCP-1/cpn60 chaperonin family [PF00118.24]		sp|A0M7D9|CH60_GRAFK 60 kDa chaperonin; Xh	Xh	0		1	1	False
6686	archvir_cat_2_VIRSorter_A09_NODE_8_length_89068_cov_63_579342-cat_2_VIRSorter_A09_NODE_8_length_89068_cov_63_579342-cat_2__full-cat_1_31	archvir_cat_2_VIRSorter_A09_NODE_8_length_89068_cov_63_579342-cat_2_VIRSorter_A09_NODE_8_length_89068_cov_63_579342-cat_2__full-cat_1	31	18333	19886	-1	C	no	Non-arch	Non-archvir		spas:STP1_0473 groL; chaperonin GroL	False	0.342	286	2.76e-80	YP_008242330.1	YP_008242330.1 chaperonin GroEL [Cellulophaga phage phi14:2]	False	0.28	205	1.007e-54								TCP-1/cpn60 chaperonin family [PF00118.24]		sp|A0M7D9|CH60_GRAFK 60 kDa chaperonin; Xh	Xh	0		1	2	False
4605	archvir_cat_2_VIRSorter_A05_NODE_1063_length_13550_cov_6_014005-cat_3_VIRSorter_A05_NODE_1063_length_13550_cov_6_014005-cat_3__full-cat_2_19	archvir_cat_2_VIRSorter_A05_NODE_1063_length_13550_cov_6_014005-cat_3_VIRSorter_A05_NODE_1063_length_13550_cov_6_014005-cat_3__full-cat_2	19	11254	12765	-1	C	no	Non-arch	Non-archvir		tol:TOL_0725 RecName: Full=60 kDa chaperonin; AltName: Full=GroEL protein; AltName: Full=Protein Cpn60 chaperonin 60	False	0.396	346	2.975e-101	YP_008242330.1	YP_008242330.1 chaperonin GroEL [Cellulophaga phage phi14:2]	False	0.301	226	6.788e-62								TCP-1/cpn60 chaperonin family [PF00118.24]		sp|A0M7D9|CH60_GRAFK 60 kDa chaperonin; Xh	Xh	0		1	3	False	F
6618	archvir_cat_2_VIRSorter_A09_NODE_489_length_19461_cov_6_664949-cat_3_VIRSorter_A09_NODE_489_length_19461_cov_6_664949-cat_3__full-cat_2_15	archvir_cat_2_VIRSorter_A09_NODE_489_length_19461_cov_6_664949-cat_3_VIRSorter_A09_NODE_489_length_19461_cov_6_664949-cat_3__full-cat_2	15	7145	8665	1	C	no	Non-arch	Non-archvir		tol:TOL_0725 RecName: Full=60 kDa chaperonin; AltName: Full=GroEL protein; AltName: Full=Protein Cpn60 chaperonin 60	False	0.403	357	7.349e-105	YP_008242330.1	YP_008242330.1 chaperonin GroEL [Cellulophaga phage phi14:2]	False	0.325	256	3.949e-72								TCP-1/cpn60 chaperonin family [PF00118.24]		sp|A0M7D9|CH60_GRAFK 60 kDa chaperonin; Xh	Xh	0		1	3	False
5309	archvir_cat_2_VIRSorter_A09B_NODE_1066_length_12648_cov_14_454062-cat_3_VIRSorter_A09B_NODE_1066_length_12648_cov_14_454062-cat_3__full-cat_2_19	archvir_cat_2_VIRSorter_A09B_NODE_1066_length_12648_cov_14_454062-cat_3_VIRSorter_A09B_NODE_1066_length_12648_cov_14_454062-cat_3__full-cat_2	19	11254	12648	-1	C	no	Non-arch	Non-archvir	K04077	wsu:WS0308 groEL; molecular chaperone GroEL; K04077 chaperonin GroEL	False	0.394	319	1.618e-92	YP_008242330.1	YP_008242330.1 chaperonin GroEL [Cellulophaga phage phi14:2]	False	0.297	204	4.921e-55								TCP-1/cpn60 chaperonin family [PF00118.24]		sp|A0M7D9|CH60_GRAFK 60 kDa chaperonin; Xh	Xh	0		1	5	False	F
6823	archvir_cat_2_VIRSorter_A09_NODE_947_length_12744_cov_8_145874-cat_3_VIRSorter_A09_NODE_947_length_12744_cov_8_145874-cat_3__full-cat_2_19	archvir_cat_2_VIRSorter_A09_NODE_947_length_12744_cov_8_145874-cat_3_VIRSorter_A09_NODE_947_length_12744_cov_8_145874-cat_3__full-cat_2	19	11254	12744	-1	C	no	Non-arch	Non-archvir	K04077	wsu:WS0308 groEL; molecular chaperone GroEL; K04077 chaperonin GroEL	False	0.397	345	5.909e-101	YP_008242330.1	YP_008242330.1 chaperonin GroEL [Cellulophaga phage phi14:2]	False	0.3	223	4.799e-61								TCP-1/cpn60 chaperonin family [PF00118.24]		sp|A0M7D9|CH60_GRAFK 60 kDa chaperonin; Xh	Xh	0		1	5	False	F
3360	archvir_cat_2_VIRSorter_A04_NODE_474_length_26275_cov_17_486613-cat_2_VIRSorter_A04_NODE_474_length_26275_cov_17_486613-cat_2__full-cat_2_13	archvir_cat_2_VIRSorter_A04_NODE_474_length_26275_cov_17_486613-cat_2_VIRSorter_A04_NODE_474_length_26275_cov_17_486613-cat_2__full-cat_2	13	8572	8898	-1	C	no	Non-arch	Non-archvir		pmn:PMN2A_0296 nucleotide pyrophosphohydrolase	False	0.498	104	3.597e-24	YP_008320283.1	YP_008320283.1 MazG nucleotide pyrophosphohydrolase domain protein [Puniceispirillum phage HMO-2011]	False	0.5	104	6.3e-26								MazG nucleotide pyrophosphohydrolase domain [PF03819.17]				0		1	3	False
3696	archvir_cat_2_VIRSorter_A05B_NODE_1056_length_12989_cov_25_767048-cat_2_VIRSorter_A05B_NODE_1056_length_12989_cov_25_767048-cat_2__full-cat_1_10	archvir_cat_2_VIRSorter_A05B_NODE_1056_length_12989_cov_25_767048-cat_2_VIRSorter_A05B_NODE_1056_length_12989_cov_25_767048-cat_2__full-cat_1	10	9481	9684	1	C	no	Non-arch	Non-archvir		fae:FAES_4437 hypothetical protein	False	0.582	64	4.448e-11	YP_008320325.1	YP_008320325.1 hypothetical protein phage1322_63 [Puniceispirillum phage HMO-2011]	False	0.707	87	1.051e-20												0		1	1	False	F
5313	archvir_cat_2_VIRSorter_A09B_NODE_1446_length_10371_cov_7_836080-cat_2_VIRSorter_A09B_NODE_1446_length_10371_cov_7_836080-cat_2__full-cat_1_4	archvir_cat_2_VIRSorter_A09B_NODE_1446_length_10371_cov_7_836080-cat_2_VIRSorter_A09B_NODE_1446_length_10371_cov_7_836080-cat_2__full-cat_1	4	2313	2546	-1	C	no	Non-arch	Non-archvir		fae:FAES_4437 hypothetical protein	False	0.598	64	3.768e-11	YP_008320325.1	YP_008320325.1 hypothetical protein phage1322_63 [Puniceispirillum phage HMO-2011]	False	0.752	90	1.349e-21												0		1	2	False	F
9383	archvir_cat_2_VIRSorter_A14B_NODE_7_length_88086_cov_19_537742-cat_2_VIRSorter_A14B_NODE_7_length_88086_cov_19_537742-cat_2__full-cat_1_51	archvir_cat_2_VIRSorter_A14B_NODE_7_length_88086_cov_19_537742-cat_2_VIRSorter_A14B_NODE_7_length_88086_cov_19_537742-cat_2__full-cat_1	51	48723	48932	-1	C	no	Non-arch	Non-archvir		fae:FAES_4437 hypothetical protein	False	0.574	65	1.884e-11	YP_008320325.1	YP_008320325.1 hypothetical protein phage1322_63 [Puniceispirillum phage HMO-2011]	False	0.727	89	1.257e-21												0		1	1	False
9891	archvir_cat_2_VIRSorter_A14_NODE_24_length_75389_cov_13_047177-cat_2_VIRSorter_A14_NODE_24_length_75389_cov_13_047177-cat_2__full-cat_1_69	archvir_cat_2_VIRSorter_A14_NODE_24_length_75389_cov_13_047177-cat_2_VIRSorter_A14_NODE_24_length_75389_cov_13_047177-cat_2__full-cat_1	69	39547	39756	1	C	no	Non-arch	Non-archvir		fae:FAES_4437 hypothetical protein	False	0.574	65	1.884e-11	YP_008320325.1	YP_008320325.1 hypothetical protein phage1322_63 [Puniceispirillum phage HMO-2011]	False	0.727	89	1.257e-21												0		1	1	False
10333	archvir_cat_2_VIRSorter_A16_NODE_111_length_86920_cov_17_628872-cat_2_VIRSorter_A16_NODE_111_length_86920_cov_17_628872-cat_2__full-cat_1_69	archvir_cat_2_VIRSorter_A16_NODE_111_length_86920_cov_17_628872-cat_2_VIRSorter_A16_NODE_111_length_86920_cov_17_628872-cat_2__full-cat_1	69	38090	38299	1	C	no	Non-arch	Non-archvir		fae:FAES_4437 hypothetical protein	False	0.574	65	1.884e-11	YP_008320325.1	YP_008320325.1 hypothetical protein phage1322_63 [Puniceispirillum phage HMO-2011]	False	0.727	89	1.257e-21												0		1	2	False
10603	archvir_cat_2_VIRSorter_A17B_NODE_10_length_87929_cov_31_051449-cat_2_VIRSorter_A17B_NODE_10_length_87929_cov_31_051449-cat_2__full-cat_1_51	archvir_cat_2_VIRSorter_A17B_NODE_10_length_87929_cov_31_051449-cat_2_VIRSorter_A17B_NODE_10_length_87929_cov_31_051449-cat_2__full-cat_1	51	48622	48831	-1	C	no	Non-arch	Non-archvir		fae:FAES_4437 hypothetical protein	False	0.574	65	1.884e-11	YP_008320325.1	YP_008320325.1 hypothetical protein phage1322_63 [Puniceispirillum phage HMO-2011]	False	0.727	89	1.257e-21												0		1	1	False
11629	archvir_cat_2_VIRSorter_A17_NODE_60_length_93272_cov_41_962013-cat_2_VIRSorter_A17_NODE_60_length_93272_cov_41_962013-cat_2__full-cat_1_51	archvir_cat_2_VIRSorter_A17_NODE_60_length_93272_cov_41_962013-cat_2_VIRSorter_A17_NODE_60_length_93272_cov_41_962013-cat_2__full-cat_1	51	48723	48932	-1	C	no	Non-arch	Non-archvir		fae:FAES_4437 hypothetical protein	False	0.574	65	1.884e-11	YP_008320325.1	YP_008320325.1 hypothetical protein phage1322_63 [Puniceispirillum phage HMO-2011]	False	0.727	89	1.257e-21												0		1	2	False
11948	archvir_cat_2_VIRSorter_A20_NODE_114_length_80802_cov_20_227439-cat_2_VIRSorter_A20_NODE_114_length_80802_cov_20_227439-cat_2__full-cat_1_43	archvir_cat_2_VIRSorter_A20_NODE_114_length_80802_cov_20_227439-cat_2_VIRSorter_A20_NODE_114_length_80802_cov_20_227439-cat_2__full-cat_1	43	35634	35843	-1	C	no	Non-arch	Non-archvir		fae:FAES_4437 hypothetical protein	False	0.574	65	1.884e-11	YP_008320325.1	YP_008320325.1 hypothetical protein phage1322_63 [Puniceispirillum phage HMO-2011]	False	0.727	89	1.257e-21												0		1	2	False
12793	archvir_cat_2_VIRSorter_A21_NODE_74_length_53176_cov_30_417462-cat_2_VIRSorter_A21_NODE_74_length_53176_cov_30_417462-cat_2__full-cat_1_43	archvir_cat_2_VIRSorter_A21_NODE_74_length_53176_cov_30_417462-cat_2_VIRSorter_A21_NODE_74_length_53176_cov_30_417462-cat_2__full-cat_1	43	35504	35713	-1	C	no	Non-arch	Non-archvir		fae:FAES_4437 hypothetical protein	False	0.574	65	1.884e-11	YP_008320325.1	YP_008320325.1 hypothetical protein phage1322_63 [Puniceispirillum phage HMO-2011]	False	0.727	89	1.257e-21												0		1	2	False
12878	archvir_cat_2_VIRSorter_A21_NODE_77_length_52694_cov_23_456050-cat_2_VIRSorter_A21_NODE_77_length_52694_cov_23_456050-cat_2__full-cat_2_50	archvir_cat_2_VIRSorter_A21_NODE_77_length_52694_cov_23_456050-cat_2_VIRSorter_A21_NODE_77_length_52694_cov_23_456050-cat_2__full-cat_2	50	43063	45921	-1	C	no	Non-arch	Non-archvir		bae:BATR1942_08060 SPbeta phage protein; lytic transglycosylase	False	0.281	83	3.446e-13	YP_008770769.1	YP_008770769.1 tape measure protein [Bacillus phage Staley]	False	0.31	85	1.199e-15								Phage-related minor tail protein [PF10145.9]				0		1	3	False
10126	archvir_cat_2_VIRSorter_A15_NODE_134_length_63086_cov_7_551062-cat_2_VIRSorter_A15_NODE_134_length_63086_cov_7_551062-cat_2__full-cat_1_46	archvir_cat_2_VIRSorter_A15_NODE_134_length_63086_cov_7_551062-cat_2_VIRSorter_A15_NODE_134_length_63086_cov_7_551062-cat_2__full-cat_1	46	53507	54850	-1	A	no	Non-arch	Non-archvir		del:DelCs14_2654 DNA methylase N-4/N-6 domain-containing protein	True	0.489	381	3.15e-114	YP_008857589.1	YP_008857589.1 DNA methylase [Mycobacterium phage PhatBacter]	False	0.466	343	1.548e-102								DNA methylase [PF01555.18]		sp|A6WWI2|MTB1_OCHA4 Modification methylase BabI; XhXr	Xh;Xr	0		1	2	False	V
15169	archvir_virsorter_Thermoprotei_gi_483380609-2368826-2414990__full-cat_1_43	archvir_virsorter_Thermoprotei_gi_483380609-2368826-2414990__full-cat_1	43	34442	35446	1	C	no	Non-arch	Non-archvir	K06223	arc:ABLL_1889 phage DNA adenine methylase; K06223 DNA adenine methylase [EC:2.1.1.72]	False	0.307	111	1.363e-23	YP_008858716.1	YP_008858716.1 site-specific DNA methylase [Brevibacillus phage Davies]	False	0.293	98	6.515e-21								D12 class N6 adenine-specific DNA methyltransferase [PF02086.15]				0		1	2	False
3040	archvir_cat_2_VIRSorter_A04_NODE_1457_length_12721_cov_7_834044-cat_2_VIRSorter_A04_NODE_1457_length_12721_cov_7_834044-cat_2__full-cat_1_3	archvir_cat_2_VIRSorter_A04_NODE_1457_length_12721_cov_7_834044-cat_2_VIRSorter_A04_NODE_1457_length_12721_cov_7_834044-cat_2__full-cat_1	3	3073	4554	1	C	no	Non-arch	Non-archvir		hth:HTH_0882 phage protein	False	0.224	100	5.371e-19	YP_009007962.1	YP_009007962.1 terminase DNA packaging enzyme [Synechococcus phage S-MbCM100]	False	0.178	70	1.993e-11								Terminase RNaseH-like domain [PF17289.2]; Terminase-like family [PF03237.15]		sp|P10310|TERL_BPT3 Terminase, large subunit gp19; XhXr	Xh;Xr	0		0	4	False	VF
783	archvir_cat_1_VIRSorter_A09B_NODE_636_length_17084_cov_20_220859-cat_2_VIRSorter_A09B_NODE_636_length_17084_cov_20_220859-cat_2__full-cat_1_2	archvir_cat_1_VIRSorter_A09B_NODE_636_length_17084_cov_20_220859-cat_2_VIRSorter_A09B_NODE_636_length_17084_cov_20_220859-cat_2__full-cat_1	2	667	2145	1	C	no	Non-arch	Non-archvir		pmx:PERMA_1815 hypothetical protein	False	0.216	105	9.79e-21	YP_009007962.1	YP_009007962.1 terminase DNA packaging enzyme [Synechococcus phage S-MbCM100]	False	0.224	77	1.689e-13								Terminase RNaseH-like domain [PF17289.2]; Terminase-like family [PF03237.15]		sp|P10310|TERL_BPT3 Terminase, large subunit gp19; XhXr	Xh;Xr	0		0	4	False	VF
3457	archvir_cat_2_VIRSorter_A04_NODE_590_length_22964_cov_18_104020-cat_2_VIRSorter_A04_NODE_590_length_22964_cov_18_104020-cat_2__full-cat_1_9	archvir_cat_2_VIRSorter_A04_NODE_590_length_22964_cov_18_104020-cat_2_VIRSorter_A04_NODE_590_length_22964_cov_18_104020-cat_2__full-cat_1	9	7531	9006	-1	C	no	Non-arch	Non-archvir		pmx:PERMA_1815 hypothetical protein	False	0.211	100	3.982e-19	YP_009007962.1	YP_009007962.1 terminase DNA packaging enzyme [Synechococcus phage S-MbCM100]	False	0.218	72	4.871e-12								Terminase RNaseH-like domain [PF17289.2]; Terminase-like family [PF03237.15]		sp|P10310|TERL_BPT3 Terminase, large subunit gp19; XhXr	Xh;Xr	0		0	1	False	V
4073	archvir_cat_2_VIRSorter_A05B_NODE_373_length_21980_cov_8_569396-cat_2_VIRSorter_A05B_NODE_373_length_21980_cov_8_569396-cat_2__full-cat_1_11	archvir_cat_2_VIRSorter_A05B_NODE_373_length_21980_cov_8_569396-cat_2_VIRSorter_A05B_NODE_373_length_21980_cov_8_569396-cat_2__full-cat_1	11	11192	12673	-1	C	no	Non-arch	Non-archvir		pmx:PERMA_1815 hypothetical protein	False	0.208	97	2.962e-18	YP_009007962.1	YP_009007962.1 terminase DNA packaging enzyme [Synechococcus phage S-MbCM100]	False	0.231	75	6.901e-13								Terminase-like family [PF03237.15]		sp|P10310|TERL_BPT3 Terminase, large subunit gp19; XhXr	Xh;Xr	0		0	1	False	V
5894	archvir_cat_2_VIRSorter_A09B_NODE_49_length_48110_cov_8_049173-cat_2_VIRSorter_A09B_NODE_49_length_48110_cov_8_049173-cat_2__full-cat_1_25	archvir_cat_2_VIRSorter_A09B_NODE_49_length_48110_cov_8_049173-cat_2_VIRSorter_A09B_NODE_49_length_48110_cov_8_049173-cat_2__full-cat_1	25	35561	37042	-1	C	no	Non-arch	Non-archvir		pmx:PERMA_1815 hypothetical protein	False	0.209	98	1.262e-18	YP_009007962.1	YP_009007962.1 terminase DNA packaging enzyme [Synechococcus phage S-MbCM100]	False	0.232	76	2.974e-13								Terminase-like family [PF03237.15]		sp|P10310|TERL_BPT3 Terminase, large subunit gp19; XhXr	Xh;Xr	0		0	1	False	V
6345	archvir_cat_2_VIRSorter_A09_NODE_1329_length_10366_cov_4_868587-cat_2_VIRSorter_A09_NODE_1329_length_10366_cov_4_868587-cat_2__full-cat_1_2	archvir_cat_2_VIRSorter_A09_NODE_1329_length_10366_cov_4_868587-cat_2_VIRSorter_A09_NODE_1329_length_10366_cov_4_868587-cat_2__full-cat_1	2	744	2219	1	C	no	Non-arch	Non-archvir		pmx:PERMA_1815 hypothetical protein	False	0.211	100	3.982e-19	YP_009007962.1	YP_009007962.1 terminase DNA packaging enzyme [Synechococcus phage S-MbCM100]	False	0.218	72	4.871e-12								Terminase RNaseH-like domain [PF17289.2]; Terminase-like family [PF03237.15]		sp|P10310|TERL_BPT3 Terminase, large subunit gp19; XhXr	Xh;Xr	0		0	4	False	VF
7378	archvir_cat_2_VIRSorter_A11B_NODE_25_length_71510_cov_16_943559-cat_2_VIRSorter_A11B_NODE_25_length_71510_cov_16_943559-cat_2__full-cat_1_21	archvir_cat_2_VIRSorter_A11B_NODE_25_length_71510_cov_16_943559-cat_2_VIRSorter_A11B_NODE_25_length_71510_cov_16_943559-cat_2__full-cat_1	21	16534	18012	1	C	no	Non-arch	Non-archvir		pmx:PERMA_1815 hypothetical protein	False	0.213	102	7.242e-20	YP_009007962.1	YP_009007962.1 terminase DNA packaging enzyme [Synechococcus phage S-MbCM100]	False	0.221	75	6.871e-13								Terminase RNaseH-like domain [PF17289.2]; Terminase-like family [PF03237.15]		sp|P10310|TERL_BPT3 Terminase, large subunit gp19; XhXr	Xh;Xr	0		0	1	False	V
7444	archvir_cat_2_VIRSorter_A11B_NODE_608_length_15268_cov_6_467101-cat_2_VIRSorter_A11B_NODE_608_length_15268_cov_6_467101-cat_2__full-cat_1_3	archvir_cat_2_VIRSorter_A11B_NODE_608_length_15268_cov_6_467101-cat_2_VIRSorter_A11B_NODE_608_length_15268_cov_6_467101-cat_2__full-cat_1	3	1587	3074	1	C	no	Non-arch	Non-archvir		pmx:PERMA_1815 hypothetical protein	False	0.205	94	2.191e-17	YP_009007962.1	YP_009007962.1 terminase DNA packaging enzyme [Synechococcus phage S-MbCM100]	False	0.217	72	6.553e-12								Terminase RNaseH-like domain [PF17289.2]; Terminase-like family [PF03237.15]		sp|P10310|TERL_BPT3 Terminase, large subunit gp19; XhXr	Xh;Xr	0		0	4	False	VF
7806	archvir_cat_2_VIRSorter_A13B_NODE_1187_length_12610_cov_5_111191-cat_2_VIRSorter_A13B_NODE_1187_length_12610_cov_5_111191-cat_2__full-cat_1_10	archvir_cat_2_VIRSorter_A13B_NODE_1187_length_12610_cov_5_111191-cat_2_VIRSorter_A13B_NODE_1187_length_12610_cov_5_111191-cat_2__full-cat_1	10	10333	11814	-1	C	no	Non-arch	Non-archvir		pmx:PERMA_1815 hypothetical protein	False	0.21	99	9.493e-19	YP_009007962.1	YP_009007962.1 terminase DNA packaging enzyme [Synechococcus phage S-MbCM100]	False	0.228	73	2.804e-12								Terminase-like family [PF03237.15]		sp|P10310|TERL_BPT3 Terminase, large subunit gp19; XhXr	Xh;Xr	0		0	4	False	VF
8234	archvir_cat_2_VIRSorter_A13B_NODE_53_length_57087_cov_24_367320-cat_2_VIRSorter_A13B_NODE_53_length_57087_cov_24_367320-cat_2__full-cat_1_2	archvir_cat_2_VIRSorter_A13B_NODE_53_length_57087_cov_24_367320-cat_2_VIRSorter_A13B_NODE_53_length_57087_cov_24_367320-cat_2__full-cat_1	2	531	2009	1	C	no	Non-arch	Non-archvir		pmx:PERMA_1815 hypothetical protein	False	0.213	102	7.242e-20	YP_009007962.1	YP_009007962.1 terminase DNA packaging enzyme [Synechococcus phage S-MbCM100]	False	0.221	75	6.871e-13								Terminase RNaseH-like domain [PF17289.2]; Terminase-like family [PF03237.15]		sp|P10310|TERL_BPT3 Terminase, large subunit gp19; XhXr	Xh;Xr	0		0	4	False	VF
8641	archvir_cat_2_VIRSorter_A13_NODE_194_length_37109_cov_31_327522-cat_3_VIRSorter_A13_NODE_194_length_37109_cov_31_327522-cat_3__full-cat_2_54	archvir_cat_2_VIRSorter_A13_NODE_194_length_37109_cov_31_327522-cat_3_VIRSorter_A13_NODE_194_length_37109_cov_31_327522-cat_3__full-cat_2	54	26719	27354	-1	C	no	Non-arch	Non-archvir		ots:OTBS_1771 hypothetical protein	False	0.362	110	9.331e-25	YP_009008263.1	YP_009008263.1 hypothetical protein S-MbCM7_129 [Synechococcus phage ACG-2014h]	False	0.359	109	5.707e-26										REFSEQ hypothetical protein; Xu	Xu	0		1	3	False
3174	archvir_cat_2_VIRSorter_A04_NODE_187_length_44481_cov_13_193693-cat_3_VIRSorter_A04_NODE_187_length_44481_cov_13_193693-cat_3__full-cat_1_17	archvir_cat_2_VIRSorter_A04_NODE_187_length_44481_cov_13_193693-cat_3_VIRSorter_A04_NODE_187_length_44481_cov_13_193693-cat_3__full-cat_1	17	17669	19408	1	C	no	Non-arch	Non-archvir		tra:Trad_0598 type III restriction protein res subunit	False	0.272	209	8.03e-54	YP_009015384.1	YP_009015384.1 gp73 [Bacillus virus G]	False	0.223	144	2.964e-34								Helicase C-terminal domain [PF13307.6]; Type III restriction enzyme, res subunit [PF04851.15]		sp|Q4JC68|XPD_SULAC ATP-dependent DNA helicase Saci_0192; Xh	Xh	0		1	2	False
12139	archvir_cat_2_VIRSorter_A20_NODE_317_length_37991_cov_8_387837-cat_3_VIRSorter_A20_NODE_317_length_37991_cov_8_387837-cat_3__full-cat_2_30	archvir_cat_2_VIRSorter_A20_NODE_317_length_37991_cov_8_387837-cat_3_VIRSorter_A20_NODE_317_length_37991_cov_8_387837-cat_3__full-cat_2	30	30111	31850	-1	C	no	Non-arch	Non-archvir		tra:Trad_0598 type III restriction protein res subunit	False	0.272	209	8.03e-54	YP_009015384.1	YP_009015384.1 gp73 [Bacillus virus G]	False	0.223	144	2.964e-34								Helicase C-terminal domain [PF13307.6]; Type III restriction enzyme, res subunit [PF04851.15]		sp|Q4JC68|XPD_SULAC ATP-dependent DNA helicase Saci_0192; Xh	Xh	0		1	4	False
13852	archvir_virsorter_Halobacteria_gi_448362567-9627-44171__full-cat_1_6	archvir_virsorter_Halobacteria_gi_448362567-9627-44171__full-cat_1	6	4383	7127	-1	C	no	Non-arch	Non-archvir		tit:Thit_1378 phage tail tape measure protein, TP901 family	False	0.2	143	9.854e-32	YP_009017603.1	YP_009017603.1 phage tail tape measure [Psychrobacter phage Psymv2]	False	0.177	96	6.493e-19								Phage-related minor tail protein [PF10145.9]		REFSEQ tape measure; Xu	Xu	0		0	4	False	F
3170	archvir_cat_2_VIRSorter_A04_NODE_187_length_44481_cov_13_193693-cat_3_VIRSorter_A04_NODE_187_length_44481_cov_13_193693-cat_3__full-cat_1_13	archvir_cat_2_VIRSorter_A04_NODE_187_length_44481_cov_13_193693-cat_3_VIRSorter_A04_NODE_187_length_44481_cov_13_193693-cat_3__full-cat_1	13	9061	11247	1	C	no	Non-arch	Non-archvir		bcu:BCAH820_4374 phage tail tape measure protein, family, core region	False	0.311	111	4.651e-22	YP_009091832.1	YP_009091832.1 tail length tape-measure protein [Vibrio phage X29]	False	0.281	104	1.677e-21								Phage-related minor tail protein [PF10145.9]				0		0	2	False
11776	archvir_cat_2_VIRSorter_A17_NODE_98_length_73396_cov_10_689710-cat_2_VIRSorter_A17_NODE_98_length_73396_cov_10_689710-cat_2__full-cat_1_10	archvir_cat_2_VIRSorter_A17_NODE_98_length_73396_cov_10_689710-cat_2_VIRSorter_A17_NODE_98_length_73396_cov_10_689710-cat_2__full-cat_1	10	7338	7868	1	C	no	Non-arch	Non-archvir		ddi:DDB_G0281281 hypothetical protein	False	0.332	90	3.175e-18	YP_009098835.1	YP_009098835.1 hypothetical protein [Caulobacter phage Cr30]	False	0.309	87	6.775e-19										REFSEQ hypothetical protein; Xu	Xu	0		1	2	False
8543	archvir_cat_2_VIRSorter_A13_NODE_135_length_43718_cov_8_266977-cat_2_VIRSorter_A13_NODE_135_length_43718_cov_8_266977-cat_2__full-cat_1_49	archvir_cat_2_VIRSorter_A13_NODE_135_length_43718_cov_8_266977-cat_2_VIRSorter_A13_NODE_135_length_43718_cov_8_266977-cat_2__full-cat_1	49	43195	43716	-1	C	no	Non-arch	Non-archvir		ott:OTT_1175 hypothetical protein	False	0.432	130	5.041e-32	YP_009098835.1	YP_009098835.1 hypothetical protein [Caulobacter phage Cr30]	False	0.417	127	1.094e-32										REFSEQ hypothetical protein; Xu	Xu	0		1	5	False	F
3885	archvir_cat_2_VIRSorter_A05B_NODE_19_length_73012_cov_14_049152-cat_2_VIRSorter_A05B_NODE_19_length_73012_cov_14_049152-cat_2__full-cat_1_57	archvir_cat_2_VIRSorter_A05B_NODE_19_length_73012_cov_14_049152-cat_2_VIRSorter_A05B_NODE_19_length_73012_cov_14_049152-cat_2__full-cat_1	57	31115	31663	-1	C	no	Non-arch	Non-archvir		wpi:WPa_1044 hypothetical protein	False	0.452	138	7.152e-35	YP_009098835.1	YP_009098835.1 hypothetical protein [Caulobacter phage Cr30]	False	0.406	123	3.585e-31										REFSEQ hypothetical protein; Xu	Xu	0		1	2	False
4200	archvir_cat_2_VIRSorter_A05B_NODE_63_length_49039_cov_17_886555-cat_3_VIRSorter_A05B_NODE_63_length_49039_cov_17_886555-cat_3__full-cat_2_2	archvir_cat_2_VIRSorter_A05B_NODE_63_length_49039_cov_17_886555-cat_3_VIRSorter_A05B_NODE_63_length_49039_cov_17_886555-cat_3__full-cat_2	2	373	897	1	C	no	Non-arch	Non-archvir		wpi:WPa_1044 hypothetical protein	False	0.421	126	8.877e-31	YP_009098835.1	YP_009098835.1 hypothetical protein [Caulobacter phage Cr30]	False	0.402	121	9.255e-31										REFSEQ hypothetical protein; Xu	Xu	0		1	4	False	F
4713	archvir_cat_2_VIRSorter_A05_NODE_162_length_46074_cov_11_792390-cat_2_VIRSorter_A05_NODE_162_length_46074_cov_11_792390-cat_2__full-cat_2_24	archvir_cat_2_VIRSorter_A05_NODE_162_length_46074_cov_11_792390-cat_2_VIRSorter_A05_NODE_162_length_46074_cov_11_792390-cat_2__full-cat_2	24	12269	12817	1	C	no	Non-arch	Non-archvir		wpi:WPa_1044 hypothetical protein	False	0.453	139	5.223e-35	YP_009098835.1	YP_009098835.1 hypothetical protein [Caulobacter phage Cr30]	False	0.407	123	2.62e-31										REFSEQ hypothetical protein; Xu	Xu	0		1	3	False
11335	archvir_cat_2_VIRSorter_A17_NODE_241_length_43715_cov_8_303023-cat_2_VIRSorter_A17_NODE_241_length_43715_cov_8_303023-cat_2__full-cat_2_24	archvir_cat_2_VIRSorter_A17_NODE_241_length_43715_cov_8_303023-cat_2_VIRSorter_A17_NODE_241_length_43715_cov_8_303023-cat_2__full-cat_2	24	12269	12817	1	C	no	Non-arch	Non-archvir		wpi:WPa_1044 hypothetical protein	False	0.453	139	5.223e-35	YP_009098835.1	YP_009098835.1 hypothetical protein [Caulobacter phage Cr30]	False	0.407	123	2.62e-31										REFSEQ hypothetical protein; Xu	Xu	0		1	3	False
12638	archvir_cat_2_VIRSorter_A21_NODE_37_length_74239_cov_15_536922-cat_2_VIRSorter_A21_NODE_37_length_74239_cov_15_536922-cat_2__full-cat_1_59	archvir_cat_2_VIRSorter_A21_NODE_37_length_74239_cov_15_536922-cat_2_VIRSorter_A21_NODE_37_length_74239_cov_15_536922-cat_2__full-cat_1	59	42821	43369	1	C	no	Non-arch	Non-archvir		wpi:WPa_1044 hypothetical protein	False	0.453	139	5.223e-35	YP_009098835.1	YP_009098835.1 hypothetical protein [Caulobacter phage Cr30]	False	0.407	123	2.62e-31										REFSEQ hypothetical protein; Xu	Xu	0		1	2	False
6358	archvir_cat_2_VIRSorter_A09_NODE_17_length_72770_cov_25_594857-cat_2_VIRSorter_A09_NODE_17_length_72770_cov_25_594857-cat_2__full-cat_1_5	archvir_cat_2_VIRSorter_A09_NODE_17_length_72770_cov_25_594857-cat_2_VIRSorter_A09_NODE_17_length_72770_cov_25_594857-cat_2__full-cat_1	5	1402	1947	1	C	no	Non-arch	Non-archvir		wri:WRi_003680 hypothetical protein	False	0.361	108	1.568e-24	YP_009098835.1	YP_009098835.1 hypothetical protein [Caulobacter phage Cr30]	False	0.387	118	2.038e-29										REFSEQ hypothetical protein; Xu	Xu	0		1	2	False	F
9790	archvir_cat_2_VIRSorter_A14_NODE_17_length_83609_cov_8_134895-cat_2_VIRSorter_A14_NODE_17_length_83609_cov_8_134895-cat_2__full-cat_1_68	archvir_cat_2_VIRSorter_A14_NODE_17_length_83609_cov_8_134895-cat_2_VIRSorter_A14_NODE_17_length_83609_cov_8_134895-cat_2__full-cat_1	68	78893	80215	-1	A	no	Non-arch	Non-archvir		del:DelCs14_2654 DNA methylase N-4/N-6 domain-containing protein	True	0.501	391	1.785e-117	YP_009101231.1	YP_009101231.1 putative DNA methylase [Salmonella phage 9NA]	False	0.427	312	3.297e-92								DNA methylase [PF01555.18]; Putative RNA methylase family UPF0020 [PF01170.18]		sp|P29538|MTH1_HAEPA Modification methylase HpaI; XhXp	Xp;Xh	0		1	2	False	F
10978	archvir_cat_2_VIRSorter_A17B_NODE_7_length_101100_cov_14_982552-cat_1_VIRSorter_A17B_NODE_7_length_101100_cov_14_982552-cat_1__full-cat_1_32	archvir_cat_2_VIRSorter_A17B_NODE_7_length_101100_cov_14_982552-cat_1_VIRSorter_A17B_NODE_7_length_101100_cov_14_982552-cat_1__full-cat_1	32	20136	21458	1	A	no	Non-arch	Non-archvir		del:DelCs14_2654 DNA methylase N-4/N-6 domain-containing protein	True	0.501	391	1.785e-117	YP_009101231.1	YP_009101231.1 putative DNA methylase [Salmonella phage 9NA]	False	0.427	312	3.297e-92								DNA methylase [PF01555.18]; Putative RNA methylase family UPF0020 [PF01170.18]		sp|P29538|MTH1_HAEPA Modification methylase HpaI; XhXp	Xp;Xh	0		1	2	False
11736	archvir_cat_2_VIRSorter_A17_NODE_97_length_73438_cov_24_410899-cat_2_VIRSorter_A17_NODE_97_length_73438_cov_24_410899-cat_2__full-cat_1_39	archvir_cat_2_VIRSorter_A17_NODE_97_length_73438_cov_24_410899-cat_2_VIRSorter_A17_NODE_97_length_73438_cov_24_410899-cat_2__full-cat_1	39	52394	53716	-1	A	no	Non-arch	Non-archvir		del:DelCs14_2654 DNA methylase N-4/N-6 domain-containing protein	True	0.501	391	1.785e-117	YP_009101231.1	YP_009101231.1 putative DNA methylase [Salmonella phage 9NA]	False	0.427	312	3.297e-92								DNA methylase [PF01555.18]; Putative RNA methylase family UPF0020 [PF01170.18]		sp|P29538|MTH1_HAEPA Modification methylase HpaI; XhXp	Xp;Xh	0		1	2	False
6388	archvir_cat_2_VIRSorter_A09_NODE_17_length_72770_cov_25_594857-cat_2_VIRSorter_A09_NODE_17_length_72770_cov_25_594857-cat_2__full-cat_1_35	archvir_cat_2_VIRSorter_A09_NODE_17_length_72770_cov_25_594857-cat_2_VIRSorter_A09_NODE_17_length_72770_cov_25_594857-cat_2__full-cat_1	35	21697	22245	1	C	no	Non-arch	Non-archvir		ote:Oter_2810 hypothetical protein	False	0.278	72	4.53e-12	YP_009104142.1	YP_009104142.1 hypothetical protein S140_144 [Shewanella sp. phage 1/40]	False	0.403	109	1.527e-26								N-6 DNA Methylase [PF02384.16]; Putative RNA methylase family UPF0020 [PF01170.18]		REFSEQ hypothetical protein; Xu	Xu	0		1	2	False
123	archvir_cat_1_VIRSorter_A04_NODE_355_length_31362_cov_21_220079-cat_2_VIRSorter_A04_NODE_355_length_31362_cov_21_220079-cat_2__full-cat_1_24	archvir_cat_1_VIRSorter_A04_NODE_355_length_31362_cov_21_220079-cat_2_VIRSorter_A04_NODE_355_length_31362_cov_21_220079-cat_2__full-cat_1	24	18912	20348	-1	C	no	Non-arch	Non-archvir		hth:HTH_0882 phage protein	False	0.206	100	2.711e-19	YP_009148449.1	YP_009148449.1 large terminase subunit [Delftia phage RG-2014]	False	0.209	60	2.707e-08								Terminase RNaseH-like domain [PF17289.2]		sp|P10310|TERL_BPT3 Terminase, large subunit gp19; XhXr	Xh;Xr	0		0	2	False	V
616	archvir_cat_1_VIRSorter_A07_NODE_873_length_14217_cov_5_006849-cat_3_VIRSorter_A07_NODE_873_length_14217_cov_5_006849-cat_3__full-cat_1_6	archvir_cat_1_VIRSorter_A07_NODE_873_length_14217_cov_5_006849-cat_3_VIRSorter_A07_NODE_873_length_14217_cov_5_006849-cat_3__full-cat_1	6	4737	6173	-1	C	no	Non-arch	Non-archvir		hth:HTH_0882 phage protein	False	0.225	100	4.802e-19	YP_009148449.1	YP_009148449.1 large terminase subunit [Delftia phage RG-2014]	False	0.21	61	1.548e-08								Terminase RNaseH-like domain [PF17289.2]		sp|P10310|TERL_BPT3 Terminase, large subunit gp19; XhXr	Xh;Xr	0		0	2	False	VF
670	archvir_cat_1_VIRSorter_A08_NODE_504_length_15087_cov_18_722126-cat_2_VIRSorter_A08_NODE_504_length_15087_cov_18_722126-cat_2__full-cat_1_10	archvir_cat_1_VIRSorter_A08_NODE_504_length_15087_cov_18_722126-cat_2_VIRSorter_A08_NODE_504_length_15087_cov_18_722126-cat_2__full-cat_1	10	6346	7788	-1	C	no	Non-arch	Non-archvir		hth:HTH_0882 phage protein	False	0.22	95	1.493e-17	YP_009148449.1	YP_009148449.1 large terminase subunit [Delftia phage RG-2014]	False	0.221	67	1.776e-10								Terminase RNaseH-like domain [PF17289.2]		sp|P10310|TERL_BPT3 Terminase, large subunit gp19; XhXr	Xh;Xr	0		0	2	False	V
1726	archvir_cat_1_VIRSorter_A13_NODE_300_length_30330_cov_4_654203-cat_2_VIRSorter_A13_NODE_300_length_30330_cov_4_654203-cat_2__full-cat_1_4	archvir_cat_1_VIRSorter_A13_NODE_300_length_30330_cov_4_654203-cat_2_VIRSorter_A13_NODE_300_length_30330_cov_4_654203-cat_2__full-cat_1	4	2501	4039	1	C	no	Non-arch	Non-archvir		hth:HTH_0882 phage protein	False	0.206	100	4.601e-19	YP_009148449.1	YP_009148449.1 large terminase subunit [Delftia phage RG-2014]	False	0.225	69	3.75e-11								Terminase RNaseH-like domain [PF17289.2]		sp|P10310|TERL_BPT3 Terminase, large subunit gp19; XhXr	Xh;Xr	0		0	2	False	VF
2411	archvir_cat_1_VIRSorter_A17B_NODE_729_length_16649_cov_6_147342-cat_2_VIRSorter_A17B_NODE_729_length_16649_cov_6_147342-cat_2__full-cat_1_17	archvir_cat_1_VIRSorter_A17B_NODE_729_length_16649_cov_6_147342-cat_2_VIRSorter_A17B_NODE_729_length_16649_cov_6_147342-cat_2__full-cat_1	17	12648	14093	1	C	no	Non-arch	Non-archvir		hth:HTH_0882 phage protein	False	0.227	102	1.177e-19	YP_009148449.1	YP_009148449.1 large terminase subunit [Delftia phage RG-2014]	False	0.21	66	2.36e-10								Terminase RNaseH-like domain [PF17289.2]		sp|P10310|TERL_BPT3 Terminase, large subunit gp19; XhXr	Xh;Xr	0		0	2	False	VF
2791	archvir_cat_1_VIRSorter_A22_NODE_2370_length_10184_cov_5_757923-cat_3_VIRSorter_A22_NODE_2370_length_10184_cov_5_757923-cat_3__full-cat_1_3	archvir_cat_1_VIRSorter_A22_NODE_2370_length_10184_cov_5_757923-cat_3_VIRSorter_A22_NODE_2370_length_10184_cov_5_757923-cat_3__full-cat_1	3	2007	3443	-1	C	no	Non-arch	Non-archvir		hth:HTH_0882 phage protein	False	0.229	101	2.036e-19	YP_009148449.1	YP_009148449.1 large terminase subunit [Delftia phage RG-2014]	False	0.226	71	8.073e-12								Terminase RNaseH-like domain [PF17289.2]		sp|P10310|TERL_BPT3 Terminase, large subunit gp19; XhXr	Xh;Xr	0		0	3	False	VF
3693	archvir_cat_2_VIRSorter_A05B_NODE_1056_length_12989_cov_25_767048-cat_2_VIRSorter_A05B_NODE_1056_length_12989_cov_25_767048-cat_2__full-cat_1_7	archvir_cat_2_VIRSorter_A05B_NODE_1056_length_12989_cov_25_767048-cat_2_VIRSorter_A05B_NODE_1056_length_12989_cov_25_767048-cat_2__full-cat_1	7	6457	7890	1	C	no	Non-arch	Non-archvir		hth:HTH_0882 phage protein	False	0.207	102	1.14e-19	YP_009148449.1	YP_009148449.1 large terminase subunit [Delftia phage RG-2014]	False	0.227	70	1.409e-11								Terminase RNaseH-like domain [PF17289.2]		sp|P10310|TERL_BPT3 Terminase, large subunit gp19; XhXr	Xh;Xr	0		0	2	False	V
4302	archvir_cat_2_VIRSorter_A05B_NODE_774_length_15355_cov_6_053856-cat_2_VIRSorter_A05B_NODE_774_length_15355_cov_6_053856-cat_2__full-cat_1_12	archvir_cat_2_VIRSorter_A05B_NODE_774_length_15355_cov_6_053856-cat_2_VIRSorter_A05B_NODE_774_length_15355_cov_6_053856-cat_2__full-cat_1	12	6523	7956	-1	C	no	Non-arch	Non-archvir		hth:HTH_0882 phage protein	False	0.224	99	8.437e-19	YP_009148449.1	YP_009148449.1 large terminase subunit [Delftia phage RG-2014]	False	0.231	73	2.616e-12								Terminase RNaseH-like domain [PF17289.2]		sp|P10310|TERL_BPT3 Terminase, large subunit gp19; XhXr	Xh;Xr	0		0	2	False	V
4914	archvir_cat_2_VIRSorter_A05_NODE_840_length_15763_cov_4_383690-cat_2_VIRSorter_A05_NODE_840_length_15763_cov_4_383690-cat_2__full-cat_1_9	archvir_cat_2_VIRSorter_A05_NODE_840_length_15763_cov_4_383690-cat_2_VIRSorter_A05_NODE_840_length_15763_cov_4_383690-cat_2__full-cat_1	9	5877	7310	-1	C	no	Non-arch	Non-archvir		hth:HTH_0882 phage protein	False	0.224	99	8.437e-19	YP_009148449.1	YP_009148449.1 large terminase subunit [Delftia phage RG-2014]	False	0.231	73	2.616e-12								Terminase RNaseH-like domain [PF17289.2]		sp|P10310|TERL_BPT3 Terminase, large subunit gp19; XhXr	Xh;Xr	0		0	2	False	V
5192	archvir_cat_2_VIRSorter_A08_NODE_51_length_52225_cov_35_337761-cat_2_VIRSorter_A08_NODE_51_length_52225_cov_35_337761-cat_2__full-cat_1_14	archvir_cat_2_VIRSorter_A08_NODE_51_length_52225_cov_35_337761-cat_2_VIRSorter_A08_NODE_51_length_52225_cov_35_337761-cat_2__full-cat_1	14	9890	11329	1	C	no	Non-arch	Non-archvir		hth:HTH_0882 phage protein	False	0.226	100	2.732e-19	YP_009148449.1	YP_009148449.1 large terminase subunit [Delftia phage RG-2014]	False	0.229	72	6.125e-12								Terminase RNaseH-like domain [PF17289.2]		sp|P10310|TERL_BPT3 Terminase, large subunit gp19; XhXr	Xh;Xr	0		0	2	False	V
5505	archvir_cat_2_VIRSorter_A09B_NODE_29_length_55618_cov_90_131688-cat_2_VIRSorter_A09B_NODE_29_length_55618_cov_90_131688-cat_2__full-cat_1_38	archvir_cat_2_VIRSorter_A09B_NODE_29_length_55618_cov_90_131688-cat_2_VIRSorter_A09B_NODE_29_length_55618_cov_90_131688-cat_2__full-cat_1	38	39473	40900	-1	C	no	Non-arch	Non-archvir		hth:HTH_0882 phage protein	False	0.226	98	1.106e-18	YP_009148449.1	YP_009148449.1 large terminase subunit [Delftia phage RG-2014]	False	0.227	70	1.849e-11								Terminase RNaseH-like domain [PF17289.2]		sp|P10310|TERL_BPT3 Terminase, large subunit gp19; XhXr	Xh;Xr	0		0	2	False	V
6254	archvir_cat_2_VIRSorter_A09_NODE_10_length_86123_cov_45_857752-cat_2_VIRSorter_A09_NODE_10_length_86123_cov_45_857752-cat_2__full-cat_1_38	archvir_cat_2_VIRSorter_A09_NODE_10_length_86123_cov_45_857752-cat_2_VIRSorter_A09_NODE_10_length_86123_cov_45_857752-cat_2__full-cat_1	38	38539	39966	-1	C	no	Non-arch	Non-archvir		hth:HTH_0882 phage protein	False	0.226	98	1.106e-18	YP_009148449.1	YP_009148449.1 large terminase subunit [Delftia phage RG-2014]	False	0.227	70	1.849e-11								Terminase RNaseH-like domain [PF17289.2]		sp|P10310|TERL_BPT3 Terminase, large subunit gp19; XhXr	Xh;Xr	0		0	2	False	V
11115	archvir_cat_2_VIRSorter_A17_NODE_100_length_72972_cov_6_864737-cat_2_VIRSorter_A17_NODE_100_length_72972_cov_6_864737-cat_2__full-cat_1_21	archvir_cat_2_VIRSorter_A17_NODE_100_length_72972_cov_6_864737-cat_2_VIRSorter_A17_NODE_100_length_72972_cov_6_864737-cat_2__full-cat_1	21	16238	17683	-1	C	no	Non-arch	Non-archvir		hth:HTH_0882 phage protein	False	0.227	102	1.177e-19	YP_009148449.1	YP_009148449.1 large terminase subunit [Delftia phage RG-2014]	False	0.21	66	2.36e-10								Terminase RNaseH-like domain [PF17289.2]		sp|P10310|TERL_BPT3 Terminase, large subunit gp19; XhXr	Xh;Xr	0		0	2	False	V
12463	archvir_cat_2_VIRSorter_A21_NODE_28_length_93974_cov_18_324663-cat_2_VIRSorter_A21_NODE_28_length_93974_cov_18_324663-cat_2__full-cat_1_32	archvir_cat_2_VIRSorter_A21_NODE_28_length_93974_cov_18_324663-cat_2_VIRSorter_A21_NODE_28_length_93974_cov_18_324663-cat_2__full-cat_1	32	35269	36714	-1	C	no	Non-arch	Non-archvir		hth:HTH_0882 phage protein	False	0.227	102	1.177e-19	YP_009148449.1	YP_009148449.1 large terminase subunit [Delftia phage RG-2014]	False	0.21	66	2.36e-10								Terminase RNaseH-like domain [PF17289.2]		sp|P10310|TERL_BPT3 Terminase, large subunit gp19; XhXr	Xh;Xr	0		0	1	False	V
12750	archvir_cat_2_VIRSorter_A21_NODE_567_length_18031_cov_7_616211-cat_2_VIRSorter_A21_NODE_567_length_18031_cov_7_616211-cat_2__full-cat_1_23	archvir_cat_2_VIRSorter_A21_NODE_567_length_18031_cov_7_616211-cat_2_VIRSorter_A21_NODE_567_length_18031_cov_7_616211-cat_2__full-cat_1	23	16752	18029	-1	C	no	Non-arch	Non-archvir		hth:HTH_0882 phage protein	False	0.233	94	1.69e-17	YP_009148449.1	YP_009148449.1 large terminase subunit [Delftia phage RG-2014]	False	0.222	67	1.044e-10								Terminase RNaseH-like domain [PF17289.2]		sp|P10310|TERL_BPT3 Terminase, large subunit gp19; XhXr	Xh;Xr	0		0	5	False	VF
604	archvir_cat_1_VIRSorter_A05_NODE_338_length_29095_cov_12_781784-cat_2_VIRSorter_A05_NODE_338_length_29095_cov_12_781784-cat_2__full-cat_1_29	archvir_cat_1_VIRSorter_A05_NODE_338_length_29095_cov_12_781784-cat_2_VIRSorter_A05_NODE_338_length_29095_cov_12_781784-cat_2__full-cat_1	29	21422	22960	-1	C	no	Non-arch	Non-archvir		pmx:PERMA_1815 hypothetical protein	False	0.217	99	8.116e-19	YP_009148449.1	YP_009148449.1 large terminase subunit [Delftia phage RG-2014]	False	0.225	69	3.75e-11								Terminase RNaseH-like domain [PF17289.2]		sp|P10310|TERL_BPT3 Terminase, large subunit gp19; XhXr	Xh;Xr	0		0	2	False	V
1429	archvir_cat_1_VIRSorter_A13B_NODE_383_length_24262_cov_7_683480-cat_2_VIRSorter_A13B_NODE_383_length_24262_cov_7_683480-cat_2__full-cat_1_1	archvir_cat_1_VIRSorter_A13B_NODE_383_length_24262_cov_7_683480-cat_2_VIRSorter_A13B_NODE_383_length_24262_cov_7_683480-cat_2__full-cat_1	1	63	1601	1	C	no	Non-arch	Non-archvir		pmx:PERMA_1815 hypothetical protein	False	0.217	99	8.116e-19	YP_009148449.1	YP_009148449.1 large terminase subunit [Delftia phage RG-2014]	False	0.225	69	3.75e-11								Terminase RNaseH-like domain [PF17289.2]		sp|P10310|TERL_BPT3 Terminase, large subunit gp19; XhXr	Xh;Xr	0		0	5	False	VF
1933	archvir_cat_1_VIRSorter_A14B_NODE_606_length_16127_cov_5_251493-cat_2_VIRSorter_A14B_NODE_606_length_16127_cov_5_251493-cat_2__full-cat_1_19	archvir_cat_1_VIRSorter_A14B_NODE_606_length_16127_cov_5_251493-cat_2_VIRSorter_A14B_NODE_606_length_16127_cov_5_251493-cat_2__full-cat_1	19	11786	13324	1	C	no	Non-arch	Non-archvir		pmx:PERMA_1815 hypothetical protein	False	0.217	99	8.116e-19	YP_009148449.1	YP_009148449.1 large terminase subunit [Delftia phage RG-2014]	False	0.225	69	3.75e-11								Terminase RNaseH-like domain [PF17289.2]		sp|P10310|TERL_BPT3 Terminase, large subunit gp19; XhXr	Xh;Xr	0		0	2	False	VF
2502	archvir_cat_1_VIRSorter_A17_NODE_2575_length_10288_cov_8_293267-cat_2_VIRSorter_A17_NODE_2575_length_10288_cov_8_293267-cat_2__full-cat_1_3	archvir_cat_1_VIRSorter_A17_NODE_2575_length_10288_cov_8_293267-cat_2_VIRSorter_A17_NODE_2575_length_10288_cov_8_293267-cat_2__full-cat_1	3	2615	4153	-1	C	no	Non-arch	Non-archvir		pmx:PERMA_1815 hypothetical protein	False	0.217	99	8.116e-19	YP_009148449.1	YP_009148449.1 large terminase subunit [Delftia phage RG-2014]	False	0.225	69	3.75e-11								Terminase RNaseH-like domain [PF17289.2]		sp|P10310|TERL_BPT3 Terminase, large subunit gp19; XhXr	Xh;Xr	0		0	2	False	VF
3914	archvir_cat_2_VIRSorter_A05B_NODE_19_length_73012_cov_14_049152-cat_2_VIRSorter_A05B_NODE_19_length_73012_cov_14_049152-cat_2__full-cat_1_86	archvir_cat_2_VIRSorter_A05B_NODE_19_length_73012_cov_14_049152-cat_2_VIRSorter_A05B_NODE_19_length_73012_cov_14_049152-cat_2__full-cat_1	86	50053	51591	1	C	no	Non-arch	Non-archvir		pmx:PERMA_1815 hypothetical protein	False	0.217	99	8.116e-19	YP_009148449.1	YP_009148449.1 large terminase subunit [Delftia phage RG-2014]	False	0.225	69	3.75e-11								Terminase RNaseH-like domain [PF17289.2]		sp|P10310|TERL_BPT3 Terminase, large subunit gp19; XhXr	Xh;Xr	0		0	2	False	V
12608	archvir_cat_2_VIRSorter_A21_NODE_37_length_74239_cov_15_536922-cat_2_VIRSorter_A21_NODE_37_length_74239_cov_15_536922-cat_2__full-cat_1_29	archvir_cat_2_VIRSorter_A21_NODE_37_length_74239_cov_15_536922-cat_2_VIRSorter_A21_NODE_37_length_74239_cov_15_536922-cat_2__full-cat_1	29	22893	24431	-1	C	no	Non-arch	Non-archvir		pmx:PERMA_1815 hypothetical protein	False	0.217	99	8.116e-19	YP_009148449.1	YP_009148449.1 large terminase subunit [Delftia phage RG-2014]	False	0.225	69	3.75e-11								Terminase RNaseH-like domain [PF17289.2]		sp|P10310|TERL_BPT3 Terminase, large subunit gp19; XhXr	Xh;Xr	0		0	2	False	V
2771	archvir_cat_1_VIRSorter_A21_NODE_987_length_13045_cov_6_944804-cat_3_VIRSorter_A21_NODE_987_length_13045_cov_6_944804-cat_3__full-cat_2_2	archvir_cat_1_VIRSorter_A21_NODE_987_length_13045_cov_6_944804-cat_3_VIRSorter_A21_NODE_987_length_13045_cov_6_944804-cat_3__full-cat_2	2	198	1217	-1	C	no	Non-arch	Non-archvir	K07465	srt:Srot_2282 recombinase B; K07465 putative RecB family exonuclease	False	0.211	70	3.247e-10	YP_009169089.1	YP_009169089.1 hypothetical phage protein [Campylobacter virus CPt10]	False	0.201	63	1.03e-09								PD-(D/E)XK nuclease superfamily [PF12705.7]		sp|O64262|VG69_BPMD2 Gene 69 protein; Xu	Xu	0		1	4	False	F
1062	archvir_cat_1_VIRSorter_A11B_NODE_589_length_15535_cov_14_458333-cat_2_VIRSorter_A11B_NODE_589_length_15535_cov_14_458333-cat_2__full-cat_2_19	archvir_cat_1_VIRSorter_A11B_NODE_589_length_15535_cov_14_458333-cat_2_VIRSorter_A11B_NODE_589_length_15535_cov_14_458333-cat_2__full-cat_2	19	8641	9387	-1	C	no	Non-arch	Non-archvir		put:PT7_P051 hypothetical protein	False	0.532	65	3.449e-09	YP_009174299.1	YP_009174299.1 hypothetical protein [Yellowstone lake phycodnavirus 3]	False	0.562	89	1.134e-18										sp|Q5UPT5|YL246_MIMIV Uncharacterized protein L246; Xu	Xu	0		1	3	False
1299	archvir_cat_1_VIRSorter_A13B_NODE_1118_length_13065_cov_21_119216-cat_2_VIRSorter_A13B_NODE_1118_length_13065_cov_21_119216-cat_2__full-cat_2_14	archvir_cat_1_VIRSorter_A13B_NODE_1118_length_13065_cov_21_119216-cat_2_VIRSorter_A13B_NODE_1118_length_13065_cov_21_119216-cat_2__full-cat_2	14	6370	7116	-1	C	no	Non-arch	Non-archvir		put:PT7_P051 hypothetical protein	False	0.532	65	3.449e-09	YP_009174299.1	YP_009174299.1 hypothetical protein [Yellowstone lake phycodnavirus 3]	False	0.562	89	1.134e-18										sp|Q5UPT5|YL246_MIMIV Uncharacterized protein L246; Xu	Xu	0		1	3	False
8847	archvir_cat_2_VIRSorter_A13_NODE_580_length_20858_cov_12_741383-cat_2_VIRSorter_A13_NODE_580_length_20858_cov_12_741383-cat_2__full-cat_2_21	archvir_cat_2_VIRSorter_A13_NODE_580_length_20858_cov_12_741383-cat_2_VIRSorter_A13_NODE_580_length_20858_cov_12_741383-cat_2__full-cat_2	21	11543	12289	1	C	no	Non-arch	Non-archvir		put:PT7_P051 hypothetical protein	False	0.532	65	3.449e-09	YP_009174299.1	YP_009174299.1 hypothetical protein [Yellowstone lake phycodnavirus 3]	False	0.562	89	1.134e-18										sp|Q5UPT5|YL246_MIMIV Uncharacterized protein L246; Xu	Xu	0		1	3	False
9169	archvir_cat_2_VIRSorter_A14B_NODE_272_length_25991_cov_27_032233-cat_2_VIRSorter_A14B_NODE_272_length_25991_cov_27_032233-cat_2__full-cat_1_8	archvir_cat_2_VIRSorter_A14B_NODE_272_length_25991_cov_27_032233-cat_2_VIRSorter_A14B_NODE_272_length_25991_cov_27_032233-cat_2__full-cat_1	8	5915	7399	-1	C	no	Non-arch	Non-archvir		pmx:PERMA_1815 hypothetical protein	False	0.205	94	2.177e-17	YP_009188199.1	YP_009188199.1 terminase DNA packaging enzyme large subunit [Cyanophage P-TIM40]	False	0.248	78	7.338e-14								Terminase RNaseH-like domain [PF17289.2]; Terminase-like family [PF03237.15]		sp|P10310|TERL_BPT3 Terminase, large subunit gp19; XhXr	Xh;Xr	0		0	1	False	V
9801	archvir_cat_2_VIRSorter_A14_NODE_245_length_25445_cov_22_449586-cat_2_VIRSorter_A14_NODE_245_length_25445_cov_22_449586-cat_2__full-cat_1_8	archvir_cat_2_VIRSorter_A14_NODE_245_length_25445_cov_22_449586-cat_2_VIRSorter_A14_NODE_245_length_25445_cov_22_449586-cat_2__full-cat_1	8	5915	7399	-1	C	no	Non-arch	Non-archvir		pmx:PERMA_1815 hypothetical protein	False	0.205	94	2.177e-17	YP_009188199.1	YP_009188199.1 terminase DNA packaging enzyme large subunit [Cyanophage P-TIM40]	False	0.248	78	7.338e-14								Terminase RNaseH-like domain [PF17289.2]; Terminase-like family [PF03237.15]		sp|P10310|TERL_BPT3 Terminase, large subunit gp19; XhXr	Xh;Xr	0		0	1	False	V
9616	archvir_cat_2_VIRSorter_A14_NODE_13_length_98114_cov_12_183573-cat_2_VIRSorter_A14_NODE_13_length_98114_cov_12_183573-cat_2__full-cat_1_100	archvir_cat_2_VIRSorter_A14_NODE_13_length_98114_cov_12_183573-cat_2_VIRSorter_A14_NODE_13_length_98114_cov_12_183573-cat_2__full-cat_1	100	95253	95810	-1	C	no	Non-arch	Non-archvir		aar:Acear_1218 hypothetical protein	False	0.355	109	9.685e-25	YP_009199455.1	YP_009199455.1 hypothetical protein PaMx74_16 [Pseudomonas phage PaMx74]	False	0.355	105	7.268e-25										REFSEQ hypothetical protein; Xu	Xu	0		1	4	False	F
10953	archvir_cat_2_VIRSorter_A17B_NODE_7_length_101100_cov_14_982552-cat_1_VIRSorter_A17B_NODE_7_length_101100_cov_14_982552-cat_1__full-cat_1_7	archvir_cat_2_VIRSorter_A17B_NODE_7_length_101100_cov_14_982552-cat_1_VIRSorter_A17B_NODE_7_length_101100_cov_14_982552-cat_1__full-cat_1	7	3061	3588	1	C	no	Non-arch	Non-archvir		ott:OTT_1175 hypothetical protein	False	0.378	109	6.72e-25	YP_009199455.1	YP_009199455.1 hypothetical protein PaMx74_16 [Pseudomonas phage PaMx74]	False	0.349	107	7.742e-26										REFSEQ hypothetical protein; Xu	Xu	0		1	4	False	F
11761	archvir_cat_2_VIRSorter_A17_NODE_97_length_73438_cov_24_410899-cat_2_VIRSorter_A17_NODE_97_length_73438_cov_24_410899-cat_2__full-cat_1_64	archvir_cat_2_VIRSorter_A17_NODE_97_length_73438_cov_24_410899-cat_2_VIRSorter_A17_NODE_97_length_73438_cov_24_410899-cat_2__full-cat_1	64	70264	70791	-1	C	no	Non-arch	Non-archvir		ott:OTT_1175 hypothetical protein	False	0.378	109	6.72e-25	YP_009199455.1	YP_009199455.1 hypothetical protein PaMx74_16 [Pseudomonas phage PaMx74]	False	0.349	107	7.742e-26										REFSEQ hypothetical protein; Xu	Xu	0		1	4	False	F
5540	archvir_cat_2_VIRSorter_A09B_NODE_2_length_103818_cov_11_522489-cat_2_VIRSorter_A09B_NODE_2_length_103818_cov_11_522489-cat_2__full-cat_1_16	archvir_cat_2_VIRSorter_A09B_NODE_2_length_103818_cov_11_522489-cat_2_VIRSorter_A09B_NODE_2_length_103818_cov_11_522489-cat_2__full-cat_1	16	6204	6731	1	C	no	Non-arch	Non-archvir		ott:OTT_1175 hypothetical protein	False	0.378	109	6.72e-25	YP_009210627.1	YP_009210627.1 hypothetical protein PaMx28_15 [Pseudomonas phage PaMx28]	False	0.342	104	1.299e-24										REFSEQ hypothetical protein; Xu	Xu	0		1	4	False
2953	archvir_cat_2_VIRSorter_A03_NODE_973_length_14220_cov_7_232969-cat_2_VIRSorter_A03_NODE_973_length_14220_cov_7_232969-cat_2__full-cat_1_1	archvir_cat_2_VIRSorter_A03_NODE_973_length_14220_cov_7_232969-cat_2_VIRSorter_A03_NODE_973_length_14220_cov_7_232969-cat_2__full-cat_1	1	1	1086	-1	C	no	Non-arch	Non-archvir		rbr:RBR_16670 tRNA nucleotidyltransferase/poly(A) polymerase (EC:2.7.7.72 3.1.4.- 3.1.3.-)	False	0.343	146	4.667e-35	YP_009212514.1	YP_009212514.1 tRNA nucleotidyltransferase [Sinorhizobium phage phiN3]	False	0.279	111	5.546e-25								Poly A polymerase head domain [PF01743.20]; Probable RNA and SrmB- binding site of polymerase A [PF12627.7]		sp|A8H161|CCA_SHEPA Multifunctional CCA protein; XhXr	Xh;Xr	0		1	5	False	VF
11229	archvir_cat_2_VIRSorter_A17_NODE_1884_length_12460_cov_4_961951-cat_3_VIRSorter_A17_NODE_1884_length_12460_cov_4_961951-cat_3__full-cat_2_6	archvir_cat_2_VIRSorter_A17_NODE_1884_length_12460_cov_4_961951-cat_3_VIRSorter_A17_NODE_1884_length_12460_cov_4_961951-cat_3__full-cat_2	6	3413	3943	-1	C	no	Non-arch	Non-archvir		rix:RO1_35810 Transcriptional activator, adenine-specific DNA methyltransferase (EC:2.1.1.72)	False	0.669	232	1.525e-67	YP_009213821.1	YP_009213821.1 methyltransferase [Mannheimia phage vB_MhS_1152AP2]	False	0.631	215	2.838e-63								MT-A70 [PF05063.14]				0		1	4	False	F
6934	archvir_cat_2_VIRSorter_A10_NODE_1528_length_12907_cov_20_939542-cat_2_VIRSorter_A10_NODE_1528_length_12907_cov_20_939542-cat_2__full-cat_1_3	archvir_cat_2_VIRSorter_A10_NODE_1528_length_12907_cov_20_939542-cat_2_VIRSorter_A10_NODE_1528_length_12907_cov_20_939542-cat_2__full-cat_1	3	442	1395	1	C	no	Non-arch	Non-archvir		bbd:Belba_0042 protein RecA	False	0.353	183	5.996e-48	YP_009218156.1	YP_009218156.1 RecA [Bacillus phage phi4J1]	False	0.348	170	2.184e-45								recA bacterial DNA recombination protein [PF00154.21]; Rad51 [PF08423.11]; KaiC [PF06745.13]; AAA domain [PF13481.6]		sp|P04529|UVSX_BPT4 Recombination and repair protein; XhXr	Xh;Xr	0		1	2	False	VF
7783	archvir_cat_2_VIRSorter_A12_NODE_1256_length_11622_cov_8_857958-cat_2_VIRSorter_A12_NODE_1256_length_11622_cov_8_857958-cat_2__full-cat_1_3	archvir_cat_2_VIRSorter_A12_NODE_1256_length_11622_cov_8_857958-cat_2_VIRSorter_A12_NODE_1256_length_11622_cov_8_857958-cat_2__full-cat_1	3	442	1395	1	C	no	Non-arch	Non-archvir		bbd:Belba_0042 protein RecA	False	0.353	183	5.996e-48	YP_009218156.1	YP_009218156.1 RecA [Bacillus phage phi4J1]	False	0.348	170	2.184e-45								recA bacterial DNA recombination protein [PF00154.21]; Rad51 [PF08423.11]; KaiC [PF06745.13]; AAA domain [PF13481.6]		sp|P04529|UVSX_BPT4 Recombination and repair protein; XhXr	Xh;Xr	0		1	2	False	VF
12895	archvir_cat_2_VIRSorter_A22_NODE_2418_length_10058_cov_22_534140-cat_2_VIRSorter_A22_NODE_2418_length_10058_cov_22_534140-cat_2__full-cat_1_3	archvir_cat_2_VIRSorter_A22_NODE_2418_length_10058_cov_22_534140-cat_2_VIRSorter_A22_NODE_2418_length_10058_cov_22_534140-cat_2__full-cat_1	3	442	1395	1	C	no	Non-arch	Non-archvir		bbd:Belba_0042 protein RecA	False	0.353	183	5.996e-48	YP_009218156.1	YP_009218156.1 RecA [Bacillus phage phi4J1]	False	0.348	170	2.184e-45								recA bacterial DNA recombination protein [PF00154.21]; Rad51 [PF08423.11]; KaiC [PF06745.13]; AAA domain [PF13481.6]		sp|P04529|UVSX_BPT4 Recombination and repair protein; XhXr	Xh;Xr	0		1	2	False	VF
2964	archvir_cat_2_VIRSorter_A03_NODE_973_length_14220_cov_7_232969-cat_2_VIRSorter_A03_NODE_973_length_14220_cov_7_232969-cat_2__full-cat_1_12	archvir_cat_2_VIRSorter_A03_NODE_973_length_14220_cov_7_232969-cat_2_VIRSorter_A03_NODE_973_length_14220_cov_7_232969-cat_2__full-cat_1	12	10110	11066	-1	C	no	Non-arch	Non-archvir	K03553	fsy:FsymDg_3610 protein recA; K03553 recombination protein RecA	False	0.321	156	8.85e-39	YP_009218156.1	YP_009218156.1 RecA [Bacillus phage phi4J1]	False	0.324	156	1.561e-40								recA bacterial DNA recombination protein [PF00154.21]; Rad51 [PF08423.11]; KaiC [PF06745.13]; AAA domain [PF13481.6]; DnaB-like helicase C terminal domain [PF03796.15]; Bacterial dnaA protein [PF00308.18]; AAA domain [PF13401.6]		sp|P04529|UVSX_BPT4 Recombination and repair protein; XhXr	Xh;Xr	0		1	2	False	VF
3254	archvir_cat_2_VIRSorter_A04_NODE_255_length_37166_cov_28_835224-cat_2_VIRSorter_A04_NODE_255_length_37166_cov_28_835224-cat_2__full-cat_1_15	archvir_cat_2_VIRSorter_A04_NODE_255_length_37166_cov_28_835224-cat_2_VIRSorter_A04_NODE_255_length_37166_cov_28_835224-cat_2__full-cat_1	15	8491	9438	1	C	no	Non-arch	Non-archvir	K03553	gau:GAU_1917 recA; RecA protein; K03553 recombination protein RecA	False	0.326	143	1.155e-34	YP_009218156.1	YP_009218156.1 RecA [Bacillus phage phi4J1]	False	0.274	125	3.76e-30								recA bacterial DNA recombination protein [PF00154.21]; Rad51 [PF08423.11]; KaiC [PF06745.13]		sp|P04529|UVSX_BPT4 Recombination and repair protein; XhXr	Xh;Xr	0		1	1	False	V
10149	archvir_cat_2_VIRSorter_A15_NODE_1985_length_14103_cov_10_323818-cat_2_VIRSorter_A15_NODE_1985_length_14103_cov_10_323818-cat_2__full-cat_1_17	archvir_cat_2_VIRSorter_A15_NODE_1985_length_14103_cov_10_323818-cat_2_VIRSorter_A15_NODE_1985_length_14103_cov_10_323818-cat_2__full-cat_1	17	12713	13666	-1	C	no	Non-arch	Non-archvir	K03553	ial:IALB_1331 recA; Recombination protein RecA; K03553 recombination protein RecA	False	0.312	142	4.188e-34	YP_009218156.1	YP_009218156.1 RecA [Bacillus phage phi4J1]	False	0.303	126	2.147e-30								recA bacterial DNA recombination protein [PF00154.21]; Rad51 [PF08423.11]; KaiC [PF06745.13]; AAA domain [PF13481.6]; DnaB-like helicase C terminal domain [PF03796.15]		sp|P04529|UVSX_BPT4 Recombination and repair protein; XhXr	Xh;Xr	0		1	2	False	VF
10436	archvir_cat_2_VIRSorter_A16_NODE_1564_length_12183_cov_11_271933-cat_2_VIRSorter_A16_NODE_1564_length_12183_cov_11_271933-cat_2__full-cat_1_3	archvir_cat_2_VIRSorter_A16_NODE_1564_length_12183_cov_11_271933-cat_2_VIRSorter_A16_NODE_1564_length_12183_cov_11_271933-cat_2__full-cat_1	3	365	1318	1	C	no	Non-arch	Non-archvir	K03553	ial:IALB_1331 recA; Recombination protein RecA; K03553 recombination protein RecA	False	0.312	142	4.188e-34	YP_009218156.1	YP_009218156.1 RecA [Bacillus phage phi4J1]	False	0.303	126	2.147e-30								recA bacterial DNA recombination protein [PF00154.21]; Rad51 [PF08423.11]; KaiC [PF06745.13]; AAA domain [PF13481.6]; DnaB-like helicase C terminal domain [PF03796.15]		sp|P04529|UVSX_BPT4 Recombination and repair protein; XhXr	Xh;Xr	0		1	2	False	VF
2873	archvir_cat_2_VIRSorter_A02_NODE_325_length_21292_cov_9_917408-cat_2_VIRSorter_A02_NODE_325_length_21292_cov_9_917408-cat_2__full-cat_1_24	archvir_cat_2_VIRSorter_A02_NODE_325_length_21292_cov_9_917408-cat_2_VIRSorter_A02_NODE_325_length_21292_cov_9_917408-cat_2__full-cat_1	24	18860	19861	-1	C	no	Non-arch	Non-archvir	K03553	tam:Theam_1678 recA protein; K03553 recombination protein RecA	False	0.307	149	3.517e-36	YP_009218156.1	YP_009218156.1 RecA [Bacillus phage phi4J1]	False	0.289	124	1.078e-29								recA bacterial DNA recombination protein [PF00154.21]; Rad51 [PF08423.11]; KaiC [PF06745.13]; AAA domain [PF13481.6]		sp|P04529|UVSX_BPT4 Recombination and repair protein; XhXr	Xh;Xr	0		1	2	False	VF
7030	archvir_cat_2_VIRSorter_A10_NODE_930_length_16991_cov_10_313829-cat_2_VIRSorter_A10_NODE_930_length_16991_cov_10_313829-cat_2__full-cat_1_5	archvir_cat_2_VIRSorter_A10_NODE_930_length_16991_cov_10_313829-cat_2_VIRSorter_A10_NODE_930_length_16991_cov_10_313829-cat_2__full-cat_1	5	1070	2071	1	C	no	Non-arch	Non-archvir	K03553	tam:Theam_1678 recA protein; K03553 recombination protein RecA	False	0.307	149	3.517e-36	YP_009218156.1	YP_009218156.1 RecA [Bacillus phage phi4J1]	False	0.289	124	1.078e-29								recA bacterial DNA recombination protein [PF00154.21]; Rad51 [PF08423.11]; KaiC [PF06745.13]; AAA domain [PF13481.6]		sp|P04529|UVSX_BPT4 Recombination and repair protein; XhXr	Xh;Xr	0		1	2	False	VF
5322	archvir_cat_2_VIRSorter_A09B_NODE_1446_length_10371_cov_7_836080-cat_2_VIRSorter_A09B_NODE_1446_length_10371_cov_7_836080-cat_2__full-cat_1_13	archvir_cat_2_VIRSorter_A09B_NODE_1446_length_10371_cov_7_836080-cat_2_VIRSorter_A09B_NODE_1446_length_10371_cov_7_836080-cat_2__full-cat_1	13	8953	9894	-1	C	no	Non-arch	Non-archvir	K03553	tid:Thein_0600 recA protein; K03553 recombination protein RecA	False	0.373	189	3.608e-50	YP_009218156.1	YP_009218156.1 RecA [Bacillus phage phi4J1]	False	0.324	164	3.739e-43								recA bacterial DNA recombination protein [PF00154.21]; Rad51 [PF08423.11]; KaiC [PF06745.13]; AAA domain [PF13481.6]; DnaB-like helicase C terminal domain [PF03796.15]		sp|P04529|UVSX_BPT4 Recombination and repair protein; XhXr	Xh;Xr	0		1	2	False	VF
6969	archvir_cat_2_VIRSorter_A10_NODE_596_length_21573_cov_5_130124-cat_2_VIRSorter_A10_NODE_596_length_21573_cov_5_130124-cat_2__full-cat_1_22	archvir_cat_2_VIRSorter_A10_NODE_596_length_21573_cov_5_130124-cat_2_VIRSorter_A10_NODE_596_length_21573_cov_5_130124-cat_2__full-cat_1	22	17654	18595	-1	C	no	Non-arch	Non-archvir	K03553	tid:Thein_0600 recA protein; K03553 recombination protein RecA	False	0.364	174	3.583e-45	YP_009218156.1	YP_009218156.1 RecA [Bacillus phage phi4J1]	False	0.32	159	1.537e-41								recA bacterial DNA recombination protein [PF00154.21]; Rad51 [PF08423.11]; KaiC [PF06745.13]; AAA domain [PF13481.6]; DnaB-like helicase C terminal domain [PF03796.15]		sp|P04529|UVSX_BPT4 Recombination and repair protein; XhXr	Xh;Xr	0		1	2	False	VF
10046	archvir_cat_2_VIRSorter_A15B_NODE_357_length_18120_cov_7_882092-cat_2_VIRSorter_A15B_NODE_357_length_18120_cov_7_882092-cat_2__full-cat_1_5	archvir_cat_2_VIRSorter_A15B_NODE_357_length_18120_cov_7_882092-cat_2_VIRSorter_A15B_NODE_357_length_18120_cov_7_882092-cat_2__full-cat_1	5	819	1760	1	C	no	Non-arch	Non-archvir	K03553	tid:Thein_0600 recA protein; K03553 recombination protein RecA	False	0.373	188	4.926e-50	YP_009218156.1	YP_009218156.1 RecA [Bacillus phage phi4J1]	False	0.324	163	5.098e-43								recA bacterial DNA recombination protein [PF00154.21]; Rad51 [PF08423.11]; KaiC [PF06745.13]; AAA domain [PF13481.6]; DnaB-like helicase C terminal domain [PF03796.15]		sp|P04529|UVSX_BPT4 Recombination and repair protein; XhXr	Xh;Xr	0		1	2	False	VF
10065	archvir_cat_2_VIRSorter_A15_NODE_1345_length_17917_cov_16_552850-cat_2_VIRSorter_A15_NODE_1345_length_17917_cov_16_552850-cat_2__full-cat_1_4	archvir_cat_2_VIRSorter_A15_NODE_1345_length_17917_cov_16_552850-cat_2_VIRSorter_A15_NODE_1345_length_17917_cov_16_552850-cat_2__full-cat_1	4	616	1557	1	C	no	Non-arch	Non-archvir	K03553	tid:Thein_0600 recA protein; K03553 recombination protein RecA	False	0.376	188	4.926e-50	YP_009218156.1	YP_009218156.1 RecA [Bacillus phage phi4J1]	False	0.324	164	3.739e-43								recA bacterial DNA recombination protein [PF00154.21]; Rad51 [PF08423.11]; KaiC [PF06745.13]; AAA domain [PF13481.6]; DnaB-like helicase C terminal domain [PF03796.15]		sp|P04529|UVSX_BPT4 Recombination and repair protein; XhXr	Xh;Xr	0		1	2	False	VF
10449	archvir_cat_2_VIRSorter_A16_NODE_1564_length_12183_cov_11_271933-cat_2_VIRSorter_A16_NODE_1564_length_12183_cov_11_271933-cat_2__full-cat_1_16	archvir_cat_2_VIRSorter_A16_NODE_1564_length_12183_cov_11_271933-cat_2_VIRSorter_A16_NODE_1564_length_12183_cov_11_271933-cat_2__full-cat_1	16	11163	12182	1	C	no	Non-arch	Non-archvir		pse:NH8B_0537 hypothetical protein	False	0.328	98	3.98e-19	YP_009221785.1	YP_009221785.1 Exonuclease [Clostridium phage phiCD211]	False	0.26	75	2.427e-13										sp|O31948|YONJ_BACSU SPbeta prophage-derived uncharacterized protein YonJ; Xu	Xu	0		1	5	False	F
10136	archvir_cat_2_VIRSorter_A15_NODE_1985_length_14103_cov_10_323818-cat_2_VIRSorter_A15_NODE_1985_length_14103_cov_10_323818-cat_2__full-cat_1_4	archvir_cat_2_VIRSorter_A15_NODE_1985_length_14103_cov_10_323818-cat_2_VIRSorter_A15_NODE_1985_length_14103_cov_10_323818-cat_2__full-cat_1	4	1546	2868	-1	C	no	Non-arch	Non-archvir		pse:NH8B_0997 hypothetical protein	False	0.292	119	2.924e-25	YP_009221785.1	YP_009221785.1 Exonuclease [Clostridium phage phiCD211]	False	0.242	83	1.042e-15										sp|O31948|YONJ_BACSU SPbeta prophage-derived uncharacterized protein YonJ; Xu	Xu	0		1	2	False	F
6928	archvir_cat_2_VIRSorter_A10_NODE_1171_length_14849_cov_8_742058-cat_2_VIRSorter_A10_NODE_1171_length_14849_cov_8_742058-cat_2__full-cat_1_16	archvir_cat_2_VIRSorter_A10_NODE_1171_length_14849_cov_8_742058-cat_2_VIRSorter_A10_NODE_1171_length_14849_cov_8_742058-cat_2__full-cat_1	16	13127	14128	-1	C	no	Non-arch	Non-archvir	K03553	tam:Theam_1678 recA protein; K03553 recombination protein RecA	False	0.313	148	6.505e-36	YP_009225403.1	YP_009225403.1 RecA [Mycobacterium phage Mindy]	False	0.275	117	4.665e-27								recA bacterial DNA recombination protein [PF00154.21]; Rad51 [PF08423.11]; KaiC [PF06745.13]; AAA domain [PF13481.6]		sp|P04529|UVSX_BPT4 Recombination and repair protein; XhXr	Xh;Xr	0		1	2	False	VF
2871	archvir_cat_2_VIRSorter_A02_NODE_325_length_21292_cov_9_917408-cat_2_VIRSorter_A02_NODE_325_length_21292_cov_9_917408-cat_2__full-cat_1_22	archvir_cat_2_VIRSorter_A02_NODE_325_length_21292_cov_9_917408-cat_2_VIRSorter_A02_NODE_325_length_21292_cov_9_917408-cat_2__full-cat_1	22	17963	18640	-1	C	no	Non-arch	Non-archvir		btn:BTF1_31422 hypothetical protein	False	0.241	66	1.247e-09	YP_009225817.1	YP_009225817.1 exonuclease/helicase [Streptomyces phage Jay2Jay]	False	0.273	70	1.461e-12										sp|Q8QL42|Y207_SIRV1 Uncharacterized protein 207; Xu	Xu	0		1	2	False	F
7032	archvir_cat_2_VIRSorter_A10_NODE_930_length_16991_cov_10_313829-cat_2_VIRSorter_A10_NODE_930_length_16991_cov_10_313829-cat_2__full-cat_1_7	archvir_cat_2_VIRSorter_A10_NODE_930_length_16991_cov_10_313829-cat_2_VIRSorter_A10_NODE_930_length_16991_cov_10_313829-cat_2__full-cat_1	7	2291	2968	1	C	no	Non-arch	Non-archvir		btn:BTF1_31422 hypothetical protein	False	0.241	66	1.247e-09	YP_009225817.1	YP_009225817.1 exonuclease/helicase [Streptomyces phage Jay2Jay]	False	0.273	70	1.461e-12										sp|Q8QL42|Y207_SIRV1 Uncharacterized protein 207; Xu	Xu	0		1	2	False	F
3248	archvir_cat_2_VIRSorter_A04_NODE_255_length_37166_cov_28_835224-cat_2_VIRSorter_A04_NODE_255_length_37166_cov_28_835224-cat_2__full-cat_1_9	archvir_cat_2_VIRSorter_A04_NODE_255_length_37166_cov_28_835224-cat_2_VIRSorter_A04_NODE_255_length_37166_cov_28_835224-cat_2__full-cat_1	9	4109	4975	1	C	no	Non-arch	Non-archvir	K02316	cob:COB47_0665 DNA primase; K02316 DNA primase [EC:2.7.7.-]	False	0.251	96	4.968e-19	YP_009273533.1	YP_009273533.1 hypothetical protein GMA6_51 [Gordonia phage GMA6]	False	0.262	98	2.627e-21								Toprim-like [PF13155.6]; CHC2 zinc finger [PF01807.20]; Toprim domain [PF13662.6]		sp|P04520|PRIM_BPT4 DNA primase; XhXr	Xh;Xr	0		1	1	False	VF
3196	archvir_cat_2_VIRSorter_A04_NODE_187_length_44481_cov_13_193693-cat_3_VIRSorter_A04_NODE_187_length_44481_cov_13_193693-cat_3__full-cat_1_39	archvir_cat_2_VIRSorter_A04_NODE_187_length_44481_cov_13_193693-cat_3_VIRSorter_A04_NODE_187_length_44481_cov_13_193693-cat_3__full-cat_1	39	37241	38485	1	C	no	Non-arch	Non-archvir		sha:SH1500 hypothetical protein	False	0.368	121	2.501e-26	YP_009273543.1	YP_009273543.1 ATPase family protein [Gordonia phage GMA6]	False	0.292	88	3.671e-17								AAA domain (dynein-related subfamily) [PF07728.14]; ATPase family associated with various cellular activities (AAA) [PF07726.11]		REFSEQ hypothetical protein; Xu	Xu	0		1	2	False
12117	archvir_cat_2_VIRSorter_A20_NODE_317_length_37991_cov_8_387837-cat_3_VIRSorter_A20_NODE_317_length_37991_cov_8_387837-cat_3__full-cat_2_8	archvir_cat_2_VIRSorter_A20_NODE_317_length_37991_cov_8_387837-cat_3_VIRSorter_A20_NODE_317_length_37991_cov_8_387837-cat_3__full-cat_2	8	11034	12278	-1	C	no	Non-arch	Non-archvir		sha:SH1500 hypothetical protein	False	0.368	121	2.501e-26	YP_009273543.1	YP_009273543.1 ATPase family protein [Gordonia phage GMA6]	False	0.292	88	3.671e-17								AAA domain (dynein-related subfamily) [PF07728.14]; ATPase family associated with various cellular activities (AAA) [PF07726.11]		REFSEQ hypothetical protein; Xu	Xu	0		1	3	False
5872	archvir_cat_2_VIRSorter_A09B_NODE_49_length_48110_cov_8_049173-cat_2_VIRSorter_A09B_NODE_49_length_48110_cov_8_049173-cat_2__full-cat_1_3	archvir_cat_2_VIRSorter_A09B_NODE_49_length_48110_cov_8_049173-cat_2_VIRSorter_A09B_NODE_49_length_48110_cov_8_049173-cat_2__full-cat_1	3	13868	15172	-1	C	no	Non-arch	Non-archvir		ehr:EHR_09620 Phage protein	False	0.2	92	7.726e-17	YP_009276846.1	YP_009276846.1 tail length tape-measure protein [Bacillus phage BalMu-1]	False	0.227	95	2.483e-19												0		0	2	False
10188	archvir_cat_2_VIRSorter_A15_NODE_418_length_35619_cov_12_547154-cat_2_VIRSorter_A15_NODE_418_length_35619_cov_12_547154-cat_2__full-cat_1_37	archvir_cat_2_VIRSorter_A15_NODE_418_length_35619_cov_12_547154-cat_2_VIRSorter_A15_NODE_418_length_35619_cov_12_547154-cat_2__full-cat_1	37	31302	33812	-1	C	no	Non-arch	Non-archvir	K01971	apn:Asphe3_27260 ATP-dependent DNA ligase I; K01971 DNA ligase (ATP) [EC:6.5.1.1]	False	0.276	81	8.577e-13	YP_009281919.1	YP_009281919.1 ATP-dependent DNA ligase [Volepox virus]	False	0.183	74	2.986e-12								ATP dependent DNA ligase domain [PF01068.21]		sp|P00970|DNLI_BPT4 DNA ligase; XhXr	Xh;Xr	0		1	2	False	VF
7259	archvir_cat_2_VIRSorter_A11B_NODE_148_length_34104_cov_23_402273-cat_3_VIRSorter_A11B_NODE_148_length_34104_cov_23_402273-cat_3__full-cat_2_46	archvir_cat_2_VIRSorter_A11B_NODE_148_length_34104_cov_23_402273-cat_3_VIRSorter_A11B_NODE_148_length_34104_cov_23_402273-cat_3__full-cat_2	46	22660	24111	-1	C	no	Non-arch	Non-archvir		dge:Dgeo_2967 UvrD/REP helicase	False	0.254	165	3.53e-40	YP_009285882.1	YP_009285882.1 ATP-dependent DNA helicase [Pseudomonas phage NP1]	False	0.315	229	2.48e-63								UvrD/REP helicase N-terminal domain [PF00580.21]; AAA domain [PF13245.6]; UvrD-like helicase C-terminal domain [PF13361.6]; UvrD-like helicase C-terminal domain [PF13538.6]; AAA domain [PF13604.6]; Viral (Superfamily 1) RNA helicase [PF01443.18]; Uncharacterized conserved protein (DUF2075) [PF09848.9]		sp|F1ND48|FBH1_CHICK F-box DNA helicase 1; Xh	Xh	0		1	3	False
7607	archvir_cat_2_VIRSorter_A11_NODE_163_length_34104_cov_23_673353-cat_3_VIRSorter_A11_NODE_163_length_34104_cov_23_673353-cat_3__full-cat_2_44	archvir_cat_2_VIRSorter_A11_NODE_163_length_34104_cov_23_673353-cat_3_VIRSorter_A11_NODE_163_length_34104_cov_23_673353-cat_3__full-cat_2	44	22660	24141	-1	C	no	Non-arch	Non-archvir		dge:Dgeo_2967 UvrD/REP helicase	False	0.253	166	3.18e-40	YP_009285882.1	YP_009285882.1 ATP-dependent DNA helicase [Pseudomonas phage NP1]	False	0.315	229	4.456e-63								UvrD/REP helicase N-terminal domain [PF00580.21]; AAA domain [PF13245.6]; UvrD-like helicase C-terminal domain [PF13361.6]; UvrD-like helicase C-terminal domain [PF13538.6]; AAA domain [PF13604.6]; Viral (Superfamily 1) RNA helicase [PF01443.18]; Uncharacterized conserved protein (DUF2075) [PF09848.9]		sp|F1ND48|FBH1_CHICK F-box DNA helicase 1; Xh	Xh	0		1	3	False
8093	archvir_cat_2_VIRSorter_A13B_NODE_191_length_34621_cov_38_919169-cat_3_VIRSorter_A13B_NODE_191_length_34621_cov_38_919169-cat_3__full-cat_2_46	archvir_cat_2_VIRSorter_A13B_NODE_191_length_34621_cov_38_919169-cat_3_VIRSorter_A13B_NODE_191_length_34621_cov_38_919169-cat_3__full-cat_2	46	22697	24148	-1	C	no	Non-arch	Non-archvir		dge:Dgeo_2967 UvrD/REP helicase	False	0.254	165	3.53e-40	YP_009285882.1	YP_009285882.1 ATP-dependent DNA helicase [Pseudomonas phage NP1]	False	0.315	229	2.48e-63								UvrD/REP helicase N-terminal domain [PF00580.21]; AAA domain [PF13245.6]; UvrD-like helicase C-terminal domain [PF13361.6]; UvrD-like helicase C-terminal domain [PF13538.6]; AAA domain [PF13604.6]; Viral (Superfamily 1) RNA helicase [PF01443.18]; Uncharacterized conserved protein (DUF2075) [PF09848.9]		sp|F1ND48|FBH1_CHICK F-box DNA helicase 1; Xh	Xh	0		1	3	False
8705	archvir_cat_2_VIRSorter_A13_NODE_237_length_34103_cov_30_426310-cat_3_VIRSorter_A13_NODE_237_length_34103_cov_30_426310-cat_3__full-cat_2_46	archvir_cat_2_VIRSorter_A13_NODE_237_length_34103_cov_30_426310-cat_3_VIRSorter_A13_NODE_237_length_34103_cov_30_426310-cat_3__full-cat_2	46	22660	24111	-1	C	no	Non-arch	Non-archvir		dge:Dgeo_2967 UvrD/REP helicase	False	0.254	165	3.53e-40	YP_009285882.1	YP_009285882.1 ATP-dependent DNA helicase [Pseudomonas phage NP1]	False	0.315	229	2.48e-63								UvrD/REP helicase N-terminal domain [PF00580.21]; AAA domain [PF13245.6]; UvrD-like helicase C-terminal domain [PF13361.6]; UvrD-like helicase C-terminal domain [PF13538.6]; AAA domain [PF13604.6]; Viral (Superfamily 1) RNA helicase [PF01443.18]; Uncharacterized conserved protein (DUF2075) [PF09848.9]		sp|F1ND48|FBH1_CHICK F-box DNA helicase 1; Xh	Xh	0		1	3	False
9051	archvir_cat_2_VIRSorter_A14B_NODE_153_length_34104_cov_22_231813-cat_3_VIRSorter_A14B_NODE_153_length_34104_cov_22_231813-cat_3__full-cat_2_46	archvir_cat_2_VIRSorter_A14B_NODE_153_length_34104_cov_22_231813-cat_3_VIRSorter_A14B_NODE_153_length_34104_cov_22_231813-cat_3__full-cat_2	46	22660	24111	-1	C	no	Non-arch	Non-archvir		dge:Dgeo_2967 UvrD/REP helicase	False	0.254	165	3.53e-40	YP_009285882.1	YP_009285882.1 ATP-dependent DNA helicase [Pseudomonas phage NP1]	False	0.315	229	2.48e-63								UvrD/REP helicase N-terminal domain [PF00580.21]; AAA domain [PF13245.6]; UvrD-like helicase C-terminal domain [PF13361.6]; UvrD-like helicase C-terminal domain [PF13538.6]; AAA domain [PF13604.6]; Viral (Superfamily 1) RNA helicase [PF01443.18]; Uncharacterized conserved protein (DUF2075) [PF09848.9]		sp|F1ND48|FBH1_CHICK F-box DNA helicase 1; Xh	Xh	0		1	3	False
9496	archvir_cat_2_VIRSorter_A14_NODE_134_length_34339_cov_20_926321-cat_3_VIRSorter_A14_NODE_134_length_34339_cov_20_926321-cat_3__full-cat_2_45	archvir_cat_2_VIRSorter_A14_NODE_134_length_34339_cov_20_926321-cat_3_VIRSorter_A14_NODE_134_length_34339_cov_20_926321-cat_3__full-cat_2	45	22894	24375	-1	C	no	Non-arch	Non-archvir		dge:Dgeo_2967 UvrD/REP helicase	False	0.253	166	3.18e-40	YP_009285882.1	YP_009285882.1 ATP-dependent DNA helicase [Pseudomonas phage NP1]	False	0.315	229	4.456e-63								UvrD/REP helicase N-terminal domain [PF00580.21]; AAA domain [PF13245.6]; UvrD-like helicase C-terminal domain [PF13361.6]; UvrD-like helicase C-terminal domain [PF13538.6]; AAA domain [PF13604.6]; Viral (Superfamily 1) RNA helicase [PF01443.18]; Uncharacterized conserved protein (DUF2075) [PF09848.9]		sp|F1ND48|FBH1_CHICK F-box DNA helicase 1; Xh	Xh	0		1	3	False
10527	archvir_cat_2_VIRSorter_A17B_NODE_109_length_43627_cov_19_857179-cat_2_VIRSorter_A17B_NODE_109_length_43627_cov_19_857179-cat_2__full-cat_2_59	archvir_cat_2_VIRSorter_A17B_NODE_109_length_43627_cov_19_857179-cat_2_VIRSorter_A17B_NODE_109_length_43627_cov_19_857179-cat_2__full-cat_2	59	30428	31879	-1	C	no	Non-arch	Non-archvir		dge:Dgeo_2967 UvrD/REP helicase	False	0.254	165	3.53e-40	YP_009285882.1	YP_009285882.1 ATP-dependent DNA helicase [Pseudomonas phage NP1]	False	0.315	229	2.48e-63								UvrD/REP helicase N-terminal domain [PF00580.21]; AAA domain [PF13245.6]; UvrD-like helicase C-terminal domain [PF13361.6]; UvrD-like helicase C-terminal domain [PF13538.6]; AAA domain [PF13604.6]; Viral (Superfamily 1) RNA helicase [PF01443.18]; Uncharacterized conserved protein (DUF2075) [PF09848.9]		sp|F1ND48|FBH1_CHICK F-box DNA helicase 1; Xh	Xh	0		1	3	False
11558	archvir_cat_2_VIRSorter_A17_NODE_370_length_34103_cov_30_035714-cat_3_VIRSorter_A17_NODE_370_length_34103_cov_30_035714-cat_3__full-cat_2_44	archvir_cat_2_VIRSorter_A17_NODE_370_length_34103_cov_30_035714-cat_3_VIRSorter_A17_NODE_370_length_34103_cov_30_035714-cat_3__full-cat_2	44	22660	24141	-1	C	no	Non-arch	Non-archvir		dge:Dgeo_2967 UvrD/REP helicase	False	0.253	166	3.18e-40	YP_009285882.1	YP_009285882.1 ATP-dependent DNA helicase [Pseudomonas phage NP1]	False	0.315	229	4.456e-63								UvrD/REP helicase N-terminal domain [PF00580.21]; AAA domain [PF13245.6]; UvrD-like helicase C-terminal domain [PF13361.6]; UvrD-like helicase C-terminal domain [PF13538.6]; AAA domain [PF13604.6]; Viral (Superfamily 1) RNA helicase [PF01443.18]; Uncharacterized conserved protein (DUF2075) [PF09848.9]		sp|F1ND48|FBH1_CHICK F-box DNA helicase 1; Xh	Xh	0		1	3	False
3801	archvir_cat_2_VIRSorter_A05B_NODE_18_length_73589_cov_7_910096-cat_2_VIRSorter_A05B_NODE_18_length_73589_cov_7_910096-cat_2__full-cat_1_20	archvir_cat_2_VIRSorter_A05B_NODE_18_length_73589_cov_7_910096-cat_2_VIRSorter_A05B_NODE_18_length_73589_cov_7_910096-cat_2__full-cat_1	20	21562	22995	1	C	no	Non-arch	Non-archvir		hth:HTH_0882 phage protein	False	0.221	107	2.048e-21	YP_009291577.1	YP_009291577.1 DNA packaging protein B [Morganella phage vB_MmoP_MP2]	False	0.231	79	3.854e-14								Terminase-like family [PF03237.15]		sp|P10310|TERL_BPT3 Terminase, large subunit gp19; XhXr	Xh;Xr	0		0	2	False	V
4646	archvir_cat_2_VIRSorter_A05_NODE_150_length_47500_cov_6_160228-cat_2_VIRSorter_A05_NODE_150_length_47500_cov_6_160228-cat_2__full-cat_1_20	archvir_cat_2_VIRSorter_A05_NODE_150_length_47500_cov_6_160228-cat_2_VIRSorter_A05_NODE_150_length_47500_cov_6_160228-cat_2__full-cat_1	20	21531	22964	1	C	no	Non-arch	Non-archvir		hth:HTH_0882 phage protein	False	0.222	108	8.635e-22	YP_009291577.1	YP_009291577.1 DNA packaging protein B [Morganella phage vB_MmoP_MP2]	False	0.231	79	3.854e-14								Terminase-like family [PF03237.15]		sp|P10310|TERL_BPT3 Terminase, large subunit gp19; XhXr	Xh;Xr	0		0	2	False	V
5404	archvir_cat_2_VIRSorter_A09B_NODE_20_length_62424_cov_8_843159-cat_2_VIRSorter_A09B_NODE_20_length_62424_cov_8_843159-cat_2__full-cat_1_14	archvir_cat_2_VIRSorter_A09B_NODE_20_length_62424_cov_8_843159-cat_2_VIRSorter_A09B_NODE_20_length_62424_cov_8_843159-cat_2__full-cat_1	14	16077	17477	1	C	no	Non-arch	Non-archvir		hth:HTH_0882 phage protein	False	0.214	100	3.272e-19	YP_009291577.1	YP_009291577.1 DNA packaging protein B [Morganella phage vB_MmoP_MP2]	False	0.292	79	2.746e-14								Terminase-like family [PF03237.15]		sp|P10310|TERL_BPT3 Terminase, large subunit gp19; XhXr	Xh;Xr	0		0	2	False	V
6215	archvir_cat_2_VIRSorter_A09B_NODE_9_length_81789_cov_14_271503-cat_2_VIRSorter_A09B_NODE_9_length_81789_cov_14_271503-cat_2__full-cat_1_90	archvir_cat_2_VIRSorter_A09B_NODE_9_length_81789_cov_14_271503-cat_2_VIRSorter_A09B_NODE_9_length_81789_cov_14_271503-cat_2__full-cat_1	90	80141	81541	-1	C	no	Non-arch	Non-archvir		hth:HTH_0882 phage protein	False	0.238	98	1.824e-18	YP_009291577.1	YP_009291577.1 DNA packaging protein B [Morganella phage vB_MmoP_MP2]	False	0.236	78	4.828e-14								Terminase-like family [PF03237.15]		sp|P10310|TERL_BPT3 Terminase, large subunit gp19; XhXr	Xh;Xr	0		0	4	False	VF
6511	archvir_cat_2_VIRSorter_A09_NODE_24_length_61755_cov_7_737585-cat_2_VIRSorter_A09_NODE_24_length_61755_cov_7_737585-cat_2__full-cat_1_51	archvir_cat_2_VIRSorter_A09_NODE_24_length_61755_cov_7_737585-cat_2_VIRSorter_A09_NODE_24_length_61755_cov_7_737585-cat_2__full-cat_1	51	58291	59691	-1	C	no	Non-arch	Non-archvir		hth:HTH_0882 phage protein	False	0.238	98	1.824e-18	YP_009291577.1	YP_009291577.1 DNA packaging protein B [Morganella phage vB_MmoP_MP2]	False	0.236	78	4.828e-14								Terminase-like family [PF03237.15]		sp|P10310|TERL_BPT3 Terminase, large subunit gp19; XhXr	Xh;Xr	0		0	4	False	VF
7346	archvir_cat_2_VIRSorter_A11B_NODE_24_length_72606_cov_9_602431-cat_2_VIRSorter_A11B_NODE_24_length_72606_cov_9_602431-cat_2__full-cat_1_46	archvir_cat_2_VIRSorter_A11B_NODE_24_length_72606_cov_9_602431-cat_2_VIRSorter_A11B_NODE_24_length_72606_cov_9_602431-cat_2__full-cat_1	46	55112	56512	-1	C	no	Non-arch	Non-archvir		hth:HTH_0882 phage protein	False	0.212	99	7.729e-19	YP_009291577.1	YP_009291577.1 DNA packaging protein B [Morganella phage vB_MmoP_MP2]	False	0.295	79	2.746e-14								Terminase-like family [PF03237.15]		sp|P10310|TERL_BPT3 Terminase, large subunit gp19; XhXr	Xh;Xr	0		0	2	False	V
9085	archvir_cat_2_VIRSorter_A14B_NODE_19_length_72817_cov_21_237693-cat_2_VIRSorter_A14B_NODE_19_length_72817_cov_21_237693-cat_2__full-cat_1_13	archvir_cat_2_VIRSorter_A14B_NODE_19_length_72817_cov_21_237693-cat_2_VIRSorter_A14B_NODE_19_length_72817_cov_21_237693-cat_2__full-cat_1	13	16237	17637	1	C	no	Non-arch	Non-archvir		hth:HTH_0882 phage protein	False	0.212	99	7.729e-19	YP_009291577.1	YP_009291577.1 DNA packaging protein B [Morganella phage vB_MmoP_MP2]	False	0.295	79	2.746e-14								Terminase-like family [PF03237.15]		sp|P10310|TERL_BPT3 Terminase, large subunit gp19; XhXr	Xh;Xr	0		0	2	False	V
5073	archvir_cat_2_VIRSorter_A08_NODE_269_length_21416_cov_13_734282-cat_2_VIRSorter_A08_NODE_269_length_21416_cov_13_734282-cat_2__full-cat_1_18	archvir_cat_2_VIRSorter_A08_NODE_269_length_21416_cov_13_734282-cat_2_VIRSorter_A08_NODE_269_length_21416_cov_13_734282-cat_2__full-cat_1	18	14257	15735	1	C	no	Non-arch	Non-archvir		pmx:PERMA_1815 hypothetical protein	False	0.217	106	5.522e-21	YP_009291577.1	YP_009291577.1 DNA packaging protein B [Morganella phage vB_MmoP_MP2]	False	0.204	74	1.594e-12								Terminase-like family [PF03237.15]; Terminase RNaseH-like domain [PF17289.2]		sp|P10310|TERL_BPT3 Terminase, large subunit gp19; XhXr	Xh;Xr	0		0	1	False	V
3183	archvir_cat_2_VIRSorter_A04_NODE_187_length_44481_cov_13_193693-cat_3_VIRSorter_A04_NODE_187_length_44481_cov_13_193693-cat_3__full-cat_1_26	archvir_cat_2_VIRSorter_A04_NODE_187_length_44481_cov_13_193693-cat_3_VIRSorter_A04_NODE_187_length_44481_cov_13_193693-cat_3__full-cat_1	26	26372	27436	1	C	no	Non-arch	Non-archvir		hoh:Hoch_0777 hypothetical protein	False	0.266	98	5.078e-19	YP_009300990.1	YP_009300990.1 endonuclease/helicase [Gordonia phage Hotorobo]	False	0.227	93	5.67e-19								PD-(D/E)XK nuclease superfamily [PF12705.7]		sp|O64262|VG69_BPMD2 Gene 69 protein; Xu	Xu	0		2	2	False
12130	archvir_cat_2_VIRSorter_A20_NODE_317_length_37991_cov_8_387837-cat_3_VIRSorter_A20_NODE_317_length_37991_cov_8_387837-cat_3__full-cat_2_21	archvir_cat_2_VIRSorter_A20_NODE_317_length_37991_cov_8_387837-cat_3_VIRSorter_A20_NODE_317_length_37991_cov_8_387837-cat_3__full-cat_2	21	22083	23147	-1	C	no	Non-arch	Non-archvir		hoh:Hoch_0777 hypothetical protein	False	0.266	98	5.078e-19	YP_009300990.1	YP_009300990.1 endonuclease/helicase [Gordonia phage Hotorobo]	False	0.227	93	5.67e-19								PD-(D/E)XK nuclease superfamily [PF12705.7]		sp|O64262|VG69_BPMD2 Gene 69 protein; Xu	Xu	0		2	3	False
325	archvir_cat_1_VIRSorter_A05B_NODE_246_length_27397_cov_5_602809-cat_2_VIRSorter_A05B_NODE_246_length_27397_cov_5_602809-cat_2__full-cat_1_2	archvir_cat_1_VIRSorter_A05B_NODE_246_length_27397_cov_5_602809-cat_2_VIRSorter_A05B_NODE_246_length_27397_cov_5_602809-cat_2__full-cat_1	2	734	2170	1	C	no	Non-arch	Non-archvir		hth:HTH_0882 phage protein	False	0.231	128	4.278e-28	YP_009301267.1	YP_009301267.1 terminase large subunit, nuclease domain [Arthrobacter phage KellEzio]	False	0.246	87	1.032e-16								Terminase RNaseH-like domain [PF17289.2]		sp|P10310|TERL_BPT3 Terminase, large subunit gp19; XhXr	Xh;Xr	0		0	4	False	VF
926	archvir_cat_1_VIRSorter_A09_NODE_97_length_39604_cov_6_579989-cat_2_VIRSorter_A09_NODE_97_length_39604_cov_6_579989-cat_2__full-cat_1_27	archvir_cat_1_VIRSorter_A09_NODE_97_length_39604_cov_6_579989-cat_2_VIRSorter_A09_NODE_97_length_39604_cov_6_579989-cat_2__full-cat_1	27	35479	36915	-1	C	no	Non-arch	Non-archvir		hth:HTH_0882 phage protein	False	0.231	128	4.278e-28	YP_009301267.1	YP_009301267.1 terminase large subunit, nuclease domain [Arthrobacter phage KellEzio]	False	0.246	87	1.032e-16								Terminase RNaseH-like domain [PF17289.2]		sp|P10310|TERL_BPT3 Terminase, large subunit gp19; XhXr	Xh;Xr	0		0	4	False	VF
5602	archvir_cat_2_VIRSorter_A09B_NODE_2_length_103818_cov_11_522489-cat_2_VIRSorter_A09B_NODE_2_length_103818_cov_11_522489-cat_2__full-cat_1_78	archvir_cat_2_VIRSorter_A09B_NODE_2_length_103818_cov_11_522489-cat_2_VIRSorter_A09B_NODE_2_length_103818_cov_11_522489-cat_2__full-cat_1	78	73441	74877	-1	C	no	Non-arch	Non-archvir		hth:HTH_0882 phage protein	False	0.231	128	4.278e-28	YP_009301267.1	YP_009301267.1 terminase large subunit, nuclease domain [Arthrobacter phage KellEzio]	False	0.246	87	1.032e-16								Terminase RNaseH-like domain [PF17289.2]		sp|P10310|TERL_BPT3 Terminase, large subunit gp19; XhXr	Xh;Xr	0		0	1	False	V
5940	archvir_cat_2_VIRSorter_A09B_NODE_4_length_90517_cov_133_072152-cat_2_VIRSorter_A09B_NODE_4_length_90517_cov_133_072152-cat_2__full-cat_1_29	archvir_cat_2_VIRSorter_A09B_NODE_4_length_90517_cov_133_072152-cat_2_VIRSorter_A09B_NODE_4_length_90517_cov_133_072152-cat_2__full-cat_1	29	25405	26820	-1	C	no	Non-arch	Non-archvir		hth:HTH_0882 phage protein	False	0.213	101	1.444e-19	YP_009301267.1	YP_009301267.1 terminase large subunit, nuclease domain [Arthrobacter phage KellEzio]	False	0.22	76	2.684e-13								Terminase RNaseH-like domain [PF17289.2]		sp|P10310|TERL_BPT3 Terminase, large subunit gp19; XhXr	Xh;Xr	0		0	1	False	V
6748	archvir_cat_2_VIRSorter_A09_NODE_8_length_89068_cov_63_579342-cat_2_VIRSorter_A09_NODE_8_length_89068_cov_63_579342-cat_2__full-cat_1_93	archvir_cat_2_VIRSorter_A09_NODE_8_length_89068_cov_63_579342-cat_2_VIRSorter_A09_NODE_8_length_89068_cov_63_579342-cat_2__full-cat_1	93	50615	52030	1	C	no	Non-arch	Non-archvir		hth:HTH_0882 phage protein	False	0.213	101	1.444e-19	YP_009301267.1	YP_009301267.1 terminase large subunit, nuclease domain [Arthrobacter phage KellEzio]	False	0.22	76	2.684e-13								Terminase RNaseH-like domain [PF17289.2]		sp|P10310|TERL_BPT3 Terminase, large subunit gp19; XhXr	Xh;Xr	0		0	2	False	V
8398	archvir_cat_2_VIRSorter_A13B_NODE_69_length_51933_cov_33_721616-cat_1_VIRSorter_A13B_NODE_69_length_51933_cov_33_721616-cat_1__full-cat_1_53	archvir_cat_2_VIRSorter_A13B_NODE_69_length_51933_cov_33_721616-cat_1_VIRSorter_A13B_NODE_69_length_51933_cov_33_721616-cat_1__full-cat_1	53	50753	51931	-1	C	no	Non-arch	Non-archvir		hth:HTH_0882 phage protein	False	0.226	91	1.633e-16	YP_009301267.1	YP_009301267.1 terminase large subunit, nuclease domain [Arthrobacter phage KellEzio]	False	0.207	65	3.57e-10								Terminase RNaseH-like domain [PF17289.2]		sp|Q05219|VG13_BPML5 Gene 13 protein; Xu	Xu	0		0	5	False	F
9249	archvir_cat_2_VIRSorter_A14B_NODE_6_length_89306_cov_14_611579-cat_2_VIRSorter_A14B_NODE_6_length_89306_cov_14_611579-cat_2__full-cat_1_59	archvir_cat_2_VIRSorter_A14B_NODE_6_length_89306_cov_14_611579-cat_2_VIRSorter_A14B_NODE_6_length_89306_cov_14_611579-cat_2__full-cat_1	59	58185	59600	-1	C	no	Non-arch	Non-archvir		hth:HTH_0882 phage protein	False	0.23	128	3.892e-28	YP_009301267.1	YP_009301267.1 terminase large subunit, nuclease domain [Arthrobacter phage KellEzio]	False	0.241	84	9.526e-16								Terminase RNaseH-like domain [PF17289.2]		sp|P10310|TERL_BPT3 Terminase, large subunit gp19; XhXr	Xh;Xr	0		0	2	False	V
9550	archvir_cat_2_VIRSorter_A14_NODE_13_length_98114_cov_12_183573-cat_2_VIRSorter_A14_NODE_13_length_98114_cov_12_183573-cat_2__full-cat_1_34	archvir_cat_2_VIRSorter_A14_NODE_13_length_98114_cov_12_183573-cat_2_VIRSorter_A14_NODE_13_length_98114_cov_12_183573-cat_2__full-cat_1	34	29707	31122	1	C	no	Non-arch	Non-archvir		hth:HTH_0882 phage protein	False	0.23	128	3.892e-28	YP_009301267.1	YP_009301267.1 terminase large subunit, nuclease domain [Arthrobacter phage KellEzio]	False	0.241	84	9.526e-16								Terminase RNaseH-like domain [PF17289.2]		sp|P10310|TERL_BPT3 Terminase, large subunit gp19; XhXr	Xh;Xr	0		0	2	False	V
11061	archvir_cat_2_VIRSorter_A17B_NODE_97_length_45312_cov_17_071326-cat_2_VIRSorter_A17B_NODE_97_length_45312_cov_17_071326-cat_2__full-cat_1_15	archvir_cat_2_VIRSorter_A17B_NODE_97_length_45312_cov_17_071326-cat_2_VIRSorter_A17B_NODE_97_length_45312_cov_17_071326-cat_2__full-cat_1	15	13122	14537	-1	C	no	Non-arch	Non-archvir		hth:HTH_0882 phage protein	False	0.23	128	3.892e-28	YP_009301267.1	YP_009301267.1 terminase large subunit, nuclease domain [Arthrobacter phage KellEzio]	False	0.241	84	9.526e-16								Terminase RNaseH-like domain [PF17289.2]		sp|P10310|TERL_BPT3 Terminase, large subunit gp19; XhXr	Xh;Xr	0		0	2	False	V
11279	archvir_cat_2_VIRSorter_A17_NODE_238_length_43859_cov_25_177335-cat_2_VIRSorter_A17_NODE_238_length_43859_cov_25_177335-cat_2__full-cat_1_15	archvir_cat_2_VIRSorter_A17_NODE_238_length_43859_cov_25_177335-cat_2_VIRSorter_A17_NODE_238_length_43859_cov_25_177335-cat_2__full-cat_1	15	13264	14679	-1	C	no	Non-arch	Non-archvir		hth:HTH_0882 phage protein	False	0.23	128	3.892e-28	YP_009301267.1	YP_009301267.1 terminase large subunit, nuclease domain [Arthrobacter phage KellEzio]	False	0.241	84	9.526e-16								Terminase RNaseH-like domain [PF17289.2]		sp|P10310|TERL_BPT3 Terminase, large subunit gp19; XhXr	Xh;Xr	0		0	2	False	V
2659	archvir_cat_1_VIRSorter_A21_NODE_1313_length_10778_cov_44_789052-cat_2_VIRSorter_A21_NODE_1313_length_10778_cov_44_789052-cat_2__full-cat_1_2	archvir_cat_1_VIRSorter_A21_NODE_1313_length_10778_cov_44_789052-cat_2_VIRSorter_A21_NODE_1313_length_10778_cov_44_789052-cat_2__full-cat_1	2	1989	3062	-1	C	no	Non-arch	Non-archvir		net:Neut_1463 major tail protein	False	0.52	75	9.069e-12	YP_009302175.1	YP_009302175.1 baseplate wedge initiator [Cyanophage S-RIM50]	False	0.559	69	1.624e-11												0		0	4	False	F
1539	archvir_cat_1_VIRSorter_A13B_NODE_75_length_51105_cov_6_910578-cat_2_VIRSorter_A13B_NODE_75_length_51105_cov_6_910578-cat_2__full-cat_1_27	archvir_cat_1_VIRSorter_A13B_NODE_75_length_51105_cov_6_910578-cat_2_VIRSorter_A13B_NODE_75_length_51105_cov_6_910578-cat_2__full-cat_1	27	30976	32412	-1	C	no	Non-arch	Non-archvir		hth:HTH_0882 phage protein	False	0.227	124	7.976e-27	YP_009303287.1	YP_009303287.1 terminase large subunit, ATPase domain [Arthrobacter phage Kitkat]	False	0.258	79	2.205e-14								Terminase RNaseH-like domain [PF17289.2]		sp|P10310|TERL_BPT3 Terminase, large subunit gp19; XhXr	Xh;Xr	0		0	2	False	V
1657	archvir_cat_1_VIRSorter_A13_NODE_165_length_39658_cov_5_039719-cat_2_VIRSorter_A13_NODE_165_length_39658_cov_5_039719-cat_2__full-cat_1_31	archvir_cat_1_VIRSorter_A13_NODE_165_length_39658_cov_5_039719-cat_2_VIRSorter_A13_NODE_165_length_39658_cov_5_039719-cat_2__full-cat_1	31	37808	39244	-1	C	no	Non-arch	Non-archvir		hth:HTH_0882 phage protein	False	0.227	124	7.976e-27	YP_009303287.1	YP_009303287.1 terminase large subunit, ATPase domain [Arthrobacter phage Kitkat]	False	0.258	79	2.205e-14								Terminase RNaseH-like domain [PF17289.2]		sp|P10310|TERL_BPT3 Terminase, large subunit gp19; XhXr	Xh;Xr	0		0	4	False	VF
8981	archvir_cat_2_VIRSorter_A14B_NODE_14_length_81696_cov_7_403572-cat_2_VIRSorter_A14B_NODE_14_length_81696_cov_7_403572-cat_2__full-cat_1_63	archvir_cat_2_VIRSorter_A14B_NODE_14_length_81696_cov_7_403572-cat_2_VIRSorter_A14B_NODE_14_length_81696_cov_7_403572-cat_2__full-cat_1	63	61848	63284	-1	C	no	Non-arch	Non-archvir		hth:HTH_0882 phage protein	False	0.227	124	7.976e-27	YP_009303287.1	YP_009303287.1 terminase large subunit, ATPase domain [Arthrobacter phage Kitkat]	False	0.258	79	2.205e-14								Terminase RNaseH-like domain [PF17289.2]		sp|P10310|TERL_BPT3 Terminase, large subunit gp19; XhXr	Xh;Xr	0		0	2	False	V
10802	archvir_cat_2_VIRSorter_A17B_NODE_23_length_74642_cov_8_894311-cat_2_VIRSorter_A17B_NODE_23_length_74642_cov_8_894311-cat_2__full-cat_1_56	archvir_cat_2_VIRSorter_A17B_NODE_23_length_74642_cov_8_894311-cat_2_VIRSorter_A17B_NODE_23_length_74642_cov_8_894311-cat_2__full-cat_1	56	56557	57993	-1	C	no	Non-arch	Non-archvir		hth:HTH_0882 phage protein	False	0.227	124	7.976e-27	YP_009303287.1	YP_009303287.1 terminase large subunit, ATPase domain [Arthrobacter phage Kitkat]	False	0.258	79	2.205e-14								Terminase RNaseH-like domain [PF17289.2]		sp|P10310|TERL_BPT3 Terminase, large subunit gp19; XhXr	Xh;Xr	0		0	2	False	V
11840	archvir_cat_2_VIRSorter_A17_NODE_98_length_73396_cov_10_689710-cat_2_VIRSorter_A17_NODE_98_length_73396_cov_10_689710-cat_2__full-cat_1_74	archvir_cat_2_VIRSorter_A17_NODE_98_length_73396_cov_10_689710-cat_2_VIRSorter_A17_NODE_98_length_73396_cov_10_689710-cat_2__full-cat_1	74	70200	71636	-1	C	no	Non-arch	Non-archvir		hth:HTH_0882 phage protein	False	0.227	124	7.976e-27	YP_009303287.1	YP_009303287.1 terminase large subunit, ATPase domain [Arthrobacter phage Kitkat]	False	0.258	79	2.205e-14								Terminase RNaseH-like domain [PF17289.2]		sp|P10310|TERL_BPT3 Terminase, large subunit gp19; XhXr	Xh;Xr	0		0	4	False	VF
7104	archvir_cat_2_VIRSorter_A11B_NODE_11_length_97867_cov_225_335848-cat_2_VIRSorter_A11B_NODE_11_length_97867_cov_225_335848-cat_2__full-cat_1_6	archvir_cat_2_VIRSorter_A11B_NODE_11_length_97867_cov_225_335848-cat_2_VIRSorter_A11B_NODE_11_length_97867_cov_225_335848-cat_2__full-cat_1	6	5294	6733	1	C	no	Non-arch	Non-archvir		pmx:PERMA_1815 hypothetical protein	False	0.209	96	4.745e-18	YP_009303287.1	YP_009303287.1 terminase large subunit, ATPase domain [Arthrobacter phage Kitkat]	False	0.26	74	8.584e-13								Terminase-like family [PF03237.15]; Terminase RNaseH-like domain [PF17289.2]		sp|P10310|TERL_BPT3 Terminase, large subunit gp19; XhXr	Xh;Xr	0		0	2	False	V
7689	archvir_cat_2_VIRSorter_A11_NODE_29_length_88072_cov_187_684106-cat_2_VIRSorter_A11_NODE_29_length_88072_cov_187_684106-cat_2__full-cat_1_62	archvir_cat_2_VIRSorter_A11_NODE_29_length_88072_cov_187_684106-cat_2_VIRSorter_A11_NODE_29_length_88072_cov_187_684106-cat_2__full-cat_1	62	70479	71918	-1	C	no	Non-arch	Non-archvir		pmx:PERMA_1815 hypothetical protein	False	0.209	96	4.745e-18	YP_009303287.1	YP_009303287.1 terminase large subunit, ATPase domain [Arthrobacter phage Kitkat]	False	0.26	74	8.584e-13								Terminase-like family [PF03237.15]; Terminase RNaseH-like domain [PF17289.2]		sp|P10310|TERL_BPT3 Terminase, large subunit gp19; XhXr	Xh;Xr	0		0	2	False	V
7954	archvir_cat_2_VIRSorter_A13B_NODE_18_length_100427_cov_301_143616-cat_2_VIRSorter_A13B_NODE_18_length_100427_cov_301_143616-cat_2__full-cat_1_27	archvir_cat_2_VIRSorter_A13B_NODE_18_length_100427_cov_301_143616-cat_2_VIRSorter_A13B_NODE_18_length_100427_cov_301_143616-cat_2__full-cat_1	27	43073	44512	-1	C	no	Non-arch	Non-archvir		pmx:PERMA_1815 hypothetical protein	False	0.209	96	4.745e-18	YP_009303287.1	YP_009303287.1 terminase large subunit, ATPase domain [Arthrobacter phage Kitkat]	False	0.26	74	8.584e-13								Terminase-like family [PF03237.15]; Terminase RNaseH-like domain [PF17289.2]		sp|P10310|TERL_BPT3 Terminase, large subunit gp19; XhXr	Xh;Xr	0		0	2	False	V
8804	archvir_cat_2_VIRSorter_A13_NODE_31_length_93248_cov_172_852714-cat_2_VIRSorter_A13_NODE_31_length_93248_cov_172_852714-cat_2__full-cat_1_78	archvir_cat_2_VIRSorter_A13_NODE_31_length_93248_cov_172_852714-cat_2_VIRSorter_A13_NODE_31_length_93248_cov_172_852714-cat_2__full-cat_1	78	75655	77094	-1	C	no	Non-arch	Non-archvir		pmx:PERMA_1815 hypothetical protein	False	0.209	96	4.745e-18	YP_009303287.1	YP_009303287.1 terminase large subunit, ATPase domain [Arthrobacter phage Kitkat]	False	0.26	74	8.584e-13								Terminase-like family [PF03237.15]; Terminase RNaseH-like domain [PF17289.2]		sp|P10310|TERL_BPT3 Terminase, large subunit gp19; XhXr	Xh;Xr	0		0	2	False	V
9306	archvir_cat_2_VIRSorter_A14B_NODE_71_length_47736_cov_25_757451-cat_2_VIRSorter_A14B_NODE_71_length_47736_cov_25_757451-cat_2__full-cat_1_24	archvir_cat_2_VIRSorter_A14B_NODE_71_length_47736_cov_25_757451-cat_2_VIRSorter_A14B_NODE_71_length_47736_cov_25_757451-cat_2__full-cat_1	24	16527	17966	1	C	no	Non-arch	Non-archvir		pmx:PERMA_1815 hypothetical protein	False	0.209	96	4.745e-18	YP_009303287.1	YP_009303287.1 terminase large subunit, ATPase domain [Arthrobacter phage Kitkat]	False	0.26	74	8.584e-13								Terminase-like family [PF03237.15]; Terminase RNaseH-like domain [PF17289.2]		sp|P10310|TERL_BPT3 Terminase, large subunit gp19; XhXr	Xh;Xr	0		0	2	False	V
9634	archvir_cat_2_VIRSorter_A14_NODE_14_length_93009_cov_14_056038-cat_2_VIRSorter_A14_NODE_14_length_93009_cov_14_056038-cat_2__full-cat_1_16	archvir_cat_2_VIRSorter_A14_NODE_14_length_93009_cov_14_056038-cat_2_VIRSorter_A14_NODE_14_length_93009_cov_14_056038-cat_2__full-cat_1	16	12338	13777	1	C	no	Non-arch	Non-archvir		pmx:PERMA_1815 hypothetical protein	False	0.209	96	4.745e-18	YP_009303287.1	YP_009303287.1 terminase large subunit, ATPase domain [Arthrobacter phage Kitkat]	False	0.26	74	8.584e-13								Terminase-like family [PF03237.15]; Terminase RNaseH-like domain [PF17289.2]		sp|P10310|TERL_BPT3 Terminase, large subunit gp19; XhXr	Xh;Xr	0		0	2	False	V
10835	archvir_cat_2_VIRSorter_A17B_NODE_258_length_28671_cov_64_209149-cat_2_VIRSorter_A17B_NODE_258_length_28671_cov_64_209149-cat_2__full-cat_1_12	archvir_cat_2_VIRSorter_A17B_NODE_258_length_28671_cov_64_209149-cat_2_VIRSorter_A17B_NODE_258_length_28671_cov_64_209149-cat_2__full-cat_1	12	8938	10377	1	C	no	Non-arch	Non-archvir		pmx:PERMA_1815 hypothetical protein	False	0.209	96	4.745e-18	YP_009303287.1	YP_009303287.1 terminase large subunit, ATPase domain [Arthrobacter phage Kitkat]	False	0.26	74	8.584e-13								Terminase-like family [PF03237.15]; Terminase RNaseH-like domain [PF17289.2]		sp|P10310|TERL_BPT3 Terminase, large subunit gp19; XhXr	Xh;Xr	0		0	2	False	V
11483	archvir_cat_2_VIRSorter_A17_NODE_348_length_35251_cov_31_155898-cat_2_VIRSorter_A17_NODE_348_length_35251_cov_31_155898-cat_2__full-cat_1_11	archvir_cat_2_VIRSorter_A17_NODE_348_length_35251_cov_31_155898-cat_2_VIRSorter_A17_NODE_348_length_35251_cov_31_155898-cat_2__full-cat_1	11	13525	14964	-1	C	no	Non-arch	Non-archvir		pmx:PERMA_1815 hypothetical protein	False	0.209	96	4.745e-18	YP_009303287.1	YP_009303287.1 terminase large subunit, ATPase domain [Arthrobacter phage Kitkat]	False	0.26	74	8.584e-13								Terminase-like family [PF03237.15]; Terminase RNaseH-like domain [PF17289.2]		sp|P10310|TERL_BPT3 Terminase, large subunit gp19; XhXr	Xh;Xr	0		0	2	False	V
5438	archvir_cat_2_VIRSorter_A09B_NODE_297_length_25117_cov_6_592491-cat_2_VIRSorter_A09B_NODE_297_length_25117_cov_6_592491-cat_2__full-cat_1_1	archvir_cat_2_VIRSorter_A09B_NODE_297_length_25117_cov_6_592491-cat_2_VIRSorter_A09B_NODE_297_length_25117_cov_6_592491-cat_2__full-cat_1	1	1	1410	1	C	no	Non-arch	Non-archvir		hth:HTH_0882 phage protein	False	0.207	102	1.066e-19	YP_009303294.1	YP_009303294.1 terminase large subunit, nuclease domain [Arthrobacter phage Kitkat]	False	0.227	62	4.891e-09								Terminase RNaseH-like domain [PF17289.2]		sp|P10310|TERL_BPT3 Terminase, large subunit gp19; XhXr	Xh;Xr	0		0	5	False	VF
3828	archvir_cat_2_VIRSorter_A05B_NODE_18_length_73589_cov_7_910096-cat_2_VIRSorter_A05B_NODE_18_length_73589_cov_7_910096-cat_2__full-cat_1_47	archvir_cat_2_VIRSorter_A05B_NODE_18_length_73589_cov_7_910096-cat_2_VIRSorter_A05B_NODE_18_length_73589_cov_7_910096-cat_2__full-cat_1	47	67689	73589	1	C	no	Non-arch	Non-archvir		oar:OA238_c38750 hypothetical protein	False	0.488	84	3.845e-13	YP_009303558.1	YP_009303558.1 hypothetical protein PBI_MULCIBER_7 [Mycobacterium phage Mulciber]	False	0.423	83	1.216e-14										REFSEQ fiber protein; Xu	Xu	0		0	5	False	F
13	archvir_cat_1_VIRSorter_A04_NODE_1029_length_16176_cov_18_746356-cat_2_VIRSorter_A04_NODE_1029_length_16176_cov_18_746356-cat_2__full-cat_1_12	archvir_cat_1_VIRSorter_A04_NODE_1029_length_16176_cov_18_746356-cat_2_VIRSorter_A04_NODE_1029_length_16176_cov_18_746356-cat_2__full-cat_1	12	13965	15446	-1	C	no	Non-arch	Non-archvir		hth:HTH_0882 phage protein	False	0.226	102	7.297e-20	YP_009303693.1	YP_009303693.1 DNA packaging protein B [Salmonella phage BP12A]	False	0.238	78	5.516e-14								Terminase-like family [PF03237.15]		sp|P10310|TERL_BPT3 Terminase, large subunit gp19; XhXr	Xh;Xr	0		0	4	False	VF
3780	archvir_cat_2_VIRSorter_A05B_NODE_1641_length_10162_cov_4_703869-cat_2_VIRSorter_A05B_NODE_1641_length_10162_cov_4_703869-cat_2__full-cat_1_8	archvir_cat_2_VIRSorter_A05B_NODE_1641_length_10162_cov_4_703869-cat_2_VIRSorter_A05B_NODE_1641_length_10162_cov_4_703869-cat_2__full-cat_1	8	8117	9598	-1	C	no	Non-arch	Non-archvir		hth:HTH_0882 phage protein	False	0.226	102	7.297e-20	YP_009303693.1	YP_009303693.1 DNA packaging protein B [Salmonella phage BP12A]	False	0.238	78	5.516e-14								Terminase-like family [PF03237.15]		sp|P10310|TERL_BPT3 Terminase, large subunit gp19; XhXr	Xh;Xr	0		0	4	False	VF
5507	archvir_cat_2_VIRSorter_A09B_NODE_29_length_55618_cov_90_131688-cat_2_VIRSorter_A09B_NODE_29_length_55618_cov_90_131688-cat_2__full-cat_1_40	archvir_cat_2_VIRSorter_A09B_NODE_29_length_55618_cov_90_131688-cat_2_VIRSorter_A09B_NODE_29_length_55618_cov_90_131688-cat_2__full-cat_1	40	41485	42453	-1	C	no	Non-arch	Non-archvir	K01078	gbe:GbCGDNIH1_0469 acid phosphatase (EC:3.1.3.2); K01078 acid phosphatase [EC:3.1.3.2]	False	0.46	77	1.442e-12	YP_009321004.1	YP_009321004.1 hypothetical protein T191209_092 [Synechococcus phage S-CAM22]	False	0.824	86	5.345e-17								PAP2 superfamily [PF01569.21]				0		1	2	False
6256	archvir_cat_2_VIRSorter_A09_NODE_10_length_86123_cov_45_857752-cat_2_VIRSorter_A09_NODE_10_length_86123_cov_45_857752-cat_2__full-cat_1_40	archvir_cat_2_VIRSorter_A09_NODE_10_length_86123_cov_45_857752-cat_2_VIRSorter_A09_NODE_10_length_86123_cov_45_857752-cat_2__full-cat_1	40	40551	41519	-1	C	no	Non-arch	Non-archvir	K01078	gbe:GbCGDNIH1_0469 acid phosphatase (EC:3.1.3.2); K01078 acid phosphatase [EC:3.1.3.2]	False	0.46	77	1.442e-12	YP_009321004.1	YP_009321004.1 hypothetical protein T191209_092 [Synechococcus phage S-CAM22]	False	0.824	86	5.345e-17								PAP2 superfamily [PF01569.21]				0		1	2	False
5922	archvir_cat_2_VIRSorter_A09B_NODE_4_length_90517_cov_133_072152-cat_2_VIRSorter_A09B_NODE_4_length_90517_cov_133_072152-cat_2__full-cat_1_11	archvir_cat_2_VIRSorter_A09B_NODE_4_length_90517_cov_133_072152-cat_2_VIRSorter_A09B_NODE_4_length_90517_cov_133_072152-cat_2__full-cat_1	11	6053	6682	-1	C	no	Non-arch	Non-archvir		tet:TTHERM_00548120 hypothetical protein	False	0.264	70	4.244e-11	YP_009321071.1	YP_009321071.1 hypothetical protein T191209_159 [Synechococcus phage S-CAM22]	False	0.287	75	1.916e-14										REFSEQ phosphoribosylaminoimidazole synthetase; Xu	Xu	0		1	1	False
6766	archvir_cat_2_VIRSorter_A09_NODE_8_length_89068_cov_63_579342-cat_2_VIRSorter_A09_NODE_8_length_89068_cov_63_579342-cat_2__full-cat_1_111	archvir_cat_2_VIRSorter_A09_NODE_8_length_89068_cov_63_579342-cat_2_VIRSorter_A09_NODE_8_length_89068_cov_63_579342-cat_2__full-cat_1	111	70753	71382	1	C	no	Non-arch	Non-archvir		tet:TTHERM_00548120 hypothetical protein	False	0.264	70	4.244e-11	YP_009321071.1	YP_009321071.1 hypothetical protein T191209_159 [Synechococcus phage S-CAM22]	False	0.287	75	1.916e-14										REFSEQ phosphoribosylaminoimidazole synthetase; Xu	Xu	0		1	1	False
5039	archvir_cat_2_VIRSorter_A08_NODE_216_length_24598_cov_9_948376-cat_3_VIRSorter_A08_NODE_216_length_24598_cov_9_948376-cat_3__full-cat_2_21	archvir_cat_2_VIRSorter_A08_NODE_216_length_24598_cov_9_948376-cat_3_VIRSorter_A08_NODE_216_length_24598_cov_9_948376-cat_3__full-cat_2	21	12661	13215	1	C	no	Non-arch	Non-archvir		aar:Acear_1218 hypothetical protein	False	0.361	107	4.468e-24	YP_009321306.1	YP_009321306.1 hypothetical protein C421010_043 [Synechococcus phage S-CAM3]	False	0.363	107	1.468e-25										REFSEQ hypothetical protein; Xu	Xu	0		1	3	False
7157	archvir_cat_2_VIRSorter_A11B_NODE_11_length_97867_cov_225_335848-cat_2_VIRSorter_A11B_NODE_11_length_97867_cov_225_335848-cat_2__full-cat_1_59	archvir_cat_2_VIRSorter_A11B_NODE_11_length_97867_cov_225_335848-cat_2_VIRSorter_A11B_NODE_11_length_97867_cov_225_335848-cat_2__full-cat_1	59	70986	71492	-1	C	no	Non-arch	Non-archvir		aar:Acear_1218 hypothetical protein	False	0.376	108	1.814e-24	YP_009321306.1	YP_009321306.1 hypothetical protein C421010_043 [Synechococcus phage S-CAM3]	False	0.394	119	4.826e-30										REFSEQ hypothetical protein; Xu	Xu	0		1	2	False
7636	archvir_cat_2_VIRSorter_A11_NODE_29_length_88072_cov_187_684106-cat_2_VIRSorter_A11_NODE_29_length_88072_cov_187_684106-cat_2__full-cat_1_9	archvir_cat_2_VIRSorter_A11_NODE_29_length_88072_cov_187_684106-cat_2_VIRSorter_A11_NODE_29_length_88072_cov_187_684106-cat_2__full-cat_1	9	5720	6226	1	C	no	Non-arch	Non-archvir		aar:Acear_1218 hypothetical protein	False	0.376	108	1.814e-24	YP_009321306.1	YP_009321306.1 hypothetical protein C421010_043 [Synechococcus phage S-CAM3]	False	0.394	119	4.826e-30										REFSEQ hypothetical protein; Xu	Xu	0		1	2	False
8022	archvir_cat_2_VIRSorter_A13B_NODE_18_length_100427_cov_301_143616-cat_2_VIRSorter_A13B_NODE_18_length_100427_cov_301_143616-cat_2__full-cat_1_95	archvir_cat_2_VIRSorter_A13B_NODE_18_length_100427_cov_301_143616-cat_2_VIRSorter_A13B_NODE_18_length_100427_cov_301_143616-cat_2__full-cat_1	95	79771	80277	1	C	no	Non-arch	Non-archvir		aar:Acear_1218 hypothetical protein	False	0.376	108	1.814e-24	YP_009321306.1	YP_009321306.1 hypothetical protein C421010_043 [Synechococcus phage S-CAM3]	False	0.394	119	4.826e-30										REFSEQ hypothetical protein; Xu	Xu	0		1	2	False
8751	archvir_cat_2_VIRSorter_A13_NODE_31_length_93248_cov_172_852714-cat_2_VIRSorter_A13_NODE_31_length_93248_cov_172_852714-cat_2__full-cat_1_25	archvir_cat_2_VIRSorter_A13_NODE_31_length_93248_cov_172_852714-cat_2_VIRSorter_A13_NODE_31_length_93248_cov_172_852714-cat_2__full-cat_1	25	10896	11402	1	C	no	Non-arch	Non-archvir		aar:Acear_1218 hypothetical protein	False	0.376	108	1.814e-24	YP_009321306.1	YP_009321306.1 hypothetical protein C421010_043 [Synechococcus phage S-CAM3]	False	0.394	119	4.826e-30										REFSEQ hypothetical protein; Xu	Xu	0		1	2	False
9687	archvir_cat_2_VIRSorter_A14_NODE_14_length_93009_cov_14_056038-cat_2_VIRSorter_A14_NODE_14_length_93009_cov_14_056038-cat_2__full-cat_1_69	archvir_cat_2_VIRSorter_A14_NODE_14_length_93009_cov_14_056038-cat_2_VIRSorter_A14_NODE_14_length_93009_cov_14_056038-cat_2__full-cat_1	69	78030	78536	-1	C	no	Non-arch	Non-archvir		aar:Acear_1218 hypothetical protein	False	0.376	108	1.814e-24	YP_009321306.1	YP_009321306.1 hypothetical protein C421010_043 [Synechococcus phage S-CAM3]	False	0.394	119	4.826e-30										REFSEQ hypothetical protein; Xu	Xu	0		1	2	False
12891	archvir_cat_2_VIRSorter_A21_NODE_77_length_52694_cov_23_456050-cat_2_VIRSorter_A21_NODE_77_length_52694_cov_23_456050-cat_2__full-cat_2_63	archvir_cat_2_VIRSorter_A21_NODE_77_length_52694_cov_23_456050-cat_2_VIRSorter_A21_NODE_77_length_52694_cov_23_456050-cat_2__full-cat_2	63	51893	52474	-1	C	no	Non-arch	Non-archvir	K07336	apb:SAR116_0954 2OG-Fe(II) oxygenase (EC:1.14.11.-); K07336 PKHD-type hydroxylase [EC:1.14.11.-]	False	0.409	131	3.121e-32	YP_009322465.1	YP_009322465.1 2OG-Fe(II) oxygenase [Synechococcus phage S-CAM9]	False	0.342	104	1.793e-24								2OG-Fe(II) oxygenase superfamily [PF13640.6]		sp|A4XQF5|Y803_PSEMY PKHD-type hydroxylase Pmen_0803; Xh	Xh	0		1	3	False	MKF
151	archvir_cat_1_VIRSorter_A04_NODE_762_length_19737_cov_7_432019-cat_2_VIRSorter_A04_NODE_762_length_19737_cov_7_432019-cat_2__full-cat_1_12	archvir_cat_1_VIRSorter_A04_NODE_762_length_19737_cov_7_432019-cat_2_VIRSorter_A04_NODE_762_length_19737_cov_7_432019-cat_2__full-cat_1	12	6895	9429	-1	C	no	Non-arch	Non-archvir	K01971	psn:Pedsa_1471 ATP dependent DNA ligase; K01971 DNA ligase (ATP) [EC:6.5.1.1]	False	0.233	78	1.047e-11	YP_009408099.1	YP_009408099.1 DNA ligase-like protein [Eptesipox virus]	False	0.238	64	2.293e-09								ATP dependent DNA ligase domain [PF01068.21]		sp|P00970|DNLI_BPT4 DNA ligase; XhXr	Xh;Xr	0		1	1	False	V
6158	archvir_cat_2_VIRSorter_A09B_NODE_9_length_81789_cov_14_271503-cat_2_VIRSorter_A09B_NODE_9_length_81789_cov_14_271503-cat_2__full-cat_1_33	archvir_cat_2_VIRSorter_A09B_NODE_9_length_81789_cov_14_271503-cat_2_VIRSorter_A09B_NODE_9_length_81789_cov_14_271503-cat_2__full-cat_1	33	16362	17246	1	C	no	Non-arch	Non-archvir	K10755	tan:TA04525 replication factor; K10755 replication factor C subunit 2/4	False	0.283	118	2.246e-26	YP_009481432.1	YP_009481432.1 Replication factor C subunit [Pandoravirus macleodensis]	False	0.26	100	8.924e-22								DNA polymerase III, delta subunit [PF13177.6]; ATPase family associated with various cellular activities (AAA) [PF00004.29]; Holliday junction DNA helicase RuvB P-loop domain [PF05496.12]; AAA domain (dynein-related subfamily) [PF07728.14]		sp|P04526|DPA44_BPT4 Sliding-clamp-loader gp44 subunit; XhXr	Xh;Xr	0		1	2	False	V
3386	archvir_cat_2_VIRSorter_A04_NODE_474_length_26275_cov_17_486613-cat_2_VIRSorter_A04_NODE_474_length_26275_cov_17_486613-cat_2__full-cat_2_39	archvir_cat_2_VIRSorter_A04_NODE_474_length_26275_cov_17_486613-cat_2_VIRSorter_A04_NODE_474_length_26275_cov_17_486613-cat_2__full-cat_2	39	21618	23531	-1	A	no	Non-arch	Non-archvir		mbr:MONBRDRAFT_26499 hypothetical protein	True	0.526	625	4.974e-195	YP_009507461.1	YP_009507461.1 ribonucleoside-triphosphate reductase [Heterosigma akashiwo virus 01]	True	0.491	552	1.705e-171								Ribonucleotide reductase, barrel domain [PF02867.15]; Ribonucleotide reductase alpha domain [PF17975.1]		sp|A6Q367|RTPR_NITSB Probable adenosylcobalamin-dependent ribonucleoside-triphosphate reductase; XhXr	Xh;Xr	0		1	3	False	VMKEF
3540	archvir_cat_2_VIRSorter_A04_NODE_82_length_74282_cov_28_876177-cat_2_VIRSorter_A04_NODE_82_length_74282_cov_28_876177-cat_2__full-cat_1_42	archvir_cat_2_VIRSorter_A04_NODE_82_length_74282_cov_28_876177-cat_2_VIRSorter_A04_NODE_82_length_74282_cov_28_876177-cat_2__full-cat_1	42	24533	26392	1	A	no	Non-arch	Non-archvir		mbr:MONBRDRAFT_26499 hypothetical protein	True	0.587	698	2.059e-220	YP_009507461.1	YP_009507461.1 ribonucleoside-triphosphate reductase [Heterosigma akashiwo virus 01]	True	0.518	614	7.016e-193								Ribonucleotide reductase, barrel domain [PF02867.15]		sp|A6Q367|RTPR_NITSB Probable adenosylcobalamin-dependent ribonucleoside-triphosphate reductase; XhXr	Xh;Xr	0		1	2	False	VMKE
3871	archvir_cat_2_VIRSorter_A05B_NODE_19_length_73012_cov_14_049152-cat_2_VIRSorter_A05B_NODE_19_length_73012_cov_14_049152-cat_2__full-cat_1_43	archvir_cat_2_VIRSorter_A05B_NODE_19_length_73012_cov_14_049152-cat_2_VIRSorter_A05B_NODE_19_length_73012_cov_14_049152-cat_2__full-cat_1	43	24227	26110	-1	A	no	Non-arch	Non-archvir		mbr:MONBRDRAFT_26499 hypothetical protein	True	0.549	646	2.022e-202	YP_009507461.1	YP_009507461.1 ribonucleoside-triphosphate reductase [Heterosigma akashiwo virus 01]	True	0.504	602	1.169e-188								Ribonucleotide reductase, barrel domain [PF02867.15]		sp|A6Q367|RTPR_NITSB Probable adenosylcobalamin-dependent ribonucleoside-triphosphate reductase; XhXr	Xh;Xr	0		1	2	False	VMKE
4489	archvir_cat_2_VIRSorter_A05B_NODE_8_length_93295_cov_9_309620-cat_2_VIRSorter_A05B_NODE_8_length_93295_cov_9_309620-cat_2__full-cat_1_97	archvir_cat_2_VIRSorter_A05B_NODE_8_length_93295_cov_9_309620-cat_2_VIRSorter_A05B_NODE_8_length_93295_cov_9_309620-cat_2__full-cat_1	97	81130	82989	-1	A	no	Non-arch	Non-archvir		mbr:MONBRDRAFT_26499 hypothetical protein	True	0.587	698	2.059e-220	YP_009507461.1	YP_009507461.1 ribonucleoside-triphosphate reductase [Heterosigma akashiwo virus 01]	True	0.518	614	7.016e-193								Ribonucleotide reductase, barrel domain [PF02867.15]		sp|A6Q367|RTPR_NITSB Probable adenosylcobalamin-dependent ribonucleoside-triphosphate reductase; XhXr	Xh;Xr	0		1	2	False	VMKE
4727	archvir_cat_2_VIRSorter_A05_NODE_162_length_46074_cov_11_792390-cat_2_VIRSorter_A05_NODE_162_length_46074_cov_11_792390-cat_2__full-cat_2_38	archvir_cat_2_VIRSorter_A05_NODE_162_length_46074_cov_11_792390-cat_2_VIRSorter_A05_NODE_162_length_46074_cov_11_792390-cat_2__full-cat_2	38	17822	19705	1	A	no	Non-arch	Non-archvir		mbr:MONBRDRAFT_26499 hypothetical protein	True	0.549	646	2.022e-202	YP_009507461.1	YP_009507461.1 ribonucleoside-triphosphate reductase [Heterosigma akashiwo virus 01]	True	0.504	602	1.169e-188								Ribonucleotide reductase, barrel domain [PF02867.15]		sp|A6Q367|RTPR_NITSB Probable adenosylcobalamin-dependent ribonucleoside-triphosphate reductase; XhXr	Xh;Xr	0		1	3	False	VMKE
5158	archvir_cat_2_VIRSorter_A08_NODE_27_length_78611_cov_46_021411-cat_2_VIRSorter_A08_NODE_27_length_78611_cov_46_021411-cat_2__full-cat_1_76	archvir_cat_2_VIRSorter_A08_NODE_27_length_78611_cov_46_021411-cat_2_VIRSorter_A08_NODE_27_length_78611_cov_46_021411-cat_2__full-cat_1	76	66675	68534	-1	A	no	Non-arch	Non-archvir		mbr:MONBRDRAFT_26499 hypothetical protein	True	0.587	698	2.059e-220	YP_009507461.1	YP_009507461.1 ribonucleoside-triphosphate reductase [Heterosigma akashiwo virus 01]	True	0.518	614	7.016e-193								Ribonucleotide reductase, barrel domain [PF02867.15]		sp|A6Q367|RTPR_NITSB Probable adenosylcobalamin-dependent ribonucleoside-triphosphate reductase; XhXr	Xh;Xr	0		1	2	False	VMKE
5982	archvir_cat_2_VIRSorter_A09B_NODE_4_length_90517_cov_133_072152-cat_2_VIRSorter_A09B_NODE_4_length_90517_cov_133_072152-cat_2__full-cat_1_71	archvir_cat_2_VIRSorter_A09B_NODE_4_length_90517_cov_133_072152-cat_2_VIRSorter_A09B_NODE_4_length_90517_cov_133_072152-cat_2__full-cat_1	71	48211	50103	1	A	no	Non-arch	Non-archvir		mbr:MONBRDRAFT_26499 hypothetical protein	True	0.559	668	5.394e-210	YP_009507461.1	YP_009507461.1 ribonucleoside-triphosphate reductase [Heterosigma akashiwo virus 01]	True	0.512	606	5.746e-190								Ribonucleotide reductase, barrel domain [PF02867.15]		sp|A6Q367|RTPR_NITSB Probable adenosylcobalamin-dependent ribonucleoside-triphosphate reductase; XhXr	Xh;Xr	0		1	1	False	VMKE
6288	archvir_cat_2_VIRSorter_A09_NODE_10_length_86123_cov_45_857752-cat_2_VIRSorter_A09_NODE_10_length_86123_cov_45_857752-cat_2__full-cat_1_72	archvir_cat_2_VIRSorter_A09_NODE_10_length_86123_cov_45_857752-cat_2_VIRSorter_A09_NODE_10_length_86123_cov_45_857752-cat_2__full-cat_1	72	61487	63376	1	A	no	Non-arch	Non-archvir		mbr:MONBRDRAFT_26499 hypothetical protein	True	0.548	650	1.305e-203	YP_009507461.1	YP_009507461.1 ribonucleoside-triphosphate reductase [Heterosigma akashiwo virus 01]	True	0.501	588	7.301e-184								Ribonucleotide reductase, barrel domain [PF02867.15]		sp|A6Q367|RTPR_NITSB Probable adenosylcobalamin-dependent ribonucleoside-triphosphate reductase; XhXr	Xh;Xr	0		1	2	False	VMKE
6604	archvir_cat_2_VIRSorter_A09_NODE_489_length_19461_cov_6_664949-cat_3_VIRSorter_A09_NODE_489_length_19461_cov_6_664949-cat_3__full-cat_2_1	archvir_cat_2_VIRSorter_A09_NODE_489_length_19461_cov_6_664949-cat_3_VIRSorter_A09_NODE_489_length_19461_cov_6_664949-cat_3__full-cat_2	1	3	740	1	C	no	Non-arch	Non-archvir		mbr:MONBRDRAFT_26499 hypothetical protein	False	0.562	263	6.709e-77	YP_009507461.1	YP_009507461.1 ribonucleoside-triphosphate reductase [Heterosigma akashiwo virus 01]	False	0.432	205	2.567e-58										sp|A6Q367|RTPR_NITSB Probable adenosylcobalamin-dependent ribonucleoside-triphosphate reductase; XhXr	Xh;Xr	0		1	5	False	VF
6706	archvir_cat_2_VIRSorter_A09_NODE_8_length_89068_cov_63_579342-cat_2_VIRSorter_A09_NODE_8_length_89068_cov_63_579342-cat_2__full-cat_1_51	archvir_cat_2_VIRSorter_A09_NODE_8_length_89068_cov_63_579342-cat_2_VIRSorter_A09_NODE_8_length_89068_cov_63_579342-cat_2__full-cat_1	51	27332	29224	-1	A	no	Non-arch	Non-archvir		mbr:MONBRDRAFT_26499 hypothetical protein	True	0.559	668	5.394e-210	YP_009507461.1	YP_009507461.1 ribonucleoside-triphosphate reductase [Heterosigma akashiwo virus 01]	True	0.512	606	5.746e-190								Ribonucleotide reductase, barrel domain [PF02867.15]		sp|A6Q367|RTPR_NITSB Probable adenosylcobalamin-dependent ribonucleoside-triphosphate reductase; XhXr	Xh;Xr	0		1	2	False	VMKE
8198	archvir_cat_2_VIRSorter_A13B_NODE_281_length_28755_cov_6_659686-cat_2_VIRSorter_A13B_NODE_281_length_28755_cov_6_659686-cat_2__full-cat_2_43	archvir_cat_2_VIRSorter_A13B_NODE_281_length_28755_cov_6_659686-cat_2_VIRSorter_A13B_NODE_281_length_28755_cov_6_659686-cat_2__full-cat_2	43	24227	26110	-1	A	no	Non-arch	Non-archvir		mbr:MONBRDRAFT_26499 hypothetical protein	True	0.549	646	2.022e-202	YP_009507461.1	YP_009507461.1 ribonucleoside-triphosphate reductase [Heterosigma akashiwo virus 01]	True	0.504	602	1.169e-188								Ribonucleotide reductase, barrel domain [PF02867.15]		sp|A6Q367|RTPR_NITSB Probable adenosylcobalamin-dependent ribonucleoside-triphosphate reductase; XhXr	Xh;Xr	0		1	3	False	VMKEF
11162	archvir_cat_2_VIRSorter_A17_NODE_100_length_72972_cov_6_864737-cat_2_VIRSorter_A17_NODE_100_length_72972_cov_6_864737-cat_2__full-cat_1_68	archvir_cat_2_VIRSorter_A17_NODE_100_length_72972_cov_6_864737-cat_2_VIRSorter_A17_NODE_100_length_72972_cov_6_864737-cat_2__full-cat_1	68	46382	48313	1	A	no	Non-arch	Non-archvir		mbr:MONBRDRAFT_26499 hypothetical protein	True	0.529	623	4.145e-194	YP_009507461.1	YP_009507461.1 ribonucleoside-triphosphate reductase [Heterosigma akashiwo virus 01]	True	0.498	584	3.965e-182								Ribonucleotide reductase, barrel domain [PF02867.15]		sp|A6Q367|RTPR_NITSB Probable adenosylcobalamin-dependent ribonucleoside-triphosphate reductase; XhXr	Xh;Xr	0		1	2	False	VMKE
11349	archvir_cat_2_VIRSorter_A17_NODE_241_length_43715_cov_8_303023-cat_2_VIRSorter_A17_NODE_241_length_43715_cov_8_303023-cat_2__full-cat_2_38	archvir_cat_2_VIRSorter_A17_NODE_241_length_43715_cov_8_303023-cat_2_VIRSorter_A17_NODE_241_length_43715_cov_8_303023-cat_2__full-cat_2	38	17822	19705	1	A	no	Non-arch	Non-archvir		mbr:MONBRDRAFT_26499 hypothetical protein	True	0.549	646	2.022e-202	YP_009507461.1	YP_009507461.1 ribonucleoside-triphosphate reductase [Heterosigma akashiwo virus 01]	True	0.504	602	1.169e-188								Ribonucleotide reductase, barrel domain [PF02867.15]		sp|A6Q367|RTPR_NITSB Probable adenosylcobalamin-dependent ribonucleoside-triphosphate reductase; XhXr	Xh;Xr	0		1	3	False	VMKE
12338	archvir_cat_2_VIRSorter_A21_NODE_22_length_103225_cov_12_308869-cat_2_VIRSorter_A21_NODE_22_length_103225_cov_12_308869-cat_2__full-cat_1_43	archvir_cat_2_VIRSorter_A21_NODE_22_length_103225_cov_12_308869-cat_2_VIRSorter_A21_NODE_22_length_103225_cov_12_308869-cat_2__full-cat_1	43	24879	26738	1	A	no	Non-arch	Non-archvir		mbr:MONBRDRAFT_26499 hypothetical protein	True	0.587	698	2.059e-220	YP_009507461.1	YP_009507461.1 ribonucleoside-triphosphate reductase [Heterosigma akashiwo virus 01]	True	0.518	614	7.016e-193								Ribonucleotide reductase, barrel domain [PF02867.15]		sp|A6Q367|RTPR_NITSB Probable adenosylcobalamin-dependent ribonucleoside-triphosphate reductase; XhXr	Xh;Xr	0		1	2	False	VMKE
12510	archvir_cat_2_VIRSorter_A21_NODE_28_length_93974_cov_18_324663-cat_2_VIRSorter_A21_NODE_28_length_93974_cov_18_324663-cat_2__full-cat_1_79	archvir_cat_2_VIRSorter_A21_NODE_28_length_93974_cov_18_324663-cat_2_VIRSorter_A21_NODE_28_length_93974_cov_18_324663-cat_2__full-cat_1	79	65413	67344	1	A	no	Non-arch	Non-archvir		mbr:MONBRDRAFT_26499 hypothetical protein	True	0.529	623	4.145e-194	YP_009507461.1	YP_009507461.1 ribonucleoside-triphosphate reductase [Heterosigma akashiwo virus 01]	True	0.498	584	3.965e-182								Ribonucleotide reductase, barrel domain [PF02867.15]		sp|A6Q367|RTPR_NITSB Probable adenosylcobalamin-dependent ribonucleoside-triphosphate reductase; XhXr	Xh;Xr	0		1	1	False	VMKE
12652	archvir_cat_2_VIRSorter_A21_NODE_37_length_74239_cov_15_536922-cat_2_VIRSorter_A21_NODE_37_length_74239_cov_15_536922-cat_2__full-cat_1_73	archvir_cat_2_VIRSorter_A21_NODE_37_length_74239_cov_15_536922-cat_2_VIRSorter_A21_NODE_37_length_74239_cov_15_536922-cat_2__full-cat_1	73	48374	50257	1	A	no	Non-arch	Non-archvir		mbr:MONBRDRAFT_26499 hypothetical protein	True	0.549	646	2.022e-202	YP_009507461.1	YP_009507461.1 ribonucleoside-triphosphate reductase [Heterosigma akashiwo virus 01]	True	0.504	602	1.169e-188								Ribonucleotide reductase, barrel domain [PF02867.15]		sp|A6Q367|RTPR_NITSB Probable adenosylcobalamin-dependent ribonucleoside-triphosphate reductase; XhXr	Xh;Xr	0		1	2	False	VMKE
6973	archvir_cat_2_VIRSorter_A10_NODE_596_length_21573_cov_5_130124-cat_2_VIRSorter_A10_NODE_596_length_21573_cov_5_130124-cat_2__full-cat_1_26	archvir_cat_2_VIRSorter_A10_NODE_596_length_21573_cov_5_130124-cat_2_VIRSorter_A10_NODE_596_length_21573_cov_5_130124-cat_2__full-cat_1	26	19388	21346	-1	C	no	Non-arch	Non-archvir	K02335	sua:Saut_1353 DNA polymerase I (EC:2.7.7.7); K02335 DNA polymerase I [EC:2.7.7.7]	False	0.259	223	9.353e-58	YP_009595202.1	YP_009595202.1 DNA-directed DNA polymerase-like protein [Bacillus phage Mgbh1]	False	0.219	162	1.052e-39								DNA polymerase family A [PF00476.20]; 3'-5' exonuclease [PF01612.20]		sp|O64235|DPOL_BPMD2 DNA polymerase; XhXr	Xh;Xr	0		1	2	False	VF
11886	archvir_cat_2_VIRSorter_A19_NODE_860_length_10323_cov_6_203155-cat_2_VIRSorter_A19_NODE_860_length_10323_cov_6_203155-cat_2__full-cat_1_11	archvir_cat_2_VIRSorter_A19_NODE_860_length_10323_cov_6_203155-cat_2_VIRSorter_A19_NODE_860_length_10323_cov_6_203155-cat_2__full-cat_1	11	9070	9735	-1	C	no	Non-arch	Non-archvir		btn:BTF1_31422 hypothetical protein	False	0.242	83	1.735e-15	YP_009610627.1	YP_009610627.1 exonuclease/helicase [Streptomyces phage Mildred21]	False	0.294	78	3.034e-15								PD-(D/E)XK nuclease superfamily [PF13366.6]		sp|Q8QL42|Y207_SIRV1 Uncharacterized protein 207; Xu	Xu	0		1	2	False	F
2952	archvir_cat_2_VIRSorter_A03_NODE_829_length_15745_cov_30_984704-cat_2_VIRSorter_A03_NODE_829_length_15745_cov_30_984704-cat_2__full-cat_1_12	archvir_cat_2_VIRSorter_A03_NODE_829_length_15745_cov_30_984704-cat_2_VIRSorter_A03_NODE_829_length_15745_cov_30_984704-cat_2__full-cat_1	12	15123	15743	-1	C	no	Non-arch	Non-archvir		btn:BTF1_31422 hypothetical protein	False	0.243	72	6.31e-12	YP_009611079.1	YP_009611079.1 exonuclease/helicase [Streptomyces phage Paradiddles]	False	0.281	73	8.219e-14										sp|Q8QL42|Y207_SIRV1 Uncharacterized protein 207; Xu	Xu	0		1	5	False	F
6936	archvir_cat_2_VIRSorter_A10_NODE_1528_length_12907_cov_20_939542-cat_2_VIRSorter_A10_NODE_1528_length_12907_cov_20_939542-cat_2__full-cat_1_5	archvir_cat_2_VIRSorter_A10_NODE_1528_length_12907_cov_20_939542-cat_2_VIRSorter_A10_NODE_1528_length_12907_cov_20_939542-cat_2__full-cat_1	5	1695	2357	1	C	no	Non-arch	Non-archvir		btn:BTF1_31422 hypothetical protein	False	0.265	82	4.243e-15	YP_009611079.1	YP_009611079.1 exonuclease/helicase [Streptomyces phage Paradiddles]	False	0.28	72	2.117e-13										sp|Q8QL42|Y207_SIRV1 Uncharacterized protein 207; Xu	Xu	0		1	2	False	F
6967	archvir_cat_2_VIRSorter_A10_NODE_596_length_21573_cov_5_130124-cat_2_VIRSorter_A10_NODE_596_length_21573_cov_5_130124-cat_2__full-cat_1_20	archvir_cat_2_VIRSorter_A10_NODE_596_length_21573_cov_5_130124-cat_2_VIRSorter_A10_NODE_596_length_21573_cov_5_130124-cat_2__full-cat_1	20	16613	17395	-1	C	no	Non-arch	Non-archvir		btn:BTF1_31422 hypothetical protein	False	0.242	78	4.011e-13	YP_009611079.1	YP_009611079.1 exonuclease/helicase [Streptomyces phage Paradiddles]	False	0.321	73	2.608e-13										sp|Q8QL42|Y207_SIRV1 Uncharacterized protein 207; Xu	Xu	0		1	2	False	F
7785	archvir_cat_2_VIRSorter_A12_NODE_1256_length_11622_cov_8_857958-cat_2_VIRSorter_A12_NODE_1256_length_11622_cov_8_857958-cat_2__full-cat_1_5	archvir_cat_2_VIRSorter_A12_NODE_1256_length_11622_cov_8_857958-cat_2_VIRSorter_A12_NODE_1256_length_11622_cov_8_857958-cat_2__full-cat_1	5	1695	2357	1	C	no	Non-arch	Non-archvir		btn:BTF1_31422 hypothetical protein	False	0.265	82	4.243e-15	YP_009611079.1	YP_009611079.1 exonuclease/helicase [Streptomyces phage Paradiddles]	False	0.28	72	2.117e-13										sp|Q8QL42|Y207_SIRV1 Uncharacterized protein 207; Xu	Xu	0		1	2	False	F
10147	archvir_cat_2_VIRSorter_A15_NODE_1985_length_14103_cov_10_323818-cat_2_VIRSorter_A15_NODE_1985_length_14103_cov_10_323818-cat_2__full-cat_1_15	archvir_cat_2_VIRSorter_A15_NODE_1985_length_14103_cov_10_323818-cat_2_VIRSorter_A15_NODE_1985_length_14103_cov_10_323818-cat_2__full-cat_1	15	11771	12454	-1	C	no	Non-arch	Non-archvir		btn:BTF1_31422 hypothetical protein	False	0.241	70	8.582e-11	YP_009611079.1	YP_009611079.1 exonuclease/helicase [Streptomyces phage Paradiddles]	False	0.276	63	4.656e-10										sp|Q8QL42|Y207_SIRV1 Uncharacterized protein 207; Xu	Xu	0		1	2	False	F
10438	archvir_cat_2_VIRSorter_A16_NODE_1564_length_12183_cov_11_271933-cat_2_VIRSorter_A16_NODE_1564_length_12183_cov_11_271933-cat_2__full-cat_1_5	archvir_cat_2_VIRSorter_A16_NODE_1564_length_12183_cov_11_271933-cat_2_VIRSorter_A16_NODE_1564_length_12183_cov_11_271933-cat_2__full-cat_1	5	1577	2260	1	C	no	Non-arch	Non-archvir		btn:BTF1_31422 hypothetical protein	False	0.241	70	8.582e-11	YP_009611079.1	YP_009611079.1 exonuclease/helicase [Streptomyces phage Paradiddles]	False	0.276	63	4.656e-10										sp|Q8QL42|Y207_SIRV1 Uncharacterized protein 207; Xu	Xu	0		1	2	False	F
12897	archvir_cat_2_VIRSorter_A22_NODE_2418_length_10058_cov_22_534140-cat_2_VIRSorter_A22_NODE_2418_length_10058_cov_22_534140-cat_2__full-cat_1_5	archvir_cat_2_VIRSorter_A22_NODE_2418_length_10058_cov_22_534140-cat_2_VIRSorter_A22_NODE_2418_length_10058_cov_22_534140-cat_2__full-cat_1	5	1695	2357	1	C	no	Non-arch	Non-archvir		btn:BTF1_31422 hypothetical protein	False	0.265	82	4.243e-15	YP_009611079.1	YP_009611079.1 exonuclease/helicase [Streptomyces phage Paradiddles]	False	0.28	72	2.117e-13										sp|Q8QL42|Y207_SIRV1 Uncharacterized protein 207; Xu	Xu	0		1	2	False	F
1096	archvir_cat_1_VIRSorter_A11B_NODE_796_length_13025_cov_4_860756-cat_2_VIRSorter_A11B_NODE_796_length_13025_cov_4_860756-cat_2__full-cat_1_14	archvir_cat_1_VIRSorter_A11B_NODE_796_length_13025_cov_4_860756-cat_2_VIRSorter_A11B_NODE_796_length_13025_cov_4_860756-cat_2__full-cat_1	14	11247	11591	1	C	no	Non-arch	Non-archvir		cyc:PCC7424_4219 ribonuclease H	False	0.347	67	2.704e-11	YP_009612303.1	YP_009612303.1 phosphoglycerate mutase family protein [Agrobacterium phage Atu_ph07]	False	0.315	61	1.009e-10								Reverse transcriptase-like [PF13456.6]				0		1	4	False	F
2702	archvir_cat_1_VIRSorter_A21_NODE_78_length_52668_cov_29_907437-cat_2_VIRSorter_A21_NODE_78_length_52668_cov_29_907437-cat_2__full-cat_1_14	archvir_cat_1_VIRSorter_A21_NODE_78_length_52668_cov_29_907437-cat_2_VIRSorter_A21_NODE_78_length_52668_cov_29_907437-cat_2__full-cat_1	14	11187	11531	1	C	no	Non-arch	Non-archvir		cyc:PCC7424_4219 ribonuclease H	False	0.347	67	2.704e-11	YP_009612303.1	YP_009612303.1 phosphoglycerate mutase family protein [Agrobacterium phage Atu_ph07]	False	0.315	61	1.009e-10								Reverse transcriptase-like [PF13456.6]				0		1	1	False
2433	archvir_cat_1_VIRSorter_A17B_NODE_761_length_16363_cov_10_334744-cat_2_VIRSorter_A17B_NODE_761_length_16363_cov_10_334744-cat_2__full-cat_1_20	archvir_cat_1_VIRSorter_A17B_NODE_761_length_16363_cov_10_334744-cat_2_VIRSorter_A17B_NODE_761_length_16363_cov_10_334744-cat_2__full-cat_1	20	10499	10906	-1	C	no	Non-arch	Non-archvir	K03469	dku:Desku_0739 ribonuclease H; K03469 ribonuclease HI [EC:3.1.26.4]	False	0.359	77	1.673e-14	YP_009612303.1	YP_009612303.1 phosphoglycerate mutase family protein [Agrobacterium phage Atu_ph07]	False	0.33	64	1.732e-11								Reverse transcriptase-like [PF13456.6]				0		2	2	False
10431	archvir_cat_2_VIRSorter_A16_NODE_1480_length_12731_cov_7_845377-cat_3_VIRSorter_A16_NODE_1480_length_12731_cov_7_845377-cat_3__full-cat_2_29	archvir_cat_2_VIRSorter_A16_NODE_1480_length_12731_cov_7_845377-cat_3_VIRSorter_A16_NODE_1480_length_12731_cov_7_845377-cat_3__full-cat_2	29	12105	12458	-1	C	no	Non-arch	Non-archvir	K03469	dku:Desku_0739 ribonuclease H; K03469 ribonuclease HI [EC:3.1.26.4]	False	0.345	71	9.458e-13	YP_009612303.1	YP_009612303.1 phosphoglycerate mutase family protein [Agrobacterium phage Atu_ph07]	False	0.315	60	2.117e-10								Reverse transcriptase-like [PF13456.6]				0		1	4	False	F
11260	archvir_cat_2_VIRSorter_A17_NODE_1903_length_12375_cov_6_446916-cat_2_VIRSorter_A17_NODE_1903_length_12375_cov_6_446916-cat_2__full-cat_1_16	archvir_cat_2_VIRSorter_A17_NODE_1903_length_12375_cov_6_446916-cat_2_VIRSorter_A17_NODE_1903_length_12375_cov_6_446916-cat_2__full-cat_1	16	10073	10441	1	C	no	Non-arch	Non-archvir	K03469	dku:Desku_0739 ribonuclease H; K03469 ribonuclease HI [EC:3.1.26.4]	False	0.403	69	5.548e-12	YP_009612303.1	YP_009612303.1 phosphoglycerate mutase family protein [Agrobacterium phage Atu_ph07]	False	0.323	65	4.254e-12								Reverse transcriptase-like [PF13456.6]				0		2	4	False	F
3246	archvir_cat_2_VIRSorter_A04_NODE_255_length_37166_cov_28_835224-cat_2_VIRSorter_A04_NODE_255_length_37166_cov_28_835224-cat_2__full-cat_1_7	archvir_cat_2_VIRSorter_A04_NODE_255_length_37166_cov_28_835224-cat_2_VIRSorter_A04_NODE_255_length_37166_cov_28_835224-cat_2__full-cat_1	7	2660	3907	1	C	no	Non-arch	Non-archvir	K02314	cjd:JJD26997_1371 dnaB; replicative DNA helicase (EC:3.6.1.-); K02314 replicative DNA helicase [EC:3.6.4.12]	False	0.211	82	8.506e-14	YP_009622630.1	YP_009622630.1 DNA helicase [Streptomyces phage BillNye]	False	0.221	100	3.555e-21								DnaB-like helicase C terminal domain [PF03796.15]; KaiC [PF06745.13]; AAA domain [PF13481.6]		sp|P04530|VG41_BPT4 ATP-dependent helicase 41; XhXr	Xh;Xr	0		1	1	False	VF
5565	archvir_cat_2_VIRSorter_A09B_NODE_2_length_103818_cov_11_522489-cat_2_VIRSorter_A09B_NODE_2_length_103818_cov_11_522489-cat_2__full-cat_1_41	archvir_cat_2_VIRSorter_A09B_NODE_2_length_103818_cov_11_522489-cat_2_VIRSorter_A09B_NODE_2_length_103818_cov_11_522489-cat_2__full-cat_1	41	24048	25214	1	A	no	Non-arch	Non-archvir		del:DelCs14_2654 DNA methylase N-4/N-6 domain-containing protein	True	0.493	382	1.606e-115	YP_009636483.1	YP_009636483.1 DNA methylase [Mycobacterium virus Dlane]	False	0.446	321	4.87e-96								DNA methylase [PF01555.18]		sp|A6WWI2|MTB1_OCHA4 Modification methylase BabI; XhXr	Xh;Xr	0		1	2	False	V
3657	archvir_cat_2_VIRSorter_A04_NODE_91_length_70482_cov_15_655643-cat_2_VIRSorter_A04_NODE_91_length_70482_cov_15_655643-cat_2__full-cat_1_38	archvir_cat_2_VIRSorter_A04_NODE_91_length_70482_cov_15_655643-cat_2_VIRSorter_A04_NODE_91_length_70482_cov_15_655643-cat_2__full-cat_1	38	29256	30752	1	C	no	Non-arch	Non-archvir		del:DelCs14_2654 DNA methylase N-4/N-6 domain-containing protein	False	0.404	333	9.885e-97	YP_009637308.1	YP_009637308.1 DNA methylase [Mycobacterium virus Museum]	False	0.386	308	7.631e-90								DNA methylase [PF01555.18]		sp|P29538|MTH1_HAEPA Modification methylase HpaI; XhXp	Xp;Xh	0		1	2	False
9392	archvir_cat_2_VIRSorter_A14B_NODE_7_length_88086_cov_19_537742-cat_2_VIRSorter_A14B_NODE_7_length_88086_cov_19_537742-cat_2__full-cat_1_60	archvir_cat_2_VIRSorter_A14B_NODE_7_length_88086_cov_19_537742-cat_2_VIRSorter_A14B_NODE_7_length_88086_cov_19_537742-cat_2__full-cat_1	60	54061	55500	1	C	no	Non-arch	Non-archvir		dpt:Deipr_2354 UvrD/REP helicase	False	0.257	176	9.557e-44	YP_009639606.1	YP_009639606.1 superfamily I DNA/RNA helicase [Salinibacter virus M31CR41-2]	False	0.307	228	7.573e-63								UvrD/REP helicase N-terminal domain [PF00580.21]; AAA domain [PF13245.6]; UvrD-like helicase C-terminal domain [PF13361.6]; UvrD-like helicase C-terminal domain [PF13538.6]; Viral (Superfamily 1) RNA helicase [PF01443.18]		sp|F1ND48|FBH1_CHICK F-box DNA helicase 1; Xh	Xh	0		1	1	False
9882	archvir_cat_2_VIRSorter_A14_NODE_24_length_75389_cov_13_047177-cat_2_VIRSorter_A14_NODE_24_length_75389_cov_13_047177-cat_2__full-cat_1_60	archvir_cat_2_VIRSorter_A14_NODE_24_length_75389_cov_13_047177-cat_2_VIRSorter_A14_NODE_24_length_75389_cov_13_047177-cat_2__full-cat_1	60	32978	34417	-1	C	no	Non-arch	Non-archvir		dpt:Deipr_2354 UvrD/REP helicase	False	0.257	176	9.557e-44	YP_009639606.1	YP_009639606.1 superfamily I DNA/RNA helicase [Salinibacter virus M31CR41-2]	False	0.307	228	7.573e-63								UvrD/REP helicase N-terminal domain [PF00580.21]; AAA domain [PF13245.6]; UvrD-like helicase C-terminal domain [PF13361.6]; UvrD-like helicase C-terminal domain [PF13538.6]; Viral (Superfamily 1) RNA helicase [PF01443.18]		sp|F1ND48|FBH1_CHICK F-box DNA helicase 1; Xh	Xh	0		1	1	False
10324	archvir_cat_2_VIRSorter_A16_NODE_111_length_86920_cov_17_628872-cat_2_VIRSorter_A16_NODE_111_length_86920_cov_17_628872-cat_2__full-cat_1_60	archvir_cat_2_VIRSorter_A16_NODE_111_length_86920_cov_17_628872-cat_2_VIRSorter_A16_NODE_111_length_86920_cov_17_628872-cat_2__full-cat_1	60	31524	32963	-1	C	no	Non-arch	Non-archvir		dpt:Deipr_2354 UvrD/REP helicase	False	0.257	176	9.557e-44	YP_009639606.1	YP_009639606.1 superfamily I DNA/RNA helicase [Salinibacter virus M31CR41-2]	False	0.307	228	7.573e-63								UvrD/REP helicase N-terminal domain [PF00580.21]; AAA domain [PF13245.6]; UvrD-like helicase C-terminal domain [PF13361.6]; UvrD-like helicase C-terminal domain [PF13538.6]; Viral (Superfamily 1) RNA helicase [PF01443.18]		sp|F1ND48|FBH1_CHICK F-box DNA helicase 1; Xh	Xh	0		1	2	False
10612	archvir_cat_2_VIRSorter_A17B_NODE_10_length_87929_cov_31_051449-cat_2_VIRSorter_A17B_NODE_10_length_87929_cov_31_051449-cat_2__full-cat_1_60	archvir_cat_2_VIRSorter_A17B_NODE_10_length_87929_cov_31_051449-cat_2_VIRSorter_A17B_NODE_10_length_87929_cov_31_051449-cat_2__full-cat_1	60	53960	55399	1	C	no	Non-arch	Non-archvir		dpt:Deipr_2354 UvrD/REP helicase	False	0.257	176	9.557e-44	YP_009639606.1	YP_009639606.1 superfamily I DNA/RNA helicase [Salinibacter virus M31CR41-2]	False	0.308	229	3.012e-63								UvrD/REP helicase N-terminal domain [PF00580.21]; AAA domain [PF13245.6]; UvrD-like helicase C-terminal domain [PF13361.6]; UvrD-like helicase C-terminal domain [PF13538.6]; Viral (Superfamily 1) RNA helicase [PF01443.18]		sp|F1ND48|FBH1_CHICK F-box DNA helicase 1; Xh	Xh	0		1	1	False
11638	archvir_cat_2_VIRSorter_A17_NODE_60_length_93272_cov_41_962013-cat_2_VIRSorter_A17_NODE_60_length_93272_cov_41_962013-cat_2__full-cat_1_60	archvir_cat_2_VIRSorter_A17_NODE_60_length_93272_cov_41_962013-cat_2_VIRSorter_A17_NODE_60_length_93272_cov_41_962013-cat_2__full-cat_1	60	54061	55500	1	C	no	Non-arch	Non-archvir		dpt:Deipr_2354 UvrD/REP helicase	False	0.257	176	9.557e-44	YP_009639606.1	YP_009639606.1 superfamily I DNA/RNA helicase [Salinibacter virus M31CR41-2]	False	0.308	229	3.012e-63								UvrD/REP helicase N-terminal domain [PF00580.21]; AAA domain [PF13245.6]; UvrD-like helicase C-terminal domain [PF13361.6]; UvrD-like helicase C-terminal domain [PF13538.6]; Viral (Superfamily 1) RNA helicase [PF01443.18]		sp|F1ND48|FBH1_CHICK F-box DNA helicase 1; Xh	Xh	0		1	2	False
11957	archvir_cat_2_VIRSorter_A20_NODE_114_length_80802_cov_20_227439-cat_2_VIRSorter_A20_NODE_114_length_80802_cov_20_227439-cat_2__full-cat_1_52	archvir_cat_2_VIRSorter_A20_NODE_114_length_80802_cov_20_227439-cat_2_VIRSorter_A20_NODE_114_length_80802_cov_20_227439-cat_2__full-cat_1	52	40972	42411	1	C	no	Non-arch	Non-archvir		dpt:Deipr_2354 UvrD/REP helicase	False	0.257	176	9.557e-44	YP_009639606.1	YP_009639606.1 superfamily I DNA/RNA helicase [Salinibacter virus M31CR41-2]	False	0.307	228	7.573e-63								UvrD/REP helicase N-terminal domain [PF00580.21]; AAA domain [PF13245.6]; UvrD-like helicase C-terminal domain [PF13361.6]; UvrD-like helicase C-terminal domain [PF13538.6]; Viral (Superfamily 1) RNA helicase [PF01443.18]		sp|F1ND48|FBH1_CHICK F-box DNA helicase 1; Xh	Xh	0		1	2	False
12802	archvir_cat_2_VIRSorter_A21_NODE_74_length_53176_cov_30_417462-cat_2_VIRSorter_A21_NODE_74_length_53176_cov_30_417462-cat_2__full-cat_1_52	archvir_cat_2_VIRSorter_A21_NODE_74_length_53176_cov_30_417462-cat_2_VIRSorter_A21_NODE_74_length_53176_cov_30_417462-cat_2__full-cat_1	52	40840	42279	1	C	no	Non-arch	Non-archvir		dpt:Deipr_2354 UvrD/REP helicase	False	0.257	176	9.557e-44	YP_009639606.1	YP_009639606.1 superfamily I DNA/RNA helicase [Salinibacter virus M31CR41-2]	False	0.307	228	7.573e-63								UvrD/REP helicase N-terminal domain [PF00580.21]; AAA domain [PF13245.6]; UvrD-like helicase C-terminal domain [PF13361.6]; UvrD-like helicase C-terminal domain [PF13538.6]; Viral (Superfamily 1) RNA helicase [PF01443.18]		sp|F1ND48|FBH1_CHICK F-box DNA helicase 1; Xh	Xh	0		1	2	False
2941	archvir_cat_2_VIRSorter_A03_NODE_829_length_15745_cov_30_984704-cat_2_VIRSorter_A03_NODE_829_length_15745_cov_30_984704-cat_2__full-cat_1_1	archvir_cat_2_VIRSorter_A03_NODE_829_length_15745_cov_30_984704-cat_2_VIRSorter_A03_NODE_829_length_15745_cov_30_984704-cat_2__full-cat_1	1	73	2181	-1	C	no	Non-arch	Non-archvir		mrh:MycrhN_3452 HNH endonuclease	False	0.647	120	6.912e-25	YP_009646891.1	YP_009646891.1 H-N-H endonuclease F-TflIV [Escherichia virus BF23]	False	0.497	82	6.772e-15								PAP2 superfamily [PF01569.21]		REFSEQ hypothetical protein; Xu	Xu	1		1	5	False	F
10453	archvir_cat_2_VIRSorter_A16_NODE_629_length_22945_cov_9_745173-cat_2_VIRSorter_A16_NODE_629_length_22945_cov_9_745173-cat_2__full-cat_1_4	archvir_cat_2_VIRSorter_A16_NODE_629_length_22945_cov_9_745173-cat_2_VIRSorter_A16_NODE_629_length_22945_cov_9_745173-cat_2__full-cat_1	4	6210	12047	1	C	no	Non-arch	Non-archvir		cat:CA2559_06760 outer membrane protein	False	0.228	169	6.483e-39	YP_009701902.1	YP_009701902.1 Chlorovirus glycoprotein repeat domain-containing protein [Paramecium bursaria Chlorella virus CVA-1]	False	0.188	216	7.325e-55										REFSEQ hypothetical protein; Xu	Xu	0		0	2	False
3824	archvir_cat_2_VIRSorter_A05B_NODE_18_length_73589_cov_7_910096-cat_2_VIRSorter_A05B_NODE_18_length_73589_cov_7_910096-cat_2__full-cat_1_43	archvir_cat_2_VIRSorter_A05B_NODE_18_length_73589_cov_7_910096-cat_2_VIRSorter_A05B_NODE_18_length_73589_cov_7_910096-cat_2__full-cat_1	43	47836	65373	1	C	no	Non-arch	Non-archvir		meh:M301_0473 hypothetical protein	False	0.236	77	1.77e-10	YP_214641.1	YP_214641.1 baseplate wedge initiator [Prochlorococcus phage P-SSM4]	False	0.308	102	1.038e-19												0		0	1	False
6148	archvir_cat_2_VIRSorter_A09B_NODE_9_length_81789_cov_14_271503-cat_2_VIRSorter_A09B_NODE_9_length_81789_cov_14_271503-cat_2__full-cat_1_23	archvir_cat_2_VIRSorter_A09B_NODE_9_length_81789_cov_14_271503-cat_2_VIRSorter_A09B_NODE_9_length_81789_cov_14_271503-cat_2__full-cat_1	23	10307	10900	1	C	no	Non-arch	Non-archvir		wpi:WPa_1044 hypothetical protein	False	0.365	117	3.903e-27	YP_239315.1	YP_239315.1 possible DNA binding protein [Xanthomonas phage Xp15]	False	0.352	109	4.857e-26										REFSEQ hypothetical protein; Xu	Xu	0		1	2	False
2443	archvir_cat_1_VIRSorter_A17B_NODE_986_length_14037_cov_9_735159-cat_1_VIRSorter_A17B_NODE_986_length_14037_cov_9_735159-cat_1__full-cat_1_1	archvir_cat_1_VIRSorter_A17B_NODE_986_length_14037_cov_9_735159-cat_1_VIRSorter_A17B_NODE_986_length_14037_cov_9_735159-cat_1__full-cat_1	1	1	1146	1	C	no	Non-arch	Non-archvir		pmx:PERMA_1815 hypothetical protein	False	0.2	77	2.671e-12	YP_453630.1	YP_453630.1 putative terminase large subunit [Xanthomonas phage OP2]	False	0.196	62	3.219e-09								Terminase RNaseH-like domain [PF17289.2]		sp|Q05219|VG13_BPML5 Gene 13 protein; Xu	Xu	0		0	5	False	F
5563	archvir_cat_2_VIRSorter_A09B_NODE_2_length_103818_cov_11_522489-cat_2_VIRSorter_A09B_NODE_2_length_103818_cov_11_522489-cat_2__full-cat_1_39	archvir_cat_2_VIRSorter_A09B_NODE_2_length_103818_cov_11_522489-cat_2_VIRSorter_A09B_NODE_2_length_103818_cov_11_522489-cat_2__full-cat_1	39	22186	23082	1	C	no	Non-arch	Non-archvir		sba:Sulba_0976 PAPS reductase/FAD synthetase family protein	False	0.363	124	2.513e-28	YP_529615.1	YP_529615.1 hypothetical protein CDBPCV119_gp64 [Clostridium virus phiCD119]	False	0.273	96	1.09e-20								Phosphoadenosine phosphosulfate reductase family [PF01507.19]		sp|P03766|Y290_LAMBD Uncharacterized nin region protein ORF290; Xu	Xu	0		1	2	False
8939	archvir_cat_2_VIRSorter_A14B_NODE_14_length_81696_cov_7_403572-cat_2_VIRSorter_A14B_NODE_14_length_81696_cov_7_403572-cat_2__full-cat_1_21	archvir_cat_2_VIRSorter_A14B_NODE_14_length_81696_cov_7_403572-cat_2_VIRSorter_A14B_NODE_14_length_81696_cov_7_403572-cat_2__full-cat_1	21	13477	14463	1	C	no	Non-arch	Non-archvir		sba:Sulba_0976 PAPS reductase/FAD synthetase family protein	False	0.344	136	5.655e-32	YP_529615.1	YP_529615.1 hypothetical protein CDBPCV119_gp64 [Clostridium virus phiCD119]	False	0.274	106	1.454e-23								Phosphoadenosine phosphosulfate reductase family [PF01507.19]		sp|P03766|Y290_LAMBD Uncharacterized nin region protein ORF290; Xu	Xu	0		1	2	False
9792	archvir_cat_2_VIRSorter_A14_NODE_17_length_83609_cov_8_134895-cat_2_VIRSorter_A14_NODE_17_length_83609_cov_8_134895-cat_2__full-cat_1_70	archvir_cat_2_VIRSorter_A14_NODE_17_length_83609_cov_8_134895-cat_2_VIRSorter_A14_NODE_17_length_83609_cov_8_134895-cat_2__full-cat_1	70	81163	82119	-1	C	no	Non-arch	Non-archvir		sba:Sulba_0976 PAPS reductase/FAD synthetase family protein	False	0.377	137	1.723e-32	YP_529615.1	YP_529615.1 hypothetical protein CDBPCV119_gp64 [Clostridium virus phiCD119]	False	0.317	102	1.785e-22								Phosphoadenosine phosphosulfate reductase family [PF01507.19]		sp|P03766|Y290_LAMBD Uncharacterized nin region protein ORF290; Xu	Xu	0		1	2	False	F
10760	archvir_cat_2_VIRSorter_A17B_NODE_23_length_74642_cov_8_894311-cat_2_VIRSorter_A17B_NODE_23_length_74642_cov_8_894311-cat_2__full-cat_1_14	archvir_cat_2_VIRSorter_A17B_NODE_23_length_74642_cov_8_894311-cat_2_VIRSorter_A17B_NODE_23_length_74642_cov_8_894311-cat_2__full-cat_1	14	8186	9172	1	C	no	Non-arch	Non-archvir		sba:Sulba_0976 PAPS reductase/FAD synthetase family protein	False	0.344	136	5.655e-32	YP_529615.1	YP_529615.1 hypothetical protein CDBPCV119_gp64 [Clostridium virus phiCD119]	False	0.274	106	1.454e-23								Phosphoadenosine phosphosulfate reductase family [PF01507.19]		sp|P03766|Y290_LAMBD Uncharacterized nin region protein ORF290; Xu	Xu	0		1	2	False
10976	archvir_cat_2_VIRSorter_A17B_NODE_7_length_101100_cov_14_982552-cat_1_VIRSorter_A17B_NODE_7_length_101100_cov_14_982552-cat_1__full-cat_1_30	archvir_cat_2_VIRSorter_A17B_NODE_7_length_101100_cov_14_982552-cat_1_VIRSorter_A17B_NODE_7_length_101100_cov_14_982552-cat_1__full-cat_1	30	18232	19188	1	C	no	Non-arch	Non-archvir		sba:Sulba_0976 PAPS reductase/FAD synthetase family protein	False	0.377	137	1.723e-32	YP_529615.1	YP_529615.1 hypothetical protein CDBPCV119_gp64 [Clostridium virus phiCD119]	False	0.317	102	1.785e-22								Phosphoadenosine phosphosulfate reductase family [PF01507.19]		sp|P03766|Y290_LAMBD Uncharacterized nin region protein ORF290; Xu	Xu	0		1	2	False
11738	archvir_cat_2_VIRSorter_A17_NODE_97_length_73438_cov_24_410899-cat_2_VIRSorter_A17_NODE_97_length_73438_cov_24_410899-cat_2__full-cat_1_41	archvir_cat_2_VIRSorter_A17_NODE_97_length_73438_cov_24_410899-cat_2_VIRSorter_A17_NODE_97_length_73438_cov_24_410899-cat_2__full-cat_1	41	54664	55620	-1	C	no	Non-arch	Non-archvir		sba:Sulba_0976 PAPS reductase/FAD synthetase family protein	False	0.377	137	1.723e-32	YP_529615.1	YP_529615.1 hypothetical protein CDBPCV119_gp64 [Clostridium virus phiCD119]	False	0.317	102	1.785e-22								Phosphoadenosine phosphosulfate reductase family [PF01507.19]		sp|P03766|Y290_LAMBD Uncharacterized nin region protein ORF290; Xu	Xu	0		1	2	False
11798	archvir_cat_2_VIRSorter_A17_NODE_98_length_73396_cov_10_689710-cat_2_VIRSorter_A17_NODE_98_length_73396_cov_10_689710-cat_2__full-cat_1_32	archvir_cat_2_VIRSorter_A17_NODE_98_length_73396_cov_10_689710-cat_2_VIRSorter_A17_NODE_98_length_73396_cov_10_689710-cat_2__full-cat_1	32	21829	22815	1	C	no	Non-arch	Non-archvir		sba:Sulba_0976 PAPS reductase/FAD synthetase family protein	False	0.344	136	5.655e-32	YP_529615.1	YP_529615.1 hypothetical protein CDBPCV119_gp64 [Clostridium virus phiCD119]	False	0.274	106	1.454e-23								Phosphoadenosine phosphosulfate reductase family [PF01507.19]		sp|P03766|Y290_LAMBD Uncharacterized nin region protein ORF290; Xu	Xu	0		1	2	False
704	archvir_cat_1_VIRSorter_A09B_NODE_315_length_24562_cov_12_517077-cat_2_VIRSorter_A09B_NODE_315_length_24562_cov_12_517077-cat_2__full-cat_1_3	archvir_cat_1_VIRSorter_A09B_NODE_315_length_24562_cov_12_517077-cat_2_VIRSorter_A09B_NODE_315_length_24562_cov_12_517077-cat_2__full-cat_1	3	2002	3096	-1	C	no	Non-arch	Non-archvir		cpf:CPF_0965 hypothetical protein	False	0.29	96	1.921e-18	YP_764485.1	YP_764485.1 TMP repeat protein [Geobacillus phage GBSV1]	False	0.235	96	3.439e-20										REFSEQ tail tape measure protein; Xu	Xu	0		0	2	False	F
2802	archvir_cat_1_VIRSorter_A22_NODE_391_length_26825_cov_5_589541-cat_2_VIRSorter_A22_NODE_391_length_26825_cov_5_589541-cat_2__full-cat_1_4	archvir_cat_1_VIRSorter_A22_NODE_391_length_26825_cov_5_589541-cat_2_VIRSorter_A22_NODE_391_length_26825_cov_5_589541-cat_2__full-cat_1	4	5128	6966	-1	C	no	Non-arch	Non-archvir		ctc:CTC02120 phage protein	False	0.462	60	1.268e-06	YP_764485.1	YP_764485.1 TMP repeat protein [Geobacillus phage GBSV1]	False	0.254	63	4.367e-09												0		1	2	False
514	archvir_cat_1_VIRSorter_A05_NODE_157_length_46624_cov_6_028324-cat_2_VIRSorter_A05_NODE_157_length_46624_cov_6_028324-cat_2__full-cat_1_9	archvir_cat_1_VIRSorter_A05_NODE_157_length_46624_cov_6_028324-cat_2_VIRSorter_A05_NODE_157_length_46624_cov_6_028324-cat_2__full-cat_1	9	23346	25061	-1	C	no	Non-arch	Non-archvir		fri:FraEuI1c_0261 hypothetical protein	False	0.403	91	3.076e-16	YP_764485.1	YP_764485.1 TMP repeat protein [Geobacillus phage GBSV1]	False	0.35	73	2.817e-12												0		0	2	False
5431	archvir_cat_2_VIRSorter_A09B_NODE_20_length_62424_cov_8_843159-cat_2_VIRSorter_A09B_NODE_20_length_62424_cov_8_843159-cat_2__full-cat_1_41	archvir_cat_2_VIRSorter_A09B_NODE_20_length_62424_cov_8_843159-cat_2_VIRSorter_A09B_NODE_20_length_62424_cov_8_843159-cat_2__full-cat_1	41	39916	41625	1	C	no	Non-arch	Non-archvir		fri:FraEuI1c_0261 hypothetical protein	False	0.339	86	1.162e-14	YP_764485.1	YP_764485.1 TMP repeat protein [Geobacillus phage GBSV1]	False	0.338	78	9.856e-14												0		0	2	False
6188	archvir_cat_2_VIRSorter_A09B_NODE_9_length_81789_cov_14_271503-cat_2_VIRSorter_A09B_NODE_9_length_81789_cov_14_271503-cat_2__full-cat_1_63	archvir_cat_2_VIRSorter_A09B_NODE_9_length_81789_cov_14_271503-cat_2_VIRSorter_A09B_NODE_9_length_81789_cov_14_271503-cat_2__full-cat_1	63	56318	58033	-1	C	no	Non-arch	Non-archvir		fri:FraEuI1c_0261 hypothetical protein	False	0.325	102	2.076e-19	YP_764485.1	YP_764485.1 TMP repeat protein [Geobacillus phage GBSV1]	False	0.266	84	1.138e-15												0		0	1	False
6485	archvir_cat_2_VIRSorter_A09_NODE_24_length_61755_cov_7_737585-cat_2_VIRSorter_A09_NODE_24_length_61755_cov_7_737585-cat_2__full-cat_1_25	archvir_cat_2_VIRSorter_A09_NODE_24_length_61755_cov_7_737585-cat_2_VIRSorter_A09_NODE_24_length_61755_cov_7_737585-cat_2__full-cat_1	25	34468	36183	-1	C	no	Non-arch	Non-archvir		fri:FraEuI1c_0261 hypothetical protein	False	0.325	102	2.076e-19	YP_764485.1	YP_764485.1 TMP repeat protein [Geobacillus phage GBSV1]	False	0.266	84	1.138e-15												0		0	1	False
3352	archvir_cat_2_VIRSorter_A04_NODE_474_length_26275_cov_17_486613-cat_2_VIRSorter_A04_NODE_474_length_26275_cov_17_486613-cat_2__full-cat_2_5	archvir_cat_2_VIRSorter_A04_NODE_474_length_26275_cov_17_486613-cat_2_VIRSorter_A04_NODE_474_length_26275_cov_17_486613-cat_2__full-cat_2	5	3138	3344	-1	C	no	Non-arch			abt:ABED_1967 hypothetical protein	False	0.642	78	6.843e-16														Predicted membrane protein (DUF2061) [PF09834.9]				0		1	3	False	F
2931	archvir_cat_2_VIRSorter_A03_NODE_542_length_20507_cov_8_631527-cat_3_VIRSorter_A03_NODE_542_length_20507_cov_8_631527-cat_3__full-cat_2_21	archvir_cat_2_VIRSorter_A03_NODE_542_length_20507_cov_8_631527-cat_3_VIRSorter_A03_NODE_542_length_20507_cov_8_631527-cat_3__full-cat_2	21	15668	15982	-1	C	no	Non-arch			ack:C380_13990 hypothetical protein	False	0.394	66	3.414e-11																		0		1	3	False	F
3405	archvir_cat_2_VIRSorter_A04_NODE_505_length_25216_cov_15_643059-cat_3_VIRSorter_A04_NODE_505_length_25216_cov_15_643059-cat_3__full-cat_2_13	archvir_cat_2_VIRSorter_A04_NODE_505_length_25216_cov_15_643059-cat_3_VIRSorter_A04_NODE_505_length_25216_cov_15_643059-cat_3__full-cat_2	13	9405	9719	-1	C	no	Non-arch			ack:C380_13990 hypothetical protein	False	0.379	70	1.981e-12																		0		1	3	False
5044	archvir_cat_2_VIRSorter_A08_NODE_216_length_24598_cov_9_948376-cat_3_VIRSorter_A08_NODE_216_length_24598_cov_9_948376-cat_3__full-cat_2_26	archvir_cat_2_VIRSorter_A08_NODE_216_length_24598_cov_9_948376-cat_3_VIRSorter_A08_NODE_216_length_24598_cov_9_948376-cat_3__full-cat_2	26	15482	15826	1	C	no	Non-arch			ack:C380_13990 hypothetical protein	False	0.452	82	1.663e-16																		0		1	3	False
5666	archvir_cat_2_VIRSorter_A09B_NODE_307_length_24772_cov_10_666788-cat_3_VIRSorter_A09B_NODE_307_length_24772_cov_10_666788-cat_3__full-cat_2_32	archvir_cat_2_VIRSorter_A09B_NODE_307_length_24772_cov_10_666788-cat_3_VIRSorter_A09B_NODE_307_length_24772_cov_10_666788-cat_3__full-cat_2	32	20819	21145	-1	C	no	Non-arch			ack:C380_13990 hypothetical protein	False	0.443	81	3.338e-16																		0		1	3	False	F
6652	archvir_cat_2_VIRSorter_A09_NODE_879_length_13497_cov_5_744160-cat_3_VIRSorter_A09_NODE_879_length_13497_cov_5_744160-cat_3__full-cat_2_16	archvir_cat_2_VIRSorter_A09_NODE_879_length_13497_cov_5_744160-cat_3_VIRSorter_A09_NODE_879_length_13497_cov_5_744160-cat_3__full-cat_2	16	11150	11494	-1	C	no	Non-arch			ack:C380_13990 hypothetical protein	False	0.452	82	1.663e-16																		0		1	3	False	F
7474	archvir_cat_2_VIRSorter_A11B_NODE_747_length_13445_cov_5_014040-cat_3_VIRSorter_A11B_NODE_747_length_13445_cov_5_014040-cat_3__full-cat_2_20	archvir_cat_2_VIRSorter_A11B_NODE_747_length_13445_cov_5_014040-cat_3_VIRSorter_A11B_NODE_747_length_13445_cov_5_014040-cat_3__full-cat_2	20	12796	13116	-1	C	no	Non-arch			ack:C380_13990 hypothetical protein	False	0.422	75	2.57e-14																		0		1	4	False	F
10013	archvir_cat_2_VIRSorter_A15B_NODE_100_length_37562_cov_10_584158-cat_3_VIRSorter_A15B_NODE_100_length_37562_cov_10_584158-cat_3__full-cat_2_36	archvir_cat_2_VIRSorter_A15B_NODE_100_length_37562_cov_10_584158-cat_3_VIRSorter_A15B_NODE_100_length_37562_cov_10_584158-cat_3__full-cat_2	36	18428	18742	1	C	no	Non-arch			ack:C380_13990 hypothetical protein	False	0.394	66	3.414e-11																		0		1	3	False
10254	archvir_cat_2_VIRSorter_A15_NODE_918_length_22780_cov_50_601760-cat_3_VIRSorter_A15_NODE_918_length_22780_cov_50_601760-cat_3__full-cat_2_22	archvir_cat_2_VIRSorter_A15_NODE_918_length_22780_cov_50_601760-cat_3_VIRSorter_A15_NODE_918_length_22780_cov_50_601760-cat_3__full-cat_2	22	17618	17932	-1	C	no	Non-arch			ack:C380_13990 hypothetical protein	False	0.394	66	3.414e-11																		0		1	3	False	F
10931	archvir_cat_2_VIRSorter_A17B_NODE_722_length_16717_cov_5_753751-cat_3_VIRSorter_A17B_NODE_722_length_16717_cov_5_753751-cat_3__full-cat_2_9	archvir_cat_2_VIRSorter_A17B_NODE_722_length_16717_cov_5_753751-cat_3_VIRSorter_A17B_NODE_722_length_16717_cov_5_753751-cat_3__full-cat_2	9	4276	4590	1	C	no	Non-arch			ack:C380_13990 hypothetical protein	False	0.394	66	3.414e-11																		0		1	3	False	F
2302	archvir_cat_1_VIRSorter_A16_NODE_2100_length_10057_cov_4_475205-cat_2_VIRSorter_A16_NODE_2100_length_10057_cov_4_475205-cat_2__full-cat_2_9	archvir_cat_1_VIRSorter_A16_NODE_2100_length_10057_cov_4_475205-cat_2_VIRSorter_A16_NODE_2100_length_10057_cov_4_475205-cat_2__full-cat_2	9	4789	6843	1	C	no	Non-arch			actn:L083_0374 phage tail tape measure protein, TP901 family	False	0.699	62	4.928e-07																		0		2	3	False	F
1562	archvir_cat_1_VIRSorter_A13B_NODE_75_length_51105_cov_6_910578-cat_2_VIRSorter_A13B_NODE_75_length_51105_cov_6_910578-cat_2__full-cat_1_50	archvir_cat_1_VIRSorter_A13B_NODE_75_length_51105_cov_6_910578-cat_2_VIRSorter_A13B_NODE_75_length_51105_cov_6_910578-cat_2__full-cat_1	50	49340	50212	-1	C	no	Non-arch		K01640	afl:Aflv_0183 hydroxymethylglutaryl-CoA lyase; K01640 hydroxymethylglutaryl-CoA lyase [EC:4.1.3.4]	False	0.351	164	5.409e-42														HMGL-like [PF00682.19]				0		2	4	False	MKF
7205	archvir_cat_2_VIRSorter_A11B_NODE_11_length_97867_cov_225_335848-cat_2_VIRSorter_A11B_NODE_11_length_97867_cov_225_335848-cat_2__full-cat_1_107	archvir_cat_2_VIRSorter_A11B_NODE_11_length_97867_cov_225_335848-cat_2_VIRSorter_A11B_NODE_11_length_97867_cov_225_335848-cat_2__full-cat_1	107	91666	92493	1	C	no	Non-arch		K01640	afl:Aflv_0183 hydroxymethylglutaryl-CoA lyase; K01640 hydroxymethylglutaryl-CoA lyase [EC:4.1.3.4]	False	0.37	179	3.158e-47														HMGL-like [PF00682.19]				0		2	2	False	MK
7709	archvir_cat_2_VIRSorter_A11_NODE_29_length_88072_cov_187_684106-cat_2_VIRSorter_A11_NODE_29_length_88072_cov_187_684106-cat_2__full-cat_1_82	archvir_cat_2_VIRSorter_A11_NODE_29_length_88072_cov_187_684106-cat_2_VIRSorter_A11_NODE_29_length_88072_cov_187_684106-cat_2__full-cat_1	82	86175	87002	-1	C	no	Non-arch		K01640	afl:Aflv_0183 hydroxymethylglutaryl-CoA lyase; K01640 hydroxymethylglutaryl-CoA lyase [EC:4.1.3.4]	False	0.37	179	3.158e-47														HMGL-like [PF00682.19]				0		2	2	False	MKF
7974	archvir_cat_2_VIRSorter_A13B_NODE_18_length_100427_cov_301_143616-cat_2_VIRSorter_A13B_NODE_18_length_100427_cov_301_143616-cat_2__full-cat_1_47	archvir_cat_2_VIRSorter_A13B_NODE_18_length_100427_cov_301_143616-cat_2_VIRSorter_A13B_NODE_18_length_100427_cov_301_143616-cat_2__full-cat_1	47	58769	59596	-1	C	no	Non-arch		K01640	afl:Aflv_0183 hydroxymethylglutaryl-CoA lyase; K01640 hydroxymethylglutaryl-CoA lyase [EC:4.1.3.4]	False	0.37	179	3.158e-47														HMGL-like [PF00682.19]				0		2	2	False	MK
8824	archvir_cat_2_VIRSorter_A13_NODE_31_length_93248_cov_172_852714-cat_2_VIRSorter_A13_NODE_31_length_93248_cov_172_852714-cat_2__full-cat_1_98	archvir_cat_2_VIRSorter_A13_NODE_31_length_93248_cov_172_852714-cat_2_VIRSorter_A13_NODE_31_length_93248_cov_172_852714-cat_2__full-cat_1	98	91351	92178	-1	C	no	Non-arch		K01640	afl:Aflv_0183 hydroxymethylglutaryl-CoA lyase; K01640 hydroxymethylglutaryl-CoA lyase [EC:4.1.3.4]	False	0.37	179	3.158e-47														HMGL-like [PF00682.19]				0		2	2	False	MKF
9003	archvir_cat_2_VIRSorter_A14B_NODE_14_length_81696_cov_7_403572-cat_2_VIRSorter_A14B_NODE_14_length_81696_cov_7_403572-cat_2__full-cat_1_85	archvir_cat_2_VIRSorter_A14B_NODE_14_length_81696_cov_7_403572-cat_2_VIRSorter_A14B_NODE_14_length_81696_cov_7_403572-cat_2__full-cat_1	85	79931	80803	-1	C	no	Non-arch		K01640	afl:Aflv_0183 hydroxymethylglutaryl-CoA lyase; K01640 hydroxymethylglutaryl-CoA lyase [EC:4.1.3.4]	False	0.351	164	5.409e-42														HMGL-like [PF00682.19]				0		2	4	False	MKF
9286	archvir_cat_2_VIRSorter_A14B_NODE_71_length_47736_cov_25_757451-cat_2_VIRSorter_A14B_NODE_71_length_47736_cov_25_757451-cat_2__full-cat_1_4	archvir_cat_2_VIRSorter_A14B_NODE_71_length_47736_cov_25_757451-cat_2_VIRSorter_A14B_NODE_71_length_47736_cov_25_757451-cat_2__full-cat_1	4	1443	2270	1	C	no	Non-arch		K01640	afl:Aflv_0183 hydroxymethylglutaryl-CoA lyase; K01640 hydroxymethylglutaryl-CoA lyase [EC:4.1.3.4]	False	0.37	179	3.158e-47														HMGL-like [PF00682.19]				0		2	2	False	MKF
11503	archvir_cat_2_VIRSorter_A17_NODE_348_length_35251_cov_31_155898-cat_2_VIRSorter_A17_NODE_348_length_35251_cov_31_155898-cat_2__full-cat_1_31	archvir_cat_2_VIRSorter_A17_NODE_348_length_35251_cov_31_155898-cat_2_VIRSorter_A17_NODE_348_length_35251_cov_31_155898-cat_2__full-cat_1	31	29221	30048	-1	C	no	Non-arch		K01640	afl:Aflv_0183 hydroxymethylglutaryl-CoA lyase; K01640 hydroxymethylglutaryl-CoA lyase [EC:4.1.3.4]	False	0.37	179	3.158e-47														HMGL-like [PF00682.19]				0		2	2	False	MK
5043	archvir_cat_2_VIRSorter_A08_NODE_216_length_24598_cov_9_948376-cat_3_VIRSorter_A08_NODE_216_length_24598_cov_9_948376-cat_3__full-cat_2_25	archvir_cat_2_VIRSorter_A08_NODE_216_length_24598_cov_9_948376-cat_3_VIRSorter_A08_NODE_216_length_24598_cov_9_948376-cat_3__full-cat_2	25	14796	15455	1	C	no	Non-arch			amk:AMBLS11_12410 phage putative head morphogenesis protein, SPP1 gp7	False	0.317	70	5.336e-11																		0		1	3	False
5655	archvir_cat_2_VIRSorter_A09B_NODE_307_length_24772_cov_10_666788-cat_3_VIRSorter_A09B_NODE_307_length_24772_cov_10_666788-cat_3__full-cat_2_21	archvir_cat_2_VIRSorter_A09B_NODE_307_length_24772_cov_10_666788-cat_3_VIRSorter_A09B_NODE_307_length_24772_cov_10_666788-cat_3__full-cat_2	21	16545	17219	-1	C	no	Non-arch			amk:AMBLS11_12410 phage putative head morphogenesis protein, SPP1 gp7	False	0.338	69	1.09e-10																		0		1	3	False
6653	archvir_cat_2_VIRSorter_A09_NODE_879_length_13497_cov_5_744160-cat_3_VIRSorter_A09_NODE_879_length_13497_cov_5_744160-cat_3__full-cat_2_17	archvir_cat_2_VIRSorter_A09_NODE_879_length_13497_cov_5_744160-cat_3_VIRSorter_A09_NODE_879_length_13497_cov_5_744160-cat_3__full-cat_2	17	11521	12180	-1	C	no	Non-arch			amk:AMBLS11_12410 phage putative head morphogenesis protein, SPP1 gp7	False	0.317	70	5.336e-11																		0		1	4	False	F
13270	archvir_virsorter_Halobacteria_gi_381414467__full-cat_2_4	archvir_virsorter_Halobacteria_gi_381414467__full-cat_2	4	4611	5570	1	C	no	Non-arch			aqu:100639467 uncharacterized protein C3orf32-like	False	0.394	61	2.703e-07														DnaJ central domain [PF00684.19]				0		2	3	False	F
14421	archvir_virsorter_Halobacteria_gi_448700956__full-cat_2_4	archvir_virsorter_Halobacteria_gi_448700956__full-cat_2	4	4653	5612	1	C	no	Non-arch			aqu:100639467 uncharacterized protein C3orf32-like	False	0.394	61	2.703e-07														DnaJ central domain [PF00684.19]				0		2	3	False	F
3513	archvir_cat_2_VIRSorter_A04_NODE_82_length_74282_cov_28_876177-cat_2_VIRSorter_A04_NODE_82_length_74282_cov_28_876177-cat_2__full-cat_1_15	archvir_cat_2_VIRSorter_A04_NODE_82_length_74282_cov_28_876177-cat_2_VIRSorter_A04_NODE_82_length_74282_cov_28_876177-cat_2__full-cat_1	15	6568	8214	-1	C	no	Non-arch			asl:Aeqsu_1520 hypothetical protein	False	0.617	69	1.768e-09																		0		1	2	False
4400	archvir_cat_2_VIRSorter_A05B_NODE_8_length_93295_cov_9_309620-cat_2_VIRSorter_A05B_NODE_8_length_93295_cov_9_309620-cat_2__full-cat_1_8	archvir_cat_2_VIRSorter_A05B_NODE_8_length_93295_cov_9_309620-cat_2_VIRSorter_A05B_NODE_8_length_93295_cov_9_309620-cat_2__full-cat_1	8	6297	7943	1	C	no	Non-arch			asl:Aeqsu_1520 hypothetical protein	False	0.617	69	1.768e-09																		0		1	2	False
12311	archvir_cat_2_VIRSorter_A21_NODE_22_length_103225_cov_12_308869-cat_2_VIRSorter_A21_NODE_22_length_103225_cov_12_308869-cat_2__full-cat_1_16	archvir_cat_2_VIRSorter_A21_NODE_22_length_103225_cov_12_308869-cat_2_VIRSorter_A21_NODE_22_length_103225_cov_12_308869-cat_2__full-cat_1	16	6914	8560	-1	C	no	Non-arch			asl:Aeqsu_1520 hypothetical protein	False	0.617	69	1.768e-09																		0		1	2	False
12427	archvir_cat_2_VIRSorter_A21_NODE_22_length_103225_cov_12_308869-cat_2_VIRSorter_A21_NODE_22_length_103225_cov_12_308869-cat_2__full-cat_1_132	archvir_cat_2_VIRSorter_A21_NODE_22_length_103225_cov_12_308869-cat_2_VIRSorter_A21_NODE_22_length_103225_cov_12_308869-cat_2__full-cat_1	132	99925	101571	-1	C	no	Non-arch			asl:Aeqsu_1520 hypothetical protein	False	0.617	69	1.768e-09																		0		1	2	False	F
3350	archvir_cat_2_VIRSorter_A04_NODE_474_length_26275_cov_17_486613-cat_2_VIRSorter_A04_NODE_474_length_26275_cov_17_486613-cat_2__full-cat_2_3	archvir_cat_2_VIRSorter_A04_NODE_474_length_26275_cov_17_486613-cat_2_VIRSorter_A04_NODE_474_length_26275_cov_17_486613-cat_2__full-cat_2	3	1288	2160	-1	C	no	Non-arch			aym:YM304_15500 hypothetical protein	False	0.246	63	4.808e-08														PD-(D/E)XK nuclease superfamily [PF12705.7]		sp|O64262|VG69_BPMD2 Gene 69 protein; Xu	Xu	0		1	3	False	F
3476	archvir_cat_2_VIRSorter_A04_NODE_759_length_19833_cov_14_548286-cat_2_VIRSorter_A04_NODE_759_length_19833_cov_14_548286-cat_2__full-cat_1_2	archvir_cat_2_VIRSorter_A04_NODE_759_length_19833_cov_14_548286-cat_2_VIRSorter_A04_NODE_759_length_19833_cov_14_548286-cat_2__full-cat_1	2	1355	2674	1	C	no	Non-arch			bba:Bd1641 hypothetical protein	False	0.352	63	1.358e-07																		0		1	2	False	F
5633	archvir_cat_2_VIRSorter_A09B_NODE_2_length_103818_cov_11_522489-cat_2_VIRSorter_A09B_NODE_2_length_103818_cov_11_522489-cat_2__full-cat_1_109	archvir_cat_2_VIRSorter_A09B_NODE_2_length_103818_cov_11_522489-cat_2_VIRSorter_A09B_NODE_2_length_103818_cov_11_522489-cat_2__full-cat_1	109	102167	103057	-1	C	no	Non-arch			bbh:BN112_0926 hmgL; hydroxymethylglutaryl-CoA lyase (EC:4.1.3.4)	False	0.366	169	8.498e-44														HMGL-like [PF00682.19]				0		2	4	False	MKF
9723	archvir_cat_2_VIRSorter_A14_NODE_17_length_83609_cov_8_134895-cat_2_VIRSorter_A14_NODE_17_length_83609_cov_8_134895-cat_2__full-cat_1_1	archvir_cat_2_VIRSorter_A14_NODE_17_length_83609_cov_8_134895-cat_2_VIRSorter_A14_NODE_17_length_83609_cov_8_134895-cat_2__full-cat_1	1	571	1653	1	C	no	Non-arch			bbh:BN112_0926 hmgL; hydroxymethylglutaryl-CoA lyase (EC:4.1.3.4)	False	0.356	167	3.965e-42														HMGL-like [PF00682.19]				0		2	5	False	MKF
11045	archvir_cat_2_VIRSorter_A17B_NODE_7_length_101100_cov_14_982552-cat_1_VIRSorter_A17B_NODE_7_length_101100_cov_14_982552-cat_1__full-cat_1_99	archvir_cat_2_VIRSorter_A17B_NODE_7_length_101100_cov_14_982552-cat_1_VIRSorter_A17B_NODE_7_length_101100_cov_14_982552-cat_1__full-cat_1	99	98767	99849	-1	C	no	Non-arch			bbh:BN112_0926 hmgL; hydroxymethylglutaryl-CoA lyase (EC:4.1.3.4)	False	0.356	167	3.965e-42														HMGL-like [PF00682.19]				0		2	4	False	MKF
5989	archvir_cat_2_VIRSorter_A09B_NODE_4_length_90517_cov_133_072152-cat_2_VIRSorter_A09B_NODE_4_length_90517_cov_133_072152-cat_2__full-cat_1_78	archvir_cat_2_VIRSorter_A09B_NODE_4_length_90517_cov_133_072152-cat_2_VIRSorter_A09B_NODE_4_length_90517_cov_133_072152-cat_2__full-cat_1	78	52965	53528	1	C	no	Non-arch		K10686	bbo:BBOV_I001030 16.m00748; ThiF family domain containing protein; K10686 ubiquitin-activating enzyme E1 C [EC:6.3.2.19]	False	0.336	62	1.53e-08														ThiF family [PF00899.21]				0		2	1	False
6699	archvir_cat_2_VIRSorter_A09_NODE_8_length_89068_cov_63_579342-cat_2_VIRSorter_A09_NODE_8_length_89068_cov_63_579342-cat_2__full-cat_1_44	archvir_cat_2_VIRSorter_A09_NODE_8_length_89068_cov_63_579342-cat_2_VIRSorter_A09_NODE_8_length_89068_cov_63_579342-cat_2__full-cat_1	44	23907	24470	-1	C	no	Non-arch		K10686	bbo:BBOV_I001030 16.m00748; ThiF family domain containing protein; K10686 ubiquitin-activating enzyme E1 C [EC:6.3.2.19]	False	0.336	62	1.53e-08														ThiF family [PF00899.21]				0		2	2	False
6802	archvir_cat_2_VIRSorter_A09_NODE_935_length_12861_cov_3_977120-cat_3_VIRSorter_A09_NODE_935_length_12861_cov_3_977120-cat_3__full-cat_2_21	archvir_cat_2_VIRSorter_A09_NODE_935_length_12861_cov_3_977120-cat_3_VIRSorter_A09_NODE_935_length_12861_cov_3_977120-cat_3__full-cat_2	21	10771	11325	-1	C	no	Non-arch		K10686	bbo:BBOV_I001030 16.m00748; ThiF family domain containing protein; K10686 ubiquitin-activating enzyme E1 C [EC:6.3.2.19]	False	0.356	64	2.262e-09														ThiF family [PF00899.21]				0		2	3	False	F
13553	archvir_virsorter_Halobacteria_gi_448303253-72276-133184__full-cat_1_38	archvir_virsorter_Halobacteria_gi_448303253-72276-133184__full-cat_1	38	28867	29205	-1	C	no	Non-arch			bco:Bcell_2109 hypothetical protein	False	0.366	64	2.277e-10																		0		1	2	False	T
5180	archvir_cat_2_VIRSorter_A08_NODE_51_length_52225_cov_35_337761-cat_2_VIRSorter_A08_NODE_51_length_52225_cov_35_337761-cat_2__full-cat_1_2	archvir_cat_2_VIRSorter_A08_NODE_51_length_52225_cov_35_337761-cat_2_VIRSorter_A08_NODE_51_length_52225_cov_35_337761-cat_2__full-cat_1	2	604	900	1	C	no	Non-arch			bfr:BF3458 hypothetical protein	False	0.576	63	3.356e-10																		0		1	4	False	F
14595	archvir_virsorter_Halobacteria_gi_482989397-13759-33075__full-cat_2_13	archvir_virsorter_Halobacteria_gi_482989397-13759-33075__full-cat_2	13	7502	8791	1	C	no	Non-arch			bgl:bglu_1g03810 hypothetical protein	False	0.255	143	2.427e-33														Bacterial TniB protein [PF05621.11]				0		2	3	False	T
9167	archvir_cat_2_VIRSorter_A14B_NODE_272_length_25991_cov_27_032233-cat_2_VIRSorter_A14B_NODE_272_length_25991_cov_27_032233-cat_2__full-cat_1_6	archvir_cat_2_VIRSorter_A14B_NODE_272_length_25991_cov_27_032233-cat_2_VIRSorter_A14B_NODE_272_length_25991_cov_27_032233-cat_2__full-cat_1	6	4184	5029	-1	C	no	Non-arch		K01640	bha:BH1134 hydroxymethylglutaryl-CoA lyase (EC:4.1.3.4); K01640 hydroxymethylglutaryl-CoA lyase [EC:4.1.3.4]	False	0.415	197	1.643e-53														HMGL-like [PF00682.19]				0		2	1	False	MKF
9799	archvir_cat_2_VIRSorter_A14_NODE_245_length_25445_cov_22_449586-cat_2_VIRSorter_A14_NODE_245_length_25445_cov_22_449586-cat_2__full-cat_1_6	archvir_cat_2_VIRSorter_A14_NODE_245_length_25445_cov_22_449586-cat_2_VIRSorter_A14_NODE_245_length_25445_cov_22_449586-cat_2__full-cat_1	6	4184	5029	-1	C	no	Non-arch		K01640	bha:BH1134 hydroxymethylglutaryl-CoA lyase (EC:4.1.3.4); K01640 hydroxymethylglutaryl-CoA lyase [EC:4.1.3.4]	False	0.415	197	1.643e-53														HMGL-like [PF00682.19]				0		2	1	False	MKF
6434	archvir_cat_2_VIRSorter_A09_NODE_244_length_27543_cov_10_849352-cat_3_VIRSorter_A09_NODE_244_length_27543_cov_10_849352-cat_3__full-cat_2_10	archvir_cat_2_VIRSorter_A09_NODE_244_length_27543_cov_10_849352-cat_3_VIRSorter_A09_NODE_244_length_27543_cov_10_849352-cat_3__full-cat_2	10	6655	7656	-1	C	no	Non-arch		K07465	bsd:BLASA_2682 recombinase B; K07465 putative RecB family exonuclease	False	0.201	64	1.726e-08														PD-(D/E)XK nuclease superfamily [PF12705.7]		sp|O64262|VG69_BPMD2 Gene 69 protein; Xu	Xu	0		1	3	False
3296	archvir_cat_2_VIRSorter_A04_NODE_255_length_37166_cov_28_835224-cat_2_VIRSorter_A04_NODE_255_length_37166_cov_28_835224-cat_2__full-cat_1_57	archvir_cat_2_VIRSorter_A04_NODE_255_length_37166_cov_28_835224-cat_2_VIRSorter_A04_NODE_255_length_37166_cov_28_835224-cat_2__full-cat_1	57	34122	34436	1	C	no	Non-arch			btn:BTF1_29067 hypothetical protein	False	0.44	78	3.539e-15																		0		1	2	False	F
14559	archvir_virsorter_Halobacteria_gi_482989160-1666641-1686042__full-cat_2_7	archvir_virsorter_Halobacteria_gi_482989160-1666641-1686042__full-cat_2	7	4650	5045	1	C	no	Non-arch			caa:Caka_2726 restriction endonuclease	False	0.367	72	1.176e-12														Restriction endonuclease [PF04471.12]				0		2	4	False	TF
10059	archvir_cat_2_VIRSorter_A15B_NODE_357_length_18120_cov_7_882092-cat_2_VIRSorter_A15B_NODE_357_length_18120_cov_7_882092-cat_2__full-cat_1_18	archvir_cat_2_VIRSorter_A15B_NODE_357_length_18120_cov_7_882092-cat_2_VIRSorter_A15B_NODE_357_length_18120_cov_7_882092-cat_2__full-cat_1	18	14705	15853	1	A	no	Non-arch		K02058	cag:Cagg_0432 basic membrane lipoprotein; K02058 simple sugar transport system substrate-binding protein	True	0.563	385	1.396e-116														ABC transporter substrate-binding protein PnrA-like [PF02608.14]				0		1	2	False	MF
10078	archvir_cat_2_VIRSorter_A15_NODE_1345_length_17917_cov_16_552850-cat_2_VIRSorter_A15_NODE_1345_length_17917_cov_16_552850-cat_2__full-cat_1_17	archvir_cat_2_VIRSorter_A15_NODE_1345_length_17917_cov_16_552850-cat_2_VIRSorter_A15_NODE_1345_length_17917_cov_16_552850-cat_2__full-cat_1	17	14502	15650	1	A	no	Non-arch		K02058	cag:Cagg_0432 basic membrane lipoprotein; K02058 simple sugar transport system substrate-binding protein	True	0.563	385	1.396e-116														ABC transporter substrate-binding protein PnrA-like [PF02608.14]				0		1	2	False	MF
3029	archvir_cat_2_VIRSorter_A04_NODE_1178_length_14702_cov_6_827541-cat_2_VIRSorter_A04_NODE_1178_length_14702_cov_6_827541-cat_2__full-cat_2_11	archvir_cat_2_VIRSorter_A04_NODE_1178_length_14702_cov_6_827541-cat_2_VIRSorter_A04_NODE_1178_length_14702_cov_6_827541-cat_2__full-cat_2	11	9041	10036	1	C	no	Non-arch			cjk:jk0950 recombinase B	False	0.2	65	9.553e-09														PD-(D/E)XK nuclease superfamily [PF12705.7]		sp|O64262|VG69_BPMD2 Gene 69 protein; Xu	Xu	0		1	3	False	F
3715	archvir_cat_2_VIRSorter_A05B_NODE_15_length_81333_cov_12_872832-cat_2_VIRSorter_A05B_NODE_15_length_81333_cov_12_872832-cat_2__full-cat_1_12	archvir_cat_2_VIRSorter_A05B_NODE_15_length_81333_cov_12_872832-cat_2_VIRSorter_A05B_NODE_15_length_81333_cov_12_872832-cat_2__full-cat_1	12	9714	10715	1	C	no	Non-arch			cjk:jk0950 recombinase B	False	0.199	64	2.3e-08														PD-(D/E)XK nuclease superfamily [PF12705.7]		sp|O64262|VG69_BPMD2 Gene 69 protein; Xu	Xu	0		1	2	False
4963	archvir_cat_2_VIRSorter_A05_NODE_99_length_57699_cov_9_243200-cat_2_VIRSorter_A05_NODE_99_length_57699_cov_9_243200-cat_2__full-cat_1_39	archvir_cat_2_VIRSorter_A05_NODE_99_length_57699_cov_9_243200-cat_2_VIRSorter_A05_NODE_99_length_57699_cov_9_243200-cat_2__full-cat_1	39	56302	57303	-1	C	no	Non-arch			cjk:jk0950 recombinase B	False	0.199	64	2.3e-08														PD-(D/E)XK nuclease superfamily [PF12705.7]		sp|O64262|VG69_BPMD2 Gene 69 protein; Xu	Xu	0		1	2	False	F
3243	archvir_cat_2_VIRSorter_A04_NODE_255_length_37166_cov_28_835224-cat_2_VIRSorter_A04_NODE_255_length_37166_cov_28_835224-cat_2__full-cat_1_4	archvir_cat_2_VIRSorter_A04_NODE_255_length_37166_cov_28_835224-cat_2_VIRSorter_A04_NODE_255_length_37166_cov_28_835224-cat_2__full-cat_1	4	1505	2023	1	C	no	Non-arch		K03086	cki:Calkr_2076 RNA polymerase, sigma 70 family subunit; K03086 RNA polymerase primary sigma factor	False	0.255	63	3.052e-09														Sigma-70 region 2 [PF04542.14]		sp|P33658|RPSG_CLOAB RNA polymerase sigma-G factor; Xh	Xh	0		1	1	False	F
5851	archvir_cat_2_VIRSorter_A09B_NODE_420_length_21610_cov_23_046764-cat_2_VIRSorter_A09B_NODE_420_length_21610_cov_23_046764-cat_2__full-cat_2_12	archvir_cat_2_VIRSorter_A09B_NODE_420_length_21610_cov_23_046764-cat_2_VIRSorter_A09B_NODE_420_length_21610_cov_23_046764-cat_2__full-cat_2	12	8768	9760	1	C	no	Non-arch			cmd:B841_06835 RecB family exonuclease	False	0.197	63	5.303e-08														PD-(D/E)XK nuclease superfamily [PF12705.7]		sp|O64262|VG69_BPMD2 Gene 69 protein; Xu	Xu	0		1	3	False
7146	archvir_cat_2_VIRSorter_A11B_NODE_11_length_97867_cov_225_335848-cat_2_VIRSorter_A11B_NODE_11_length_97867_cov_225_335848-cat_2__full-cat_1_48	archvir_cat_2_VIRSorter_A11B_NODE_11_length_97867_cov_225_335848-cat_2_VIRSorter_A11B_NODE_11_length_97867_cov_225_335848-cat_2__full-cat_1	48	61107	62102	-1	C	no	Non-arch			cmd:B841_06835 RecB family exonuclease	False	0.206	69	5.354e-10														PD-(D/E)XK nuclease superfamily [PF12705.7]		sp|O64262|VG69_BPMD2 Gene 69 protein; Xu	Xu	0		1	2	False
7647	archvir_cat_2_VIRSorter_A11_NODE_29_length_88072_cov_187_684106-cat_2_VIRSorter_A11_NODE_29_length_88072_cov_187_684106-cat_2__full-cat_1_20	archvir_cat_2_VIRSorter_A11_NODE_29_length_88072_cov_187_684106-cat_2_VIRSorter_A11_NODE_29_length_88072_cov_187_684106-cat_2__full-cat_1	20	15110	16105	1	C	no	Non-arch			cmd:B841_06835 RecB family exonuclease	False	0.206	69	5.354e-10														PD-(D/E)XK nuclease superfamily [PF12705.7]		sp|O64262|VG69_BPMD2 Gene 69 protein; Xu	Xu	0		1	2	False
8033	archvir_cat_2_VIRSorter_A13B_NODE_18_length_100427_cov_301_143616-cat_2_VIRSorter_A13B_NODE_18_length_100427_cov_301_143616-cat_2__full-cat_1_106	archvir_cat_2_VIRSorter_A13B_NODE_18_length_100427_cov_301_143616-cat_2_VIRSorter_A13B_NODE_18_length_100427_cov_301_143616-cat_2__full-cat_1	106	89161	90156	1	C	no	Non-arch			cmd:B841_06835 RecB family exonuclease	False	0.206	69	5.354e-10														PD-(D/E)XK nuclease superfamily [PF12705.7]		sp|O64262|VG69_BPMD2 Gene 69 protein; Xu	Xu	0		1	2	False
8762	archvir_cat_2_VIRSorter_A13_NODE_31_length_93248_cov_172_852714-cat_2_VIRSorter_A13_NODE_31_length_93248_cov_172_852714-cat_2__full-cat_1_36	archvir_cat_2_VIRSorter_A13_NODE_31_length_93248_cov_172_852714-cat_2_VIRSorter_A13_NODE_31_length_93248_cov_172_852714-cat_2__full-cat_1	36	20286	21281	1	C	no	Non-arch			cmd:B841_06835 RecB family exonuclease	False	0.206	69	5.354e-10														PD-(D/E)XK nuclease superfamily [PF12705.7]		sp|O64262|VG69_BPMD2 Gene 69 protein; Xu	Xu	0		1	2	False
9676	archvir_cat_2_VIRSorter_A14_NODE_14_length_93009_cov_14_056038-cat_2_VIRSorter_A14_NODE_14_length_93009_cov_14_056038-cat_2__full-cat_1_58	archvir_cat_2_VIRSorter_A14_NODE_14_length_93009_cov_14_056038-cat_2_VIRSorter_A14_NODE_14_length_93009_cov_14_056038-cat_2__full-cat_1	58	68151	69146	-1	C	no	Non-arch			cmd:B841_06835 RecB family exonuclease	False	0.206	69	5.354e-10														PD-(D/E)XK nuclease superfamily [PF12705.7]		sp|O64262|VG69_BPMD2 Gene 69 protein; Xu	Xu	0		1	2	False
3380	archvir_cat_2_VIRSorter_A04_NODE_474_length_26275_cov_17_486613-cat_2_VIRSorter_A04_NODE_474_length_26275_cov_17_486613-cat_2__full-cat_2_33	archvir_cat_2_VIRSorter_A04_NODE_474_length_26275_cov_17_486613-cat_2_VIRSorter_A04_NODE_474_length_26275_cov_17_486613-cat_2__full-cat_2	33	17591	18172	-1	C	no	Non-arch		K03148	cob:COB47_0338 thiamine biosynthesis protein ThiF; K03148 sulfur carrier protein ThiS adenylyltransferase [EC:2.7.7.73]	False	0.243	60	5.956e-08														ThiF family [PF00899.21]				0		2	3	False
3435	archvir_cat_2_VIRSorter_A04_NODE_547_length_24179_cov_9_982756-cat_2_VIRSorter_A04_NODE_547_length_24179_cov_9_982756-cat_2__full-cat_2_8	archvir_cat_2_VIRSorter_A04_NODE_547_length_24179_cov_9_982756-cat_2_VIRSorter_A04_NODE_547_length_24179_cov_9_982756-cat_2__full-cat_2	8	11633	12247	-1	C	no	Non-arch		K06877	daf:Desaf_1300 hypothetical protein; K06877 DEAD/DEAH box helicase domain-containing protein	False	0.263	76	5.16e-13																		0		1	3	False
3617	archvir_cat_2_VIRSorter_A04_NODE_883_length_17941_cov_15_617466-cat_2_VIRSorter_A04_NODE_883_length_17941_cov_15_617466-cat_2__full-cat_2_21	archvir_cat_2_VIRSorter_A04_NODE_883_length_17941_cov_15_617466-cat_2_VIRSorter_A04_NODE_883_length_17941_cov_15_617466-cat_2__full-cat_2	21	15659	16267	1	C	no	Non-arch		K06877	daf:Desaf_1300 hypothetical protein; K06877 DEAD/DEAH box helicase domain-containing protein	False	0.266	77	1.946e-13																		0		1	3	False	F
6057	archvir_cat_2_VIRSorter_A09B_NODE_559_length_18353_cov_8_193409-cat_3_VIRSorter_A09B_NODE_559_length_18353_cov_8_193409-cat_3__full-cat_2_21	archvir_cat_2_VIRSorter_A09B_NODE_559_length_18353_cov_8_193409-cat_3_VIRSorter_A09B_NODE_559_length_18353_cov_8_193409-cat_3__full-cat_2	21	15603	16211	1	C	no	Non-arch		K06877	daf:Desaf_1300 hypothetical protein; K06877 DEAD/DEAH box helicase domain-containing protein	False	0.266	77	1.946e-13																		0		1	3	False	F
6331	archvir_cat_2_VIRSorter_A09_NODE_1131_length_11403_cov_6_365968-cat_3_VIRSorter_A09_NODE_1131_length_11403_cov_6_365968-cat_3__full-cat_2_6	archvir_cat_2_VIRSorter_A09_NODE_1131_length_11403_cov_6_365968-cat_3_VIRSorter_A09_NODE_1131_length_11403_cov_6_365968-cat_3__full-cat_2	6	3917	4522	-1	C	no	Non-arch		K06877	daf:Desaf_1300 hypothetical protein; K06877 DEAD/DEAH box helicase domain-containing protein	False	0.258	73	3.011e-12																		0		2	3	False	F
7414	archvir_cat_2_VIRSorter_A11B_NODE_25_length_71510_cov_16_943559-cat_2_VIRSorter_A11B_NODE_25_length_71510_cov_16_943559-cat_2__full-cat_1_57	archvir_cat_2_VIRSorter_A11B_NODE_25_length_71510_cov_16_943559-cat_2_VIRSorter_A11B_NODE_25_length_71510_cov_16_943559-cat_2__full-cat_1	57	66416	67021	-1	C	no	Non-arch		K06877	daf:Desaf_1300 hypothetical protein; K06877 DEAD/DEAH box helicase domain-containing protein	False	0.263	75	6.482e-13																		0		2	2	False	F
8270	archvir_cat_2_VIRSorter_A13B_NODE_53_length_57087_cov_24_367320-cat_2_VIRSorter_A13B_NODE_53_length_57087_cov_24_367320-cat_2__full-cat_1_38	archvir_cat_2_VIRSorter_A13B_NODE_53_length_57087_cov_24_367320-cat_2_VIRSorter_A13B_NODE_53_length_57087_cov_24_367320-cat_2__full-cat_1	38	50412	51017	-1	C	no	Non-arch		K06877	daf:Desaf_1300 hypothetical protein; K06877 DEAD/DEAH box helicase domain-containing protein	False	0.263	75	6.482e-13																		0		2	2	False
11415	archvir_cat_2_VIRSorter_A17_NODE_244_length_43475_cov_6_613012-cat_2_VIRSorter_A17_NODE_244_length_43475_cov_6_613012-cat_2__full-cat_1_25	archvir_cat_2_VIRSorter_A17_NODE_244_length_43475_cov_6_613012-cat_2_VIRSorter_A17_NODE_244_length_43475_cov_6_613012-cat_2__full-cat_1	25	34752	35357	-1	C	no	Non-arch		K06877	daf:Desaf_1300 hypothetical protein; K06877 DEAD/DEAH box helicase domain-containing protein	False	0.27	76	3.505e-13														Predicted 3'-5' exonuclease related to the exonuclease domain of PolB [PF10108.9]				0		1	2	False
11899	archvir_cat_2_VIRSorter_A20_NODE_1107_length_15801_cov_5_180808-cat_3_VIRSorter_A20_NODE_1107_length_15801_cov_5_180808-cat_3__full-cat_2_11	archvir_cat_2_VIRSorter_A20_NODE_1107_length_15801_cov_5_180808-cat_3_VIRSorter_A20_NODE_1107_length_15801_cov_5_180808-cat_3__full-cat_2	11	7932	8543	1	C	no	Non-arch		K06877	daf:Desaf_1300 hypothetical protein; K06877 DEAD/DEAH box helicase domain-containing protein	False	0.278	83	1.966e-15														Predicted 3'-5' exonuclease related to the exonuclease domain of PolB [PF10108.9]				0		2	3	False
12572	archvir_cat_2_VIRSorter_A21_NODE_292_length_27209_cov_12_999079-cat_3_VIRSorter_A21_NODE_292_length_27209_cov_12_999079-cat_3__full-cat_2_20	archvir_cat_2_VIRSorter_A21_NODE_292_length_27209_cov_12_999079-cat_3_VIRSorter_A21_NODE_292_length_27209_cov_12_999079-cat_3__full-cat_2	20	15214	15828	1	C	no	Non-arch		K06877	daf:Desaf_1300 hypothetical protein; K06877 DEAD/DEAH box helicase domain-containing protein	False	0.263	76	5.16e-13																		0		1	3	False
3036	archvir_cat_2_VIRSorter_A04_NODE_1178_length_14702_cov_6_827541-cat_2_VIRSorter_A04_NODE_1178_length_14702_cov_6_827541-cat_2__full-cat_2_18	archvir_cat_2_VIRSorter_A04_NODE_1178_length_14702_cov_6_827541-cat_2_VIRSorter_A04_NODE_1178_length_14702_cov_6_827541-cat_2__full-cat_2	18	13919	14527	1	C	no	Non-arch		K06877	dal:Dalk_2442 DEAD/DEAH box helicase; K06877 DEAD/DEAH box helicase domain-containing protein	False	0.256	71	1.943e-11																		0		2	4	False	F
3722	archvir_cat_2_VIRSorter_A05B_NODE_15_length_81333_cov_12_872832-cat_2_VIRSorter_A05B_NODE_15_length_81333_cov_12_872832-cat_2__full-cat_1_19	archvir_cat_2_VIRSorter_A05B_NODE_15_length_81333_cov_12_872832-cat_2_VIRSorter_A05B_NODE_15_length_81333_cov_12_872832-cat_2__full-cat_1	19	14598	15206	1	C	no	Non-arch		K06877	dal:Dalk_2442 DEAD/DEAH box helicase; K06877 DEAD/DEAH box helicase domain-containing protein	False	0.289	78	7.73e-14																		0		2	2	False
4956	archvir_cat_2_VIRSorter_A05_NODE_99_length_57699_cov_9_243200-cat_2_VIRSorter_A05_NODE_99_length_57699_cov_9_243200-cat_2__full-cat_1_32	archvir_cat_2_VIRSorter_A05_NODE_99_length_57699_cov_9_243200-cat_2_VIRSorter_A05_NODE_99_length_57699_cov_9_243200-cat_2__full-cat_1	32	51811	52419	-1	C	no	Non-arch		K06877	dal:Dalk_2442 DEAD/DEAH box helicase; K06877 DEAD/DEAH box helicase domain-containing protein	False	0.289	78	7.73e-14																		0		2	2	False
5637	archvir_cat_2_VIRSorter_A09B_NODE_307_length_24772_cov_10_666788-cat_3_VIRSorter_A09B_NODE_307_length_24772_cov_10_666788-cat_3__full-cat_2_3	archvir_cat_2_VIRSorter_A09B_NODE_307_length_24772_cov_10_666788-cat_3_VIRSorter_A09B_NODE_307_length_24772_cov_10_666788-cat_3__full-cat_2	3	2018	2626	-1	C	no	Non-arch		K06877	dal:Dalk_2442 DEAD/DEAH box helicase; K06877 DEAD/DEAH box helicase domain-containing protein	False	0.266	75	6.656e-13																		0		1	4	False	F
6389	archvir_cat_2_VIRSorter_A09_NODE_17_length_72770_cov_25_594857-cat_2_VIRSorter_A09_NODE_17_length_72770_cov_25_594857-cat_2__full-cat_1_36	archvir_cat_2_VIRSorter_A09_NODE_17_length_72770_cov_25_594857-cat_2_VIRSorter_A09_NODE_17_length_72770_cov_25_594857-cat_2__full-cat_1	36	22242	22856	1	C	no	Non-arch		K06877	dal:Dalk_2442 DEAD/DEAH box helicase; K06877 DEAD/DEAH box helicase domain-containing protein	False	0.266	74	2.393e-12														Predicted 3'-5' exonuclease related to the exonuclease domain of PolB [PF10108.9]				0		1	2	False
11240	archvir_cat_2_VIRSorter_A17_NODE_1884_length_12460_cov_4_961951-cat_3_VIRSorter_A17_NODE_1884_length_12460_cov_4_961951-cat_3__full-cat_2_17	archvir_cat_2_VIRSorter_A17_NODE_1884_length_12460_cov_4_961951-cat_3_VIRSorter_A17_NODE_1884_length_12460_cov_4_961951-cat_3__full-cat_2	17	10214	11047	-1	C	no	Non-arch			dal:Dalk_4582 hypothetical protein	False	0.221	71	8.562e-11																		0		1	4	False	F
4127	archvir_cat_2_VIRSorter_A05B_NODE_592_length_17524_cov_9_607133-cat_3_VIRSorter_A05B_NODE_592_length_17524_cov_9_607133-cat_3__full-cat_2_4	archvir_cat_2_VIRSorter_A05B_NODE_592_length_17524_cov_9_607133-cat_3_VIRSorter_A05B_NODE_592_length_17524_cov_9_607133-cat_3__full-cat_2	4	2886	3494	-1	C	no	Non-arch		K06877	dap:Dacet_1226 DEAD/DEAH box helicase; K06877 DEAD/DEAH box helicase domain-containing protein	False	0.253	70	2.639e-11																		0		2	3	False	F
4869	archvir_cat_2_VIRSorter_A05_NODE_525_length_21837_cov_6_249472-cat_3_VIRSorter_A05_NODE_525_length_21837_cov_6_249472-cat_3__full-cat_2_7	archvir_cat_2_VIRSorter_A05_NODE_525_length_21837_cov_6_249472-cat_3_VIRSorter_A05_NODE_525_length_21837_cov_6_249472-cat_3__full-cat_2	7	11568	12176	-1	C	no	Non-arch		K06877	dap:Dacet_1226 DEAD/DEAH box helicase; K06877 DEAD/DEAH box helicase domain-containing protein	False	0.253	70	2.639e-11																		0		2	3	False
1047	archvir_cat_1_VIRSorter_A11B_NODE_589_length_15535_cov_14_458333-cat_2_VIRSorter_A11B_NODE_589_length_15535_cov_14_458333-cat_2__full-cat_2_4	archvir_cat_1_VIRSorter_A11B_NODE_589_length_15535_cov_14_458333-cat_2_VIRSorter_A11B_NODE_589_length_15535_cov_14_458333-cat_2__full-cat_2	4	719	1312	-1	C	no	Non-arch		K06877	dat:HRM2_28880 ATP-dependent DEAD/DEAH box helicase family protein; K06877 DEAD/DEAH box helicase domain-containing protein	False	0.295	87	5.489e-17																		0		2	3	False	F
4193	archvir_cat_2_VIRSorter_A05B_NODE_625_length_17121_cov_18_506211-cat_2_VIRSorter_A05B_NODE_625_length_17121_cov_18_506211-cat_2__full-cat_2_24	archvir_cat_2_VIRSorter_A05B_NODE_625_length_17121_cov_18_506211-cat_2_VIRSorter_A05B_NODE_625_length_17121_cov_18_506211-cat_2__full-cat_2	24	14599	15192	1	C	no	Non-arch		K06877	dat:HRM2_28880 ATP-dependent DEAD/DEAH box helicase family protein; K06877 DEAD/DEAH box helicase domain-containing protein	False	0.303	91	2.467e-18																		0		2	3	False	F
4546	archvir_cat_2_VIRSorter_A05B_NODE_94_length_42688_cov_19_870828-cat_2_VIRSorter_A05B_NODE_94_length_42688_cov_19_870828-cat_2__full-cat_1_20	archvir_cat_2_VIRSorter_A05B_NODE_94_length_42688_cov_19_870828-cat_2_VIRSorter_A05B_NODE_94_length_42688_cov_19_870828-cat_2__full-cat_1	20	21044	21637	-1	C	no	Non-arch		K06877	dat:HRM2_28880 ATP-dependent DEAD/DEAH box helicase family protein; K06877 DEAD/DEAH box helicase domain-containing protein	False	0.29	85	3.522e-16																		0		2	2	False
6175	archvir_cat_2_VIRSorter_A09B_NODE_9_length_81789_cov_14_271503-cat_2_VIRSorter_A09B_NODE_9_length_81789_cov_14_271503-cat_2__full-cat_1_50	archvir_cat_2_VIRSorter_A09B_NODE_9_length_81789_cov_14_271503-cat_2_VIRSorter_A09B_NODE_9_length_81789_cov_14_271503-cat_2__full-cat_1	50	28796	29398	1	C	no	Non-arch		K06877	dat:HRM2_28880 ATP-dependent DEAD/DEAH box helicase family protein; K06877 DEAD/DEAH box helicase domain-containing protein	False	0.282	77	1.355e-13														Predicted 3'-5' exonuclease related to the exonuclease domain of PolB [PF10108.9]				0		1	2	False
6428	archvir_cat_2_VIRSorter_A09_NODE_244_length_27543_cov_10_849352-cat_3_VIRSorter_A09_NODE_244_length_27543_cov_10_849352-cat_3__full-cat_2_4	archvir_cat_2_VIRSorter_A09_NODE_244_length_27543_cov_10_849352-cat_3_VIRSorter_A09_NODE_244_length_27543_cov_10_849352-cat_3__full-cat_2	4	2245	2853	-1	C	no	Non-arch		K06877	dat:HRM2_28880 ATP-dependent DEAD/DEAH box helicase family protein; K06877 DEAD/DEAH box helicase domain-containing protein	False	0.276	74	2.273e-12														Predicted 3'-5' exonuclease related to the exonuclease domain of PolB [PF10108.9]				0		1	4	False	F
6472	archvir_cat_2_VIRSorter_A09_NODE_24_length_61755_cov_7_737585-cat_2_VIRSorter_A09_NODE_24_length_61755_cov_7_737585-cat_2__full-cat_1_12	archvir_cat_2_VIRSorter_A09_NODE_24_length_61755_cov_7_737585-cat_2_VIRSorter_A09_NODE_24_length_61755_cov_7_737585-cat_2__full-cat_1	12	6946	7548	1	C	no	Non-arch		K06877	dat:HRM2_28880 ATP-dependent DEAD/DEAH box helicase family protein; K06877 DEAD/DEAH box helicase domain-containing protein	False	0.282	77	1.355e-13														Predicted 3'-5' exonuclease related to the exonuclease domain of PolB [PF10108.9]				0		1	2	False
7311	archvir_cat_2_VIRSorter_A11B_NODE_24_length_72606_cov_9_602431-cat_2_VIRSorter_A11B_NODE_24_length_72606_cov_9_602431-cat_2__full-cat_1_11	archvir_cat_2_VIRSorter_A11B_NODE_24_length_72606_cov_9_602431-cat_2_VIRSorter_A11B_NODE_24_length_72606_cov_9_602431-cat_2__full-cat_1	11	5960	6562	1	C	no	Non-arch		K06877	dat:HRM2_28880 ATP-dependent DEAD/DEAH box helicase family protein; K06877 DEAD/DEAH box helicase domain-containing protein	False	0.288	80	1.567e-14														Predicted 3'-5' exonuclease related to the exonuclease domain of PolB [PF10108.9]		sp|P00581|DPOL_BPT7 DNA-directed DNA polymerase; XhXr	Xh;Xr	0		1	2	False	V
8312	archvir_cat_2_VIRSorter_A13B_NODE_64_length_54342_cov_17_046954-cat_2_VIRSorter_A13B_NODE_64_length_54342_cov_17_046954-cat_2__full-cat_1_12	archvir_cat_2_VIRSorter_A13B_NODE_64_length_54342_cov_17_046954-cat_2_VIRSorter_A13B_NODE_64_length_54342_cov_17_046954-cat_2__full-cat_1	12	5969	6571	1	C	no	Non-arch		K06877	dat:HRM2_28880 ATP-dependent DEAD/DEAH box helicase family protein; K06877 DEAD/DEAH box helicase domain-containing protein	False	0.288	80	1.567e-14														Predicted 3'-5' exonuclease related to the exonuclease domain of PolB [PF10108.9]		sp|P00581|DPOL_BPT7 DNA-directed DNA polymerase; XhXr	Xh;Xr	0		1	2	False	V
8862	archvir_cat_2_VIRSorter_A13_NODE_580_length_20858_cov_12_741383-cat_2_VIRSorter_A13_NODE_580_length_20858_cov_12_741383-cat_2__full-cat_2_36	archvir_cat_2_VIRSorter_A13_NODE_580_length_20858_cov_12_741383-cat_2_VIRSorter_A13_NODE_580_length_20858_cov_12_741383-cat_2__full-cat_2	36	19618	20211	1	C	no	Non-arch		K06877	dat:HRM2_28880 ATP-dependent DEAD/DEAH box helicase family protein; K06877 DEAD/DEAH box helicase domain-containing protein	False	0.295	87	5.489e-17																		0		2	3	False	F
9120	archvir_cat_2_VIRSorter_A14B_NODE_19_length_72817_cov_21_237693-cat_2_VIRSorter_A14B_NODE_19_length_72817_cov_21_237693-cat_2__full-cat_1_48	archvir_cat_2_VIRSorter_A14B_NODE_19_length_72817_cov_21_237693-cat_2_VIRSorter_A14B_NODE_19_length_72817_cov_21_237693-cat_2__full-cat_1	48	66247	66849	-1	C	no	Non-arch		K06877	dat:HRM2_28880 ATP-dependent DEAD/DEAH box helicase family protein; K06877 DEAD/DEAH box helicase domain-containing protein	False	0.288	80	1.567e-14														Predicted 3'-5' exonuclease related to the exonuclease domain of PolB [PF10108.9]		sp|P00581|DPOL_BPT7 DNA-directed DNA polymerase; XhXr	Xh;Xr	0		1	2	False	V
9445	archvir_cat_2_VIRSorter_A14B_NODE_7_length_88086_cov_19_537742-cat_2_VIRSorter_A14B_NODE_7_length_88086_cov_19_537742-cat_2__full-cat_1_113	archvir_cat_2_VIRSorter_A14B_NODE_7_length_88086_cov_19_537742-cat_2_VIRSorter_A14B_NODE_7_length_88086_cov_19_537742-cat_2__full-cat_1	113	83556	84164	1	C	no	Non-arch		K06877	dat:HRM2_28880 ATP-dependent DEAD/DEAH box helicase family protein; K06877 DEAD/DEAH box helicase domain-containing protein	False	0.268	78	7.73e-14														Predicted 3'-5' exonuclease related to the exonuclease domain of PolB [PF10108.9]; RNase_H superfamily [PF13482.6]				0		1	1	False	F
9829	archvir_cat_2_VIRSorter_A14_NODE_24_length_75389_cov_13_047177-cat_2_VIRSorter_A14_NODE_24_length_75389_cov_13_047177-cat_2__full-cat_1_7	archvir_cat_2_VIRSorter_A14_NODE_24_length_75389_cov_13_047177-cat_2_VIRSorter_A14_NODE_24_length_75389_cov_13_047177-cat_2__full-cat_1	7	4313	4921	-1	C	no	Non-arch		K06877	dat:HRM2_28880 ATP-dependent DEAD/DEAH box helicase family protein; K06877 DEAD/DEAH box helicase domain-containing protein	False	0.268	78	7.73e-14														Predicted 3'-5' exonuclease related to the exonuclease domain of PolB [PF10108.9]; RNase_H superfamily [PF13482.6]				0		1	1	False	F
10271	archvir_cat_2_VIRSorter_A16_NODE_111_length_86920_cov_17_628872-cat_2_VIRSorter_A16_NODE_111_length_86920_cov_17_628872-cat_2__full-cat_1_7	archvir_cat_2_VIRSorter_A16_NODE_111_length_86920_cov_17_628872-cat_2_VIRSorter_A16_NODE_111_length_86920_cov_17_628872-cat_2__full-cat_1	7	2860	3468	-1	C	no	Non-arch		K06877	dat:HRM2_28880 ATP-dependent DEAD/DEAH box helicase family protein; K06877 DEAD/DEAH box helicase domain-containing protein	False	0.268	78	7.73e-14														Predicted 3'-5' exonuclease related to the exonuclease domain of PolB [PF10108.9]; RNase_H superfamily [PF13482.6]				0		1	2	False	F
10665	archvir_cat_2_VIRSorter_A17B_NODE_10_length_87929_cov_31_051449-cat_2_VIRSorter_A17B_NODE_10_length_87929_cov_31_051449-cat_2__full-cat_1_113	archvir_cat_2_VIRSorter_A17B_NODE_10_length_87929_cov_31_051449-cat_2_VIRSorter_A17B_NODE_10_length_87929_cov_31_051449-cat_2__full-cat_1	113	83455	84063	1	C	no	Non-arch		K06877	dat:HRM2_28880 ATP-dependent DEAD/DEAH box helicase family protein; K06877 DEAD/DEAH box helicase domain-containing protein	False	0.268	78	7.73e-14														Predicted 3'-5' exonuclease related to the exonuclease domain of PolB [PF10108.9]; RNase_H superfamily [PF13482.6]				0		1	1	False	F
10886	archvir_cat_2_VIRSorter_A17B_NODE_60_length_54342_cov_20_654337-cat_2_VIRSorter_A17B_NODE_60_length_54342_cov_20_654337-cat_2__full-cat_1_34	archvir_cat_2_VIRSorter_A17B_NODE_60_length_54342_cov_20_654337-cat_2_VIRSorter_A17B_NODE_60_length_54342_cov_20_654337-cat_2__full-cat_1	34	47772	48374	-1	C	no	Non-arch		K06877	dat:HRM2_28880 ATP-dependent DEAD/DEAH box helicase family protein; K06877 DEAD/DEAH box helicase domain-containing protein	False	0.288	80	1.567e-14														Predicted 3'-5' exonuclease related to the exonuclease domain of PolB [PF10108.9]		sp|P00581|DPOL_BPT7 DNA-directed DNA polymerase; XhXr	Xh;Xr	0		1	2	False	V
11691	archvir_cat_2_VIRSorter_A17_NODE_60_length_93272_cov_41_962013-cat_2_VIRSorter_A17_NODE_60_length_93272_cov_41_962013-cat_2__full-cat_1_113	archvir_cat_2_VIRSorter_A17_NODE_60_length_93272_cov_41_962013-cat_2_VIRSorter_A17_NODE_60_length_93272_cov_41_962013-cat_2__full-cat_1	113	83556	84164	1	C	no	Non-arch		K06877	dat:HRM2_28880 ATP-dependent DEAD/DEAH box helicase family protein; K06877 DEAD/DEAH box helicase domain-containing protein	False	0.268	78	7.73e-14														Predicted 3'-5' exonuclease related to the exonuclease domain of PolB [PF10108.9]; RNase_H superfamily [PF13482.6]				0		1	2	False
12010	archvir_cat_2_VIRSorter_A20_NODE_114_length_80802_cov_20_227439-cat_2_VIRSorter_A20_NODE_114_length_80802_cov_20_227439-cat_2__full-cat_1_105	archvir_cat_2_VIRSorter_A20_NODE_114_length_80802_cov_20_227439-cat_2_VIRSorter_A20_NODE_114_length_80802_cov_20_227439-cat_2__full-cat_1	105	70469	71077	1	C	no	Non-arch		K06877	dat:HRM2_28880 ATP-dependent DEAD/DEAH box helicase family protein; K06877 DEAD/DEAH box helicase domain-containing protein	False	0.268	78	7.73e-14														Predicted 3'-5' exonuclease related to the exonuclease domain of PolB [PF10108.9]; RNase_H superfamily [PF13482.6]				0		1	2	False
12721	archvir_cat_2_VIRSorter_A21_NODE_456_length_20788_cov_31_588386-cat_2_VIRSorter_A21_NODE_456_length_20788_cov_31_588386-cat_2__full-cat_2_28	archvir_cat_2_VIRSorter_A21_NODE_456_length_20788_cov_31_588386-cat_2_VIRSorter_A21_NODE_456_length_20788_cov_31_588386-cat_2__full-cat_2	28	17214	17822	1	C	no	Non-arch		K06877	dat:HRM2_28880 ATP-dependent DEAD/DEAH box helicase family protein; K06877 DEAD/DEAH box helicase domain-containing protein	False	0.268	78	7.73e-14														Predicted 3'-5' exonuclease related to the exonuclease domain of PolB [PF10108.9]; RNase_H superfamily [PF13482.6]				0		1	3	False	F
3342	archvir_cat_2_VIRSorter_A04_NODE_410_length_28849_cov_40_185282-cat_2_VIRSorter_A04_NODE_410_length_28849_cov_40_185282-cat_2__full-cat_1_37	archvir_cat_2_VIRSorter_A04_NODE_410_length_28849_cov_40_185282-cat_2_VIRSorter_A04_NODE_410_length_28849_cov_40_185282-cat_2__full-cat_1	37	20339	20935	1	C	no	Non-arch		K06877	dbr:Deba_2643 hypothetical protein; K06877 DEAD/DEAH box helicase domain-containing protein	False	0.276	70	2.387e-11														RNase_H superfamily [PF13482.6]; Predicted 3'-5' exonuclease related to the exonuclease domain of PolB [PF10108.9]				0		1	2	False
5272	archvir_cat_2_VIRSorter_A08_NODE_65_length_46204_cov_17_921623-cat_3_VIRSorter_A08_NODE_65_length_46204_cov_17_921623-cat_3__full-cat_2_22	archvir_cat_2_VIRSorter_A08_NODE_65_length_46204_cov_17_921623-cat_3_VIRSorter_A08_NODE_65_length_46204_cov_17_921623-cat_3__full-cat_2	22	32231	32842	-1	C	no	Non-arch		K06877	dbr:Deba_2643 hypothetical protein; K06877 DEAD/DEAH box helicase domain-containing protein	False	0.269	77	1.47e-13																		0		2	3	False
6324	archvir_cat_2_VIRSorter_A09_NODE_10_length_86123_cov_45_857752-cat_2_VIRSorter_A09_NODE_10_length_86123_cov_45_857752-cat_2__full-cat_1_108	archvir_cat_2_VIRSorter_A09_NODE_10_length_86123_cov_45_857752-cat_2_VIRSorter_A09_NODE_10_length_86123_cov_45_857752-cat_2__full-cat_1	108	84802	85395	1	C	no	Non-arch		K06877	dbr:Deba_2643 hypothetical protein; K06877 DEAD/DEAH box helicase domain-containing protein	False	0.313	85	1.896e-16														Predicted 3'-5' exonuclease related to the exonuclease domain of PolB [PF10108.9]; RNase_H superfamily [PF13482.6]				0		2	2	False	F
10163	archvir_cat_2_VIRSorter_A15_NODE_418_length_35619_cov_12_547154-cat_2_VIRSorter_A15_NODE_418_length_35619_cov_12_547154-cat_2__full-cat_1_12	archvir_cat_2_VIRSorter_A15_NODE_418_length_35619_cov_12_547154-cat_2_VIRSorter_A15_NODE_418_length_35619_cov_12_547154-cat_2__full-cat_1	12	6402	7013	1	C	no	Non-arch		K06877	dbr:Deba_2643 hypothetical protein; K06877 DEAD/DEAH box helicase domain-containing protein	False	0.276	78	5.839e-14														Predicted 3'-5' exonuclease related to the exonuclease domain of PolB [PF10108.9]				0		1	2	False
10470	archvir_cat_2_VIRSorter_A17B_NODE_109_length_43627_cov_19_857179-cat_2_VIRSorter_A17B_NODE_109_length_43627_cov_19_857179-cat_2__full-cat_2_2	archvir_cat_2_VIRSorter_A17B_NODE_109_length_43627_cov_19_857179-cat_2_VIRSorter_A17B_NODE_109_length_43627_cov_19_857179-cat_2__full-cat_2	2	523	1134	-1	C	no	Non-arch		K06877	dbr:Deba_2643 hypothetical protein; K06877 DEAD/DEAH box helicase domain-containing protein	False	0.264	75	9.289e-13														RNase_H superfamily [PF13482.6]				0		1	3	False	F
12148	archvir_cat_2_VIRSorter_A20_NODE_482_length_28667_cov_8_645813-cat_2_VIRSorter_A20_NODE_482_length_28667_cov_8_645813-cat_2__full-cat_1_6	archvir_cat_2_VIRSorter_A20_NODE_482_length_28667_cov_8_645813-cat_2_VIRSorter_A20_NODE_482_length_28667_cov_8_645813-cat_2__full-cat_1	6	7855	8451	-1	C	no	Non-arch		K06877	dbr:Deba_2643 hypothetical protein; K06877 DEAD/DEAH box helicase domain-containing protein	False	0.276	70	2.387e-11														RNase_H superfamily [PF13482.6]; Predicted 3'-5' exonuclease related to the exonuclease domain of PolB [PF10108.9]				0		1	2	False
2457	archvir_cat_1_VIRSorter_A17_NODE_1106_length_17350_cov_12_449378-cat_2_VIRSorter_A17_NODE_1106_length_17350_cov_12_449378-cat_2__full-cat_2_3	archvir_cat_1_VIRSorter_A17_NODE_1106_length_17350_cov_12_449378-cat_2_VIRSorter_A17_NODE_1106_length_17350_cov_12_449378-cat_2__full-cat_2	3	478	1071	-1	C	no	Non-arch		K06877	ddf:DEFDS_1570 DEAD/DEAH box helicase domain protein; K06877 DEAD/DEAH box helicase domain-containing protein	False	0.281	82	3.071e-15																		0		1	3	False	F
4826	archvir_cat_2_VIRSorter_A05_NODE_484_length_22858_cov_50_979433-cat_3_VIRSorter_A05_NODE_484_length_22858_cov_50_979433-cat_3__full-cat_2_3	archvir_cat_2_VIRSorter_A05_NODE_484_length_22858_cov_50_979433-cat_3_VIRSorter_A05_NODE_484_length_22858_cov_50_979433-cat_3__full-cat_2	3	604	1197	-1	C	no	Non-arch		K06877	ddf:DEFDS_1570 DEAD/DEAH box helicase domain protein; K06877 DEAD/DEAH box helicase domain-containing protein	False	0.298	90	6.26e-18																		0		2	3	False	F
10744	archvir_cat_2_VIRSorter_A17B_NODE_237_length_29890_cov_21_954852-cat_2_VIRSorter_A17B_NODE_237_length_29890_cov_21_954852-cat_2__full-cat_1_29	archvir_cat_2_VIRSorter_A17B_NODE_237_length_29890_cov_21_954852-cat_2_VIRSorter_A17B_NODE_237_length_29890_cov_21_954852-cat_2__full-cat_1	29	28919	29512	-1	C	no	Non-arch		K06877	ddf:DEFDS_1570 DEAD/DEAH box helicase domain protein; K06877 DEAD/DEAH box helicase domain-containing protein	False	0.282	82	2.254e-15														Predicted 3'-5' exonuclease related to the exonuclease domain of PolB [PF10108.9]				0		1	2	False	F
798	archvir_cat_1_VIRSorter_A09B_NODE_87_length_38687_cov_7_477842-cat_2_VIRSorter_A09B_NODE_87_length_38687_cov_7_477842-cat_2__full-cat_1_1	archvir_cat_1_VIRSorter_A09B_NODE_87_length_38687_cov_7_477842-cat_2_VIRSorter_A09B_NODE_87_length_38687_cov_7_477842-cat_2__full-cat_1	1	3	506	1	C	no	Non-arch			dhy:DESAM_20866 DEAD/DEAH box helicase domain protein	False	0.342	76	1.295e-13																		0		1	5	False	F
5836	archvir_cat_2_VIRSorter_A09B_NODE_3_length_96396_cov_21_948215-cat_2_VIRSorter_A09B_NODE_3_length_96396_cov_21_948215-cat_2__full-cat_1_112	archvir_cat_2_VIRSorter_A09B_NODE_3_length_96396_cov_21_948215-cat_2_VIRSorter_A09B_NODE_3_length_96396_cov_21_948215-cat_2__full-cat_1	112	95142	95585	-1	C	no	Non-arch			dku:Desku_2412 hypothetical protein	False	0.361	64	7.839e-10																		0		2	4	False	F
12259	archvir_cat_2_VIRSorter_A21_NODE_166_length_36333_cov_35_586526-cat_3_VIRSorter_A21_NODE_166_length_36333_cov_35_586526-cat_3__full-cat_1_27	archvir_cat_2_VIRSorter_A21_NODE_166_length_36333_cov_35_586526-cat_3_VIRSorter_A21_NODE_166_length_36333_cov_35_586526-cat_3__full-cat_1	27	25652	26266	-1	C	no	Non-arch			dly:Dehly_1273 hypothetical protein	False	0.252	62	2.249e-08																		0		2	4	False
2914	archvir_cat_2_VIRSorter_A03_NODE_542_length_20507_cov_8_631527-cat_3_VIRSorter_A03_NODE_542_length_20507_cov_8_631527-cat_3__full-cat_2_4	archvir_cat_2_VIRSorter_A03_NODE_542_length_20507_cov_8_631527-cat_3_VIRSorter_A03_NODE_542_length_20507_cov_8_631527-cat_3__full-cat_2	4	673	1320	-1	C	no	Non-arch		K06877	dma:DMR_45970 helicase; K06877 DEAD/DEAH box helicase domain-containing protein	False	0.272	78	8.005e-14																		0		1	4	False	F
3832	archvir_cat_2_VIRSorter_A05B_NODE_19_length_73012_cov_14_049152-cat_2_VIRSorter_A05B_NODE_19_length_73012_cov_14_049152-cat_2__full-cat_1_4	archvir_cat_2_VIRSorter_A05B_NODE_19_length_73012_cov_14_049152-cat_2_VIRSorter_A05B_NODE_19_length_73012_cov_14_049152-cat_2__full-cat_1	4	702	1295	-1	C	no	Non-arch		K06877	dma:DMR_45970 helicase; K06877 DEAD/DEAH box helicase domain-containing protein	False	0.299	89	1.164e-17														Predicted 3'-5' exonuclease related to the exonuclease domain of PolB [PF10108.9]; RNase_H superfamily [PF13482.6]				0		1	2	False	F
3946	archvir_cat_2_VIRSorter_A05B_NODE_285_length_25543_cov_28_307556-cat_2_VIRSorter_A05B_NODE_285_length_25543_cov_28_307556-cat_2__full-cat_1_4	archvir_cat_2_VIRSorter_A05B_NODE_285_length_25543_cov_28_307556-cat_2_VIRSorter_A05B_NODE_285_length_25543_cov_28_307556-cat_2__full-cat_1	4	7353	7946	-1	C	no	Non-arch		K06877	dma:DMR_45970 helicase; K06877 DEAD/DEAH box helicase domain-containing protein	False	0.306	83	1.214e-15														Predicted 3'-5' exonuclease related to the exonuclease domain of PolB [PF10108.9]; RNase_H superfamily [PF13482.6]				0		1	2	False
4766	archvir_cat_2_VIRSorter_A05_NODE_162_length_46074_cov_11_792390-cat_2_VIRSorter_A05_NODE_162_length_46074_cov_11_792390-cat_2__full-cat_2_77	archvir_cat_2_VIRSorter_A05_NODE_162_length_46074_cov_11_792390-cat_2_VIRSorter_A05_NODE_162_length_46074_cov_11_792390-cat_2__full-cat_2	77	42637	43230	1	C	no	Non-arch		K06877	dma:DMR_45970 helicase; K06877 DEAD/DEAH box helicase domain-containing protein	False	0.299	89	1.164e-17														Predicted 3'-5' exonuclease related to the exonuclease domain of PolB [PF10108.9]; RNase_H superfamily [PF13482.6]				0		1	3	False	F
4819	archvir_cat_2_VIRSorter_A05_NODE_299_length_31390_cov_24_280038-cat_2_VIRSorter_A05_NODE_299_length_31390_cov_24_280038-cat_2__full-cat_1_31	archvir_cat_2_VIRSorter_A05_NODE_299_length_31390_cov_24_280038-cat_2_VIRSorter_A05_NODE_299_length_31390_cov_24_280038-cat_2__full-cat_1	31	17901	18494	1	C	no	Non-arch		K06877	dma:DMR_45970 helicase; K06877 DEAD/DEAH box helicase domain-containing protein	False	0.306	83	1.214e-15														Predicted 3'-5' exonuclease related to the exonuclease domain of PolB [PF10108.9]; RNase_H superfamily [PF13482.6]				0		1	2	False
8159	archvir_cat_2_VIRSorter_A13B_NODE_281_length_28755_cov_6_659686-cat_2_VIRSorter_A13B_NODE_281_length_28755_cov_6_659686-cat_2__full-cat_2_4	archvir_cat_2_VIRSorter_A13B_NODE_281_length_28755_cov_6_659686-cat_2_VIRSorter_A13B_NODE_281_length_28755_cov_6_659686-cat_2__full-cat_2	4	702	1295	-1	C	no	Non-arch		K06877	dma:DMR_45970 helicase; K06877 DEAD/DEAH box helicase domain-containing protein	False	0.299	89	1.164e-17														Predicted 3'-5' exonuclease related to the exonuclease domain of PolB [PF10108.9]; RNase_H superfamily [PF13482.6]				0		1	3	False	F
8593	archvir_cat_2_VIRSorter_A13_NODE_194_length_37109_cov_31_327522-cat_3_VIRSorter_A13_NODE_194_length_37109_cov_31_327522-cat_3__full-cat_2_6	archvir_cat_2_VIRSorter_A13_NODE_194_length_37109_cov_31_327522-cat_3_VIRSorter_A13_NODE_194_length_37109_cov_31_327522-cat_3__full-cat_2	6	858	1451	-1	C	no	Non-arch		K06877	dma:DMR_45970 helicase; K06877 DEAD/DEAH box helicase domain-containing protein	False	0.28	80	1.057e-14														Predicted 3'-5' exonuclease related to the exonuclease domain of PolB [PF10108.9]				0		2	3	False	F
10032	archvir_cat_2_VIRSorter_A15B_NODE_100_length_37562_cov_10_584158-cat_3_VIRSorter_A15B_NODE_100_length_37562_cov_10_584158-cat_3__full-cat_2_55	archvir_cat_2_VIRSorter_A15B_NODE_100_length_37562_cov_10_584158-cat_3_VIRSorter_A15B_NODE_100_length_37562_cov_10_584158-cat_3__full-cat_2	55	33129	33737	1	C	no	Non-arch		K06877	dma:DMR_45970 helicase; K06877 DEAD/DEAH box helicase domain-containing protein	False	0.272	78	7.73e-14																		0		1	3	False	F
10237	archvir_cat_2_VIRSorter_A15_NODE_918_length_22780_cov_50_601760-cat_3_VIRSorter_A15_NODE_918_length_22780_cov_50_601760-cat_3__full-cat_2_5	archvir_cat_2_VIRSorter_A15_NODE_918_length_22780_cov_50_601760-cat_3_VIRSorter_A15_NODE_918_length_22780_cov_50_601760-cat_3__full-cat_2	5	2623	3270	-1	C	no	Non-arch		K06877	dma:DMR_45970 helicase; K06877 DEAD/DEAH box helicase domain-containing protein	False	0.272	78	8.005e-14																		0		1	4	False	F
10900	archvir_cat_2_VIRSorter_A17B_NODE_695_length_16962_cov_6_729165-cat_2_VIRSorter_A17B_NODE_695_length_16962_cov_6_729165-cat_2__full-cat_2_3	archvir_cat_2_VIRSorter_A17B_NODE_695_length_16962_cov_6_729165-cat_2_VIRSorter_A17B_NODE_695_length_16962_cov_6_729165-cat_2__full-cat_2	3	486	1079	-1	C	no	Non-arch		K06877	dma:DMR_45970 helicase; K06877 DEAD/DEAH box helicase domain-containing protein	False	0.299	89	1.164e-17														Predicted 3'-5' exonuclease related to the exonuclease domain of PolB [PF10108.9]; RNase_H superfamily [PF13482.6]				0		1	3	False	F
11198	archvir_cat_2_VIRSorter_A17_NODE_100_length_72972_cov_6_864737-cat_2_VIRSorter_A17_NODE_100_length_72972_cov_6_864737-cat_2__full-cat_1_104	archvir_cat_2_VIRSorter_A17_NODE_100_length_72972_cov_6_864737-cat_2_VIRSorter_A17_NODE_100_length_72972_cov_6_864737-cat_2__full-cat_1	104	71142	71750	1	C	no	Non-arch		K06877	dma:DMR_45970 helicase; K06877 DEAD/DEAH box helicase domain-containing protein	False	0.29	79	2.255e-14														RNase_H superfamily [PF13482.6]; Predicted 3'-5' exonuclease related to the exonuclease domain of PolB [PF10108.9]				0		1	2	False	F
11388	archvir_cat_2_VIRSorter_A17_NODE_241_length_43715_cov_8_303023-cat_2_VIRSorter_A17_NODE_241_length_43715_cov_8_303023-cat_2__full-cat_2_77	archvir_cat_2_VIRSorter_A17_NODE_241_length_43715_cov_8_303023-cat_2_VIRSorter_A17_NODE_241_length_43715_cov_8_303023-cat_2__full-cat_2	77	42637	43230	1	C	no	Non-arch		K06877	dma:DMR_45970 helicase; K06877 DEAD/DEAH box helicase domain-containing protein	False	0.299	89	1.164e-17														Predicted 3'-5' exonuclease related to the exonuclease domain of PolB [PF10108.9]; RNase_H superfamily [PF13482.6]				0		1	3	False	F
12546	archvir_cat_2_VIRSorter_A21_NODE_28_length_93974_cov_18_324663-cat_2_VIRSorter_A21_NODE_28_length_93974_cov_18_324663-cat_2__full-cat_1_115	archvir_cat_2_VIRSorter_A21_NODE_28_length_93974_cov_18_324663-cat_2_VIRSorter_A21_NODE_28_length_93974_cov_18_324663-cat_2__full-cat_1	115	90173	90781	1	C	no	Non-arch		K06877	dma:DMR_45970 helicase; K06877 DEAD/DEAH box helicase domain-containing protein	False	0.29	79	2.255e-14														RNase_H superfamily [PF13482.6]; Predicted 3'-5' exonuclease related to the exonuclease domain of PolB [PF10108.9]				0		1	1	False	F
12691	archvir_cat_2_VIRSorter_A21_NODE_37_length_74239_cov_15_536922-cat_2_VIRSorter_A21_NODE_37_length_74239_cov_15_536922-cat_2__full-cat_1_112	archvir_cat_2_VIRSorter_A21_NODE_37_length_74239_cov_15_536922-cat_2_VIRSorter_A21_NODE_37_length_74239_cov_15_536922-cat_2__full-cat_1	112	73189	73782	1	C	no	Non-arch		K06877	dma:DMR_45970 helicase; K06877 DEAD/DEAH box helicase domain-containing protein	False	0.299	89	1.164e-17														Predicted 3'-5' exonuclease related to the exonuclease domain of PolB [PF10108.9]; RNase_H superfamily [PF13482.6]				0		1	2	False	F
1256	archvir_cat_1_VIRSorter_A11_NODE_637_length_15809_cov_4_994922-cat_3_VIRSorter_A11_NODE_637_length_15809_cov_4_994922-cat_3__full-cat_2_7	archvir_cat_1_VIRSorter_A11_NODE_637_length_15809_cov_4_994922-cat_3_VIRSorter_A11_NODE_637_length_15809_cov_4_994922-cat_3__full-cat_2	7	5861	6466	-1	C	no	Non-arch		K06877	dol:Dole_1953 DEAD/DEAH box helicase domain-containing protein; K06877 DEAD/DEAH box helicase domain-containing protein	False	0.27	76	2.577e-13																		0		2	3	False
4103	archvir_cat_2_VIRSorter_A05B_NODE_434_length_20364_cov_14_509232-cat_3_VIRSorter_A05B_NODE_434_length_20364_cov_14_509232-cat_3__full-cat_2_17	archvir_cat_2_VIRSorter_A05B_NODE_434_length_20364_cov_14_509232-cat_3_VIRSorter_A05B_NODE_434_length_20364_cov_14_509232-cat_3__full-cat_2	17	14042	14650	1	C	no	Non-arch		K06877	dol:Dole_1953 DEAD/DEAH box helicase domain-containing protein; K06877 DEAD/DEAH box helicase domain-containing protein	False	0.254	70	4.867e-11																		0		2	3	False
4899	archvir_cat_2_VIRSorter_A05_NODE_575_length_20510_cov_10_074652-cat_3_VIRSorter_A05_NODE_575_length_20510_cov_10_074652-cat_3__full-cat_2_18	archvir_cat_2_VIRSorter_A05_NODE_575_length_20510_cov_10_074652-cat_3_VIRSorter_A05_NODE_575_length_20510_cov_10_074652-cat_3__full-cat_2	18	14243	14851	1	C	no	Non-arch		K06877	dol:Dole_1953 DEAD/DEAH box helicase domain-containing protein; K06877 DEAD/DEAH box helicase domain-containing protein	False	0.254	70	4.867e-11																		0		2	3	False
6067	archvir_cat_2_VIRSorter_A09B_NODE_587_length_17940_cov_9_822309-cat_3_VIRSorter_A09B_NODE_587_length_17940_cov_9_822309-cat_3__full-cat_2_7	archvir_cat_2_VIRSorter_A09B_NODE_587_length_17940_cov_9_822309-cat_3_VIRSorter_A09B_NODE_587_length_17940_cov_9_822309-cat_3__full-cat_2	7	7429	8073	-1	C	no	Non-arch		K06877	dol:Dole_1953 DEAD/DEAH box helicase domain-containing protein; K06877 DEAD/DEAH box helicase domain-containing protein	False	0.273	78	1.06e-13														Predicted 3'-5' exonuclease related to the exonuclease domain of PolB [PF10108.9]				0		2	3	False
9410	archvir_cat_2_VIRSorter_A14B_NODE_7_length_88086_cov_19_537742-cat_2_VIRSorter_A14B_NODE_7_length_88086_cov_19_537742-cat_2__full-cat_1_78	archvir_cat_2_VIRSorter_A14B_NODE_7_length_88086_cov_19_537742-cat_2_VIRSorter_A14B_NODE_7_length_88086_cov_19_537742-cat_2__full-cat_1	78	62946	63575	1	C	no	Non-arch			dpt:Deipr_2361 PRTRC system ThiF family protein	False	0.275	66	8.908e-10														ThiF family [PF00899.21]				0		1	1	False
9864	archvir_cat_2_VIRSorter_A14_NODE_24_length_75389_cov_13_047177-cat_2_VIRSorter_A14_NODE_24_length_75389_cov_13_047177-cat_2__full-cat_1_42	archvir_cat_2_VIRSorter_A14_NODE_24_length_75389_cov_13_047177-cat_2_VIRSorter_A14_NODE_24_length_75389_cov_13_047177-cat_2__full-cat_1	42	24902	25531	-1	C	no	Non-arch			dpt:Deipr_2361 PRTRC system ThiF family protein	False	0.275	66	8.908e-10														ThiF family [PF00899.21]				0		1	1	False
10306	archvir_cat_2_VIRSorter_A16_NODE_111_length_86920_cov_17_628872-cat_2_VIRSorter_A16_NODE_111_length_86920_cov_17_628872-cat_2__full-cat_1_42	archvir_cat_2_VIRSorter_A16_NODE_111_length_86920_cov_17_628872-cat_2_VIRSorter_A16_NODE_111_length_86920_cov_17_628872-cat_2__full-cat_1	42	23449	24078	-1	C	no	Non-arch			dpt:Deipr_2361 PRTRC system ThiF family protein	False	0.275	66	8.908e-10														ThiF family [PF00899.21]				0		1	2	False
10630	archvir_cat_2_VIRSorter_A17B_NODE_10_length_87929_cov_31_051449-cat_2_VIRSorter_A17B_NODE_10_length_87929_cov_31_051449-cat_2__full-cat_1_78	archvir_cat_2_VIRSorter_A17B_NODE_10_length_87929_cov_31_051449-cat_2_VIRSorter_A17B_NODE_10_length_87929_cov_31_051449-cat_2__full-cat_1	78	62845	63474	1	C	no	Non-arch			dpt:Deipr_2361 PRTRC system ThiF family protein	False	0.275	66	8.908e-10														ThiF family [PF00899.21]				0		1	1	False
11656	archvir_cat_2_VIRSorter_A17_NODE_60_length_93272_cov_41_962013-cat_2_VIRSorter_A17_NODE_60_length_93272_cov_41_962013-cat_2__full-cat_1_78	archvir_cat_2_VIRSorter_A17_NODE_60_length_93272_cov_41_962013-cat_2_VIRSorter_A17_NODE_60_length_93272_cov_41_962013-cat_2__full-cat_1	78	62946	63575	1	C	no	Non-arch			dpt:Deipr_2361 PRTRC system ThiF family protein	False	0.275	66	8.908e-10														ThiF family [PF00899.21]				0		1	2	False
11975	archvir_cat_2_VIRSorter_A20_NODE_114_length_80802_cov_20_227439-cat_2_VIRSorter_A20_NODE_114_length_80802_cov_20_227439-cat_2__full-cat_1_70	archvir_cat_2_VIRSorter_A20_NODE_114_length_80802_cov_20_227439-cat_2_VIRSorter_A20_NODE_114_length_80802_cov_20_227439-cat_2__full-cat_1	70	49859	50488	1	C	no	Non-arch			dpt:Deipr_2361 PRTRC system ThiF family protein	False	0.275	66	8.908e-10														ThiF family [PF00899.21]				0		1	2	False
12820	archvir_cat_2_VIRSorter_A21_NODE_74_length_53176_cov_30_417462-cat_2_VIRSorter_A21_NODE_74_length_53176_cov_30_417462-cat_2__full-cat_1_70	archvir_cat_2_VIRSorter_A21_NODE_74_length_53176_cov_30_417462-cat_2_VIRSorter_A21_NODE_74_length_53176_cov_30_417462-cat_2__full-cat_1	70	49725	50354	1	C	no	Non-arch			dpt:Deipr_2361 PRTRC system ThiF family protein	False	0.275	66	8.908e-10														ThiF family [PF00899.21]				0		1	2	False	F
12870	archvir_cat_2_VIRSorter_A21_NODE_77_length_52694_cov_23_456050-cat_2_VIRSorter_A21_NODE_77_length_52694_cov_23_456050-cat_2__full-cat_2_42	archvir_cat_2_VIRSorter_A21_NODE_77_length_52694_cov_23_456050-cat_2_VIRSorter_A21_NODE_77_length_52694_cov_23_456050-cat_2__full-cat_2	42	27508	27999	1	C	no	Non-arch			drm:Dred_1194 hypothetical protein	False	0.346	61	2.067e-08														Nucleoside 2-deoxyribosyltransferase [PF05014.15]; Nucleoside 2-deoxyribosyltransferase like [PF15891.5]				0		1	3	False
11888	archvir_cat_2_VIRSorter_A19_NODE_860_length_10323_cov_6_203155-cat_2_VIRSorter_A19_NODE_860_length_10323_cov_6_203155-cat_2__full-cat_1_13	archvir_cat_2_VIRSorter_A19_NODE_860_length_10323_cov_6_203155-cat_2_VIRSorter_A19_NODE_860_length_10323_cov_6_203155-cat_2__full-cat_1	13	9979	10323	-1	C	no	Non-arch			dti:Desti_1176 protein RecA	False	0.331	61	3.064e-09																		0		1	5	False	F
7140	archvir_cat_2_VIRSorter_A11B_NODE_11_length_97867_cov_225_335848-cat_2_VIRSorter_A11B_NODE_11_length_97867_cov_225_335848-cat_2__full-cat_1_42	archvir_cat_2_VIRSorter_A11B_NODE_11_length_97867_cov_225_335848-cat_2_VIRSorter_A11B_NODE_11_length_97867_cov_225_335848-cat_2__full-cat_1	42	56626	57231	-1	C	no	Non-arch		K06877	dvl:Dvul_2723 DEAD/DEAH box helicase; K06877 DEAD/DEAH box helicase domain-containing protein	False	0.243	66	1.007e-09																		0		1	2	False
7653	archvir_cat_2_VIRSorter_A11_NODE_29_length_88072_cov_187_684106-cat_2_VIRSorter_A11_NODE_29_length_88072_cov_187_684106-cat_2__full-cat_1_26	archvir_cat_2_VIRSorter_A11_NODE_29_length_88072_cov_187_684106-cat_2_VIRSorter_A11_NODE_29_length_88072_cov_187_684106-cat_2__full-cat_1	26	19981	20586	1	C	no	Non-arch		K06877	dvl:Dvul_2723 DEAD/DEAH box helicase; K06877 DEAD/DEAH box helicase domain-containing protein	False	0.243	66	1.007e-09																		0		1	2	False
8039	archvir_cat_2_VIRSorter_A13B_NODE_18_length_100427_cov_301_143616-cat_2_VIRSorter_A13B_NODE_18_length_100427_cov_301_143616-cat_2__full-cat_1_112	archvir_cat_2_VIRSorter_A13B_NODE_18_length_100427_cov_301_143616-cat_2_VIRSorter_A13B_NODE_18_length_100427_cov_301_143616-cat_2__full-cat_1	112	94032	94637	1	C	no	Non-arch		K06877	dvl:Dvul_2723 DEAD/DEAH box helicase; K06877 DEAD/DEAH box helicase domain-containing protein	False	0.243	66	1.007e-09																		0		1	2	False
8768	archvir_cat_2_VIRSorter_A13_NODE_31_length_93248_cov_172_852714-cat_2_VIRSorter_A13_NODE_31_length_93248_cov_172_852714-cat_2__full-cat_1_42	archvir_cat_2_VIRSorter_A13_NODE_31_length_93248_cov_172_852714-cat_2_VIRSorter_A13_NODE_31_length_93248_cov_172_852714-cat_2__full-cat_1	42	25157	25762	1	C	no	Non-arch		K06877	dvl:Dvul_2723 DEAD/DEAH box helicase; K06877 DEAD/DEAH box helicase domain-containing protein	False	0.243	66	1.007e-09																		0		1	2	False
9670	archvir_cat_2_VIRSorter_A14_NODE_14_length_93009_cov_14_056038-cat_2_VIRSorter_A14_NODE_14_length_93009_cov_14_056038-cat_2__full-cat_1_52	archvir_cat_2_VIRSorter_A14_NODE_14_length_93009_cov_14_056038-cat_2_VIRSorter_A14_NODE_14_length_93009_cov_14_056038-cat_2__full-cat_1	52	63670	64275	-1	C	no	Non-arch		K06877	dvl:Dvul_2723 DEAD/DEAH box helicase; K06877 DEAD/DEAH box helicase domain-containing protein	False	0.243	66	1.007e-09																		0		1	2	False
3483	archvir_cat_2_VIRSorter_A04_NODE_759_length_19833_cov_14_548286-cat_2_VIRSorter_A04_NODE_759_length_19833_cov_14_548286-cat_2__full-cat_1_9	archvir_cat_2_VIRSorter_A04_NODE_759_length_19833_cov_14_548286-cat_2_VIRSorter_A04_NODE_759_length_19833_cov_14_548286-cat_2__full-cat_1	9	6976	7584	-1	C	no	Non-arch		K06877	dvu:DVU0256 DEAD/DEAH box helicase; K06877 DEAD/DEAH box helicase domain-containing protein	False	0.262	75	9.05e-13																		0		1	2	False
7436	archvir_cat_2_VIRSorter_A11B_NODE_543_length_16458_cov_52_185881-cat_2_VIRSorter_A11B_NODE_543_length_16458_cov_52_185881-cat_2__full-cat_2_16	archvir_cat_2_VIRSorter_A11B_NODE_543_length_16458_cov_52_185881-cat_2_VIRSorter_A11B_NODE_543_length_16458_cov_52_185881-cat_2__full-cat_2	16	13283	13891	1	C	no	Non-arch		K06877	dvu:DVU0256 DEAD/DEAH box helicase; K06877 DEAD/DEAH box helicase domain-containing protein	False	0.233	61	3.95e-08																		0		2	3	False	F
7714	archvir_cat_2_VIRSorter_A11_NODE_651_length_15609_cov_45_183297-cat_2_VIRSorter_A11_NODE_651_length_15609_cov_45_183297-cat_2__full-cat_2_3	archvir_cat_2_VIRSorter_A11_NODE_651_length_15609_cov_45_183297-cat_2_VIRSorter_A11_NODE_651_length_15609_cov_45_183297-cat_2__full-cat_2	3	1719	2327	-1	C	no	Non-arch		K06877	dvu:DVU0256 DEAD/DEAH box helicase; K06877 DEAD/DEAH box helicase domain-containing protein	False	0.233	61	3.95e-08																		0		2	4	False	F
8362	archvir_cat_2_VIRSorter_A13B_NODE_69_length_51933_cov_33_721616-cat_1_VIRSorter_A13B_NODE_69_length_51933_cov_33_721616-cat_1__full-cat_1_17	archvir_cat_2_VIRSorter_A13B_NODE_69_length_51933_cov_33_721616-cat_1_VIRSorter_A13B_NODE_69_length_51933_cov_33_721616-cat_1__full-cat_1	17	10482	11075	1	C	no	Non-arch		K06877	dvu:DVU0256 DEAD/DEAH box helicase; K06877 DEAD/DEAH box helicase domain-containing protein	False	0.326	102	2.975e-22														Predicted 3'-5' exonuclease related to the exonuclease domain of PolB [PF10108.9]				0		1	2	False
8414	archvir_cat_2_VIRSorter_A13B_NODE_772_length_16512_cov_63_395212-cat_2_VIRSorter_A13B_NODE_772_length_16512_cov_63_395212-cat_2__full-cat_2_16	archvir_cat_2_VIRSorter_A13B_NODE_772_length_16512_cov_63_395212-cat_2_VIRSorter_A13B_NODE_772_length_16512_cov_63_395212-cat_2__full-cat_2	16	13283	13891	1	C	no	Non-arch		K06877	dvu:DVU0256 DEAD/DEAH box helicase; K06877 DEAD/DEAH box helicase domain-containing protein	False	0.233	61	3.95e-08																		0		2	3	False	F
4689	archvir_cat_2_VIRSorter_A05_NODE_1588_length_10755_cov_13_594299-cat_3_VIRSorter_A05_NODE_1588_length_10755_cov_13_594299-cat_3__full-cat_2_21	archvir_cat_2_VIRSorter_A05_NODE_1588_length_10755_cov_13_594299-cat_3_VIRSorter_A05_NODE_1588_length_10755_cov_13_594299-cat_3__full-cat_2	21	10510	10755	-1	C	no	Non-arch		K04077	elm:ELI_1042 chaperonin GroEL; K04077 chaperonin GroEL	False	0.414	63	2.214e-10														TCP-1/cpn60 chaperonin family [PF00118.24]				0		1	5	False	F
6579	archvir_cat_2_VIRSorter_A09_NODE_407_length_21606_cov_6_856155-cat_2_VIRSorter_A09_NODE_407_length_21606_cov_6_856155-cat_2__full-cat_1_3	archvir_cat_2_VIRSorter_A09_NODE_407_length_21606_cov_6_856155-cat_2_VIRSorter_A09_NODE_407_length_21606_cov_6_856155-cat_2__full-cat_1	3	534	1004	1	C	no	Non-arch			eta:ETA_pET350230 hypothetical protein	False	0.425	67	1.177e-10																		0		2	2	False	F
12746	archvir_cat_2_VIRSorter_A21_NODE_567_length_18031_cov_7_616211-cat_2_VIRSorter_A21_NODE_567_length_18031_cov_7_616211-cat_2__full-cat_1_19	archvir_cat_2_VIRSorter_A21_NODE_567_length_18031_cov_7_616211-cat_2_VIRSorter_A21_NODE_567_length_18031_cov_7_616211-cat_2__full-cat_1	19	14189	14656	-1	C	no	Non-arch			eta:ETA_pET350230 hypothetical protein	False	0.421	67	1.141e-10																		0		2	1	False	F
7128	archvir_cat_2_VIRSorter_A11B_NODE_11_length_97867_cov_225_335848-cat_2_VIRSorter_A11B_NODE_11_length_97867_cov_225_335848-cat_2__full-cat_1_30	archvir_cat_2_VIRSorter_A11B_NODE_11_length_97867_cov_225_335848-cat_2_VIRSorter_A11B_NODE_11_length_97867_cov_225_335848-cat_2__full-cat_1	30	28906	31440	1	C	no	Non-arch			fbr:FBFL15_0358 putative adhesin	False	0.209	69	4.572e-09														Concanavalin A-like lectin/glucanases superfamily [PF13385.6]		REFSEQ hypothetical protein; Xu	Xu	0		1	2	False	MK
7665	archvir_cat_2_VIRSorter_A11_NODE_29_length_88072_cov_187_684106-cat_2_VIRSorter_A11_NODE_29_length_88072_cov_187_684106-cat_2__full-cat_1_38	archvir_cat_2_VIRSorter_A11_NODE_29_length_88072_cov_187_684106-cat_2_VIRSorter_A11_NODE_29_length_88072_cov_187_684106-cat_2__full-cat_1	38	45772	48306	-1	C	no	Non-arch			fbr:FBFL15_0358 putative adhesin	False	0.209	69	4.572e-09														Concanavalin A-like lectin/glucanases superfamily [PF13385.6]		REFSEQ hypothetical protein; Xu	Xu	0		1	2	False	MK
7930	archvir_cat_2_VIRSorter_A13B_NODE_18_length_100427_cov_301_143616-cat_2_VIRSorter_A13B_NODE_18_length_100427_cov_301_143616-cat_2__full-cat_1_3	archvir_cat_2_VIRSorter_A13B_NODE_18_length_100427_cov_301_143616-cat_2_VIRSorter_A13B_NODE_18_length_100427_cov_301_143616-cat_2__full-cat_1	3	18366	20900	-1	C	no	Non-arch			fbr:FBFL15_0358 putative adhesin	False	0.209	69	4.572e-09														Concanavalin A-like lectin/glucanases superfamily [PF13385.6]		REFSEQ hypothetical protein; Xu	Xu	0		1	2	False	MK
8780	archvir_cat_2_VIRSorter_A13_NODE_31_length_93248_cov_172_852714-cat_2_VIRSorter_A13_NODE_31_length_93248_cov_172_852714-cat_2__full-cat_1_54	archvir_cat_2_VIRSorter_A13_NODE_31_length_93248_cov_172_852714-cat_2_VIRSorter_A13_NODE_31_length_93248_cov_172_852714-cat_2__full-cat_1	54	50948	53482	-1	C	no	Non-arch			fbr:FBFL15_0358 putative adhesin	False	0.209	69	4.572e-09														Concanavalin A-like lectin/glucanases superfamily [PF13385.6]		REFSEQ hypothetical protein; Xu	Xu	0		1	2	False	MK
9330	archvir_cat_2_VIRSorter_A14B_NODE_71_length_47736_cov_25_757451-cat_2_VIRSorter_A14B_NODE_71_length_47736_cov_25_757451-cat_2__full-cat_1_48	archvir_cat_2_VIRSorter_A14B_NODE_71_length_47736_cov_25_757451-cat_2_VIRSorter_A14B_NODE_71_length_47736_cov_25_757451-cat_2__full-cat_1	48	40139	42673	1	C	no	Non-arch			fbr:FBFL15_0358 putative adhesin	False	0.209	69	4.572e-09														Concanavalin A-like lectin/glucanases superfamily [PF13385.6]		REFSEQ hypothetical protein; Xu	Xu	0		1	2	False	MK
9658	archvir_cat_2_VIRSorter_A14_NODE_14_length_93009_cov_14_056038-cat_2_VIRSorter_A14_NODE_14_length_93009_cov_14_056038-cat_2__full-cat_1_40	archvir_cat_2_VIRSorter_A14_NODE_14_length_93009_cov_14_056038-cat_2_VIRSorter_A14_NODE_14_length_93009_cov_14_056038-cat_2__full-cat_1	40	35950	38484	1	C	no	Non-arch			fbr:FBFL15_0358 putative adhesin	False	0.209	69	4.572e-09														Concanavalin A-like lectin/glucanases superfamily [PF13385.6]		REFSEQ hypothetical protein; Xu	Xu	0		1	2	False	MK
8215	archvir_cat_2_VIRSorter_A13B_NODE_520_length_20651_cov_4_945184-cat_3_VIRSorter_A13B_NODE_520_length_20651_cov_4_945184-cat_3__full-cat_2_11	archvir_cat_2_VIRSorter_A13B_NODE_520_length_20651_cov_4_945184-cat_3_VIRSorter_A13B_NODE_520_length_20651_cov_4_945184-cat_3__full-cat_2	11	7065	8027	-1	C	no	Non-arch			fsi:Flexsi_1588 ATP-dependent nuclease subunit B-like protein	False	0.205	66	3.63e-09														PD-(D/E)XK nuclease superfamily [PF12705.7]		sp|O64262|VG69_BPMD2 Gene 69 protein; Xu	Xu	0		1	3	False
8431	archvir_cat_2_VIRSorter_A13_NODE_1063_length_14334_cov_4_495833-cat_3_VIRSorter_A13_NODE_1063_length_14334_cov_4_495833-cat_3__full-cat_2_12	archvir_cat_2_VIRSorter_A13_NODE_1063_length_14334_cov_4_495833-cat_3_VIRSorter_A13_NODE_1063_length_14334_cov_4_495833-cat_3__full-cat_2	12	7853	8803	-1	C	no	Non-arch			fsi:Flexsi_1588 ATP-dependent nuclease subunit B-like protein	False	0.206	69	4.582e-10														PD-(D/E)XK nuclease superfamily [PF12705.7]		sp|O64262|VG69_BPMD2 Gene 69 protein; Xu	Xu	0		1	3	False
2198	archvir_cat_1_VIRSorter_A15_NODE_2691_length_11661_cov_5_415475-cat_2_VIRSorter_A15_NODE_2691_length_11661_cov_5_415475-cat_2__full-cat_1_11	archvir_cat_1_VIRSorter_A15_NODE_2691_length_11661_cov_5_415475-cat_2_VIRSorter_A15_NODE_2691_length_11661_cov_5_415475-cat_2__full-cat_1	11	7307	9292	1	C	no	Non-arch			glo:Glov_2915 cell wall/surface repeat-containing protein	False	0.249	66	2.933e-08														Concanavalin A-like lectin/glucanases superfamily [PF13385.6]				0		0	2	False	MKF
3016	archvir_cat_2_VIRSorter_A04_NODE_110_length_61133_cov_82_610809-cat_2_VIRSorter_A04_NODE_110_length_61133_cov_82_610809-cat_2__full-cat_1_48	archvir_cat_2_VIRSorter_A04_NODE_110_length_61133_cov_82_610809-cat_2_VIRSorter_A04_NODE_110_length_61133_cov_82_610809-cat_2__full-cat_1	48	58884	59732	-1	C	no	Non-arch		K01640	gpb:HDN1F_00630 hmgL; hydroxymethylglutaryl-CoA lyase (EC:4.1.3.4); K01640 hydroxymethylglutaryl-CoA lyase [EC:4.1.3.4]	False	0.358	169	7.208e-44														HMGL-like [PF00682.19]				0		2	2	False	MKF
3474	archvir_cat_2_VIRSorter_A04_NODE_590_length_22964_cov_18_104020-cat_2_VIRSorter_A04_NODE_590_length_22964_cov_18_104020-cat_2__full-cat_1_26	archvir_cat_2_VIRSorter_A04_NODE_590_length_22964_cov_18_104020-cat_2_VIRSorter_A04_NODE_590_length_22964_cov_18_104020-cat_2__full-cat_1	26	22327	22962	-1	C	no	Non-arch		K01640	gpb:HDN1F_00630 hmgL; hydroxymethylglutaryl-CoA lyase (EC:4.1.3.4); K01640 hydroxymethylglutaryl-CoA lyase [EC:4.1.3.4]	False	0.331	101	1.627e-21														HMGL-like [PF00682.19]				0		2	5	False	MKF
5726	archvir_cat_2_VIRSorter_A09B_NODE_3_length_96396_cov_21_948215-cat_2_VIRSorter_A09B_NODE_3_length_96396_cov_21_948215-cat_2__full-cat_1_2	archvir_cat_2_VIRSorter_A09B_NODE_3_length_96396_cov_21_948215-cat_2_VIRSorter_A09B_NODE_3_length_96396_cov_21_948215-cat_2__full-cat_1	2	1378	2223	1	C	no	Non-arch		K01640	gpb:HDN1F_00630 hmgL; hydroxymethylglutaryl-CoA lyase (EC:4.1.3.4); K01640 hydroxymethylglutaryl-CoA lyase [EC:4.1.3.4]	False	0.384	181	4.401e-48														HMGL-like [PF00682.19]				0		2	4	False	MKF
6911	archvir_cat_2_VIRSorter_A09_NODE_9_length_87771_cov_11_020133-cat_2_VIRSorter_A09_NODE_9_length_87771_cov_11_020133-cat_2__full-cat_1_88	archvir_cat_2_VIRSorter_A09_NODE_9_length_87771_cov_11_020133-cat_2_VIRSorter_A09_NODE_9_length_87771_cov_11_020133-cat_2__full-cat_1	88	85535	86380	-1	C	no	Non-arch		K01640	gpb:HDN1F_00630 hmgL; hydroxymethylglutaryl-CoA lyase (EC:4.1.3.4); K01640 hydroxymethylglutaryl-CoA lyase [EC:4.1.3.4]	False	0.384	181	4.401e-48														HMGL-like [PF00682.19]				0		2	4	False	MKF
3769	archvir_cat_2_VIRSorter_A05B_NODE_15_length_81333_cov_12_872832-cat_2_VIRSorter_A05B_NODE_15_length_81333_cov_12_872832-cat_2__full-cat_1_66	archvir_cat_2_VIRSorter_A05B_NODE_15_length_81333_cov_12_872832-cat_2_VIRSorter_A05B_NODE_15_length_81333_cov_12_872832-cat_2__full-cat_1	66	78729	79571	-1	C	no	Non-arch		K01640	gte:GTCCBUS3UF5_8310 pyruvate carboxyltransferase; K01640 hydroxymethylglutaryl-CoA lyase [EC:4.1.3.4]	False	0.381	183	1.664e-48														HMGL-like [PF00682.19]				0		2	2	False	MKF
5269	archvir_cat_2_VIRSorter_A08_NODE_65_length_46204_cov_17_921623-cat_3_VIRSorter_A08_NODE_65_length_46204_cov_17_921623-cat_3__full-cat_2_19	archvir_cat_2_VIRSorter_A08_NODE_65_length_46204_cov_17_921623-cat_3_VIRSorter_A08_NODE_65_length_46204_cov_17_921623-cat_3__full-cat_2	19	28902	29741	1	C	no	Non-arch		K01640	gte:GTCCBUS3UF5_8310 pyruvate carboxyltransferase; K01640 hydroxymethylglutaryl-CoA lyase [EC:4.1.3.4]	False	0.341	160	8.393e-41														HMGL-like [PF00682.19]				0		2	3	False	MK
8149	archvir_cat_2_VIRSorter_A13B_NODE_202_length_34043_cov_14_176651-cat_2_VIRSorter_A13B_NODE_202_length_34043_cov_14_176651-cat_2__full-cat_2_34	archvir_cat_2_VIRSorter_A13B_NODE_202_length_34043_cov_14_176651-cat_2_VIRSorter_A13B_NODE_202_length_34043_cov_14_176651-cat_2__full-cat_2	34	30020	31105	-1	C	no	Non-arch			gtn:GTNG_2819 hypothetical protein	False	0.217	61	2.771e-07																		0		1	3	False	F
8510	archvir_cat_2_VIRSorter_A13_NODE_135_length_43718_cov_8_266977-cat_2_VIRSorter_A13_NODE_135_length_43718_cov_8_266977-cat_2__full-cat_1_16	archvir_cat_2_VIRSorter_A13_NODE_135_length_43718_cov_8_266977-cat_2_VIRSorter_A13_NODE_135_length_43718_cov_8_266977-cat_2__full-cat_1	16	12528	13613	1	C	no	Non-arch			gtn:GTNG_2819 hypothetical protein	False	0.217	61	2.771e-07																		0		1	2	False
4858	archvir_cat_2_VIRSorter_A05_NODE_484_length_22858_cov_50_979433-cat_3_VIRSorter_A05_NODE_484_length_22858_cov_50_979433-cat_3__full-cat_2_35	archvir_cat_2_VIRSorter_A05_NODE_484_length_22858_cov_50_979433-cat_3_VIRSorter_A05_NODE_484_length_22858_cov_50_979433-cat_3__full-cat_2	35	19856	20425	-1	C	no	Non-arch			gur:Gura_2212 UBA/THIF-type NAD/FAD binding protein	False	0.261	70	3.492e-11														ThiF family [PF00899.21]				0		1	3	False	F
2304	archvir_cat_1_VIRSorter_A16_NODE_2100_length_10057_cov_4_475205-cat_2_VIRSorter_A16_NODE_2100_length_10057_cov_4_475205-cat_2__full-cat_2_11	archvir_cat_1_VIRSorter_A16_NODE_2100_length_10057_cov_4_475205-cat_2_VIRSorter_A16_NODE_2100_length_10057_cov_4_475205-cat_2__full-cat_2	11	7391	9418	1	C	no	Non-arch			gur:Gura_3011 LamG domain-containing protein	False	0.231	74	6.786e-11														Concanavalin A-like lectin/glucanases superfamily [PF13385.6]				0		1	3	False	MKF
6130	archvir_cat_2_VIRSorter_A09B_NODE_9_length_81789_cov_14_271503-cat_2_VIRSorter_A09B_NODE_9_length_81789_cov_14_271503-cat_2__full-cat_1_5	archvir_cat_2_VIRSorter_A09B_NODE_9_length_81789_cov_14_271503-cat_2_VIRSorter_A09B_NODE_9_length_81789_cov_14_271503-cat_2__full-cat_1	5	1444	1977	1	C	no	Non-arch			hcb:HCBAA847_1648 hypothetical protein	False	0.297	66	2.968e-10																		0		1	4	False	F
5360	archvir_cat_2_VIRSorter_A09B_NODE_16_length_66487_cov_20_262509-cat_2_VIRSorter_A09B_NODE_16_length_66487_cov_20_262509-cat_2__full-cat_1_36	archvir_cat_2_VIRSorter_A09B_NODE_16_length_66487_cov_20_262509-cat_2_VIRSorter_A09B_NODE_16_length_66487_cov_20_262509-cat_2__full-cat_1	36	24431	31963	-1	C	no	Non-arch			hhy:Halhy_2110 hypothetical protein	False	0.186	68	2.97e-08														Concanavalin A-like lectin/glucanases superfamily [PF13385.6]		REFSEQ hypothetical protein; Xu	Xu	0		1	2	False	MK
6547	archvir_cat_2_VIRSorter_A09_NODE_25_length_61674_cov_11_928074-cat_2_VIRSorter_A09_NODE_25_length_61674_cov_11_928074-cat_2__full-cat_1_34	archvir_cat_2_VIRSorter_A09_NODE_25_length_61674_cov_11_928074-cat_2_VIRSorter_A09_NODE_25_length_61674_cov_11_928074-cat_2__full-cat_1	34	21442	28974	-1	C	no	Non-arch			hhy:Halhy_2110 hypothetical protein	False	0.186	68	2.97e-08														Concanavalin A-like lectin/glucanases superfamily [PF13385.6]		REFSEQ hypothetical protein; Xu	Xu	0		1	2	False	MK
7130	archvir_cat_2_VIRSorter_A11B_NODE_11_length_97867_cov_225_335848-cat_2_VIRSorter_A11B_NODE_11_length_97867_cov_225_335848-cat_2__full-cat_1_32	archvir_cat_2_VIRSorter_A11B_NODE_11_length_97867_cov_225_335848-cat_2_VIRSorter_A11B_NODE_11_length_97867_cov_225_335848-cat_2__full-cat_1	32	33458	49942	1	C	no	Non-arch			hhy:Halhy_2111 hypothetical protein	False	0.222	63	1.837e-06																		0		1	2	False
7663	archvir_cat_2_VIRSorter_A11_NODE_29_length_88072_cov_187_684106-cat_2_VIRSorter_A11_NODE_29_length_88072_cov_187_684106-cat_2__full-cat_1_36	archvir_cat_2_VIRSorter_A11_NODE_29_length_88072_cov_187_684106-cat_2_VIRSorter_A11_NODE_29_length_88072_cov_187_684106-cat_2__full-cat_1	36	27270	43754	-1	C	no	Non-arch			hhy:Halhy_2111 hypothetical protein	False	0.222	63	1.837e-06																		0		1	2	False
7928	archvir_cat_2_VIRSorter_A13B_NODE_18_length_100427_cov_301_143616-cat_2_VIRSorter_A13B_NODE_18_length_100427_cov_301_143616-cat_2__full-cat_1_1	archvir_cat_2_VIRSorter_A13B_NODE_18_length_100427_cov_301_143616-cat_2_VIRSorter_A13B_NODE_18_length_100427_cov_301_143616-cat_2__full-cat_1	1	2	16348	-1	C	no	Non-arch			hhy:Halhy_2111 hypothetical protein	False	0.222	63	1.821e-06																		0		1	5	False	F
8778	archvir_cat_2_VIRSorter_A13_NODE_31_length_93248_cov_172_852714-cat_2_VIRSorter_A13_NODE_31_length_93248_cov_172_852714-cat_2__full-cat_1_52	archvir_cat_2_VIRSorter_A13_NODE_31_length_93248_cov_172_852714-cat_2_VIRSorter_A13_NODE_31_length_93248_cov_172_852714-cat_2__full-cat_1	52	32446	48930	-1	C	no	Non-arch			hhy:Halhy_2111 hypothetical protein	False	0.222	63	1.837e-06																		0		1	2	False
9660	archvir_cat_2_VIRSorter_A14_NODE_14_length_93009_cov_14_056038-cat_2_VIRSorter_A14_NODE_14_length_93009_cov_14_056038-cat_2__full-cat_1_42	archvir_cat_2_VIRSorter_A14_NODE_14_length_93009_cov_14_056038-cat_2_VIRSorter_A14_NODE_14_length_93009_cov_14_056038-cat_2__full-cat_1	42	40502	56986	1	C	no	Non-arch			hhy:Halhy_2111 hypothetical protein	False	0.222	63	1.837e-06																		0		1	2	False
7363	archvir_cat_2_VIRSorter_A11B_NODE_25_length_71510_cov_16_943559-cat_2_VIRSorter_A11B_NODE_25_length_71510_cov_16_943559-cat_2__full-cat_1_6	archvir_cat_2_VIRSorter_A11B_NODE_25_length_71510_cov_16_943559-cat_2_VIRSorter_A11B_NODE_25_length_71510_cov_16_943559-cat_2__full-cat_1	6	3032	3883	1	C	no	Non-arch		K01640	hoh:Hoch_3592 pyruvate carboxyltransferase; K01640 hydroxymethylglutaryl-CoA lyase [EC:4.1.3.4]	False	0.37	172	6.167e-45														HMGL-like [PF00682.19]				0		2	2	False	MKF
701	archvir_cat_1_VIRSorter_A08_NODE_775_length_12197_cov_5_708944-cat_1_VIRSorter_A08_NODE_775_length_12197_cov_5_708944-cat_1__full-cat_1_10	archvir_cat_1_VIRSorter_A08_NODE_775_length_12197_cov_5_708944-cat_1_VIRSorter_A08_NODE_775_length_12197_cov_5_708944-cat_1__full-cat_1	10	11092	12195	-1	C	no	Non-arch			hth:HTH_0882 phage protein	False	0.206	76	7.458e-12														Terminase RNaseH-like domain [PF17289.2]				0		0	5	False	F
1284	archvir_cat_1_VIRSorter_A13B_NODE_1080_length_13408_cov_4_913353-cat_3_VIRSorter_A13B_NODE_1080_length_13408_cov_4_913353-cat_3__full-cat_1_17	archvir_cat_1_VIRSorter_A13B_NODE_1080_length_13408_cov_4_913353-cat_3_VIRSorter_A13B_NODE_1080_length_13408_cov_4_913353-cat_3__full-cat_1	17	11015	12451	1	C	no	Non-arch			hth:HTH_0882 phage protein	False	0.206	100	2.711e-19														Terminase RNaseH-like domain [PF17289.2]		sp|P10310|TERL_BPT3 Terminase, large subunit gp19; XhXr	Xh;Xr	0		0	3	False	VF
2887	archvir_cat_2_VIRSorter_A03_NODE_361_length_26557_cov_7_713833-cat_2_VIRSorter_A03_NODE_361_length_26557_cov_7_713833-cat_2__full-cat_1_9	archvir_cat_2_VIRSorter_A03_NODE_361_length_26557_cov_7_713833-cat_2_VIRSorter_A03_NODE_361_length_26557_cov_7_713833-cat_2__full-cat_1	9	7125	8564	1	C	no	Non-arch			hth:HTH_0882 phage protein	False	0.247	106	4.942e-21														Terminase RNaseH-like domain [PF17289.2]		sp|P10310|TERL_BPT3 Terminase, large subunit gp19; XhXr	Xh;Xr	0		0	2	False	V
7002	archvir_cat_2_VIRSorter_A10_NODE_652_length_20674_cov_6_883845-cat_2_VIRSorter_A10_NODE_652_length_20674_cov_6_883845-cat_2__full-cat_1_4	archvir_cat_2_VIRSorter_A10_NODE_652_length_20674_cov_6_883845-cat_2_VIRSorter_A10_NODE_652_length_20674_cov_6_883845-cat_2__full-cat_1	4	1247	2686	1	C	no	Non-arch			hth:HTH_0882 phage protein	False	0.246	105	1.169e-20														Terminase RNaseH-like domain [PF17289.2]		sp|P10310|TERL_BPT3 Terminase, large subunit gp19; XhXr	Xh;Xr	0		0	4	False	VF
8878	archvir_cat_2_VIRSorter_A14B_NODE_108_length_39273_cov_22_861008-cat_2_VIRSorter_A14B_NODE_108_length_39273_cov_22_861008-cat_2__full-cat_1_1	archvir_cat_2_VIRSorter_A14B_NODE_108_length_39273_cov_22_861008-cat_2_VIRSorter_A14B_NODE_108_length_39273_cov_22_861008-cat_2__full-cat_1	1	3	1013	1	C	no	Non-arch			hth:HTH_0882 phage protein	False	0.271	87	8.401e-16														Terminase RNaseH-like domain [PF17289.2]		sp|Q05219|VG13_BPML5 Gene 13 protein; Xu	Xu	0		0	5	False	F
11204	archvir_cat_2_VIRSorter_A17_NODE_1117_length_17263_cov_5_766330-cat_2_VIRSorter_A17_NODE_1117_length_17263_cov_5_766330-cat_2__full-cat_1_1	archvir_cat_2_VIRSorter_A17_NODE_1117_length_17263_cov_5_766330-cat_2_VIRSorter_A17_NODE_1117_length_17263_cov_5_766330-cat_2__full-cat_1	1	3	1034	1	C	no	Non-arch			hth:HTH_0882 phage protein	False	0.222	85	4.025e-15														Terminase RNaseH-like domain [PF17289.2]				0		0	5	False	F
11873	archvir_cat_2_VIRSorter_A19_NODE_146_length_26672_cov_10_720780-cat_2_VIRSorter_A19_NODE_146_length_26672_cov_10_720780-cat_2__full-cat_1_31	archvir_cat_2_VIRSorter_A19_NODE_146_length_26672_cov_10_720780-cat_2_VIRSorter_A19_NODE_146_length_26672_cov_10_720780-cat_2__full-cat_1	31	24309	25748	-1	C	no	Non-arch			hth:HTH_0882 phage protein	False	0.247	106	4.942e-21														Terminase RNaseH-like domain [PF17289.2]		sp|P10310|TERL_BPT3 Terminase, large subunit gp19; XhXr	Xh;Xr	0		0	4	False	VF
5278	archvir_cat_2_VIRSorter_A08_NODE_65_length_46204_cov_17_921623-cat_3_VIRSorter_A08_NODE_65_length_46204_cov_17_921623-cat_3__full-cat_2_28	archvir_cat_2_VIRSorter_A08_NODE_65_length_46204_cov_17_921623-cat_3_VIRSorter_A08_NODE_65_length_46204_cov_17_921623-cat_3__full-cat_2	28	36642	37598	-1	C	no	Non-arch		K07465	kra:Krad_1855 recombinase B; K07465 putative RecB family exonuclease	False	0.201	60	3.571e-07														PD-(D/E)XK nuclease superfamily [PF12705.7]		sp|O64262|VG69_BPMD2 Gene 69 protein; Xu	Xu	0		1	3	False
2919	archvir_cat_2_VIRSorter_A03_NODE_542_length_20507_cov_8_631527-cat_3_VIRSorter_A03_NODE_542_length_20507_cov_8_631527-cat_3__full-cat_2_9	archvir_cat_2_VIRSorter_A03_NODE_542_length_20507_cov_8_631527-cat_3_VIRSorter_A03_NODE_542_length_20507_cov_8_631527-cat_3__full-cat_2	9	5240	6346	-1	C	no	Non-arch		K07465	kse:Ksed_13930 RecB family exonuclease; K07465 putative RecB family exonuclease	False	0.205	73	5.613e-11														PD-(D/E)XK nuclease superfamily [PF12705.7]		sp|O64262|VG69_BPMD2 Gene 69 protein; Xu	Xu	0		1	3	False
10025	archvir_cat_2_VIRSorter_A15B_NODE_100_length_37562_cov_10_584158-cat_3_VIRSorter_A15B_NODE_100_length_37562_cov_10_584158-cat_3__full-cat_2_48	archvir_cat_2_VIRSorter_A15B_NODE_100_length_37562_cov_10_584158-cat_3_VIRSorter_A15B_NODE_100_length_37562_cov_10_584158-cat_3__full-cat_2	48	28064	29170	1	C	no	Non-arch		K07465	kse:Ksed_13930 RecB family exonuclease; K07465 putative RecB family exonuclease	False	0.205	73	5.613e-11														PD-(D/E)XK nuclease superfamily [PF12705.7]		sp|O64262|VG69_BPMD2 Gene 69 protein; Xu	Xu	0		1	3	False
10242	archvir_cat_2_VIRSorter_A15_NODE_918_length_22780_cov_50_601760-cat_3_VIRSorter_A15_NODE_918_length_22780_cov_50_601760-cat_3__full-cat_2_10	archvir_cat_2_VIRSorter_A15_NODE_918_length_22780_cov_50_601760-cat_3_VIRSorter_A15_NODE_918_length_22780_cov_50_601760-cat_3__full-cat_2	10	7190	8296	-1	C	no	Non-arch		K07465	kse:Ksed_13930 RecB family exonuclease; K07465 putative RecB family exonuclease	False	0.205	73	5.613e-11														PD-(D/E)XK nuclease superfamily [PF12705.7]		sp|O64262|VG69_BPMD2 Gene 69 protein; Xu	Xu	0		1	3	False
10943	archvir_cat_2_VIRSorter_A17B_NODE_722_length_16717_cov_5_753751-cat_3_VIRSorter_A17B_NODE_722_length_16717_cov_5_753751-cat_3__full-cat_2_21	archvir_cat_2_VIRSorter_A17B_NODE_722_length_16717_cov_5_753751-cat_3_VIRSorter_A17B_NODE_722_length_16717_cov_5_753751-cat_3__full-cat_2	21	13912	15018	1	C	no	Non-arch		K07465	kse:Ksed_13930 RecB family exonuclease; K07465 putative RecB family exonuclease	False	0.205	73	5.613e-11														PD-(D/E)XK nuclease superfamily [PF12705.7]		sp|O64262|VG69_BPMD2 Gene 69 protein; Xu	Xu	0		1	3	False	F
4374	archvir_cat_2_VIRSorter_A05B_NODE_825_length_14829_cov_5_951943-cat_2_VIRSorter_A05B_NODE_825_length_14829_cov_5_951943-cat_2__full-cat_2_3	archvir_cat_2_VIRSorter_A05B_NODE_825_length_14829_cov_5_951943-cat_2_VIRSorter_A05B_NODE_825_length_14829_cov_5_951943-cat_2__full-cat_2	3	1400	2401	-1	C	no	Non-arch		K07465	ksk:KSE_66550 hypothetical protein; K07465 putative RecB family exonuclease	False	0.2	64	1.726e-08														PD-(D/E)XK nuclease superfamily [PF12705.7]		sp|O64262|VG69_BPMD2 Gene 69 protein; Xu	Xu	0		1	3	False	F
5785	archvir_cat_2_VIRSorter_A09B_NODE_3_length_96396_cov_21_948215-cat_2_VIRSorter_A09B_NODE_3_length_96396_cov_21_948215-cat_2__full-cat_1_61	archvir_cat_2_VIRSorter_A09B_NODE_3_length_96396_cov_21_948215-cat_2_VIRSorter_A09B_NODE_3_length_96396_cov_21_948215-cat_2__full-cat_1	61	69229	70230	-1	C	no	Non-arch		K07465	ksk:KSE_66550 hypothetical protein; K07465 putative RecB family exonuclease	False	0.2	64	1.726e-08														PD-(D/E)XK nuclease superfamily [PF12705.7]		sp|O64262|VG69_BPMD2 Gene 69 protein; Xu	Xu	0		1	2	False
6852	archvir_cat_2_VIRSorter_A09_NODE_9_length_87771_cov_11_020133-cat_2_VIRSorter_A09_NODE_9_length_87771_cov_11_020133-cat_2__full-cat_1_29	archvir_cat_2_VIRSorter_A09_NODE_9_length_87771_cov_11_020133-cat_2_VIRSorter_A09_NODE_9_length_87771_cov_11_020133-cat_2__full-cat_1	29	17528	18529	1	C	no	Non-arch		K07465	ksk:KSE_66550 hypothetical protein; K07465 putative RecB family exonuclease	False	0.2	64	1.726e-08														PD-(D/E)XK nuclease superfamily [PF12705.7]		sp|O64262|VG69_BPMD2 Gene 69 protein; Xu	Xu	0		1	2	False
9279	archvir_cat_2_VIRSorter_A14B_NODE_6_length_89306_cov_14_611579-cat_2_VIRSorter_A14B_NODE_6_length_89306_cov_14_611579-cat_2__full-cat_1_89	archvir_cat_2_VIRSorter_A14B_NODE_6_length_89306_cov_14_611579-cat_2_VIRSorter_A14B_NODE_6_length_89306_cov_14_611579-cat_2__full-cat_1	89	85041	85928	-1	C	no	Non-arch		K01640	mad:HP15_2608 hmgcl; hydroxymethylglutaryl-CoA lyase (EC:4.1.3.4); K01640 hydroxymethylglutaryl-CoA lyase [EC:4.1.3.4]	False	0.359	171	1.734e-44														HMGL-like [PF00682.19]				0		2	4	False	MKF
9520	archvir_cat_2_VIRSorter_A14_NODE_13_length_98114_cov_12_183573-cat_2_VIRSorter_A14_NODE_13_length_98114_cov_12_183573-cat_2__full-cat_1_4	archvir_cat_2_VIRSorter_A14_NODE_13_length_98114_cov_12_183573-cat_2_VIRSorter_A14_NODE_13_length_98114_cov_12_183573-cat_2__full-cat_1	4	3379	4266	1	C	no	Non-arch		K01640	mad:HP15_2608 hmgcl; hydroxymethylglutaryl-CoA lyase (EC:4.1.3.4); K01640 hydroxymethylglutaryl-CoA lyase [EC:4.1.3.4]	False	0.359	171	1.734e-44														HMGL-like [PF00682.19]				0		2	4	False	MKF
11091	archvir_cat_2_VIRSorter_A17B_NODE_97_length_45312_cov_17_071326-cat_2_VIRSorter_A17B_NODE_97_length_45312_cov_17_071326-cat_2__full-cat_1_45	archvir_cat_2_VIRSorter_A17B_NODE_97_length_45312_cov_17_071326-cat_2_VIRSorter_A17B_NODE_97_length_45312_cov_17_071326-cat_2__full-cat_1	45	39978	40865	-1	C	no	Non-arch		K01640	mad:HP15_2608 hmgcl; hydroxymethylglutaryl-CoA lyase (EC:4.1.3.4); K01640 hydroxymethylglutaryl-CoA lyase [EC:4.1.3.4]	False	0.359	171	1.734e-44														HMGL-like [PF00682.19]				0		2	4	False	MKF
11309	archvir_cat_2_VIRSorter_A17_NODE_238_length_43859_cov_25_177335-cat_2_VIRSorter_A17_NODE_238_length_43859_cov_25_177335-cat_2__full-cat_1_45	archvir_cat_2_VIRSorter_A17_NODE_238_length_43859_cov_25_177335-cat_2_VIRSorter_A17_NODE_238_length_43859_cov_25_177335-cat_2__full-cat_1	45	40120	41007	-1	C	no	Non-arch		K01640	mad:HP15_2608 hmgcl; hydroxymethylglutaryl-CoA lyase (EC:4.1.3.4); K01640 hydroxymethylglutaryl-CoA lyase [EC:4.1.3.4]	False	0.359	171	1.734e-44														HMGL-like [PF00682.19]				0		2	4	False	MKF
2147	archvir_cat_1_VIRSorter_A15_NODE_2039_length_13901_cov_5_675213-cat_2_VIRSorter_A15_NODE_2039_length_13901_cov_5_675213-cat_2__full-cat_1_1	archvir_cat_1_VIRSorter_A15_NODE_2039_length_13901_cov_5_675213-cat_2_VIRSorter_A15_NODE_2039_length_13901_cov_5_675213-cat_2__full-cat_1	1	1	591	1	C	no	Non-arch			mai:MICA_906 hypothetical protein	False	0.264	68	1.938e-10																		0		1	5	False	F
1555	archvir_cat_1_VIRSorter_A13B_NODE_75_length_51105_cov_6_910578-cat_2_VIRSorter_A13B_NODE_75_length_51105_cov_6_910578-cat_2__full-cat_1_43	archvir_cat_1_VIRSorter_A13B_NODE_75_length_51105_cov_6_910578-cat_2_VIRSorter_A13B_NODE_75_length_51105_cov_6_910578-cat_2__full-cat_1	43	43546	44724	-1	C	no	Non-arch		K06223	mej:Q7A_2082 Methyl-directed repair DNA adenine methylase (EC:2.1.1.72); K06223 DNA adenine methylase [EC:2.1.1.72]	False	0.186	64	2.616e-08														D12 class N6 adenine-specific DNA methyltransferase [PF02086.15]				0		1	2	False
8997	archvir_cat_2_VIRSorter_A14B_NODE_14_length_81696_cov_7_403572-cat_2_VIRSorter_A14B_NODE_14_length_81696_cov_7_403572-cat_2__full-cat_1_79	archvir_cat_2_VIRSorter_A14B_NODE_14_length_81696_cov_7_403572-cat_2_VIRSorter_A14B_NODE_14_length_81696_cov_7_403572-cat_2__full-cat_1	79	74418	75596	-1	C	no	Non-arch		K06223	mej:Q7A_2082 Methyl-directed repair DNA adenine methylase (EC:2.1.1.72); K06223 DNA adenine methylase [EC:2.1.1.72]	False	0.186	64	2.616e-08														D12 class N6 adenine-specific DNA methyltransferase [PF02086.15]				0		1	2	False
10818	archvir_cat_2_VIRSorter_A17B_NODE_23_length_74642_cov_8_894311-cat_2_VIRSorter_A17B_NODE_23_length_74642_cov_8_894311-cat_2__full-cat_1_72	archvir_cat_2_VIRSorter_A17B_NODE_23_length_74642_cov_8_894311-cat_2_VIRSorter_A17B_NODE_23_length_74642_cov_8_894311-cat_2__full-cat_1	72	69127	70305	-1	C	no	Non-arch		K06223	mej:Q7A_2082 Methyl-directed repair DNA adenine methylase (EC:2.1.1.72); K06223 DNA adenine methylase [EC:2.1.1.72]	False	0.186	64	2.616e-08														D12 class N6 adenine-specific DNA methyltransferase [PF02086.15]				0		1	2	False	F
14449	archvir_virsorter_Halobacteria_gi_448728133-100599-153663__full-cat_1_16	archvir_virsorter_Halobacteria_gi_448728133-100599-153663__full-cat_1	16	6098	6988	-1	C	no	Non-arch		K03497	mgm:Mmc1_3750 chromosome segregation DNA-binding protein; K03497 chromosome partitioning protein, ParB family	False	0.374	75	5.91e-12														ParB-like nuclease domain [PF02195.18]				0		1	2	False
80	archvir_cat_1_VIRSorter_A04_NODE_1887_length_10790_cov_6_851234-cat_2_VIRSorter_A04_NODE_1887_length_10790_cov_6_851234-cat_2__full-cat_2_3	archvir_cat_1_VIRSorter_A04_NODE_1887_length_10790_cov_6_851234-cat_2_VIRSorter_A04_NODE_1887_length_10790_cov_6_851234-cat_2__full-cat_2	3	1717	2322	-1	C	no	Non-arch			min:Minf_0359 hypothetical protein	False	0.288	87	8.435e-17														Predicted 3'-5' exonuclease related to the exonuclease domain of PolB [PF10108.9]				0		2	4	False	F
375	archvir_cat_1_VIRSorter_A05B_NODE_482_length_19165_cov_7_753375-cat_3_VIRSorter_A05B_NODE_482_length_19165_cov_7_753375-cat_3__full-cat_1_26	archvir_cat_1_VIRSorter_A05B_NODE_482_length_19165_cov_7_753375-cat_3_VIRSorter_A05B_NODE_482_length_19165_cov_7_753375-cat_3__full-cat_1	26	16058	16666	1	C	no	Non-arch			min:Minf_0359 hypothetical protein	False	0.278	82	2.603e-15														Predicted 3'-5' exonuclease related to the exonuclease domain of PolB [PF10108.9]				0		2	2	False	F
466	archvir_cat_1_VIRSorter_A05_NODE_144_length_48295_cov_6_025954-cat_2_VIRSorter_A05_NODE_144_length_48295_cov_6_025954-cat_2__full-cat_1_18	archvir_cat_1_VIRSorter_A05_NODE_144_length_48295_cov_6_025954-cat_2_VIRSorter_A05_NODE_144_length_48295_cov_6_025954-cat_2__full-cat_1	18	12355	12963	1	C	no	Non-arch			min:Minf_0359 hypothetical protein	False	0.293	90	7.295e-18																		0		1	2	False
2262	archvir_cat_1_VIRSorter_A15_NODE_768_length_25171_cov_4_170608-cat_3_VIRSorter_A15_NODE_768_length_25171_cov_4_170608-cat_3__full-cat_2_14	archvir_cat_1_VIRSorter_A15_NODE_768_length_25171_cov_4_170608-cat_3_VIRSorter_A15_NODE_768_length_25171_cov_4_170608-cat_3__full-cat_2	14	10331	10945	1	C	no	Non-arch			min:Minf_0359 hypothetical protein	False	0.258	73	3.252e-12														Predicted 3'-5' exonuclease related to the exonuclease domain of PolB [PF10108.9]				0		2	3	False
3126	archvir_cat_2_VIRSorter_A04_NODE_164_length_48219_cov_11_055809-cat_1_VIRSorter_A04_NODE_164_length_48219_cov_11_055809-cat_1__full-cat_1_10	archvir_cat_2_VIRSorter_A04_NODE_164_length_48219_cov_11_055809-cat_1_VIRSorter_A04_NODE_164_length_48219_cov_11_055809-cat_1__full-cat_1	10	6680	7279	1	C	no	Non-arch			min:Minf_0359 hypothetical protein	False	0.301	91	3.58e-18														Predicted 3'-5' exonuclease related to the exonuclease domain of PolB [PF10108.9]				0		1	2	False
3205	archvir_cat_2_VIRSorter_A04_NODE_203_length_42885_cov_26_961429-cat_2_VIRSorter_A04_NODE_203_length_42885_cov_26_961429-cat_2__full-cat_1_4	archvir_cat_2_VIRSorter_A04_NODE_203_length_42885_cov_26_961429-cat_2_VIRSorter_A04_NODE_203_length_42885_cov_26_961429-cat_2__full-cat_1	4	2526	3134	1	C	no	Non-arch			min:Minf_0359 hypothetical protein	False	0.293	90	7.295e-18																		0		1	2	False	F
3574	archvir_cat_2_VIRSorter_A04_NODE_82_length_74282_cov_28_876177-cat_2_VIRSorter_A04_NODE_82_length_74282_cov_28_876177-cat_2__full-cat_1_76	archvir_cat_2_VIRSorter_A04_NODE_82_length_74282_cov_28_876177-cat_2_VIRSorter_A04_NODE_82_length_74282_cov_28_876177-cat_2__full-cat_1	76	45960	46568	1	C	no	Non-arch			min:Minf_0359 hypothetical protein	False	0.293	90	7.295e-18																		0		1	2	False
4152	archvir_cat_2_VIRSorter_A05B_NODE_618_length_17243_cov_23_937689-cat_3_VIRSorter_A05B_NODE_618_length_17243_cov_23_937689-cat_3__full-cat_2_8	archvir_cat_2_VIRSorter_A05B_NODE_618_length_17243_cov_23_937689-cat_3_VIRSorter_A05B_NODE_618_length_17243_cov_23_937689-cat_3__full-cat_2	8	3718	4326	-1	C	no	Non-arch			min:Minf_0359 hypothetical protein	False	0.287	79	3.069e-14																		0		1	3	False	F
4455	archvir_cat_2_VIRSorter_A05B_NODE_8_length_93295_cov_9_309620-cat_2_VIRSorter_A05B_NODE_8_length_93295_cov_9_309620-cat_2__full-cat_1_63	archvir_cat_2_VIRSorter_A05B_NODE_8_length_93295_cov_9_309620-cat_2_VIRSorter_A05B_NODE_8_length_93295_cov_9_309620-cat_2__full-cat_1	63	60954	61562	-1	C	no	Non-arch			min:Minf_0359 hypothetical protein	False	0.293	90	7.295e-18																		0		1	2	False
5124	archvir_cat_2_VIRSorter_A08_NODE_27_length_78611_cov_46_021411-cat_2_VIRSorter_A08_NODE_27_length_78611_cov_46_021411-cat_2__full-cat_1_42	archvir_cat_2_VIRSorter_A08_NODE_27_length_78611_cov_46_021411-cat_2_VIRSorter_A08_NODE_27_length_78611_cov_46_021411-cat_2__full-cat_1	42	46499	47107	-1	C	no	Non-arch			min:Minf_0359 hypothetical protein	False	0.293	90	7.295e-18																		0		1	2	False
5778	archvir_cat_2_VIRSorter_A09B_NODE_3_length_96396_cov_21_948215-cat_2_VIRSorter_A09B_NODE_3_length_96396_cov_21_948215-cat_2__full-cat_1_54	archvir_cat_2_VIRSorter_A09B_NODE_3_length_96396_cov_21_948215-cat_2_VIRSorter_A09B_NODE_3_length_96396_cov_21_948215-cat_2__full-cat_1	54	64718	65353	-1	C	no	Non-arch			min:Minf_0359 hypothetical protein	False	0.25	69	8.18e-11																		0		1	2	False
6023	archvir_cat_2_VIRSorter_A09B_NODE_4_length_90517_cov_133_072152-cat_2_VIRSorter_A09B_NODE_4_length_90517_cov_133_072152-cat_2__full-cat_1_112	archvir_cat_2_VIRSorter_A09B_NODE_4_length_90517_cov_133_072152-cat_2_VIRSorter_A09B_NODE_4_length_90517_cov_133_072152-cat_2__full-cat_1	112	72760	73353	1	C	no	Non-arch			min:Minf_0359 hypothetical protein	False	0.314	97	1.706e-20														Predicted 3'-5' exonuclease related to the exonuclease domain of PolB [PF10108.9]				0		1	1	False
6664	archvir_cat_2_VIRSorter_A09_NODE_8_length_89068_cov_63_579342-cat_2_VIRSorter_A09_NODE_8_length_89068_cov_63_579342-cat_2__full-cat_1_9	archvir_cat_2_VIRSorter_A09_NODE_8_length_89068_cov_63_579342-cat_2_VIRSorter_A09_NODE_8_length_89068_cov_63_579342-cat_2__full-cat_1	9	4082	4675	-1	C	no	Non-arch			min:Minf_0359 hypothetical protein	False	0.314	97	1.706e-20														Predicted 3'-5' exonuclease related to the exonuclease domain of PolB [PF10108.9]				0		1	2	False	F
6859	archvir_cat_2_VIRSorter_A09_NODE_9_length_87771_cov_11_020133-cat_2_VIRSorter_A09_NODE_9_length_87771_cov_11_020133-cat_2__full-cat_1_36	archvir_cat_2_VIRSorter_A09_NODE_9_length_87771_cov_11_020133-cat_2_VIRSorter_A09_NODE_9_length_87771_cov_11_020133-cat_2__full-cat_1	36	22405	23040	1	C	no	Non-arch			min:Minf_0359 hypothetical protein	False	0.25	69	8.18e-11																		0		1	2	False
10198	archvir_cat_2_VIRSorter_A15_NODE_772_length_25148_cov_8_093054-cat_3_VIRSorter_A15_NODE_772_length_25148_cov_8_093054-cat_3__full-cat_2_6	archvir_cat_2_VIRSorter_A15_NODE_772_length_25148_cov_8_093054-cat_3_VIRSorter_A15_NODE_772_length_25148_cov_8_093054-cat_3__full-cat_2	6	2326	2934	-1	C	no	Non-arch			min:Minf_0359 hypothetical protein	False	0.272	77	1.946e-13																		0		1	3	False	F
10460	archvir_cat_2_VIRSorter_A16_NODE_629_length_22945_cov_9_745173-cat_2_VIRSorter_A16_NODE_629_length_22945_cov_9_745173-cat_2__full-cat_1_11	archvir_cat_2_VIRSorter_A16_NODE_629_length_22945_cov_9_745173-cat_2_VIRSorter_A16_NODE_629_length_22945_cov_9_745173-cat_2__full-cat_1	11	15853	16461	-1	C	no	Non-arch			min:Minf_0359 hypothetical protein	False	0.272	77	1.946e-13																		0		1	2	False
12372	archvir_cat_2_VIRSorter_A21_NODE_22_length_103225_cov_12_308869-cat_2_VIRSorter_A21_NODE_22_length_103225_cov_12_308869-cat_2__full-cat_1_77	archvir_cat_2_VIRSorter_A21_NODE_22_length_103225_cov_12_308869-cat_2_VIRSorter_A21_NODE_22_length_103225_cov_12_308869-cat_2__full-cat_1	77	46306	46914	1	C	no	Non-arch			min:Minf_0359 hypothetical protein	False	0.293	90	7.295e-18																		0		1	2	False
13927	archvir_virsorter_Halobacteria_gi_448406145-102907-117157__full-cat_2_4	archvir_virsorter_Halobacteria_gi_448406145-102907-117157__full-cat_2	4	2065	2862	1	C	no	Non-arch			mmi:MMAR_4450 hypothetical protein	False	0.235	60	2.756e-07																		0		2	3	False	F
11232	archvir_cat_2_VIRSorter_A17_NODE_1884_length_12460_cov_4_961951-cat_3_VIRSorter_A17_NODE_1884_length_12460_cov_4_961951-cat_3__full-cat_2_9	archvir_cat_2_VIRSorter_A17_NODE_1884_length_12460_cov_4_961951-cat_3_VIRSorter_A17_NODE_1884_length_12460_cov_4_961951-cat_3__full-cat_2	9	4481	4777	-1	C	no	Non-arch			mrs:Murru_1664 AIG2 family protein	False	0.376	64	9.456e-11														Gamma-glutamyl cyclotransferase, AIG2-like [PF06094.12]; AIG2-like family [PF13772.6]				0		2	3	False	F
13946	archvir_virsorter_Halobacteria_gi_448410956-177880-193721__full-cat_2_5	archvir_virsorter_Halobacteria_gi_448410956-177880-193721__full-cat_2	5	3241	4161	1	C	no	Non-arch			mta:Moth_0635 hypothetical protein	False	0.375	194	3.608e-52																		0		2	3	False	TF
1371	archvir_cat_1_VIRSorter_A13B_NODE_1520_length_10802_cov_5_306876-cat_2_VIRSorter_A13B_NODE_1520_length_10802_cov_5_306876-cat_2__full-cat_1_9	archvir_cat_1_VIRSorter_A13B_NODE_1520_length_10802_cov_5_306876-cat_2_VIRSorter_A13B_NODE_1520_length_10802_cov_5_306876-cat_2__full-cat_1	9	6414	8441	1	C	no	Non-arch			mtt:Ftrac_0495 cell surface receptor ipt/tig domain protein	False	0.256	70	1.087e-09																		0		1	2	False	F
1858	archvir_cat_1_VIRSorter_A14B_NODE_230_length_27779_cov_11_075025-cat_2_VIRSorter_A14B_NODE_230_length_27779_cov_11_075025-cat_2__full-cat_1_8	archvir_cat_1_VIRSorter_A14B_NODE_230_length_27779_cov_11_075025-cat_2_VIRSorter_A14B_NODE_230_length_27779_cov_11_075025-cat_2__full-cat_1	8	4641	6668	-1	C	no	Non-arch			mtt:Ftrac_0495 cell surface receptor ipt/tig domain protein	False	0.256	70	1.087e-09																		0		1	1	False	F
1988	archvir_cat_1_VIRSorter_A14_NODE_278_length_23910_cov_9_241417-cat_2_VIRSorter_A14_NODE_278_length_23910_cov_9_241417-cat_2__full-cat_1_3	archvir_cat_1_VIRSorter_A14_NODE_278_length_23910_cov_9_241417-cat_2_VIRSorter_A14_NODE_278_length_23910_cov_9_241417-cat_2__full-cat_1	3	1551	3578	-1	C	no	Non-arch			mtt:Ftrac_0495 cell surface receptor ipt/tig domain protein	False	0.256	70	1.087e-09																		0		1	1	False	F
2595	archvir_cat_1_VIRSorter_A20_NODE_1448_length_12984_cov_19_575219-cat_2_VIRSorter_A20_NODE_1448_length_12984_cov_19_575219-cat_2__full-cat_1_6	archvir_cat_1_VIRSorter_A20_NODE_1448_length_12984_cov_19_575219-cat_2_VIRSorter_A20_NODE_1448_length_12984_cov_19_575219-cat_2__full-cat_1	6	2798	4825	-1	C	no	Non-arch			mtt:Ftrac_0495 cell surface receptor ipt/tig domain protein	False	0.256	70	1.087e-09																		0		1	2	False	F
2766	archvir_cat_1_VIRSorter_A21_NODE_78_length_52668_cov_29_907437-cat_2_VIRSorter_A21_NODE_78_length_52668_cov_29_907437-cat_2__full-cat_1_78	archvir_cat_1_VIRSorter_A21_NODE_78_length_52668_cov_29_907437-cat_2_VIRSorter_A21_NODE_78_length_52668_cov_29_907437-cat_2__full-cat_1	78	48280	50307	1	C	no	Non-arch			mtt:Ftrac_0495 cell surface receptor ipt/tig domain protein	False	0.256	70	1.087e-09																		0		1	1	False	F
7406	archvir_cat_2_VIRSorter_A11B_NODE_25_length_71510_cov_16_943559-cat_2_VIRSorter_A11B_NODE_25_length_71510_cov_16_943559-cat_2__full-cat_1_49	archvir_cat_2_VIRSorter_A11B_NODE_25_length_71510_cov_16_943559-cat_2_VIRSorter_A11B_NODE_25_length_71510_cov_16_943559-cat_2__full-cat_1	49	42060	60407	1	C	no	Non-arch			mtt:Ftrac_1357 hypothetical protein	False	0.204	60	1.837e-05																REFSEQ hypothetical protein; Xu	Xu	0		1	2	False
8262	archvir_cat_2_VIRSorter_A13B_NODE_53_length_57087_cov_24_367320-cat_2_VIRSorter_A13B_NODE_53_length_57087_cov_24_367320-cat_2__full-cat_1_30	archvir_cat_2_VIRSorter_A13B_NODE_53_length_57087_cov_24_367320-cat_2_VIRSorter_A13B_NODE_53_length_57087_cov_24_367320-cat_2__full-cat_1	30	26056	44403	1	C	no	Non-arch			mtt:Ftrac_1357 hypothetical protein	False	0.204	60	1.837e-05																REFSEQ hypothetical protein; Xu	Xu	0		1	2	False
5057	archvir_cat_2_VIRSorter_A08_NODE_269_length_21416_cov_13_734282-cat_2_VIRSorter_A08_NODE_269_length_21416_cov_13_734282-cat_2__full-cat_1_2	archvir_cat_2_VIRSorter_A08_NODE_269_length_21416_cov_13_734282-cat_2_VIRSorter_A08_NODE_269_length_21416_cov_13_734282-cat_2__full-cat_1	2	248	1078	1	C	no	Non-arch		K01640	nca:Noca_0149 hydroxymethylglutaryl-CoA lyase (EC:4.1.3.4); K01640 hydroxymethylglutaryl-CoA lyase [EC:4.1.3.4]	False	0.368	166	9.679e-43														HMGL-like [PF00682.19]				0		2	4	False	MKF
5564	archvir_cat_2_VIRSorter_A09B_NODE_2_length_103818_cov_11_522489-cat_2_VIRSorter_A09B_NODE_2_length_103818_cov_11_522489-cat_2__full-cat_1_40	archvir_cat_2_VIRSorter_A09B_NODE_2_length_103818_cov_11_522489-cat_2_VIRSorter_A09B_NODE_2_length_103818_cov_11_522489-cat_2__full-cat_1	40	23083	24042	1	C	no	Non-arch			nca:Noca_2636 hypothetical protein	False	0.204	66	6.406e-09														PD-(D/E)XK nuclease superfamily [PF12705.7]		sp|O64262|VG69_BPMD2 Gene 69 protein; Xu	Xu	0		1	2	False
9791	archvir_cat_2_VIRSorter_A14_NODE_17_length_83609_cov_8_134895-cat_2_VIRSorter_A14_NODE_17_length_83609_cov_8_134895-cat_2__full-cat_1_69	archvir_cat_2_VIRSorter_A14_NODE_17_length_83609_cov_8_134895-cat_2_VIRSorter_A14_NODE_17_length_83609_cov_8_134895-cat_2__full-cat_1	69	80221	81162	-1	C	no	Non-arch			nca:Noca_2636 hypothetical protein	False	0.203	64	2.56e-08														PD-(D/E)XK nuclease superfamily [PF12705.7]		sp|O64262|VG69_BPMD2 Gene 69 protein; Xu	Xu	0		1	2	False	F
10977	archvir_cat_2_VIRSorter_A17B_NODE_7_length_101100_cov_14_982552-cat_1_VIRSorter_A17B_NODE_7_length_101100_cov_14_982552-cat_1__full-cat_1_31	archvir_cat_2_VIRSorter_A17B_NODE_7_length_101100_cov_14_982552-cat_1_VIRSorter_A17B_NODE_7_length_101100_cov_14_982552-cat_1__full-cat_1	31	19189	20130	1	C	no	Non-arch			nca:Noca_2636 hypothetical protein	False	0.203	64	2.56e-08														PD-(D/E)XK nuclease superfamily [PF12705.7]		sp|O64262|VG69_BPMD2 Gene 69 protein; Xu	Xu	0		1	2	False
11737	archvir_cat_2_VIRSorter_A17_NODE_97_length_73438_cov_24_410899-cat_2_VIRSorter_A17_NODE_97_length_73438_cov_24_410899-cat_2__full-cat_1_40	archvir_cat_2_VIRSorter_A17_NODE_97_length_73438_cov_24_410899-cat_2_VIRSorter_A17_NODE_97_length_73438_cov_24_410899-cat_2__full-cat_1	40	53722	54663	-1	C	no	Non-arch			nca:Noca_2636 hypothetical protein	False	0.203	64	2.56e-08														PD-(D/E)XK nuclease superfamily [PF12705.7]		sp|O64262|VG69_BPMD2 Gene 69 protein; Xu	Xu	0		1	2	False
13656	archvir_virsorter_Halobacteria_gi_448307387-192053-246867__full-cat_1_53	archvir_virsorter_Halobacteria_gi_448307387-192053-246867__full-cat_1	53	30555	32240	1	C	no	Non-arch			net:Neut_1454 hypothetical protein	False	0.43	66	2.258e-08																		0		2	2	False
8205	archvir_cat_2_VIRSorter_A13B_NODE_520_length_20651_cov_4_945184-cat_3_VIRSorter_A13B_NODE_520_length_20651_cov_4_945184-cat_3__full-cat_2_1	archvir_cat_2_VIRSorter_A13B_NODE_520_length_20651_cov_4_945184-cat_3_VIRSorter_A13B_NODE_520_length_20651_cov_4_945184-cat_3__full-cat_2	1	3	806	-1	C	no	Non-arch		K01640	ngr:NAEGRDRAFT_80885 hypothetical protein; K01640 hydroxymethylglutaryl-CoA lyase [EC:4.1.3.4]	False	0.297	126	1.635e-29														HMGL-like [PF00682.19]				0		2	5	False	MKF
8421	archvir_cat_2_VIRSorter_A13_NODE_1063_length_14334_cov_4_495833-cat_3_VIRSorter_A13_NODE_1063_length_14334_cov_4_495833-cat_3__full-cat_2_2	archvir_cat_2_VIRSorter_A13_NODE_1063_length_14334_cov_4_495833-cat_3_VIRSorter_A13_NODE_1063_length_14334_cov_4_495833-cat_3__full-cat_2	2	740	1594	-1	C	no	Non-arch		K01640	ngr:NAEGRDRAFT_80885 hypothetical protein; K01640 hydroxymethylglutaryl-CoA lyase [EC:4.1.3.4]	False	0.289	128	5.769e-30														HMGL-like [PF00682.19]				0		2	3	False	MKF
3198	archvir_cat_2_VIRSorter_A04_NODE_187_length_44481_cov_13_193693-cat_3_VIRSorter_A04_NODE_187_length_44481_cov_13_193693-cat_3__full-cat_1_41	archvir_cat_2_VIRSorter_A04_NODE_187_length_44481_cov_13_193693-cat_3_VIRSorter_A04_NODE_187_length_44481_cov_13_193693-cat_3__full-cat_1	41	39960	42188	1	C	no	Non-arch		K09883	npp:PP1Y_AT27783 cobaltochelatase CobT (EC:6.6.1.2); K09883 cobaltochelatase CobT [EC:6.6.1.2]	False	0.201	63	2.413e-07														Cobalamin biosynthesis protein CobT VWA domain [PF11775.8]		REFSEQ peptidase; Xu	Xu	0		1	4	False	MKF
12115	archvir_cat_2_VIRSorter_A20_NODE_317_length_37991_cov_8_387837-cat_3_VIRSorter_A20_NODE_317_length_37991_cov_8_387837-cat_3__full-cat_2_6	archvir_cat_2_VIRSorter_A20_NODE_317_length_37991_cov_8_387837-cat_3_VIRSorter_A20_NODE_317_length_37991_cov_8_387837-cat_3__full-cat_2	6	7331	9559	-1	C	no	Non-arch		K09883	npp:PP1Y_AT27783 cobaltochelatase CobT (EC:6.6.1.2); K09883 cobaltochelatase CobT [EC:6.6.1.2]	False	0.201	63	2.413e-07														Cobalamin biosynthesis protein CobT VWA domain [PF11775.8]		REFSEQ peptidase; Xu	Xu	0		1	3	False	MK
2943	archvir_cat_2_VIRSorter_A03_NODE_829_length_15745_cov_30_984704-cat_2_VIRSorter_A03_NODE_829_length_15745_cov_30_984704-cat_2__full-cat_1_3	archvir_cat_2_VIRSorter_A03_NODE_829_length_15745_cov_30_984704-cat_2_VIRSorter_A03_NODE_829_length_15745_cov_30_984704-cat_2__full-cat_1	3	2570	7060	-1	C	no	Non-arch		K09960	paq:PAGR_g3114 hypothetical protein; K09960 hypothetical protein	False	0.639	62	1.016e-06																		0		1	2	False	F
6955	archvir_cat_2_VIRSorter_A10_NODE_596_length_21573_cov_5_130124-cat_2_VIRSorter_A10_NODE_596_length_21573_cov_5_130124-cat_2__full-cat_1_8	archvir_cat_2_VIRSorter_A10_NODE_596_length_21573_cov_5_130124-cat_2_VIRSorter_A10_NODE_596_length_21573_cov_5_130124-cat_2__full-cat_1	8	5762	6841	-1	C	no	Non-arch		K09960	paq:PAGR_g3114 hypothetical protein; K09960 hypothetical protein	False	0.785	64	3.738e-08																		0		1	1	False
347	archvir_cat_1_VIRSorter_A05B_NODE_246_length_27397_cov_5_602809-cat_2_VIRSorter_A05B_NODE_246_length_27397_cov_5_602809-cat_2__full-cat_1_24	archvir_cat_1_VIRSorter_A05B_NODE_246_length_27397_cov_5_602809-cat_2_VIRSorter_A05B_NODE_246_length_27397_cov_5_602809-cat_2__full-cat_1	24	21889	23460	1	C	no	Non-arch			pay:PAU_p0025 putative phage tail tape measure protein	False	0.308	60	9.919e-07																		0		0	2	False	F
904	archvir_cat_1_VIRSorter_A09_NODE_97_length_39604_cov_6_579989-cat_2_VIRSorter_A09_NODE_97_length_39604_cov_6_579989-cat_2__full-cat_1_5	archvir_cat_1_VIRSorter_A09_NODE_97_length_39604_cov_6_579989-cat_2_VIRSorter_A09_NODE_97_length_39604_cov_6_579989-cat_2__full-cat_1	5	14186	15757	-1	C	no	Non-arch			pay:PAU_p0025 putative phage tail tape measure protein	False	0.308	60	9.919e-07																		0		0	2	False
5580	archvir_cat_2_VIRSorter_A09B_NODE_2_length_103818_cov_11_522489-cat_2_VIRSorter_A09B_NODE_2_length_103818_cov_11_522489-cat_2__full-cat_1_56	archvir_cat_2_VIRSorter_A09B_NODE_2_length_103818_cov_11_522489-cat_2_VIRSorter_A09B_NODE_2_length_103818_cov_11_522489-cat_2__full-cat_1	56	52148	53719	-1	C	no	Non-arch			pay:PAU_p0025 putative phage tail tape measure protein	False	0.308	60	9.919e-07																		0		0	2	False
3729	archvir_cat_2_VIRSorter_A05B_NODE_15_length_81333_cov_12_872832-cat_2_VIRSorter_A05B_NODE_15_length_81333_cov_12_872832-cat_2__full-cat_1_26	archvir_cat_2_VIRSorter_A05B_NODE_15_length_81333_cov_12_872832-cat_2_VIRSorter_A05B_NODE_15_length_81333_cov_12_872832-cat_2__full-cat_1	26	20627	37087	-1	C	no	Non-arch			pel:SAR11G3_00206 outer membrane autotransporter	False	0.206	63	1.835e-06																		0		1	2	False
4949	archvir_cat_2_VIRSorter_A05_NODE_99_length_57699_cov_9_243200-cat_2_VIRSorter_A05_NODE_99_length_57699_cov_9_243200-cat_2__full-cat_1_25	archvir_cat_2_VIRSorter_A05_NODE_99_length_57699_cov_9_243200-cat_2_VIRSorter_A05_NODE_99_length_57699_cov_9_243200-cat_2__full-cat_1	25	29930	46390	1	C	no	Non-arch			pel:SAR11G3_00206 outer membrane autotransporter	False	0.206	63	1.835e-06																		0		1	2	False
2932	archvir_cat_2_VIRSorter_A03_NODE_542_length_20507_cov_8_631527-cat_3_VIRSorter_A03_NODE_542_length_20507_cov_8_631527-cat_3__full-cat_2_22	archvir_cat_2_VIRSorter_A03_NODE_542_length_20507_cov_8_631527-cat_3_VIRSorter_A03_NODE_542_length_20507_cov_8_631527-cat_3__full-cat_2	22	16055	16732	-1	C	no	Non-arch			psb:Psyr_0778 type III effector HopAG1	False	0.308	77	3.473e-13																		0		1	3	False	F
3406	archvir_cat_2_VIRSorter_A04_NODE_505_length_25216_cov_15_643059-cat_3_VIRSorter_A04_NODE_505_length_25216_cov_15_643059-cat_3__full-cat_2_14	archvir_cat_2_VIRSorter_A04_NODE_505_length_25216_cov_15_643059-cat_3_VIRSorter_A04_NODE_505_length_25216_cov_15_643059-cat_3__full-cat_2	14	9792	10469	-1	C	no	Non-arch			psb:Psyr_0778 type III effector HopAG1	False	0.303	75	1.592e-12																		0		1	3	False
10012	archvir_cat_2_VIRSorter_A15B_NODE_100_length_37562_cov_10_584158-cat_3_VIRSorter_A15B_NODE_100_length_37562_cov_10_584158-cat_3__full-cat_2_35	archvir_cat_2_VIRSorter_A15B_NODE_100_length_37562_cov_10_584158-cat_3_VIRSorter_A15B_NODE_100_length_37562_cov_10_584158-cat_3__full-cat_2	35	17678	18355	1	C	no	Non-arch			psb:Psyr_0778 type III effector HopAG1	False	0.308	77	3.473e-13																		0		1	3	False
10255	archvir_cat_2_VIRSorter_A15_NODE_918_length_22780_cov_50_601760-cat_3_VIRSorter_A15_NODE_918_length_22780_cov_50_601760-cat_3__full-cat_2_23	archvir_cat_2_VIRSorter_A15_NODE_918_length_22780_cov_50_601760-cat_3_VIRSorter_A15_NODE_918_length_22780_cov_50_601760-cat_3__full-cat_2	23	18005	18682	-1	C	no	Non-arch			psb:Psyr_0778 type III effector HopAG1	False	0.308	77	3.473e-13																		0		1	3	False	F
10930	archvir_cat_2_VIRSorter_A17B_NODE_722_length_16717_cov_5_753751-cat_3_VIRSorter_A17B_NODE_722_length_16717_cov_5_753751-cat_3__full-cat_2_8	archvir_cat_2_VIRSorter_A17B_NODE_722_length_16717_cov_5_753751-cat_3_VIRSorter_A17B_NODE_722_length_16717_cov_5_753751-cat_3__full-cat_2	8	3526	4203	1	C	no	Non-arch			psb:Psyr_0778 type III effector HopAG1	False	0.308	77	3.473e-13																		0		1	3	False	F
14368	archvir_virsorter_Halobacteria_gi_448683719-248199-271311__full-cat_2_5	archvir_virsorter_Halobacteria_gi_448683719-248199-271311__full-cat_2	5	3166	5001	1	C	no	Non-arch		K06885	psn:Pedsa_2874 metal dependent phosphohydrolase; K06885	False	0.236	89	2.531e-15																sp|B0G107|SAMH1_DICDI Deoxynucleoside triphosphate triphosphohydrolase SAMHD1 homolog; Xh	Xh	0		2	3	False	F
5684	archvir_cat_2_VIRSorter_A09B_NODE_30_length_55004_cov_7_427797-cat_2_VIRSorter_A09B_NODE_30_length_55004_cov_7_427797-cat_2__full-cat_1_12	archvir_cat_2_VIRSorter_A09B_NODE_30_length_55004_cov_7_427797-cat_2_VIRSorter_A09B_NODE_30_length_55004_cov_7_427797-cat_2__full-cat_1	12	19408	21309	-1	C	no	Non-arch			psv:PVLB_09160 hypothetical protein	False	0.462	70	1.295e-09																		0		1	1	False
11168	archvir_cat_2_VIRSorter_A17_NODE_100_length_72972_cov_6_864737-cat_2_VIRSorter_A17_NODE_100_length_72972_cov_6_864737-cat_2__full-cat_1_74	archvir_cat_2_VIRSorter_A17_NODE_100_length_72972_cov_6_864737-cat_2_VIRSorter_A17_NODE_100_length_72972_cov_6_864737-cat_2__full-cat_1	74	51770	52390	1	C	no	Non-arch		K11996	pti:PHATRDRAFT_34373 hypothetical protein; K11996 adenylyltransferase and sulfurtransferase	False	0.341	61	4.296e-08														ThiF family [PF00899.21]				0		2	2	False
12516	archvir_cat_2_VIRSorter_A21_NODE_28_length_93974_cov_18_324663-cat_2_VIRSorter_A21_NODE_28_length_93974_cov_18_324663-cat_2__full-cat_1_85	archvir_cat_2_VIRSorter_A21_NODE_28_length_93974_cov_18_324663-cat_2_VIRSorter_A21_NODE_28_length_93974_cov_18_324663-cat_2__full-cat_1	85	70801	71421	1	C	no	Non-arch		K11996	pti:PHATRDRAFT_34373 hypothetical protein; K11996 adenylyltransferase and sulfurtransferase	False	0.341	61	4.296e-08														ThiF family [PF00899.21]				0		2	1	False
470	archvir_cat_1_VIRSorter_A05_NODE_144_length_48295_cov_6_025954-cat_2_VIRSorter_A05_NODE_144_length_48295_cov_6_025954-cat_2__full-cat_1_22	archvir_cat_1_VIRSorter_A05_NODE_144_length_48295_cov_6_025954-cat_2_VIRSorter_A05_NODE_144_length_48295_cov_6_025954-cat_2__full-cat_1	22	14215	15213	-1	C	no	Non-arch			pub:SAR11_0042 secretory autotransporter	False	0.305	67	3.05e-09																		0		1	2	False
3209	archvir_cat_2_VIRSorter_A04_NODE_203_length_42885_cov_26_961429-cat_2_VIRSorter_A04_NODE_203_length_42885_cov_26_961429-cat_2__full-cat_1_8	archvir_cat_2_VIRSorter_A04_NODE_203_length_42885_cov_26_961429-cat_2_VIRSorter_A04_NODE_203_length_42885_cov_26_961429-cat_2__full-cat_1	8	4386	5384	-1	C	no	Non-arch			pub:SAR11_0042 secretory autotransporter	False	0.305	67	3.05e-09																		0		1	2	False	F
3578	archvir_cat_2_VIRSorter_A04_NODE_82_length_74282_cov_28_876177-cat_2_VIRSorter_A04_NODE_82_length_74282_cov_28_876177-cat_2__full-cat_1_80	archvir_cat_2_VIRSorter_A04_NODE_82_length_74282_cov_28_876177-cat_2_VIRSorter_A04_NODE_82_length_74282_cov_28_876177-cat_2__full-cat_1	80	47820	48818	-1	C	no	Non-arch			pub:SAR11_0042 secretory autotransporter	False	0.305	67	3.05e-09																		0		1	2	False
4451	archvir_cat_2_VIRSorter_A05B_NODE_8_length_93295_cov_9_309620-cat_2_VIRSorter_A05B_NODE_8_length_93295_cov_9_309620-cat_2__full-cat_1_59	archvir_cat_2_VIRSorter_A05B_NODE_8_length_93295_cov_9_309620-cat_2_VIRSorter_A05B_NODE_8_length_93295_cov_9_309620-cat_2__full-cat_1	59	58704	59702	1	C	no	Non-arch			pub:SAR11_0042 secretory autotransporter	False	0.305	67	3.05e-09																		0		1	2	False
5120	archvir_cat_2_VIRSorter_A08_NODE_27_length_78611_cov_46_021411-cat_2_VIRSorter_A08_NODE_27_length_78611_cov_46_021411-cat_2__full-cat_1_38	archvir_cat_2_VIRSorter_A08_NODE_27_length_78611_cov_46_021411-cat_2_VIRSorter_A08_NODE_27_length_78611_cov_46_021411-cat_2__full-cat_1	38	44249	45247	1	C	no	Non-arch			pub:SAR11_0042 secretory autotransporter	False	0.305	67	3.05e-09																		0		1	2	False
12376	archvir_cat_2_VIRSorter_A21_NODE_22_length_103225_cov_12_308869-cat_2_VIRSorter_A21_NODE_22_length_103225_cov_12_308869-cat_2__full-cat_1_81	archvir_cat_2_VIRSorter_A21_NODE_22_length_103225_cov_12_308869-cat_2_VIRSorter_A21_NODE_22_length_103225_cov_12_308869-cat_2__full-cat_1	81	48166	49164	-1	C	no	Non-arch			pub:SAR11_0042 secretory autotransporter	False	0.305	67	3.05e-09																		0		1	2	False
86	archvir_cat_1_VIRSorter_A04_NODE_1887_length_10790_cov_6_851234-cat_2_VIRSorter_A04_NODE_1887_length_10790_cov_6_851234-cat_2__full-cat_2_9	archvir_cat_1_VIRSorter_A04_NODE_1887_length_10790_cov_6_851234-cat_2_VIRSorter_A04_NODE_1887_length_10790_cov_6_851234-cat_2__full-cat_2	9	6202	7161	-1	C	no	Non-arch		K07465	req:REQ_23180 recb family exonuclease; K07465 putative RecB family exonuclease	False	0.207	64	2.031e-08														PD-(D/E)XK nuclease superfamily [PF12705.7]		sp|O64262|VG69_BPMD2 Gene 69 protein; Xu	Xu	0		1	3	False	F
6293	archvir_cat_2_VIRSorter_A09_NODE_10_length_86123_cov_45_857752-cat_2_VIRSorter_A09_NODE_10_length_86123_cov_45_857752-cat_2__full-cat_1_77	archvir_cat_2_VIRSorter_A09_NODE_10_length_86123_cov_45_857752-cat_2_VIRSorter_A09_NODE_10_length_86123_cov_45_857752-cat_2__full-cat_1	77	65973	66581	1	C	no	Non-arch			sdq:SDSE167_2124 hypothetical protein	False	0.34	61	5.348e-08														ThiF family [PF00899.21]				0		2	2	False
8629	archvir_cat_2_VIRSorter_A13_NODE_194_length_37109_cov_31_327522-cat_3_VIRSorter_A13_NODE_194_length_37109_cov_31_327522-cat_3__full-cat_2_42	archvir_cat_2_VIRSorter_A13_NODE_194_length_37109_cov_31_327522-cat_3_VIRSorter_A13_NODE_194_length_37109_cov_31_327522-cat_3__full-cat_2	42	22122	22682	-1	C	no	Non-arch			sdq:SDSE167_2124 hypothetical protein	False	0.352	64	2.379e-09														ThiF family [PF00899.21]				0		2	3	False
204	archvir_cat_1_VIRSorter_A04_NODE_915_length_17519_cov_18_432375-cat_2_VIRSorter_A04_NODE_915_length_17519_cov_18_432375-cat_2__full-cat_1_1	archvir_cat_1_VIRSorter_A04_NODE_915_length_17519_cov_18_432375-cat_2_VIRSorter_A04_NODE_915_length_17519_cov_18_432375-cat_2__full-cat_1	1	1	1146	-1	C	no	Non-arch			ser:SERP0979 CbbQ/NirQ/NorQ/GpvN family protein	False	0.31	80	2.681e-13														AAA domain (dynein-related subfamily) [PF07728.14]; ATPase family associated with various cellular activities (AAA) [PF07726.11]; Hydrolytic ATP binding site of dynein motor region [PF12774.7]		sp|Q58294|RFCL_METJA Replication factor C large subunit; XhXr	Xh;Xr	0		1	5	False	VF
13947	archvir_virsorter_Halobacteria_gi_448410956-177880-193721__full-cat_2_6	archvir_virsorter_Halobacteria_gi_448410956-177880-193721__full-cat_2	6	4161	4790	1	C	no	Non-arch			sha:SH2606 hypothetical protein	False	0.257	75	7.975e-13														SMODS-associating 2TM, beta-strand rich effector domain [PF18153.1]				0		2	3	False	TF
14506	archvir_virsorter_Halobacteria_gi_448728133-100599-153663__full-cat_1_73	archvir_virsorter_Halobacteria_gi_448728133-100599-153663__full-cat_1	73	38472	40979	-1	C	no	Non-arch			sik:K710_0916 phage protein	False	0.28	61	1.129e-06																		0		2	1	False
5643	archvir_cat_2_VIRSorter_A09B_NODE_307_length_24772_cov_10_666788-cat_3_VIRSorter_A09B_NODE_307_length_24772_cov_10_666788-cat_3__full-cat_2_9	archvir_cat_2_VIRSorter_A09B_NODE_307_length_24772_cov_10_666788-cat_3_VIRSorter_A09B_NODE_307_length_24772_cov_10_666788-cat_3__full-cat_2	9	6590	7537	-1	C	no	Non-arch		K07465	sro:Sros_5903 recombinase B; K07465 putative RecB family exonuclease	False	0.206	66	4.611e-09														PD-(D/E)XK nuclease superfamily [PF12705.7]		sp|O64262|VG69_BPMD2 Gene 69 protein; Xu	Xu	0		1	3	False
7429	archvir_cat_2_VIRSorter_A11B_NODE_543_length_16458_cov_52_185881-cat_2_VIRSorter_A11B_NODE_543_length_16458_cov_52_185881-cat_2__full-cat_2_9	archvir_cat_2_VIRSorter_A11B_NODE_543_length_16458_cov_52_185881-cat_2_VIRSorter_A11B_NODE_543_length_16458_cov_52_185881-cat_2__full-cat_2	9	8402	9403	1	C	no	Non-arch		K07465	sro:Sros_5903 recombinase B; K07465 putative RecB family exonuclease	False	0.205	68	1.73e-09														PD-(D/E)XK nuclease superfamily [PF12705.7]		sp|O64262|VG69_BPMD2 Gene 69 protein; Xu	Xu	0		1	3	False
7721	archvir_cat_2_VIRSorter_A11_NODE_651_length_15609_cov_45_183297-cat_2_VIRSorter_A11_NODE_651_length_15609_cov_45_183297-cat_2__full-cat_2_10	archvir_cat_2_VIRSorter_A11_NODE_651_length_15609_cov_45_183297-cat_2_VIRSorter_A11_NODE_651_length_15609_cov_45_183297-cat_2__full-cat_2	10	6207	7208	-1	C	no	Non-arch		K07465	sro:Sros_5903 recombinase B; K07465 putative RecB family exonuclease	False	0.205	68	1.73e-09														PD-(D/E)XK nuclease superfamily [PF12705.7]		sp|O64262|VG69_BPMD2 Gene 69 protein; Xu	Xu	0		1	3	False
8407	archvir_cat_2_VIRSorter_A13B_NODE_772_length_16512_cov_63_395212-cat_2_VIRSorter_A13B_NODE_772_length_16512_cov_63_395212-cat_2__full-cat_2_9	archvir_cat_2_VIRSorter_A13B_NODE_772_length_16512_cov_63_395212-cat_2_VIRSorter_A13B_NODE_772_length_16512_cov_63_395212-cat_2__full-cat_2	9	8402	9403	1	C	no	Non-arch		K07465	sro:Sros_5903 recombinase B; K07465 putative RecB family exonuclease	False	0.205	68	1.73e-09														PD-(D/E)XK nuclease superfamily [PF12705.7]		sp|O64262|VG69_BPMD2 Gene 69 protein; Xu	Xu	0		1	3	False
8873	archvir_cat_2_VIRSorter_A14B_NODE_1052_length_11280_cov_6_178797-cat_2_VIRSorter_A14B_NODE_1052_length_11280_cov_6_178797-cat_2__full-cat_2_8	archvir_cat_2_VIRSorter_A14B_NODE_1052_length_11280_cov_6_178797-cat_2_VIRSorter_A14B_NODE_1052_length_11280_cov_6_178797-cat_2__full-cat_2	8	7384	8385	1	C	no	Non-arch		K07465	sro:Sros_5903 recombinase B; K07465 putative RecB family exonuclease	False	0.205	68	1.73e-09														PD-(D/E)XK nuclease superfamily [PF12705.7]		sp|O64262|VG69_BPMD2 Gene 69 protein; Xu	Xu	0		1	3	False	F
1335	archvir_cat_1_VIRSorter_A13B_NODE_1512_length_10828_cov_3_883041-cat_3_VIRSorter_A13B_NODE_1512_length_10828_cov_3_883041-cat_3__full-cat_2_10	archvir_cat_1_VIRSorter_A13B_NODE_1512_length_10828_cov_3_883041-cat_3_VIRSorter_A13B_NODE_1512_length_10828_cov_3_883041-cat_3__full-cat_2	10	5549	6502	1	C	no	Non-arch		K07465	srt:Srot_2282 recombinase B; K07465 putative RecB family exonuclease	False	0.213	67	1.975e-09														PD-(D/E)XK nuclease superfamily [PF12705.7]		sp|O64262|VG69_BPMD2 Gene 69 protein; Xu	Xu	0		1	3	False	F
[truncated: 14,502 more rows]

## Sheet: training_data_arch_signal
Count - any_arch_sig	archaea_sig
scaffold	blank	no	yes	Total Result
archvir_cat_1_VIRSorter_A04_NODE_1029_length_16176_cov_18_746356-cat_2_VIRSorter_A04_NODE_1029_length_16176_cov_18_746356-cat_2__full-cat_1	9	1	3	13	4	0.307692	0.75	0.25	0.230769	0.0769231
[truncated: 415 more rows]

## Sheet: benchmarking_data_annotations
Count	Gene	Scaffold	gene_position	start_position	end_position	strandedness	rank	Any-arch-signal	archaea	archvir	kegg_id	kegg_hit	kegg_RBH	kegg_identity	kegg_bitScore	kegg_eVal	viral_id	viral_hit	viral_RBH	viral_identity	viral_bitScore	viral_eVal	peptidase_id	peptidase_family	peptidase_hit	peptidase_RBH	peptidase_identity	peptidase_bitScore	peptidase_eVal	pfam_hits	cazy_hits	vogdb_description	vogdb_categories	heme_regulatory_motif_count	vogdb_hits	virsorter_category	auxiliary_score	is_transposon	amg_flags
[truncated: 8,708 more rows]

[truncated: 8 more sheets: benchmarking_arch_signal, OcAVdb_annotation, OcAVdb_arch_signal, select_phage_annotation, select_phage_arch_signal, img_phage_but_archvir_annotate, img_phage_but_archvir_arch_sign, contigs_missing_annotations]
