# Supplementary material for: MArVD2: a machine learning enhanced tool to discriminate between archaeal and bacterial viruses in viral datasets
Source: ISME Commun. 2023 Aug 24;3:87. doi: 10.1038/s43705-023-00295-9 (PMC10449787; doi:10.1038/s43705-023-00295-9)
Supplement: Supplementary file 9 — Supplementary Table 2 [file 43705_2023_295_MOESM9_ESM.xlsx]

## Sheet: vcontact_clustering
numb	dataset	category	Genome	Order	Family	Genus	VC	VC Status	Size	VC Subcluster	VC Subcluster Size	Quality	Adj P-value	Topology Confidence Score	Genera in VC	Families in VC	Orders in VC	Genus Confidence Score
780	benchmarking	archvir – IMG/VR phage	coastal_phage_3300010370_____Ga0129336_10000538	Unassigned	Unassigned	Unassigned		Outlier
828	benchmarking	archvir – IMG/VR phage	coastal_phage_3300013010_____Ga0129327_10000198	Unassigned	Unassigned	Unassigned	349_0	Clustered	29	VC_349_0	29	0.4115	1	0.4115	1	1	1	1
932	benchmarking	archvir	enrichment_archvir_3300000868_____JGI12330J12834_1000206	Unassigned	Unassigned	Unassigned		Outlier
933	benchmarking	archvir	enrichment_archvir_3300000868_____JGI12330J12834_1000248	Unassigned	Unassigned	Unassigned		Outlier
934	benchmarking	archvir	enrichment_archvir_3300000868_____JGI12330J12834_1000311	Unassigned	Unassigned	Unassigned		Outlier
935	benchmarking	archvir	enrichment_archvir_3300000868_____JGI12330J12834_1000390	Unassigned	Unassigned	Unassigned	437_0	Clustered	17	VC_437_0	17	0.7369	1	0.7369	1	1	1	1
936	benchmarking	archvir	enrichment_archvir_3300000868_____JGI12330J12834_1000633	Unassigned	Unassigned	Unassigned	446_0	Clustered	16	VC_446_0	16	0.6879	1	0.6879	1	1	1	1
937	benchmarking	archvir	enrichment_archvir_3300000873_____JGI12451J12833_1000176	Unassigned	Unassigned	Unassigned		Singleton
938	benchmarking	archvir	enrichment_archvir_3300000875_____JGI12478J12828_1000421	Unassigned	Unassigned	Unassigned		Outlier
939	benchmarking	archvir	enrichment_archvir_3300000877_____JGI12405J12835_1000080	Unassigned	Unassigned	Unassigned	437_0	Clustered	17	VC_437_0	17	0.7369	1	0.7369	1	1	1	1
940	benchmarking	archvir	enrichment_archvir_3300000915_____JGI12329J12844_1000288	Unassigned	Unassigned	Unassigned	446_0	Clustered	16	VC_446_0	16	0.6879	1	0.6879	1	1	1	1
941	benchmarking	archvir	enrichment_archvir_3300000922_____JGI12449J12846_1000286	Unassigned	Unassigned	Unassigned	437_0	Clustered	17	VC_437_0	17	0.7369	1	0.7369	1	1	1	1
942	benchmarking	archvir	enrichment_archvir_3300000925_____JGI12447J12854_1000545	Unassigned	Unassigned	Unassigned	446_0	Clustered	16	VC_446_0	16	0.6879	1	0.6879	1	1	1	1
943	benchmarking	archvir	enrichment_archvir_3300000926_____JGI12448J12851_1000294	Unassigned	Unassigned	Unassigned	437_0	Clustered	17	VC_437_0	17	0.7369	1	0.7369	1	1	1	1
944	benchmarking	archvir	enrichment_archvir_3300000926_____JGI12448J12851_1000303	Unassigned	Unassigned	Unassigned	566_0	Clustered	2	VC_566_0	2	0.804	0.8861	0.7124	1	1	1	1
945	benchmarking	archvir	enrichment_archvir_3300000927_____JGI12575J12848_1000564	Unassigned	Unassigned	Unassigned	437_0	Clustered	17	VC_437_0	17	0.7369	1	0.7369	1	1	1	1
946	benchmarking	archvir	enrichment_archvir_3300000927_____JGI12575J12848_1000631	Unassigned	Unassigned	Unassigned	437_0	Clustered	17	VC_437_0	17	0.7369	1	0.7369	1	1	1	1
947	benchmarking	archvir	enrichment_archvir_3300000927_____JGI12575J12848_1000869	Unassigned	Unassigned	Unassigned	566_0	Clustered	2	VC_566_0	2	0.804	0.8861	0.7124	1	1	1	1
948	benchmarking	archvir	enrichment_archvir_3300000932_____JGI12479J12853_1000639	Unassigned	Unassigned	Unassigned	437_0	Clustered	17	VC_437_0	17	0.7369	1	0.7369	1	1	1	1
949	benchmarking	archvir	enrichment_archvir_3300000933_____JGI12533J12847_1001109	Unassigned	Unassigned	Unassigned	446_0	Clustered	16	VC_446_0	16	0.6879	1	0.6879	1	1	1	1
950	benchmarking	archvir	enrichment_archvir_3300000933_____JGI12533J12847_1001194	Unassigned	Unassigned	Unassigned	446_0	Clustered	16	VC_446_0	16	0.6879	1	0.6879	1	1	1	1
951	benchmarking	archvir	enrichment_archvir_3300001236_____JGI12450J13901_1000261	Unassigned	Unassigned	Unassigned	437_0	Clustered	17	VC_437_0	17	0.7369	1	0.7369	1	1	1	1
952	benchmarking	archvir	enrichment_archvir_3300001238_____JGI12328J13899_1000518	Unassigned	Unassigned	Unassigned	446_0	Clustered	16	VC_446_0	16	0.6879	1	0.6879	1	1	1	1
953	benchmarking	archvir	enrichment_archvir_3300005326_____Ga0074195_1002822	Unassigned	Unassigned	Unassigned		Singleton
954	benchmarking	archvir	enrichment_archvir_3300005908_____Ga0075131_100050	Unassigned	Unassigned	Unassigned	447_0	Clustered	12	VC_447_0	12	0.4546	1	0.4546	1	1	1	1
955	benchmarking	archvir	enrichment_archvir_3300005908_____Ga0075131_100053	Unassigned	Unassigned	Unassigned		Outlier
956	benchmarking	archvir	enrichment_archvir_3300005925_____Ga0075133_100377	Unassigned	Unassigned	Unassigned	447_0	Clustered	12	VC_447_0	12	0.4546	1	0.4546	1	1	1	1
957	benchmarking	archvir	enrichment_archvir_3300013883_____Ga0181297_100307	Unassigned	Unassigned	Unassigned	585_0	Clustered	2	VC_585_0	2	1	1	1	1	1	1	1
958	benchmarking	archvir	enrichment_archvir_3300013886_____Ga0181296_100324	Unassigned	Unassigned	Unassigned	585_0	Clustered	2	VC_585_0	2	1	1	1	1	1	1	1
959	benchmarking	archvir	enrichment_archvir_3300014205_____Ga0172380_10005983	Unassigned	Unassigned	Unassigned	586_0	Clustered	2	VC_586_0	2	1	1	1	1	1	1	1
1402	benchmarking	archvir	GOV_archvir_Station122_MES_COMBINED_FINAL_NODE_1123_length_36996_cov_4.294361	Unassigned	Unassigned	Unassigned		Outlier
1403	benchmarking	archvir	GOV_archvir_Station122_MES_COMBINED_FINAL_NODE_1327_length_32218_cov_5.950098	Unassigned	Unassigned	Unassigned	13_0	Clustered	42	VC_13_0	42	0.587	0.789413	0.4634	1	1	1	1
1404	benchmarking	archvir	GOV_archvir_Station122_MES_COMBINED_FINAL_NODE_2027_length_22121_cov_6.466917	Unassigned	Unassigned	Unassigned		Outlier
1405	benchmarking	archvir	GOV_archvir_Station122_MES_COMBINED_FINAL_NODE_2094_length_21427_cov_4.726979	Unassigned	Unassigned	Unassigned	5_0	Clustered	2	VC_5_0	2	0.0577	0.952875	0.055	1	1	1	1
1406	benchmarking	archvir	GOV_archvir_Station122_MES_COMBINED_FINAL_NODE_3010_length_15963_cov_7.449459	Unassigned	Unassigned	Unassigned		Outlier
1407	benchmarking	archvir	GOV_archvir_Station122_MES_COMBINED_FINAL_NODE_3661_length_13699_cov_4.808854	Unassigned	Unassigned	Unassigned		Outlier
1408	benchmarking	archvir	GOV_archvir_Station122_MES_COMBINED_FINAL_NODE_4291_length_12070_cov_6.134082	Unassigned	Unassigned	Unassigned		Outlier
1409	benchmarking	archvir	GOV_archvir_Station122_MES_COMBINED_FINAL_NODE_4661_length_11359_cov_14.058829	Unassigned	Unassigned	Unassigned		Singleton
1410	benchmarking	archvir	GOV_archvir_Station122_MES_COMBINED_FINAL_NODE_4983_length_10813_cov_7.577524	Unassigned	Unassigned	Unassigned		Outlier
1411	benchmarking	archvir	GOV_archvir_Station122_MES_COMBINED_FINAL_NODE_5065_length_10701_cov_5.129063	Unassigned	Unassigned	Unassigned	358_0	Clustered	2	VC_358_0	2	0.072	0.784684	0.0565	1	1	1	1
1412	benchmarking	archvir	GOV_archvir_Station122_MES_COMBINED_FINAL_NODE_859_length_45756_cov_23.270497	Unassigned	Unassigned	Unassigned	4_0	Clustered	36	VC_4_0	36	0.4596	1	0.4596	1	1	1	0.9968
1413	benchmarking	archvir	GOV_archvir_Station72_MES_ALL_assembly_NODE_109_length_95376_cov_7.044744	Unassigned	Unassigned	Unassigned	8_2	Clustered	9	VC_8_2	9	0.5224	1	0.5224	1	1	1	0.8611
1414	benchmarking	archvir	GOV_archvir_Station72_MES_ALL_assembly_NODE_1179_length_20262_cov_25.003761	Unassigned	Unassigned	Unassigned	350_0	Clustered	15	VC_350_0	15	0.1649	1	0.1649	1	1	1	1
1415	benchmarking	archvir	GOV_archvir_Station72_MES_ALL_assembly_NODE_1852_length_14391_cov_3.402623	Unassigned	Unassigned	Unassigned	13_0	Clustered	42	VC_13_0	42	0.587	0.789413	0.4634	1	1	1	1
1416	benchmarking	archvir	GOV_archvir_Station72_MES_ALL_assembly_NODE_1934_length_13982_cov_6.351978	Unassigned	Unassigned	Unassigned	393_0	Clustered	3	VC_393_0	3	0.6824	0.974085	0.6647	1	1	1	1
1417	benchmarking	archvir	GOV_archvir_Station72_MES_ALL_assembly_NODE_2000_length_13702_cov_22.727486	Unassigned	Unassigned	Unassigned	394_0	Clustered	4	VC_394_0	4	0.4638	0.911045	0.4226	1	1	1	1
1418	benchmarking	archvir	GOV_archvir_Station72_MES_ALL_assembly_NODE_2018_length_13604_cov_5.276257	Unassigned	Unassigned	Unassigned	393_0	Clustered	3	VC_393_0	3	0.6824	0.974085	0.6647	1	1	1	1
1419	benchmarking	archvir	GOV_archvir_Station72_MES_ALL_assembly_NODE_2168_length_13012_cov_3.588253	Unassigned	Unassigned	Unassigned	393_0	Clustered	3	VC_393_0	3	0.6824	0.974085	0.6647	1	1	1	1
1420	benchmarking	archvir	GOV_archvir_Station72_MES_ALL_assembly_NODE_2459_length_11846_cov_10.838945	Unassigned	Unassigned	Unassigned	394_0	Clustered	4	VC_394_0	4	0.4638	0.911045	0.4226	1	1	1	1
1421	benchmarking	archvir	GOV_archvir_Station72_MES_ALL_assembly_NODE_2828_length_10835_cov_2.783673	Unassigned	Unassigned	Unassigned	394_0	Clustered	4	VC_394_0	4	0.4638	0.911045	0.4226	1	1	1	1
1422	benchmarking	archvir	GOV_archvir_Station72_MES_ALL_assembly_NODE_2930_length_10579_cov_2.869441	Unassigned	Unassigned	Unassigned	2_0	Clustered	6	VC_2_0	6	0.1764	0.999091	0.1762	1	1	1	1
1423	benchmarking	archvir	GOV_archvir_Station72_MES_ALL_assembly_NODE_3016_length_10365_cov_2.639961	Unassigned	Unassigned	Unassigned	394_0	Clustered	4	VC_394_0	4	0.4638	0.911045	0.4226	1	1	1	1
1424	benchmarking	archvir	GOV_archvir_Station72_MES_ALL_assembly_NODE_597_length_32607_cov_16.706408	Unassigned	Unassigned	Unassigned		Outlier
1425	benchmarking	archvir	GOV_archvir_Station72_MES_ALL_assembly_NODE_697_length_29823_cov_17.380644	Unassigned	Unassigned	Unassigned	6_0	Clustered	32	VC_6_0	32	0.657	1	0.657	1	1	1	1
1426	benchmarking	archvir	GOV_archvir_Station72_MES_ALL_assembly_NODE_761_length_27901_cov_3.925339	Unassigned	Unassigned	Unassigned	349_0	Clustered	29	VC_349_0	29	0.4115	1	0.4115	1	1	1	1
1433	benchmarking	archvir – IMG/VR phage	groundwater_phage_2037747001_____CBMAllContigs4fn_contig07730	Unassigned	Unassigned	Unassigned	569_0	Clustered	2	VC_569_0	2	0.6403	0.868224	0.5559	1	1	1	1
1440	benchmarking	archvir – IMG/VR phage	groundwater_phage_2037747006_____CBMLargeContigs4fn_contig07730	Unassigned	Unassigned	Unassigned	569_0	Clustered	2	VC_569_0	2	0.6403	0.868224	0.5559	1	1	1	1
1556	benchmarking	archvir – IMG/VR phage	groundwater_phage_3300000228_____TB_PC08_66DRAFT_10000263	Unassigned	Unassigned	Unassigned	395_0	Clustered	2	VC_395_0	2	1	1	1	1	1	1	1
1628	benchmarking	archvir	hotspring_archvir_2014031003_____YNP3_C2415	Unassigned	Unassigned	Unassigned	39_0	Clustered	24	VC_39_0	24	0.5439	1	0.5439	2	2	2	1
1629	benchmarking	archvir	hotspring_archvir_2016842001_____YNP3A_C2162	Unassigned	Unassigned	Unassigned	39_0	Clustered	24	VC_39_0	24	0.5439	1	0.5439	2	2	2	1
1630	benchmarking	archvir	hotspring_archvir_2022920002_____YNPsite03_CeleraDRAF_scf1118686649099	Unassigned	Unassigned	Unassigned	39_0	Clustered	24	VC_39_0	24	0.5439	1	0.5439	2	2	2	1
1631	benchmarking	archvir	hotspring_archvir_2022920007_____YNPsite14_CeleraDRAF_scf1118686615532	Unassigned	Unassigned	Unassigned	45_0	Clustered	18	VC_45_0	18	0.7505	1	0.7505	2	2	2	1
1632	benchmarking	archvir	hotspring_archvir_2022920007_____YNPsite14_CeleraDRAF_scf1118686616035	Unassigned	Unassigned	Unassigned	550_0	Clustered	2	VC_550_0	2	0.2248	0.729854	0.1641	1	1	1	1
1633	benchmarking	archvir	hotspring_archvir_2022920008_____YNPsite04_CeleraDRAF_scf1118686606202	Unassigned	Unassigned	Unassigned	609_0	Clustered	3	VC_609_0	3	0.9359	0.974085	0.9117	1	1	1	1
1634	benchmarking	archvir	hotspring_archvir_2022920017_____YNPsite19_CeleraDRAF_scf1118685653210	Unassigned	Unassigned	Unassigned	610_0	Clustered	2	VC_610_0	2	0.3196	0.929484	0.2971	1	1	1	1
1635	benchmarking	archvir	hotspring_archvir_2140918001_____contig00346	Unassigned	Unassigned	Unassigned		Outlier
1636	benchmarking	archvir	hotspring_archvir_3300001340_____JGI20133J14441_1002537	Unassigned	Unassigned	Unassigned	41_0	Clustered	4	VC_41_0	4	0.6884	0.999582	0.6881	1	1	1	1
1637	benchmarking	archvir	hotspring_archvir_3300001988_____JC3A454_103931	Unassigned	Unassigned	Unassigned	609_0	Clustered	3	VC_609_0	3	0.9359	0.974085	0.9117	1	1	1	1
1638	benchmarking	archvir	hotspring_archvir_3300002182_____JGI24721J26819_10000562	Unassigned	Unassigned	Unassigned	613_0	Clustered	24	VC_613_0	24	0.8077	1	0.8077	1	1	1	1
1639	benchmarking	archvir	hotspring_archvir_3300002966_____JGI24721J44947_10000338	Unassigned	Unassigned	Unassigned		Singleton
1640	benchmarking	archvir	hotspring_archvir_3300002966_____JGI24721J44947_10001852	Unassigned	Unassigned	Unassigned	613_0	Clustered	24	VC_613_0	24	0.8077	1	0.8077	1	1	1	1
1641	benchmarking	archvir	hotspring_archvir_3300002966_____JGI24721J44947_10002149	Unassigned	Unassigned	Unassigned	613_0	Clustered	24	VC_613_0	24	0.8077	1	0.8077	1	1	1	1
1642	benchmarking	archvir	hotspring_archvir_3300003603_____JGI26466J51736_1000404	Unassigned	Unassigned	Unassigned	613_0	Clustered	24	VC_613_0	24	0.8077	1	0.8077	1	1	1	1
1643	benchmarking	archvir	hotspring_archvir_3300005298_____Ga0071330_1038172	Unassigned	Unassigned	Unassigned	619_0	Clustered	2	VC_619_0	2	0.5941	0.918133	0.5455	1	1	1	1
1644	benchmarking	archvir	hotspring_archvir_3300005298_____Ga0071330_1060593	Unassigned	Unassigned	Unassigned	611_0	Clustered	2	VC_611_0	2	0.0861	0.953073	0.0821	1	1	1	1
1645	benchmarking	archvir	hotspring_archvir_3300005298_____Ga0071330_1066333	Unassigned	Unassigned	Unassigned	454_0	Clustered	4	VC_454_0	4	1	1	1	1	1	1	1
1646	benchmarking	archvir	hotspring_archvir_3300005298_____Ga0071330_1067109	Unassigned	Unassigned	Unassigned		Singleton
1647	benchmarking	archvir	hotspring_archvir_3300005349_____Ga0074235_10119	Unassigned	Unassigned	Unassigned	49_0	Clustered	6	VC_49_0	6	0.8857	0.999994	0.8857	1	1	1	1
1648	benchmarking	archvir	hotspring_archvir_3300005623_____Ga0077576_12567	Unassigned	Unassigned	Unassigned	46_0	Clustered	6	VC_46_0	6	0.7552	1	0.7552	1	1	1	1
1649	benchmarking	archvir	hotspring_archvir_3300005851_____Ga0079996_114408	Unassigned	Unassigned	Unassigned	613_0	Clustered	24	VC_613_0	24	0.8077	1	0.8077	1	1	1	1
1650	benchmarking	archvir	hotspring_archvir_3300005851_____Ga0079996_121683	Unassigned	Unassigned	Unassigned		Singleton
1651	benchmarking	archvir	hotspring_archvir_3300005852_____Ga0079998_112254	Unassigned	Unassigned	Unassigned	613_0	Clustered	24	VC_613_0	24	0.8077	1	0.8077	1	1	1	1
1652	benchmarking	archvir	hotspring_archvir_3300005853_____Ga0079997_126434	Unassigned	Unassigned	Unassigned		Singleton
1653	benchmarking	archvir	hotspring_archvir_3300005853_____Ga0079997_138373	Unassigned	Unassigned	Unassigned	613_0	Clustered	24	VC_613_0	24	0.8077	1	0.8077	1	1	1	1
1654	benchmarking	archvir	hotspring_archvir_3300005856_____Ga0080005_108512	Unassigned	Unassigned	Unassigned	614_0	Clustered	3	VC_614_0	3	0.5916	0.998159	0.5905	1	1	1	1
1655	benchmarking	archvir	hotspring_archvir_3300005856_____Ga0080005_122238	Unassigned	Unassigned	Unassigned	40_0	Clustered	10	VC_40_0	10	0.5079	1	0.5079	1	1	1	0.9556
1656	benchmarking	archvir	hotspring_archvir_3300005856_____Ga0080005_130516	Unassigned	Unassigned	Unassigned		Singleton
1657	benchmarking	archvir	hotspring_archvir_3300005856_____Ga0080005_133531	Unassigned	Unassigned	Unassigned	618_0	Clustered	2	VC_618_0	2	0.0951	0.930302	0.0885	1	1	1	1
1658	benchmarking	archvir	hotspring_archvir_3300005856_____Ga0080005_147660	Unassigned	Unassigned	Unassigned	43_0	Clustered	5	VC_43_0	5	0.0924	0.984044	0.0909	1	1	1	1
1659	benchmarking	archvir	hotspring_archvir_3300005856_____Ga0080005_161944	Unassigned	Unassigned	Unassigned		Outlier
1660	benchmarking	archvir	hotspring_archvir_3300005861_____Ga0080006_1121671	Unassigned	Unassigned	Unassigned		Outlier
1661	benchmarking	archvir	hotspring_archvir_3300005861_____Ga0080006_1145760	Unassigned	Unassigned	Unassigned	41_0	Clustered	4	VC_41_0	4	0.6884	0.999582	0.6881	1	1	1	1
1662	benchmarking	archvir	hotspring_archvir_3300005861_____Ga0080006_1169420	Unassigned	Unassigned	Unassigned		Outlier
1663	benchmarking	archvir	hotspring_archvir_3300006180_____Ga0079045_1000004	Unassigned	Unassigned	Unassigned	39_0	Clustered	24	VC_39_0	24	0.5439	1	0.5439	2	2	2	1
1664	benchmarking	archvir	hotspring_archvir_3300006180_____Ga0079045_1000010	Unassigned	Unassigned	Unassigned	48_0	Clustered	4	VC_48_0	4	0.8621	0.999838	0.862	1	1	1	1
1665	benchmarking	archvir	hotspring_archvir_3300006180_____Ga0079045_1000169	Unassigned	Unassigned	Unassigned		Outlier
1666	benchmarking	archvir	hotspring_archvir_3300006855_____Ga0079044_1000263	Unassigned	Unassigned	Unassigned		Outlier
1667	benchmarking	archvir	hotspring_archvir_3300006857_____Ga0079041_1000196	Unassigned	Unassigned	Unassigned		Outlier
1668	benchmarking	archvir	hotspring_archvir_3300006857_____Ga0079041_1000231	Unassigned	Unassigned	Unassigned		Outlier
1669	benchmarking	archvir	hotspring_archvir_3300006858_____Ga0079048_1000091	Unassigned	Unassigned	Unassigned	40_0	Clustered	10	VC_40_0	10	0.5079	1	0.5079	1	1	1	0.9556
1670	benchmarking	archvir	hotspring_archvir_3300006859_____Ga0079046_1000054	Unassigned	Unassigned	Unassigned	48_0	Clustered	4	VC_48_0	4	0.8621	0.999838	0.862	1	1	1	1
1671	benchmarking	archvir	hotspring_archvir_3300006859_____Ga0079046_1000292	Unassigned	Unassigned	Unassigned	49_0	Clustered	6	VC_49_0	6	0.8857	0.999994	0.8857	1	1	1	1
1672	benchmarking	archvir	hotspring_archvir_3300007811_____Ga0105111_1000036	Unassigned	Unassigned	Unassigned	620_0	Clustered	2	VC_620_0	2	1	1	1	1	1	1	1
1673	benchmarking	archvir	hotspring_archvir_3300007812_____Ga0105109_1000065	Unassigned	Unassigned	Unassigned	39_0	Clustered	24	VC_39_0	24	0.5439	1	0.5439	2	2	2	1
1674	benchmarking	archvir	hotspring_archvir_3300007812_____Ga0105109_1000139	Unassigned	Unassigned	Unassigned	39_0	Clustered	24	VC_39_0	24	0.5439	1	0.5439	2	2	2	1
1675	benchmarking	archvir	hotspring_archvir_3300007812_____Ga0105109_1000180	Unassigned	Unassigned	Unassigned	49_0	Clustered	6	VC_49_0	6	0.8857	0.999994	0.8857	1	1	1	1
1676	benchmarking	archvir	hotspring_archvir_3300007812_____Ga0105109_1000181	Unassigned	Unassigned	Unassigned		Outlier
1677	benchmarking	archvir	hotspring_archvir_3300007813_____Ga0105108_100002	Unassigned	Unassigned	Unassigned	39_0	Clustered	24	VC_39_0	24	0.5439	1	0.5439	2	2	2	1
1678	benchmarking	archvir	hotspring_archvir_3300007813_____Ga0105108_100003	Unassigned	Unassigned	Unassigned	610_0	Clustered	2	VC_610_0	2	0.3196	0.929484	0.2971	1	1	1	1
1679	benchmarking	archvir	hotspring_archvir_3300007813_____Ga0105108_100005	Unassigned	Unassigned	Unassigned	49_0	Clustered	6	VC_49_0	6	0.8857	0.999994	0.8857	1	1	1	1
1680	benchmarking	archvir	hotspring_archvir_3300007813_____Ga0105108_100012	Unassigned	Unassigned	Unassigned		Outlier
1681	benchmarking	archvir	hotspring_archvir_3300007814_____Ga0105117_1000296	Unassigned	Unassigned	Unassigned	44_0	Clustered	3	VC_44_0	3	0.1083	0.996557	0.108	1	1	1	1
1682	benchmarking	archvir	hotspring_archvir_3300007815_____Ga0105118_1000002	Unassigned	Unassigned	Unassigned	40_0	Clustered	10	VC_40_0	10	0.5079	1	0.5079	1	1	1	0.9556
1683	benchmarking	archvir	hotspring_archvir_3300007815_____Ga0105118_1000005	Unassigned	Unassigned	Unassigned	41_0	Clustered	4	VC_41_0	4	0.6884	0.999582	0.6881	1	1	1	1
1684	benchmarking	archvir	hotspring_archvir_3300007815_____Ga0105118_1000013	Unassigned	Unassigned	Unassigned	41_0	Clustered	4	VC_41_0	4	0.6884	0.999582	0.6881	1	1	1	1
1685	benchmarking	archvir	hotspring_archvir_3300007816_____Ga0105112_1000001	Unassigned	Unassigned	Unassigned	39_0	Clustered	24	VC_39_0	24	0.5439	1	0.5439	2	2	2	1
1686	benchmarking	archvir	hotspring_archvir_3300007816_____Ga0105112_1000002	Unassigned	Unassigned	Unassigned	49_0	Clustered	6	VC_49_0	6	0.8857	0.999994	0.8857	1	1	1	1
1687	benchmarking	archvir	hotspring_archvir_3300007999_____Ga0105163_1000439	Unassigned	Unassigned	Unassigned	613_0	Clustered	24	VC_613_0	24	0.8077	1	0.8077	1	1	1	1
1688	benchmarking	archvir	hotspring_archvir_3300007999_____Ga0105163_1000810	Unassigned	Unassigned	Unassigned	613_0	Clustered	24	VC_613_0	24	0.8077	1	0.8077	1	1	1	1
1689	benchmarking	archvir	hotspring_archvir_3300007999_____Ga0105163_1001582	Unassigned	Unassigned	Unassigned	613_0	Clustered	24	VC_613_0	24	0.8077	1	0.8077	1	1	1	1
1690	benchmarking	archvir	hotspring_archvir_3300008000_____Ga0105162_1000383	Unassigned	Unassigned	Unassigned	613_0	Clustered	24	VC_613_0	24	0.8077	1	0.8077	1	1	1	1
1691	benchmarking	archvir	hotspring_archvir_3300008000_____Ga0105162_1000431	Unassigned	Unassigned	Unassigned	613_0	Clustered	24	VC_613_0	24	0.8077	1	0.8077	1	1	1	1
1692	benchmarking	archvir	hotspring_archvir_3300008000_____Ga0105162_1000870	Unassigned	Unassigned	Unassigned	613_0	Clustered	24	VC_613_0	24	0.8077	1	0.8077	1	1	1	1
1693	benchmarking	archvir	hotspring_archvir_3300009503_____Ga0123519_10002333	Unassigned	Unassigned	Unassigned	613_0	Clustered	24	VC_613_0	24	0.8077	1	0.8077	1	1	1	1
1694	benchmarking	archvir	hotspring_archvir_3300009591_____Ga0105155_1000082	Unassigned	Unassigned	Unassigned	617_0	Clustered	2	VC_617_0	2	0.6486	0.942731	0.6114	1	1	1	1
1695	benchmarking	archvir	hotspring_archvir_3300009596_____Ga0105156_1000069	Unassigned	Unassigned	Unassigned	454_0	Clustered	4	VC_454_0	4	1	1	1	1	1	1	1
1696	benchmarking	archvir	hotspring_archvir_3300009598_____Ga0105154_1000191	Unassigned	Unassigned	Unassigned	617_0	Clustered	2	VC_617_0	2	0.6486	0.942731	0.6114	1	1	1	1
1697	benchmarking	archvir	hotspring_archvir_3300009598_____Ga0105154_1000438	Unassigned	Unassigned	Unassigned	611_0	Clustered	2	VC_611_0	2	0.0861	0.953073	0.0821	1	1	1	1
1698	benchmarking	archvir	hotspring_archvir_3300013008_____Ga0167616_1000108	Unassigned	Unassigned	Unassigned	39_0	Clustered	24	VC_39_0	24	0.5439	1	0.5439	2	2	2	1
1699	benchmarking	archvir	hotspring_archvir_3300013008_____Ga0167616_1000287	Unassigned	Unassigned	Unassigned		Outlier
1700	benchmarking	archvir	hotspring_archvir_3300013008_____Ga0167616_1000535	Unassigned	Unassigned	Unassigned		Outlier
1701	benchmarking	archvir	hotspring_archvir_3300013009_____Ga0167615_1000249	Unassigned	Unassigned	Unassigned	39_0	Clustered	24	VC_39_0	24	0.5439	1	0.5439	2	2	2	1
1702	benchmarking	archvir	hotspring_archvir_3300013009_____Ga0167615_1000452	Unassigned	Unassigned	Unassigned		Outlier
1703	benchmarking	archvir	hotspring_archvir_3300013009_____Ga0167615_1000551	Unassigned	Unassigned	Unassigned	44_0	Clustered	3	VC_44_0	3	0.1083	0.996557	0.108	1	1	1	1
1704	benchmarking	archvir	hotspring_archvir_3300013009_____Ga0167615_1000624	Unassigned	Unassigned	Unassigned		Outlier
2161	benchmarking	archvir	marinenonextreme_archvir_3300000511_____P_A23_Sed_1_FmtDRAFT_1000004	Unassigned	Unassigned	Unassigned		Singleton
2162	benchmarking	archvir	marinenonextreme_archvir_3300005663_____Ga0073582_100485	Unassigned	Unassigned	Unassigned	645_0	Clustered	4	VC_645_0	4	0.9687	0.985907	0.9551	1	1	1	1
2163	benchmarking	archvir	marinenonextreme_archvir_3300005663_____Ga0073582_100513	Unassigned	Unassigned	Unassigned	645_0	Clustered	4	VC_645_0	4	0.9687	0.985907	0.9551	1	1	1	1
2164	benchmarking	archvir	marinenonextreme_archvir_3300005663_____Ga0073582_100714	Unassigned	Unassigned	Unassigned	645_0	Clustered	4	VC_645_0	4	0.9687	0.985907	0.9551	1	1	1	1
2165	benchmarking	archvir	marinenonextreme_archvir_3300005663_____Ga0073582_101418	Unassigned	Unassigned	Unassigned	646_0	Clustered	2	VC_646_0	2	1	1	1	1	1	1	1
2166	benchmarking	archvir	marinenonextreme_archvir_3300009150_____Ga0114921_10000031	Unassigned	Unassigned	Unassigned	647_0	Clustered	2	VC_647_0	2	1	1	1	1	1	1	1
2167	benchmarking	archvir	marinenonextreme_archvir_3300009499_____Ga0114930_10000163	Unassigned	Unassigned	Unassigned	648_0	Clustered	2	VC_648_0	2	1	1	1	1	1	1	1
2169	benchmarking	archvir	marinenonextreme_archvir_3300014504_____Ga0134509_10001	Unassigned	Unassigned	Unassigned	645_0	Clustered	4	VC_645_0	4	0.9687	0.985907	0.9551	1	1	1	1
2171	benchmarking	archvir	marinextreme_archvir_3300010264_____Ga0116201_100001	Unassigned	Unassigned	Unassigned	649_0	Clustered	2	VC_649_0	2	1	1	1	1	1	1	1
2172	benchmarking	archvir	marinextreme_archvir_3300010330_____Ga0136651_10000306	Unassigned	Unassigned	Unassigned		Outlier
2173	benchmarking	archvir	marinextreme_archvir_3300010332_____Ga0116200_10000025	Unassigned	Unassigned	Unassigned	650_0	Clustered	2	VC_650_0	2	1	1	1	1	1	1	1
2174	benchmarking	archvir	marinextreme_archvir_3300013099_____Ga0164315_10000004	Unassigned	Unassigned	Unassigned	619_0	Clustered	2	VC_619_0	2	0.5941	0.918133	0.5455	1	1	1	1
2175	benchmarking	archvir	marinextreme_archvir_3300014869_____Ga0180298_1000034	Unassigned	Unassigned	Unassigned		Singleton
2176	benchmarking	archvir	marinextreme_archvir_3300014886_____Ga0180300_10000209	Unassigned	Unassigned	Unassigned		Outlier
2177	benchmarking	archvir	marinextreme_archvir_3300014887_____Ga0180302_10000105	Unassigned	Unassigned	Unassigned		Outlier
2178	benchmarking	archvir	marinextreme_archvir_3300014887_____Ga0180302_10000349	Unassigned	Unassigned	Unassigned	613_0	Clustered	24	VC_613_0	24	0.8077	1	0.8077	1	1	1	1
2179	benchmarking	archvir	marinextreme_archvir_3300014911_____Ga0180301_10000040	Unassigned	Unassigned	Unassigned		Singleton
2180	benchmarking	archvir	marinextreme_archvir_3300014911_____Ga0180301_10000255	Unassigned	Unassigned	Unassigned	649_0	Clustered	2	VC_649_0	2	1	1	1	1	1	1	1
2181	benchmarking	archvir	marinextreme_archvir_3300014911_____Ga0180301_10000818	Unassigned	Unassigned	Unassigned		Outlier
2182	benchmarking	archvir	marinextreme_archvir_3300014911_____Ga0180301_10001198	Unassigned	Unassigned	Unassigned	613_0	Clustered	24	VC_613_0	24	0.8077	1	0.8077	1	1	1	1
2183	benchmarking	archvir	marinextreme_archvir_3300014913_____Ga0164310_10000280	Unassigned	Unassigned	Unassigned	647_0	Clustered	2	VC_647_0	2	1	1	1	1	1	1	1
2184	benchmarking	archvir	marinextreme_archvir_3300014913_____Ga0164310_10000337	Unassigned	Unassigned	Unassigned		Outlier
2185	benchmarking	archvir	marinextreme_archvir_3300014914_____Ga0164311_10000045	Unassigned	Unassigned	Unassigned	650_0	Clustered	2	VC_650_0	2	1	1	1	1	1	1	1
2186	benchmarking	archvir	marinextreme_archvir_3300014914_____Ga0164311_10000106	Unassigned	Unassigned	Unassigned	613_0	Clustered	24	VC_613_0	24	0.8077	1	0.8077	1	1	1	1
2187	benchmarking	archvir	marinextreme_archvir_3300014914_____Ga0164311_10000123	Unassigned	Unassigned	Unassigned	613_0	Clustered	24	VC_613_0	24	0.8077	1	0.8077	1	1	1	1
2188	benchmarking	archvir	marinextreme_archvir_3300014914_____Ga0164311_10000149	Unassigned	Unassigned	Unassigned	648_0	Clustered	2	VC_648_0	2	1	1	1	1	1	1	1
2189	benchmarking	archvir	marinextreme_archvir_3300014914_____Ga0164311_10000267	Unassigned	Unassigned	Unassigned		Outlier
2190	benchmarking	archvir	marinextreme_archvir_3300014914_____Ga0164311_10000589	Unassigned	Unassigned	Unassigned	613_0	Clustered	24	VC_613_0	24	0.8077	1	0.8077	1	1	1	1
2248	benchmarking	archvir	mix_archvir_3300003852_____Ga0031655_10000399	Unassigned	Unassigned	Unassigned		Outlier
2249	benchmarking	archvir	mix_archvir_3300005459_____Ga0068867_100000080	Unassigned	Unassigned	Unassigned		Singleton
2250	benchmarking	archvir	mix_archvir_3300005858_____Ga0079995_1033071	Unassigned	Unassigned	Unassigned		Outlier
2251	benchmarking	archvir	mix_archvir_3300009504_____Ga0114946_10000522	Unassigned	Unassigned	Unassigned	646_0	Clustered	2	VC_646_0	2	1	1	1	1	1	1	1
2252	benchmarking	archvir	mix_archvir_3300014205_____Ga0172380_10005983	Unassigned	Unassigned	Unassigned	586_0	Clustered	2	VC_586_0	2	1	1	1	1	1	1	1
2253	benchmarking	archvir	mix_archvir_7000000737_____SRS050669_LANL_scaffold_40386	Unassigned	Unassigned	Unassigned		Singleton
3282	benchmarking	archvir	salinealkaline_archvir_3300000340_____EchG_transB_7880CDRAFT_1000232	Unassigned	Unassigned	Unassigned	42_0	Clustered	2	VC_42_0	2	0.6095	0.933768	0.5692	1	1	1	1
3283	benchmarking	archvir	salinealkaline_archvir_3300000341_____OneHSP_6670CDRAFT_1000536	Unassigned	Unassigned	Unassigned		Outlier
3284	benchmarking	archvir	salinealkaline_archvir_3300000342_____OneHSP_7476CDRAFT_1000423	Unassigned	Unassigned	Unassigned	47_0	Clustered	13	VC_47_0	13	0.8315	1	0.8315	3	2	1	1
3285	benchmarking	archvir	salinealkaline_archvir_3300000557_____SL_8KL_010_SEDDRAFT_10002874	Unassigned	Unassigned	Unassigned		Singleton
3286	benchmarking	archvir	salinealkaline_archvir_3300000575_____SL_4KL_010_BRINEDRAFT_10002013	Unassigned	Unassigned	Unassigned		Outlier
3287	benchmarking	archvir	salinealkaline_archvir_3300001309_____JGI20129J14369_1000018	Unassigned	Unassigned	Unassigned	38_0	Clustered	3	VC_38_0	3	0.3218	0.998261	0.3212	1	1	1	1
3288	benchmarking	archvir	salinealkaline_archvir_3300001309_____JGI20129J14369_1000023	Unassigned	Unassigned	Unassigned	608_0	Clustered	3	VC_608_0	3	0.8308	0.966623	0.8031	1	1	1	1
3289	benchmarking	archvir	salinealkaline_archvir_3300001309_____JGI20129J14369_1000061	Unassigned	Unassigned	Unassigned	608_0	Clustered	3	VC_608_0	3	0.8308	0.966623	0.8031	1	1	1	1
3290	benchmarking	archvir	salinealkaline_archvir_3300001309_____JGI20129J14369_1000075	Unassigned	Unassigned	Unassigned	39_0	Clustered	24	VC_39_0	24	0.5439	1	0.5439	2	2	2	1
3291	benchmarking	archvir	salinealkaline_archvir_3300001337_____JGI20131J14367_1000001	Unassigned	Unassigned	Unassigned	614_0	Clustered	3	VC_614_0	3	0.5916	0.998159	0.5905	1	1	1	1
3292	benchmarking	archvir	salinealkaline_archvir_3300001446_____JGI20130J15133_1001149	Unassigned	Unassigned	Unassigned	613_0	Clustered	24	VC_613_0	24	0.8077	1	0.8077	1	1	1	1
3293	benchmarking	archvir	salinealkaline_archvir_3300001446_____JGI20130J15133_1001699	Unassigned	Unassigned	Unassigned	612_0	Clustered	2	VC_612_0	2	0.4673	0.933768	0.4364	1	1	1	1
3294	benchmarking	archvir	salinealkaline_archvir_3300001446_____JGI20130J15133_1001893	Unassigned	Unassigned	Unassigned	613_0	Clustered	24	VC_613_0	24	0.8077	1	0.8077	1	1	1	1
3295	benchmarking	archvir	salinealkaline_archvir_3300001684_____JGI20128J18817_1000202	Unassigned	Unassigned	Unassigned		Outlier
3296	benchmarking	archvir	salinealkaline_archvir_3300003607_____JGI20129J51889_1000073	Unassigned	Unassigned	Unassigned	38_0	Clustered	3	VC_38_0	3	0.3218	0.998261	0.3212	1	1	1	1
3297	benchmarking	archvir	salinealkaline_archvir_3300003607_____JGI20129J51889_1000254	Unassigned	Unassigned	Unassigned		Outlier
3298	benchmarking	archvir	salinealkaline_archvir_3300005273_____Ga0065697_1001026	Unassigned	Unassigned	Unassigned		Singleton
3299	benchmarking	archvir	salinealkaline_archvir_3300005613_____Ga0074649_1000777	Unassigned	Unassigned	Unassigned		Singleton
3300	benchmarking	archvir	salinealkaline_archvir_3300005854_____Ga0080008_190252	Unassigned	Unassigned	Unassigned	614_0	Clustered	3	VC_614_0	3	0.5916	0.998159	0.5905	1	1	1	1
3301	benchmarking	archvir	salinealkaline_archvir_3300005859_____Ga0080003_1000217	Unassigned	Unassigned	Unassigned	45_0	Clustered	18	VC_45_0	18	0.7505	1	0.7505	2	2	2	1
3302	benchmarking	archvir	salinealkaline_archvir_3300005859_____Ga0080003_1000374	Unassigned	Unassigned	Unassigned	45_0	Clustered	18	VC_45_0	18	0.7505	1	0.7505	2	2	2	1
3303	benchmarking	archvir	salinealkaline_archvir_3300005859_____Ga0080003_1000394	Unassigned	Unassigned	Unassigned	40_0	Clustered	10	VC_40_0	10	0.5079	1	0.5079	1	1	1	0.9556
3304	benchmarking	archvir	salinealkaline_archvir_3300005859_____Ga0080003_1000484	Unassigned	Unassigned	Unassigned	45_0	Clustered	18	VC_45_0	18	0.7505	1	0.7505	2	2	2	1
3305	benchmarking	archvir	salinealkaline_archvir_3300005859_____Ga0080003_1000560	Unassigned	Unassigned	Unassigned	39_0	Clustered	24	VC_39_0	24	0.5439	1	0.5439	2	2	2	1
3306	benchmarking	archvir	salinealkaline_archvir_3300005859_____Ga0080003_1000631	Unassigned	Unassigned	Unassigned	40_0	Clustered	10	VC_40_0	10	0.5079	1	0.5079	1	1	1	0.9556
3307	benchmarking	archvir	salinealkaline_archvir_3300005859_____Ga0080003_1000681	Unassigned	Unassigned	Unassigned	39_0	Clustered	24	VC_39_0	24	0.5439	1	0.5439	2	2	2	1
3308	benchmarking	archvir	salinealkaline_archvir_3300005859_____Ga0080003_1000731	Unassigned	Unassigned	Unassigned	620_0	Clustered	2	VC_620_0	2	1	1	1	1	1	1	1
3309	benchmarking	archvir	salinealkaline_archvir_3300005859_____Ga0080003_1000863	Unassigned	Unassigned	Unassigned		Singleton
3310	benchmarking	archvir	salinealkaline_archvir_3300005859_____Ga0080003_1000886	Unassigned	Unassigned	Unassigned	40_0	Clustered	10	VC_40_0	10	0.5079	1	0.5079	1	1	1	0.9556
3311	benchmarking	archvir	salinealkaline_archvir_3300005859_____Ga0080003_1000921	Unassigned	Unassigned	Unassigned		Outlier
3312	benchmarking	archvir	salinealkaline_archvir_3300005859_____Ga0080003_1001080	Unassigned	Unassigned	Unassigned		Outlier
3313	benchmarking	archvir	salinealkaline_archvir_3300005859_____Ga0080003_1001116	Unassigned	Unassigned	Unassigned		Outlier
3314	benchmarking	archvir	salinealkaline_archvir_3300005859_____Ga0080003_1001152	Unassigned	Unassigned	Unassigned		Outlier
3315	benchmarking	archvir	salinealkaline_archvir_3300005859_____Ga0080003_1001160	Unassigned	Unassigned	Unassigned	43_0	Clustered	5	VC_43_0	5	0.0924	0.984044	0.0909	1	1	1	1
3316	benchmarking	archvir	salinealkaline_archvir_3300005859_____Ga0080003_1001194	Unassigned	Unassigned	Unassigned	44_0	Clustered	3	VC_44_0	3	0.1083	0.996557	0.108	1	1	1	1
3317	benchmarking	archvir	salinealkaline_archvir_3300005859_____Ga0080003_1001432	Unassigned	Unassigned	Unassigned		Outlier
3318	benchmarking	archvir	salinealkaline_archvir_3300005859_____Ga0080003_1001500	Unassigned	Unassigned	Unassigned		Outlier
3319	benchmarking	archvir	salinealkaline_archvir_3300005859_____Ga0080003_1001543	Unassigned	Unassigned	Unassigned		Outlier
3320	benchmarking	archvir	salinealkaline_archvir_3300005859_____Ga0080003_1001560	Unassigned	Unassigned	Unassigned	40_0	Clustered	10	VC_40_0	10	0.5079	1	0.5079	1	1	1	0.9556
3321	benchmarking	archvir	salinealkaline_archvir_3300005859_____Ga0080003_1001640	Unassigned	Unassigned	Unassigned		Outlier
3322	benchmarking	archvir	salinealkaline_archvir_3300005859_____Ga0080003_1001670	Unassigned	Unassigned	Unassigned		Outlier
3323	benchmarking	archvir	salinealkaline_archvir_3300005859_____Ga0080003_1001745	Unassigned	Unassigned	Unassigned		Outlier
3324	benchmarking	archvir	salinealkaline_archvir_3300005859_____Ga0080003_1001761	Unassigned	Unassigned	Unassigned		Outlier
3325	benchmarking	archvir	salinealkaline_archvir_3300005859_____Ga0080003_1001823	Unassigned	Unassigned	Unassigned	43_0	Clustered	5	VC_43_0	5	0.0924	0.984044	0.0909	1	1	1	1
3326	benchmarking	archvir	salinealkaline_archvir_3300005859_____Ga0080003_1001859	Unassigned	Unassigned	Unassigned		Outlier
3327	benchmarking	archvir	salinealkaline_archvir_3300005860_____Ga0080004_1065924	Unassigned	Unassigned	Unassigned	613_0	Clustered	24	VC_613_0	24	0.8077	1	0.8077	1	1	1	1
3328	benchmarking	archvir	salinealkaline_archvir_3300005860_____Ga0080004_1112983	Unassigned	Unassigned	Unassigned	609_0	Clustered	3	VC_609_0	3	0.9359	0.974085	0.9117	1	1	1	1
3329	benchmarking	archvir	salinealkaline_archvir_3300005860_____Ga0080004_1113318	Unassigned	Unassigned	Unassigned	613_0	Clustered	24	VC_613_0	24	0.8077	1	0.8077	1	1	1	1
3330	benchmarking	archvir	salinealkaline_archvir_3300005860_____Ga0080004_1114991	Unassigned	Unassigned	Unassigned	612_0	Clustered	2	VC_612_0	2	0.4673	0.933768	0.4364	1	1	1	1
3331	benchmarking	archvir	salinealkaline_archvir_3300005860_____Ga0080004_1125259	Unassigned	Unassigned	Unassigned		Outlier
3332	benchmarking	archvir	salinealkaline_archvir_3300005860_____Ga0080004_1125341	Unassigned	Unassigned	Unassigned		Singleton
3333	benchmarking	archvir	salinealkaline_archvir_3300005860_____Ga0080004_1128061	Unassigned	Unassigned	Unassigned	613_0	Clustered	24	VC_613_0	24	0.8077	1	0.8077	1	1	1	1
3334	benchmarking	archvir	salinealkaline_archvir_3300005860_____Ga0080004_1129400	Unassigned	Unassigned	Unassigned	618_0	Clustered	2	VC_618_0	2	0.0951	0.930302	0.0885	1	1	1	1
3335	benchmarking	archvir	salinealkaline_archvir_3300005928_____Ga0075105_1000842	Unassigned	Unassigned	Unassigned	446_0	Clustered	16	VC_446_0	16	0.6879	1	0.6879	1	1	1	1
3336	benchmarking	archvir	salinealkaline_archvir_3300005930_____Ga0075106_1001043	Unassigned	Unassigned	Unassigned	447_0	Clustered	12	VC_447_0	12	0.4546	1	0.4546	1	1	1	1
3337	benchmarking	archvir	salinealkaline_archvir_3300005935_____Ga0075125_10000100	Unassigned	Unassigned	Unassigned		Singleton
3338	benchmarking	archvir	salinealkaline_archvir_3300005958_____Ga0081473_128653	Unassigned	Unassigned	Unassigned	46_0	Clustered	6	VC_46_0	6	0.7552	1	0.7552	1	1	1	1
3339	benchmarking	archvir	salinealkaline_archvir_3300005958_____Ga0081473_134271	Unassigned	Unassigned	Unassigned		Outlier
3340	benchmarking	archvir	salinealkaline_archvir_3300005958_____Ga0081473_135943	Unassigned	Unassigned	Unassigned	454_0	Clustered	4	VC_454_0	4	1	1	1	1	1	1	1
3341	benchmarking	archvir	salinealkaline_archvir_3300005959_____Ga0081534_100009	Unassigned	Unassigned	Unassigned	608_0	Clustered	3	VC_608_0	3	0.8308	0.966623	0.8031	1	1	1	1
3342	benchmarking	archvir	salinealkaline_archvir_3300005959_____Ga0081534_100051	Unassigned	Unassigned	Unassigned	40_0	Clustered	10	VC_40_0	10	0.5079	1	0.5079	1	1	1	0.9556
3343	benchmarking	archvir	salinealkaline_archvir_3300005959_____Ga0081534_100125	Unassigned	Unassigned	Unassigned	38_0	Clustered	3	VC_38_0	3	0.3218	0.998261	0.3212	1	1	1	1
3344	benchmarking	archvir	salinealkaline_archvir_3300005959_____Ga0081534_100306	Unassigned	Unassigned	Unassigned	43_0	Clustered	5	VC_43_0	5	0.0924	0.984044	0.0909	1	1	1	1
3345	benchmarking	archvir	salinealkaline_archvir_3300005959_____Ga0081534_100363	Unassigned	Unassigned	Unassigned	40_0	Clustered	10	VC_40_0	10	0.5079	1	0.5079	1	1	1	0.9556
3346	benchmarking	archvir	salinealkaline_archvir_3300005959_____Ga0081534_100420	Unassigned	Unassigned	Unassigned		Outlier
3347	benchmarking	archvir	salinealkaline_archvir_3300005959_____Ga0081534_100492	Unassigned	Unassigned	Unassigned	39_0	Clustered	24	VC_39_0	24	0.5439	1	0.5439	2	2	2	1
3348	benchmarking	archvir	salinealkaline_archvir_3300005959_____Ga0081534_100636	Unassigned	Unassigned	Unassigned	43_0	Clustered	5	VC_43_0	5	0.0924	0.984044	0.0909	1	1	1	1
3349	benchmarking	archvir	salinealkaline_archvir_3300005964_____Ga0081529_113683	Unassigned	Unassigned	Unassigned	39_0	Clustered	24	VC_39_0	24	0.5439	1	0.5439	2	2	2	1
3350	benchmarking	archvir	salinealkaline_archvir_3300005964_____Ga0081529_114566	Unassigned	Unassigned	Unassigned	42_0	Clustered	2	VC_42_0	2	0.6095	0.933768	0.5692	1	1	1	1
3351	benchmarking	archvir	salinealkaline_archvir_3300005964_____Ga0081529_119699	Unassigned	Unassigned	Unassigned	45_0	Clustered	18	VC_45_0	18	0.7505	1	0.7505	2	2	2	1
3352	benchmarking	archvir	salinealkaline_archvir_3300005964_____Ga0081529_124665	Unassigned	Unassigned	Unassigned		Outlier
3353	benchmarking	archvir	salinealkaline_archvir_3300005964_____Ga0081529_144722	Unassigned	Unassigned	Unassigned		Outlier
3354	benchmarking	archvir	salinealkaline_archvir_3300005977_____Ga0081474_117047	Unassigned	Unassigned	Unassigned		Outlier
3355	benchmarking	archvir	salinealkaline_archvir_3300005977_____Ga0081474_121144	Unassigned	Unassigned	Unassigned		Outlier
3356	benchmarking	archvir	salinealkaline_archvir_3300005977_____Ga0081474_122382	Unassigned	Unassigned	Unassigned		Outlier
3357	benchmarking	archvir	salinealkaline_archvir_3300005977_____Ga0081474_122460	Unassigned	Unassigned	Unassigned	39_0	Clustered	24	VC_39_0	24	0.5439	1	0.5439	2	2	2	1
3358	benchmarking	archvir	salinealkaline_archvir_3300005977_____Ga0081474_124754	Unassigned	Unassigned	Unassigned	45_0	Clustered	18	VC_45_0	18	0.7505	1	0.7505	2	2	2	1
3359	benchmarking	archvir	salinealkaline_archvir_3300005977_____Ga0081474_125786	Unassigned	Unassigned	Unassigned	39_0	Clustered	24	VC_39_0	24	0.5439	1	0.5439	2	2	2	1
3360	benchmarking	archvir	salinealkaline_archvir_3300005977_____Ga0081474_127368	Unassigned	Unassigned	Unassigned	40_0	Clustered	10	VC_40_0	10	0.5079	1	0.5079	1	1	1	0.9556
3361	benchmarking	archvir	salinealkaline_archvir_3300005977_____Ga0081474_138484	Unassigned	Unassigned	Unassigned		Outlier
3362	benchmarking	archvir	salinealkaline_archvir_3300005977_____Ga0081474_146633	Unassigned	Unassigned	Unassigned	39_0	Clustered	24	VC_39_0	24	0.5439	1	0.5439	2	2	2	1
3363	benchmarking	archvir	salinealkaline_archvir_3300005977_____Ga0081474_148334	Unassigned	Unassigned	Unassigned		Singleton
3364	benchmarking	archvir	salinealkaline_archvir_3300007532_____Ga0102942_1000793	Unassigned	Unassigned	Unassigned		Outlier
3365	benchmarking	archvir	salinealkaline_archvir_3300007616_____Ga0102936_1000911	Unassigned	Unassigned	Unassigned	437_0	Clustered	17	VC_437_0	17	0.7369	1	0.7369	1	1	1	1
3366	benchmarking	archvir	salinealkaline_archvir_3300012178_____Ga0136557_1001167	Unassigned	Unassigned	Unassigned	439_0	Clustered	3	VC_439_0	3	0.4606	0.997385	0.4594	1	1	1	1
3367	benchmarking	archvir	salinealkaline_archvir_3300017826_____Ga0189785_1003	Unassigned	Unassigned	Unassigned		Singleton
3368	benchmarking	archvir	salinealkaline_archvir_3300017826_____Ga0189785_1029	Unassigned	Unassigned	Unassigned		Singleton
3369	benchmarking	archvir	salinealkaline_archvir_3300017987_____Ga0180431_10003175	Unassigned	Unassigned	Unassigned	651_0	Clustered	2	VC_651_0	2	1	1	1	1	1	1	1
3370	benchmarking	archvir	salinealkaline_archvir_3300017989_____Ga0180432_10002027	Unassigned	Unassigned	Unassigned	651_0	Clustered	2	VC_651_0	2	1	1	1	1	1	1	1
3371	benchmarking	archvir – IMG/VR phage	salinealkaline_phage_2025206003_____LTJ07As871_J07ABscf098743	Unassigned	Unassigned	Unassigned	443_0	Clustered	5	VC_443_0	5	0.6245	0.995374	0.6216	1	1	1	1
3380	benchmarking	archvir – IMG/VR phage	salinealkaline_phage_2140918017_____Contig_1980	Unassigned	Unassigned	Unassigned		Outlier
3381	benchmarking	archvir – IMG/VR phage	salinealkaline_phage_2140918017_____Contig_2097	Unassigned	Unassigned	Unassigned		Outlier
3382	benchmarking	archvir – IMG/VR phage	salinealkaline_phage_2140918017_____Contig_2200	Unassigned	Unassigned	Unassigned	567_0	Clustered	2	VC_567_0	2	1	1	1	1	1	1	1
3383	benchmarking	archvir – IMG/VR phage	salinealkaline_phage_2140918017_____Contig_415	Unassigned	Unassigned	Unassigned		Outlier
3465	benchmarking	archvir – IMG/VR phage	salinealkaline_phage_3300017828_____Ga0189787_10001	Unassigned	Unassigned	Unassigned	450_0	Clustered	2	VC_450_0	2	0.8456	0.5	0.4228	1	1	1	1
3468	benchmarking	archvir – IMG/VR phage	salinealkaline_phage_3300017828_____Ga0189787_10012	Unassigned	Unassigned	Unassigned	443_0	Clustered	5	VC_443_0	5	0.6245	0.995374	0.6216	1	1	1	1
3469	benchmarking	archvir – IMG/VR phage	salinealkaline_phage_3300017828_____Ga0189787_10013	Unassigned	Unassigned	Unassigned	443_0	Clustered	5	VC_443_0	5	0.6245	0.995374	0.6216	1	1	1	1
3470	benchmarking	archvir – IMG/VR phage	salinealkaline_phage_3300017828_____Ga0189787_10014	Unassigned	Unassigned	Unassigned		Outlier
3472	benchmarking	archvir – IMG/VR phage	salinealkaline_phage_3300017828_____Ga0189787_10018	Unassigned	Unassigned	Unassigned		Outlier
3474	benchmarking	archvir – IMG/VR phage	salinealkaline_phage_3300017828_____Ga0189787_10021	Unassigned	Unassigned	Unassigned	450_0	Clustered	2	VC_450_0	2	0.8456	0.5	0.4228	1	1	1	1
3479	benchmarking	archvir – IMG/VR phage	salinealkaline_phage_3300017828_____Ga0189787_10058	Unassigned	Unassigned	Unassigned		Outlier
3480	benchmarking	archvir – IMG/VR phage	salinealkaline_phage_3300017828_____Ga0189787_10064	Unassigned	Unassigned	Unassigned	443_0	Clustered	5	VC_443_0	5	0.6245	0.995374	0.6216	1	1	1	1
3594	benchmarking	archvir – IMG/VR phage	sediment_phage_3300009082_____Ga0105099_10000707	Unassigned	Unassigned	Unassigned	360_0	Clustered	2	VC_360_0	2	1	1	1	1	1	1	1
4469	benchmarking	archvir – IMG/VR phage	vent_phage_3300001683_____GBIDBA_10006342	Unassigned	Unassigned	Unassigned		Outlier
765	benchmarking	phage	coastal_phage_3300010370_____Ga0129336_10000018	Unassigned	Unassigned	Unassigned	527_0	Clustered	5	VC_527_0	5	0.5282	1	0.5282	1	1	1	1
766	benchmarking	phage	coastal_phage_3300010370_____Ga0129336_10000041	Unassigned	Unassigned	Unassigned		Singleton
767	benchmarking	phage	coastal_phage_3300010370_____Ga0129336_10000162	Unassigned	Unassigned	Unassigned		Singleton
768	benchmarking	phage	coastal_phage_3300010370_____Ga0129336_10000194	Unassigned	Unassigned	Unassigned	571_0	Clustered	4	VC_571_0	4	0.5944	0.999888	0.5943	1	1	1	1
769	benchmarking	phage	coastal_phage_3300010370_____Ga0129336_10000232	Unassigned	Unassigned	Unassigned		Outlier
770	benchmarking	phage	coastal_phage_3300010370_____Ga0129336_10000291	Unassigned	Unassigned	Unassigned	574_0	Clustered	3	VC_574_0	3	0.9237	0.814453	0.7523	1	1	1	1
771	benchmarking	phage	coastal_phage_3300010370_____Ga0129336_10000324	Unassigned	Unassigned	Unassigned		Outlier
772	benchmarking	phage	coastal_phage_3300010370_____Ga0129336_10000371	Unassigned	Unassigned	Unassigned	575_0	Clustered	2	VC_575_0	2	1	1	1	1	1	1	1
773	benchmarking	phage	coastal_phage_3300010370_____Ga0129336_10000381	Unassigned	Unassigned	Unassigned		Outlier
774	benchmarking	phage	coastal_phage_3300010370_____Ga0129336_10000387	Unassigned	Unassigned	Unassigned	552_0	Clustered	2	VC_552_0	2	0.6769	0.89435	0.6054	1	1	1	1
775	benchmarking	phage	coastal_phage_3300010370_____Ga0129336_10000399	Unassigned	Unassigned	Unassigned		Singleton
776	benchmarking	phage	coastal_phage_3300010370_____Ga0129336_10000402	Unassigned	Unassigned	Unassigned	574_0	Clustered	3	VC_574_0	3	0.9237	0.814453	0.7523	1	1	1	1
777	benchmarking	phage	coastal_phage_3300010370_____Ga0129336_10000416	Unassigned	Unassigned	Unassigned		Outlier
778	benchmarking	phage	coastal_phage_3300010370_____Ga0129336_10000474	Unassigned	Unassigned	Unassigned	574_0	Clustered	3	VC_574_0	3	0.9237	0.814453	0.7523	1	1	1	1
779	benchmarking	phage	coastal_phage_3300010370_____Ga0129336_10000537	Unassigned	Unassigned	Unassigned	577_0	Clustered	3	VC_577_0	3	0.3104	0.5	0.1552	1	1	1	1
781	benchmarking	phage	coastal_phage_3300010370_____Ga0129336_10000571	Unassigned	Unassigned	Unassigned		Singleton
782	benchmarking	phage	coastal_phage_3300010370_____Ga0129336_10000590	Unassigned	Unassigned	Unassigned	511_0	Clustered	2	VC_511_0	2	0.3703	0.904785	0.335	1	1	1	1
783	benchmarking	phage	coastal_phage_3300010370_____Ga0129336_10000594	Unassigned	Unassigned	Unassigned	575_0	Clustered	2	VC_575_0	2	1	1	1	1	1	1	1
784	benchmarking	phage	coastal_phage_3300010370_____Ga0129336_10000627	Unassigned	Unassigned	Unassigned		Singleton
785	benchmarking	phage	coastal_phage_3300010370_____Ga0129336_10000630	Unassigned	Unassigned	Unassigned		Singleton
786	benchmarking	phage	coastal_phage_3300010370_____Ga0129336_10000636	Unassigned	Unassigned	Unassigned		Singleton
787	benchmarking	phage	coastal_phage_3300010370_____Ga0129336_10000643	Unassigned	Unassigned	Unassigned		Outlier
788	benchmarking	phage	coastal_phage_3300010370_____Ga0129336_10000660	Unassigned	Unassigned	Unassigned		Outlier
789	benchmarking	phage	coastal_phage_3300010370_____Ga0129336_10000674	Unassigned	Unassigned	Unassigned	580_0	Clustered	2	VC_580_0	2	0.8501	0.5	0.4251	1	1	1	1
790	benchmarking	phage	coastal_phage_3300010370_____Ga0129336_10000744	Unassigned	Unassigned	Unassigned		Singleton
791	benchmarking	phage	coastal_phage_3300010370_____Ga0129336_10000751	Unassigned	Unassigned	Unassigned		Singleton
792	benchmarking	phage	coastal_phage_3300010370_____Ga0129336_10000910	Unassigned	Unassigned	Unassigned		Singleton
793	benchmarking	phage	coastal_phage_3300010370_____Ga0129336_10000926	Unassigned	Unassigned	Unassigned		Singleton
794	benchmarking	phage	coastal_phage_3300010370_____Ga0129336_10000992	Unassigned	Unassigned	Unassigned		Outlier
795	benchmarking	phage	coastal_phage_3300010370_____Ga0129336_10001056	Unassigned	Unassigned	Unassigned		Singleton
796	benchmarking	phage	coastal_phage_3300010370_____Ga0129336_10001069	Unassigned	Unassigned	Unassigned		Outlier
797	benchmarking	phage	coastal_phage_3300010370_____Ga0129336_10001118	Unassigned	Unassigned	Unassigned	581_0	Clustered	2	VC_581_0	2	1	1	1	1	1	1	1
798	benchmarking	phage	coastal_phage_3300010370_____Ga0129336_10001157	Unassigned	Unassigned	Unassigned	552_0	Clustered	2	VC_552_0	2	0.6769	0.89435	0.6054	1	1	1	1
799	benchmarking	phage	coastal_phage_3300010370_____Ga0129336_10001285	Unassigned	Unassigned	Unassigned	480_0	Clustered	6	VC_480_0	6	0.6577	1	0.6577	1	1	1	1
800	benchmarking	phage	coastal_phage_3300010370_____Ga0129336_10001300	Unassigned	Unassigned	Unassigned		Outlier
801	benchmarking	phage	coastal_phage_3300010370_____Ga0129336_10001330	Unassigned	Unassigned	Unassigned		Outlier
802	benchmarking	phage	coastal_phage_3300010370_____Ga0129336_10001359	Unassigned	Unassigned	Unassigned		Outlier
803	benchmarking	phage	coastal_phage_3300010370_____Ga0129336_10001437	Unassigned	Unassigned	Unassigned	538_0	Clustered	2	VC_538_0	2	0.1108	0.65575	0.0727	1	1	1	1
804	benchmarking	phage	coastal_phage_3300010370_____Ga0129336_10001674	Unassigned	Unassigned	Unassigned		Outlier
805	benchmarking	phage	coastal_phage_3300010370_____Ga0129336_10001764	Unassigned	Unassigned	Unassigned		Outlier
806	benchmarking	phage	coastal_phage_3300010370_____Ga0129336_10001881	Unassigned	Unassigned	Unassigned	582_0	Clustered	2	VC_582_0	2	1	1	1	1	1	1	1
807	benchmarking	phage	coastal_phage_3300010370_____Ga0129336_10001897	Unassigned	Unassigned	Unassigned		Singleton
808	benchmarking	phage	coastal_phage_3300010370_____Ga0129336_10002021	Unassigned	Unassigned	Unassigned	520_0	Clustered	2	VC_520_0	2	0.271	0.906109	0.2456	1	1	1	1
809	benchmarking	phage	coastal_phage_3300010370_____Ga0129336_10002027	Unassigned	Unassigned	Unassigned		Outlier
810	benchmarking	phage	coastal_phage_3300010370_____Ga0129336_10002093	Unassigned	Unassigned	Unassigned		Singleton
811	benchmarking	phage	coastal_phage_3300010370_____Ga0129336_10002511	Unassigned	Unassigned	Unassigned		Singleton
812	benchmarking	phage	coastal_phage_3300010370_____Ga0129336_10002550	Unassigned	Unassigned	Unassigned		Outlier
813	benchmarking	phage	coastal_phage_3300010370_____Ga0129336_10002739	Unassigned	Unassigned	Unassigned		Singleton
814	benchmarking	phage	coastal_phage_3300010370_____Ga0129336_10002819	Unassigned	Unassigned	Unassigned	480_0	Clustered	6	VC_480_0	6	0.6577	1	0.6577	1	1	1	1
815	benchmarking	phage	coastal_phage_3300010370_____Ga0129336_10002822	Unassigned	Unassigned	Unassigned	573_0	Clustered	7	VC_573_0	7	0.6915	0.999932	0.6915	1	1	1	1
816	benchmarking	phage	coastal_phage_3300010370_____Ga0129336_10003052	Unassigned	Unassigned	Unassigned		Singleton
817	benchmarking	phage	coastal_phage_3300010370_____Ga0129336_10003078	Unassigned	Unassigned	Unassigned	581_0	Clustered	2	VC_581_0	2	1	1	1	1	1	1	1
818	benchmarking	phage	coastal_phage_3300010370_____Ga0129336_10003166	Unassigned	Unassigned	Unassigned	582_0	Clustered	2	VC_582_0	2	1	1	1	1	1	1	1
819	benchmarking	phage	coastal_phage_3300011009_____Ga0129318_10000012	Unassigned	Unassigned	Unassigned		Singleton
820	benchmarking	phage	coastal_phage_3300011009_____Ga0129318_10000089	Unassigned	Unassigned	Unassigned		Singleton
821	benchmarking	phage	coastal_phage_3300013010_____Ga0129327_10000014	Unassigned	Unassigned	Unassigned		Singleton
822	benchmarking	phage	coastal_phage_3300013010_____Ga0129327_10000015	Unassigned	Unassigned	Unassigned		Singleton
823	benchmarking	phage	coastal_phage_3300013010_____Ga0129327_10000050	Unassigned	Unassigned	Unassigned		Singleton
824	benchmarking	phage	coastal_phage_3300013010_____Ga0129327_10000132	Unassigned	Unassigned	Unassigned	573_0	Clustered	7	VC_573_0	7	0.6915	0.999932	0.6915	1	1	1	1
825	benchmarking	phage	coastal_phage_3300013010_____Ga0129327_10000157	Unassigned	Unassigned	Unassigned	571_0	Clustered	4	VC_571_0	4	0.5944	0.999888	0.5943	1	1	1	1
826	benchmarking	phage	coastal_phage_3300013010_____Ga0129327_10000162	Unassigned	Unassigned	Unassigned		Singleton
827	benchmarking	phage	coastal_phage_3300013010_____Ga0129327_10000176	Unassigned	Unassigned	Unassigned		Singleton
829	benchmarking	phage	coastal_phage_3300013010_____Ga0129327_10000214	Unassigned	Unassigned	Unassigned		Singleton
830	benchmarking	phage	coastal_phage_3300013010_____Ga0129327_10000267	Unassigned	Unassigned	Unassigned		Singleton
831	benchmarking	phage	coastal_phage_3300013010_____Ga0129327_10000328	Unassigned	Unassigned	Unassigned		Singleton
832	benchmarking	phage	coastal_phage_3300013010_____Ga0129327_10000410	Unassigned	Unassigned	Unassigned		Singleton
833	benchmarking	phage	coastal_phage_3300013010_____Ga0129327_10000474	Unassigned	Unassigned	Unassigned		Singleton
834	benchmarking	phage	coastal_phage_3300013010_____Ga0129327_10000477	Unassigned	Unassigned	Unassigned		Singleton
835	benchmarking	phage	coastal_phage_3300013010_____Ga0129327_10000643	Unassigned	Unassigned	Unassigned		Outlier
836	benchmarking	phage	coastal_phage_3300013010_____Ga0129327_10000847	Unassigned	Unassigned	Unassigned		Outlier
837	benchmarking	phage	coastal_phage_3300013010_____Ga0129327_10001419	Unassigned	Unassigned	Unassigned		Singleton
838	benchmarking	phage	coastal_phage_3300013010_____Ga0129327_10001573	Unassigned	Unassigned	Unassigned		Singleton
839	benchmarking	phage	coastal_phage_3300013010_____Ga0129327_10001687	Unassigned	Unassigned	Unassigned		Singleton
840	benchmarking	phage	coastal_phage_3300013010_____Ga0129327_10001825	Unassigned	Unassigned	Unassigned		Singleton
841	benchmarking	phage	coastal_phage_3300013010_____Ga0129327_10001845	Unassigned	Unassigned	Unassigned		Singleton
842	benchmarking	phage	coastal_phage_3300014506_____Ga0134302_100005	Unassigned	Unassigned	Unassigned		Singleton
843	benchmarking	phage	coastal_phage_3300014818_____Ga0134300_1000134	Unassigned	Unassigned	Unassigned	577_0	Clustered	3	VC_577_0	3	0.3104	0.5	0.1552	1	1	1	1
844	benchmarking	phage	coastal_phage_3300014818_____Ga0134300_1000137	Unassigned	Unassigned	Unassigned		Outlier
845	benchmarking	phage	coastal_phage_3300014818_____Ga0134300_1000175	Unassigned	Unassigned	Unassigned	579_0	Clustered	3	VC_579_0	3	0.72	0.904785	0.6514	1	1	1	1
846	benchmarking	phage	coastal_phage_3300014818_____Ga0134300_1000295	Unassigned	Unassigned	Unassigned		Outlier
847	benchmarking	phage	coastal_phage_3300014818_____Ga0134300_1000773	Unassigned	Unassigned	Unassigned	571_0	Clustered	4	VC_571_0	4	0.5944	0.999888	0.5943	1	1	1	1
848	benchmarking	phage	coastal_phage_3300014818_____Ga0134300_1000833	Unassigned	Unassigned	Unassigned		Outlier
849	benchmarking	phage	coastal_phage_3300014818_____Ga0134300_1001075	Unassigned	Unassigned	Unassigned		Singleton
850	benchmarking	phage	coastal_phage_3300014818_____Ga0134300_1001127	Unassigned	Unassigned	Unassigned		Outlier
851	benchmarking	phage	coastal_phage_3300014818_____Ga0134300_1001145	Unassigned	Unassigned	Unassigned	573_0	Clustered	7	VC_573_0	7	0.6915	0.999932	0.6915	1	1	1	1
852	benchmarking	phage	coastal_phage_3300014818_____Ga0134300_1001361	Unassigned	Unassigned	Unassigned	573_0	Clustered	7	VC_573_0	7	0.6915	0.999932	0.6915	1	1	1	1
853	benchmarking	phage	coastal_phage_3300014818_____Ga0134300_1001568	Unassigned	Unassigned	Unassigned		Outlier
854	benchmarking	phage	coastal_phage_3300014818_____Ga0134300_1001579	Unassigned	Unassigned	Unassigned	576_0	Clustered	3	VC_576_0	3	0.9346	0.877361	0.8199	1	1	1	1
855	benchmarking	phage	coastal_phage_3300014818_____Ga0134300_1001782	Unassigned	Unassigned	Unassigned	578_0	Clustered	2	VC_578_0	2	0.6154	0.922636	0.5678	1	1	1	1
856	benchmarking	phage	coastal_phage_3300014818_____Ga0134300_1001882	Unassigned	Unassigned	Unassigned	573_0	Clustered	7	VC_573_0	7	0.6915	0.999932	0.6915	1	1	1	1
857	benchmarking	phage	coastal_phage_3300014818_____Ga0134300_1002419	Unassigned	Unassigned	Unassigned	577_0	Clustered	3	VC_577_0	3	0.3104	0.5	0.1552	1	1	1	1
858	benchmarking	phage	coastal_phage_3300014818_____Ga0134300_1002422	Unassigned	Unassigned	Unassigned	576_0	Clustered	3	VC_576_0	3	0.9346	0.877361	0.8199	1	1	1	1
859	benchmarking	phage	coastal_phage_3300014818_____Ga0134300_1002683	Unassigned	Unassigned	Unassigned	572_0	Clustered	2	VC_572_0	2	0.7098	0.729854	0.5181	1	1	1	1
860	benchmarking	phage	coastal_phage_3300014818_____Ga0134300_1002852	Unassigned	Unassigned	Unassigned		Singleton
861	benchmarking	phage	coastal_phage_3300014818_____Ga0134300_1002906	Unassigned	Unassigned	Unassigned		Outlier
862	benchmarking	phage	coastal_phage_3300014959_____Ga0134299_1000038	Unassigned	Unassigned	Unassigned	573_0	Clustered	7	VC_573_0	7	0.6915	0.999932	0.6915	1	1	1	1
863	benchmarking	phage	coastal_phage_3300014959_____Ga0134299_1000135	Unassigned	Unassigned	Unassigned		Outlier
864	benchmarking	phage	coastal_phage_3300014959_____Ga0134299_1000273	Unassigned	Unassigned	Unassigned	572_0	Clustered	2	VC_572_0	2	0.7098	0.729854	0.5181	1	1	1	1
865	benchmarking	phage	coastal_phage_3300014959_____Ga0134299_1000301	Unassigned	Unassigned	Unassigned	578_0	Clustered	2	VC_578_0	2	0.6154	0.922636	0.5678	1	1	1	1
866	benchmarking	phage	coastal_phage_3300014959_____Ga0134299_1000470	Unassigned	Unassigned	Unassigned	573_0	Clustered	7	VC_573_0	7	0.6915	0.999932	0.6915	1	1	1	1
867	benchmarking	phage	coastal_phage_3300014959_____Ga0134299_1000636	Unassigned	Unassigned	Unassigned	579_0	Clustered	3	VC_579_0	3	0.72	0.904785	0.6514	1	1	1	1
868	benchmarking	phage	coastal_phage_3300014959_____Ga0134299_1000830	Unassigned	Unassigned	Unassigned	576_0	Clustered	3	VC_576_0	3	0.9346	0.877361	0.8199	1	1	1	1
869	benchmarking	phage	coastal_phage_3300014959_____Ga0134299_1000959	Unassigned	Unassigned	Unassigned	571_0	Clustered	4	VC_571_0	4	0.5944	0.999888	0.5943	1	1	1	1
870	benchmarking	phage	coastal_phage_3300014959_____Ga0134299_1001618	Unassigned	Unassigned	Unassigned		Outlier
1432	benchmarking	phage	groundwater_phage_2037747001_____CBMAllContigs4fn_contig06560	Unassigned	Unassigned	Unassigned	299_0	Clustered	2	VC_299_0	2	0.5733	0.950064	0.5447	1	1	1	1
1434	benchmarking	phage	groundwater_phage_2037747002_____CBMAllContigs1fn_contig15147	Unassigned	Unassigned	Unassigned		Singleton
1435	benchmarking	phage	groundwater_phage_2037747003_____CBMAllContigs2fn_contig00224	Unassigned	Unassigned	Unassigned		Singleton
1436	benchmarking	phage	groundwater_phage_2037747003_____CBMAllContigs2fn_contig00468	Unassigned	Unassigned	Unassigned		Singleton
1437	benchmarking	phage	groundwater_phage_2037747003_____CBMAllContigs2fn_contig00713	Unassigned	Unassigned	Unassigned	432_0	Clustered	2	VC_432_0	2	0.0274	0.826308	0.0226	1	1	1	1
1438	benchmarking	phage	groundwater_phage_2037747003_____CBMAllContigs2fn_contig09104	Unassigned	Unassigned	Unassigned	222_0	Clustered	3	VC_222_0	3	0.5148	0.981553	0.5053	1	1	1	1
1439	benchmarking	phage	groundwater_phage_2037747006_____CBMLargeContigs4fn_contig06560	Unassigned	Unassigned	Unassigned	299_0	Clustered	2	VC_299_0	2	0.5733	0.950064	0.5447	1	1	1	1
1441	benchmarking	phage	groundwater_phage_2049941002_____LHMISPF_alex1_c97	Unassigned	Unassigned	Unassigned	587_0	Clustered	2	VC_587_0	2	1	1	1	1	1	1	1
1442	benchmarking	phage	groundwater_phage_2084038005_____DBS_contig03030	Unassigned	Unassigned	Unassigned	52_0	Clustered	5	VC_52_0	5	0.1956	0.999999	0.1956	1	1	1	0.9
1443	benchmarking	phage	groundwater_phage_2228664046_____DUSEL02_c00077	Unassigned	Unassigned	Unassigned	588_0	Clustered	2	VC_588_0	2	1	1	1	1	1	1	1
1444	benchmarking	phage	groundwater_phage_2228664047_____DUSEL03_c00014	Unassigned	Unassigned	Unassigned	590_0	Clustered	2	VC_590_0	2	0.7986	0.814453	0.6504	1	1	1	1
1445	benchmarking	phage	groundwater_phage_2228664048_____DUSEL05_c00077	Unassigned	Unassigned	Unassigned	588_0	Clustered	2	VC_588_0	2	1	1	1	1	1	1	1
1446	benchmarking	phage	groundwater_phage_3300000178_____FW301_c1000001	Unassigned	Unassigned	Unassigned		Singleton
1447	benchmarking	phage	groundwater_phage_3300000178_____FW301_c1000015	Unassigned	Unassigned	Unassigned	229_0	Clustered	3	VC_229_0	3	0.2368	0.991421	0.2348	1	1	1	1
1448	benchmarking	phage	groundwater_phage_3300000178_____FW301_c1000052	Unassigned	Unassigned	Unassigned		Outlier
1449	benchmarking	phage	groundwater_phage_3300000178_____FW301_c1000069	Unassigned	Unassigned	Unassigned		Singleton
1450	benchmarking	phage	groundwater_phage_3300000178_____FW301_c1000073	Unassigned	Unassigned	Unassigned		Singleton
1451	benchmarking	phage	groundwater_phage_3300000178_____FW301_c1000082	Unassigned	Unassigned	Unassigned	117_0	Clustered	5	VC_117_0	5	0.4718	0.999988	0.4717	1	1	1	1
1452	benchmarking	phage	groundwater_phage_3300000178_____FW301_c1000116	Unassigned	Unassigned	Unassigned		Singleton
1453	benchmarking	phage	groundwater_phage_3300000178_____FW301_c1000133	Unassigned	Unassigned	Unassigned		Outlier
1454	benchmarking	phage	groundwater_phage_3300000178_____FW301_c1000206	Unassigned	Unassigned	Unassigned		Outlier
1455	benchmarking	phage	groundwater_phage_3300000178_____FW301_c1000248	Unassigned	Unassigned	Unassigned		Singleton
1456	benchmarking	phage	groundwater_phage_3300000178_____FW301_c1000271	Unassigned	Unassigned	Unassigned	314_0	Clustered	7	VC_314_0	7	0.171	0.97655	0.167	1	1	1	1
1457	benchmarking	phage	groundwater_phage_3300000178_____FW301_c1000289	Unassigned	Unassigned	Unassigned	433_0	Clustered	3	VC_433_0	3	0.4554	0.994737	0.453	1	1	1	1
1458	benchmarking	phage	groundwater_phage_3300000178_____FW301_c1000342	Unassigned	Unassigned	Unassigned		Outlier
1459	benchmarking	phage	groundwater_phage_3300000178_____FW301_c1000374	Unassigned	Unassigned	Unassigned		Outlier
1460	benchmarking	phage	groundwater_phage_3300000184_____FW106_c1000146	Unassigned	Unassigned	Unassigned	185_0	Clustered	2	VC_185_0	2	0.3923	0.814453	0.3195	1	1	1	1
1461	benchmarking	phage	groundwater_phage_3300000227_____TB_AS07_7DRAFT_10000050	Unassigned	Unassigned	Unassigned	529_0	Clustered	8	VC_529_0	8	0.6673	1	0.6673	1	1	1	0.9286
1462	benchmarking	phage	groundwater_phage_3300000227_____TB_AS07_7DRAFT_10000051	Unassigned	Unassigned	Unassigned	570_0	Clustered	2	VC_570_0	2	0.6011	0.89435	0.5376	1	1	1	1
1463	benchmarking	phage	groundwater_phage_3300000227_____TB_AS07_7DRAFT_10000075	Unassigned	Unassigned	Unassigned	592_0	Clustered	2	VC_592_0	2	1	1	1	1	1	1	1
1464	benchmarking	phage	groundwater_phage_3300000227_____TB_AS07_7DRAFT_10000174	Unassigned	Unassigned	Unassigned	127_0	Clustered	5	VC_127_0	5	0.7507	0.972357	0.73	1	1	1	1
1465	benchmarking	phage	groundwater_phage_3300000227_____TB_AS07_7DRAFT_10000200	Unassigned	Unassigned	Unassigned		Singleton
1466	benchmarking	phage	groundwater_phage_3300000227_____TB_AS07_7DRAFT_10000202	Unassigned	Unassigned	Unassigned	314_0	Clustered	7	VC_314_0	7	0.171	0.97655	0.167	1	1	1	1
1467	benchmarking	phage	groundwater_phage_3300000227_____TB_AS07_7DRAFT_10000244	Unassigned	Unassigned	Unassigned		Outlier
1468	benchmarking	phage	groundwater_phage_3300000227_____TB_AS07_7DRAFT_10000272	Unassigned	Unassigned	Unassigned		Singleton
1469	benchmarking	phage	groundwater_phage_3300000227_____TB_AS07_7DRAFT_10000273	Unassigned	Unassigned	Unassigned		Outlier
1470	benchmarking	phage	groundwater_phage_3300000227_____TB_AS07_7DRAFT_10000274	Unassigned	Unassigned	Unassigned		Outlier
1471	benchmarking	phage	groundwater_phage_3300000227_____TB_AS07_7DRAFT_10000278	Unassigned	Unassigned	Unassigned	315_0	Clustered	4	VC_315_0	4	0.1205	0.995288	0.12	1	1	1	1
1472	benchmarking	phage	groundwater_phage_3300000227_____TB_AS07_7DRAFT_10000306	Unassigned	Unassigned	Unassigned	334_0	Clustered	15	VC_334_0	15	0.3035	0.640432	0.1944	1	1	1	1
1473	benchmarking	phage	groundwater_phage_3300000227_____TB_AS07_7DRAFT_10000308	Unassigned	Unassigned	Unassigned		Outlier
1474	benchmarking	phage	groundwater_phage_3300000227_____TB_AS07_7DRAFT_10000337	Unassigned	Unassigned	Unassigned	246_0	Clustered	2	VC_246_0	2	0.0272	0.954778	0.026	1	1	1	1
1475	benchmarking	phage	groundwater_phage_3300000227_____TB_AS07_7DRAFT_10000344	Unassigned	Unassigned	Unassigned		Singleton
1476	benchmarking	phage	groundwater_phage_3300000227_____TB_AS07_7DRAFT_10000382	Unassigned	Unassigned	Unassigned		Outlier
1477	benchmarking	phage	groundwater_phage_3300000227_____TB_AS07_7DRAFT_10000392	Unassigned	Unassigned	Unassigned		Singleton
1478	benchmarking	phage	groundwater_phage_3300000227_____TB_AS07_7DRAFT_10000394	Unassigned	Unassigned	Unassigned		Outlier
1479	benchmarking	phage	groundwater_phage_3300000227_____TB_AS07_7DRAFT_10000408	Unassigned	Unassigned	Unassigned	593_0	Clustered	3	VC_593_0	3	1	1	1	1	1	1	1
1480	benchmarking	phage	groundwater_phage_3300000227_____TB_AS07_7DRAFT_10000441	Unassigned	Unassigned	Unassigned	584_0	Clustered	3	VC_584_0	3	0.6077	0.959319	0.583	1	1	1	1
1481	benchmarking	phage	groundwater_phage_3300000227_____TB_AS07_7DRAFT_10000447	Unassigned	Unassigned	Unassigned	315_0	Clustered	4	VC_315_0	4	0.1205	0.995288	0.12	1	1	1	1
1482	benchmarking	phage	groundwater_phage_3300000227_____TB_AS07_7DRAFT_10000578	Unassigned	Unassigned	Unassigned		Outlier
1483	benchmarking	phage	groundwater_phage_3300000227_____TB_AS07_7DRAFT_10000612	Unassigned	Unassigned	Unassigned	539_0	Clustered	2	VC_539_0	2	0.2004	0.814453	0.1632	1	1	1	1
1484	benchmarking	phage	groundwater_phage_3300000227_____TB_AS07_7DRAFT_10000679	Unassigned	Unassigned	Unassigned	594_0	Clustered	2	VC_594_0	2	1	1	1	1	1	1	1
1485	benchmarking	phage	groundwater_phage_3300000227_____TB_AS07_7DRAFT_10000806	Unassigned	Unassigned	Unassigned	317_0	Clustered	2	VC_317_0	2	0.0377	0.952608	0.036	1	1	1	1
1486	benchmarking	phage	groundwater_phage_3300000227_____TB_AS07_7DRAFT_10000937	Unassigned	Unassigned	Unassigned		Singleton
1487	benchmarking	phage	groundwater_phage_3300000227_____TB_AS07_7DRAFT_10000957	Unassigned	Unassigned	Unassigned		Singleton
1488	benchmarking	phage	groundwater_phage_3300000227_____TB_AS07_7DRAFT_10001025	Unassigned	Unassigned	Unassigned	117_0	Clustered	5	VC_117_0	5	0.4718	0.999988	0.4717	1	1	1	1
1489	benchmarking	phage	groundwater_phage_3300000227_____TB_AS07_7DRAFT_10001343	Unassigned	Unassigned	Unassigned		Singleton
1490	benchmarking	phage	groundwater_phage_3300000227_____TB_AS07_7DRAFT_10001361	Unassigned	Unassigned	Unassigned		Singleton
1491	benchmarking	phage	groundwater_phage_3300000227_____TB_AS07_7DRAFT_10001468	Unassigned	Unassigned	Unassigned		Singleton
1492	benchmarking	phage	groundwater_phage_3300000227_____TB_AS07_7DRAFT_10001501	Unassigned	Unassigned	Unassigned	314_0	Clustered	7	VC_314_0	7	0.171	0.97655	0.167	1	1	1	1
1493	benchmarking	phage	groundwater_phage_3300000227_____TB_AS07_7DRAFT_10001559	Unassigned	Unassigned	Unassigned		Outlier
1494	benchmarking	phage	groundwater_phage_3300000227_____TB_AS07_7DRAFT_10001598	Unassigned	Unassigned	Unassigned		Outlier
1495	benchmarking	phage	groundwater_phage_3300000227_____TB_AS07_7DRAFT_10001608	Unassigned	Unassigned	Unassigned	222_0	Clustered	3	VC_222_0	3	0.5148	0.981553	0.5053	1	1	1	1
1496	benchmarking	phage	groundwater_phage_3300000227_____TB_AS07_7DRAFT_10001632	Unassigned	Unassigned	Unassigned		Outlier
1497	benchmarking	phage	groundwater_phage_3300000227_____TB_AS07_7DRAFT_10001638	Unassigned	Unassigned	Unassigned	318_0	Clustered	3	VC_318_0	3	0.1698	0.998247	0.1696	1	1	1	1
1498	benchmarking	phage	groundwater_phage_3300000227_____TB_AS07_7DRAFT_10001747	Unassigned	Unassigned	Unassigned	595_0	Clustered	2	VC_595_0	2	1	1	1	1	1	1	1
1499	benchmarking	phage	groundwater_phage_3300000227_____TB_AS07_7DRAFT_10001816	Unassigned	Unassigned	Unassigned	596_0	Clustered	3	VC_596_0	3	0.8065	0.981556	0.7916	1	1	1	1
1500	benchmarking	phage	groundwater_phage_3300000227_____TB_AS07_7DRAFT_10001836	Unassigned	Unassigned	Unassigned		Singleton
1501	benchmarking	phage	groundwater_phage_3300000227_____TB_AS07_7DRAFT_10001893	Unassigned	Unassigned	Unassigned	314_0	Clustered	7	VC_314_0	7	0.171	0.97655	0.167	1	1	1	1
1502	benchmarking	phage	groundwater_phage_3300000227_____TB_AS07_7DRAFT_10002113	Unassigned	Unassigned	Unassigned		Outlier
1503	benchmarking	phage	groundwater_phage_3300000227_____TB_AS07_7DRAFT_10002207	Unassigned	Unassigned	Unassigned	314_0	Clustered	7	VC_314_0	7	0.171	0.97655	0.167	1	1	1	1
1504	benchmarking	phage	groundwater_phage_3300000227_____TB_AS07_7DRAFT_10002251	Unassigned	Unassigned	Unassigned	148_0	Clustered	2	VC_148_0	2	0.0605	0.828062	0.0501	1	1	1	1
1505	benchmarking	phage	groundwater_phage_3300000227_____TB_AS07_7DRAFT_10002257	Unassigned	Unassigned	Unassigned		Outlier
1506	benchmarking	phage	groundwater_phage_3300000227_____TB_AS07_7DRAFT_10002344	Unassigned	Unassigned	Unassigned	319_0	Clustered	3	VC_319_0	3	0.1124	0.996795	0.112	1	1	1	1
1507	benchmarking	phage	groundwater_phage_3300000227_____TB_AS07_7DRAFT_10002399	Unassigned	Unassigned	Unassigned	596_0	Clustered	3	VC_596_0	3	0.8065	0.981556	0.7916	1	1	1	1
1508	benchmarking	phage	groundwater_phage_3300000227_____TB_AS07_7DRAFT_10002460	Unassigned	Unassigned	Unassigned		Singleton
1509	benchmarking	phage	groundwater_phage_3300000227_____TB_AS07_7DRAFT_10002539	Unassigned	Unassigned	Unassigned	584_0	Clustered	3	VC_584_0	3	0.6077	0.959319	0.583	1	1	1	1
1510	benchmarking	phage	groundwater_phage_3300000227_____TB_AS07_7DRAFT_10002576	Unassigned	Unassigned	Unassigned		Singleton
1511	benchmarking	phage	groundwater_phage_3300000227_____TB_AS07_7DRAFT_10002709	Unassigned	Unassigned	Unassigned		Singleton
1512	benchmarking	phage	groundwater_phage_3300000227_____TB_AS07_7DRAFT_10002758	Unassigned	Unassigned	Unassigned	314_0	Clustered	7	VC_314_0	7	0.171	0.97655	0.167	1	1	1	1
1513	benchmarking	phage	groundwater_phage_3300000227_____TB_AS07_7DRAFT_10002793	Unassigned	Unassigned	Unassigned		Outlier
1514	benchmarking	phage	groundwater_phage_3300000227_____TB_AS07_7DRAFT_10002905	Unassigned	Unassigned	Unassigned		Singleton
1515	benchmarking	phage	groundwater_phage_3300000227_____TB_AS07_7DRAFT_10002953	Unassigned	Unassigned	Unassigned		Singleton
1516	benchmarking	phage	groundwater_phage_3300000227_____TB_AS07_7DRAFT_10002978	Unassigned	Unassigned	Unassigned	521_0	Clustered	3	VC_521_0	3	0.9312	0.925543	0.8618	1	1	1	1
1517	benchmarking	phage	groundwater_phage_3300000227_____TB_AS07_7DRAFT_10003075	Unassigned	Unassigned	Unassigned		Outlier
1518	benchmarking	phage	groundwater_phage_3300000227_____TB_AS07_7DRAFT_10003094	Unassigned	Unassigned	Unassigned	319_0	Clustered	3	VC_319_0	3	0.1124	0.996795	0.112	1	1	1	1
1519	benchmarking	phage	groundwater_phage_3300000227_____TB_AS07_7DRAFT_10003114	Unassigned	Unassigned	Unassigned		Singleton
1520	benchmarking	phage	groundwater_phage_3300000227_____TB_AS07_7DRAFT_10003166	Unassigned	Unassigned	Unassigned	196_0	Clustered	13	VC_196_0	13	0.584	0.945266	0.5521	1	1	1	1
1521	benchmarking	phage	groundwater_phage_3300000227_____TB_AS07_7DRAFT_10003331	Unassigned	Unassigned	Unassigned		Singleton
1522	benchmarking	phage	groundwater_phage_3300000227_____TB_AS07_7DRAFT_10003347	Unassigned	Unassigned	Unassigned		Outlier
1523	benchmarking	phage	groundwater_phage_3300000227_____TB_AS07_7DRAFT_10003502	Unassigned	Unassigned	Unassigned	315_0	Clustered	4	VC_315_0	4	0.1205	0.995288	0.12	1	1	1	1
1524	benchmarking	phage	groundwater_phage_3300000228_____TB_PC08_66DRAFT_10000002	Unassigned	Unassigned	Unassigned		Singleton
1525	benchmarking	phage	groundwater_phage_3300000228_____TB_PC08_66DRAFT_10000008	Unassigned	Unassigned	Unassigned		Singleton
1526	benchmarking	phage	groundwater_phage_3300000228_____TB_PC08_66DRAFT_10000009	Unassigned	Unassigned	Unassigned	598_0	Clustered	2	VC_598_0	2	1	1	1	1	1	1	1
1527	benchmarking	phage	groundwater_phage_3300000228_____TB_PC08_66DRAFT_10000011	Unassigned	Unassigned	Unassigned	314_0	Clustered	7	VC_314_0	7	0.171	0.97655	0.167	1	1	1	1
1528	benchmarking	phage	groundwater_phage_3300000228_____TB_PC08_66DRAFT_10000014	Unassigned	Unassigned	Unassigned	85_0	Clustered	2	VC_85_0	2	0.5378	0.933768	0.5022	1	1	1	1
1529	benchmarking	phage	groundwater_phage_3300000228_____TB_PC08_66DRAFT_10000016	Unassigned	Unassigned	Unassigned	600_0	Clustered	2	VC_600_0	2	1	1	1	1	1	1	1
1530	benchmarking	phage	groundwater_phage_3300000228_____TB_PC08_66DRAFT_10000021	Unassigned	Unassigned	Unassigned		Singleton
1531	benchmarking	phage	groundwater_phage_3300000228_____TB_PC08_66DRAFT_10000022	Unassigned	Unassigned	Unassigned		Singleton
1532	benchmarking	phage	groundwater_phage_3300000228_____TB_PC08_66DRAFT_10000023	Unassigned	Unassigned	Unassigned		Singleton
1533	benchmarking	phage	groundwater_phage_3300000228_____TB_PC08_66DRAFT_10000033	Unassigned	Unassigned	Unassigned	601_0	Clustered	2	VC_601_0	2	1	1	1	1	1	1	1
1534	benchmarking	phage	groundwater_phage_3300000228_____TB_PC08_66DRAFT_10000038	Unassigned	Unassigned	Unassigned	127_0	Clustered	5	VC_127_0	5	0.7507	0.972357	0.73	1	1	1	1
1535	benchmarking	phage	groundwater_phage_3300000228_____TB_PC08_66DRAFT_10000045	Unassigned	Unassigned	Unassigned	603_0	Clustered	2	VC_603_0	2	0.9188	0.729854	0.6706	1	1	1	1
1536	benchmarking	phage	groundwater_phage_3300000228_____TB_PC08_66DRAFT_10000054	Unassigned	Unassigned	Unassigned	601_0	Clustered	2	VC_601_0	2	1	1	1	1	1	1	1
1537	benchmarking	phage	groundwater_phage_3300000228_____TB_PC08_66DRAFT_10000055	Unassigned	Unassigned	Unassigned		Singleton
1538	benchmarking	phage	groundwater_phage_3300000228_____TB_PC08_66DRAFT_10000070	Unassigned	Unassigned	Unassigned		Singleton
1539	benchmarking	phage	groundwater_phage_3300000228_____TB_PC08_66DRAFT_10000074	Unassigned	Unassigned	Unassigned		Outlier
1540	benchmarking	phage	groundwater_phage_3300000228_____TB_PC08_66DRAFT_10000077	Unassigned	Unassigned	Unassigned		Outlier
1541	benchmarking	phage	groundwater_phage_3300000228_____TB_PC08_66DRAFT_10000087	Unassigned	Unassigned	Unassigned		Singleton
1542	benchmarking	phage	groundwater_phage_3300000228_____TB_PC08_66DRAFT_10000100	Unassigned	Unassigned	Unassigned	127_0	Clustered	5	VC_127_0	5	0.7507	0.972357	0.73	1	1	1	1
1543	benchmarking	phage	groundwater_phage_3300000228_____TB_PC08_66DRAFT_10000112	Unassigned	Unassigned	Unassigned	317_0	Clustered	2	VC_317_0	2	0.0377	0.952608	0.036	1	1	1	1
1544	benchmarking	phage	groundwater_phage_3300000228_____TB_PC08_66DRAFT_10000126	Unassigned	Unassigned	Unassigned	85_0	Clustered	2	VC_85_0	2	0.5378	0.933768	0.5022	1	1	1	1
1545	benchmarking	phage	groundwater_phage_3300000228_____TB_PC08_66DRAFT_10000131	Unassigned	Unassigned	Unassigned		Singleton
1546	benchmarking	phage	groundwater_phage_3300000228_____TB_PC08_66DRAFT_10000141	Unassigned	Unassigned	Unassigned	165_0	Clustered	2	VC_165_0	2	0.1973	0.720908	0.1422	1	1	1	1
1547	benchmarking	phage	groundwater_phage_3300000228_____TB_PC08_66DRAFT_10000149	Unassigned	Unassigned	Unassigned	319_0	Clustered	3	VC_319_0	3	0.1124	0.996795	0.112	1	1	1	1
1548	benchmarking	phage	groundwater_phage_3300000228_____TB_PC08_66DRAFT_10000154	Unassigned	Unassigned	Unassigned	318_0	Clustered	3	VC_318_0	3	0.1698	0.998247	0.1696	1	1	1	1
1549	benchmarking	phage	groundwater_phage_3300000228_____TB_PC08_66DRAFT_10000173	Unassigned	Unassigned	Unassigned	600_0	Clustered	2	VC_600_0	2	1	1	1	1	1	1	1
1550	benchmarking	phage	groundwater_phage_3300000228_____TB_PC08_66DRAFT_10000194	Unassigned	Unassigned	Unassigned		Singleton
1551	benchmarking	phage	groundwater_phage_3300000228_____TB_PC08_66DRAFT_10000195	Unassigned	Unassigned	Unassigned		Singleton
1552	benchmarking	phage	groundwater_phage_3300000228_____TB_PC08_66DRAFT_10000197	Unassigned	Unassigned	Unassigned		Outlier
1553	benchmarking	phage	groundwater_phage_3300000228_____TB_PC08_66DRAFT_10000201	Unassigned	Unassigned	Unassigned		Outlier
1554	benchmarking	phage	groundwater_phage_3300000228_____TB_PC08_66DRAFT_10000206	Unassigned	Unassigned	Unassigned		Outlier
1555	benchmarking	phage	groundwater_phage_3300000228_____TB_PC08_66DRAFT_10000234	Unassigned	Unassigned	Unassigned	599_0	Clustered	2	VC_599_0	2	0.6671	0.855578	0.5708	1	1	1	1
1557	benchmarking	phage	groundwater_phage_3300000228_____TB_PC08_66DRAFT_10000272	Unassigned	Unassigned	Unassigned	320_0	Clustered	3	VC_320_0	3	0.0639	0.969898	0.062	1	1	1	1
1558	benchmarking	phage	groundwater_phage_3300000228_____TB_PC08_66DRAFT_10000281	Unassigned	Unassigned	Unassigned	607_0	Clustered	3	VC_607_0	3	1	1	1	1	1	1	1
1559	benchmarking	phage	groundwater_phage_3300000228_____TB_PC08_66DRAFT_10000289	Unassigned	Unassigned	Unassigned		Singleton
1560	benchmarking	phage	groundwater_phage_3300000228_____TB_PC08_66DRAFT_10000300	Unassigned	Unassigned	Unassigned	391_0	Clustered	2	VC_391_0	2	0.0928	0.94346	0.0876	1	1	1	1
1561	benchmarking	phage	groundwater_phage_3300000228_____TB_PC08_66DRAFT_10000303	Unassigned	Unassigned	Unassigned		Singleton
1562	benchmarking	phage	groundwater_phage_3300000228_____TB_PC08_66DRAFT_10000305	Unassigned	Unassigned	Unassigned	315_0	Clustered	4	VC_315_0	4	0.1205	0.995288	0.12	1	1	1	1
1563	benchmarking	phage	groundwater_phage_3300000228_____TB_PC08_66DRAFT_10000317	Unassigned	Unassigned	Unassigned	235_0	Clustered	2	VC_235_0	2	0.5661	0.729854	0.4131	1	1	1	1
1564	benchmarking	phage	groundwater_phage_3300000228_____TB_PC08_66DRAFT_10000392	Unassigned	Unassigned	Unassigned		Singleton
1565	benchmarking	phage	groundwater_phage_3300000228_____TB_PC08_66DRAFT_10000401	Unassigned	Unassigned	Unassigned		Outlier
1566	benchmarking	phage	groundwater_phage_3300000228_____TB_PC08_66DRAFT_10000417	Unassigned	Unassigned	Unassigned	599_0	Clustered	2	VC_599_0	2	0.6671	0.855578	0.5708	1	1	1	1
1567	benchmarking	phage	groundwater_phage_3300000228_____TB_PC08_66DRAFT_10000420	Unassigned	Unassigned	Unassigned		Outlier
1568	benchmarking	phage	groundwater_phage_3300000228_____TB_PC08_66DRAFT_10000433	Unassigned	Unassigned	Unassigned	318_0	Clustered	3	VC_318_0	3	0.1698	0.998247	0.1696	1	1	1	1
1569	benchmarking	phage	groundwater_phage_3300000228_____TB_PC08_66DRAFT_10000440	Unassigned	Unassigned	Unassigned		Outlier
1570	benchmarking	phage	groundwater_phage_3300000228_____TB_PC08_66DRAFT_10000460	Unassigned	Unassigned	Unassigned		Singleton
1571	benchmarking	phage	groundwater_phage_3300000228_____TB_PC08_66DRAFT_10000464	Unassigned	Unassigned	Unassigned		Singleton
1572	benchmarking	phage	groundwater_phage_3300000228_____TB_PC08_66DRAFT_10000467	Unassigned	Unassigned	Unassigned		Singleton
1573	benchmarking	phage	groundwater_phage_3300000228_____TB_PC08_66DRAFT_10000542	Unassigned	Unassigned	Unassigned		Outlier
1574	benchmarking	phage	groundwater_phage_3300000228_____TB_PC08_66DRAFT_10000560	Unassigned	Unassigned	Unassigned	603_0	Clustered	2	VC_603_0	2	0.9188	0.729854	0.6706	1	1	1	1
1575	benchmarking	phage	groundwater_phage_3300000228_____TB_PC08_66DRAFT_10000642	Unassigned	Unassigned	Unassigned	432_0	Clustered	2	VC_432_0	2	0.0274	0.826308	0.0226	1	1	1	1
1576	benchmarking	phage	groundwater_phage_3300000228_____TB_PC08_66DRAFT_10000695	Unassigned	Unassigned	Unassigned	320_0	Clustered	3	VC_320_0	3	0.0639	0.969898	0.062	1	1	1	1
1577	benchmarking	phage	groundwater_phage_3300000228_____TB_PC08_66DRAFT_10000731	Unassigned	Unassigned	Unassigned		Singleton
1578	benchmarking	phage	groundwater_phage_3300000228_____TB_PC08_66DRAFT_10000744	Unassigned	Unassigned	Unassigned		Outlier
1579	benchmarking	phage	groundwater_phage_3300000228_____TB_PC08_66DRAFT_10000765	Unassigned	Unassigned	Unassigned		Outlier
1580	benchmarking	phage	groundwater_phage_3300000228_____TB_PC08_66DRAFT_10000812	Unassigned	Unassigned	Unassigned		Outlier
1581	benchmarking	phage	groundwater_phage_3300000228_____TB_PC08_66DRAFT_10000860	Unassigned	Unassigned	Unassigned		Singleton
1582	benchmarking	phage	groundwater_phage_3300000228_____TB_PC08_66DRAFT_10000866	Unassigned	Unassigned	Unassigned		Singleton
1583	benchmarking	phage	groundwater_phage_3300000228_____TB_PC08_66DRAFT_10000869	Unassigned	Unassigned	Unassigned		Outlier
1584	benchmarking	phage	groundwater_phage_3300000228_____TB_PC08_66DRAFT_10000912	Unassigned	Unassigned	Unassigned	391_0	Clustered	2	VC_391_0	2	0.0928	0.94346	0.0876	1	1	1	1
1585	benchmarking	phage	groundwater_phage_3300000228_____TB_PC08_66DRAFT_10000929	Unassigned	Unassigned	Unassigned		Singleton
1705	benchmarking	phage	hotspring_phage_3300006065_____Ga0081425_118463	Unassigned	Unassigned	Unassigned	621_0	Clustered	3	VC_621_0	3	1	1	1	1	1	1	1
1706	benchmarking	phage	hotspring_phage_3300006065_____Ga0081425_125718	Unassigned	Unassigned	Unassigned		Outlier
1707	benchmarking	phage	hotspring_phage_3300006065_____Ga0081425_129757	Unassigned	Unassigned	Unassigned	119_0	Clustered	5	VC_119_0	5	0.6137	0.611593	0.3753	1	1	1	1
1708	benchmarking	phage	hotspring_phage_3300006065_____Ga0081425_130929	Unassigned	Unassigned	Unassigned	236_0	Clustered	7	VC_236_0	7	0.892	1	0.892	1	1	1	1
1709	benchmarking	phage	hotspring_phage_3300006065_____Ga0081425_131042	Unassigned	Unassigned	Unassigned	529_0	Clustered	8	VC_529_0	8	0.6673	1	0.6673	1	1	1	0.9286
1710	benchmarking	phage	hotspring_phage_3300006065_____Ga0081425_134273	Unassigned	Unassigned	Unassigned		Outlier
1711	benchmarking	phage	hotspring_phage_3300006065_____Ga0081425_134351	Unassigned	Unassigned	Unassigned		Outlier
1712	benchmarking	phage	hotspring_phage_3300006065_____Ga0081425_135644	Unassigned	Unassigned	Unassigned	622_0	Clustered	2	VC_622_0	2	1	1	1	1	1	1	1
1713	benchmarking	phage	hotspring_phage_3300006065_____Ga0081425_136119	Unassigned	Unassigned	Unassigned		Singleton
1714	benchmarking	phage	hotspring_phage_3300006065_____Ga0081425_137791	Unassigned	Unassigned	Unassigned		Singleton
1715	benchmarking	phage	hotspring_phage_3300006065_____Ga0081425_138471	Unassigned	Unassigned	Unassigned		Outlier
1716	benchmarking	phage	hotspring_phage_3300006065_____Ga0081425_139943	Unassigned	Unassigned	Unassigned	604_0	Clustered	2	VC_604_0	2	0.6855	0.5	0.3427	1	1	1	1
1717	benchmarking	phage	hotspring_phage_3300006065_____Ga0081425_140825	Unassigned	Unassigned	Unassigned		Singleton
1718	benchmarking	phage	hotspring_phage_3300006065_____Ga0081425_141407	Unassigned	Unassigned	Unassigned		Singleton
1719	benchmarking	phage	hotspring_phage_3300006065_____Ga0081425_144677	Unassigned	Unassigned	Unassigned		Outlier
1720	benchmarking	phage	hotspring_phage_3300006065_____Ga0081425_146717	Unassigned	Unassigned	Unassigned		Outlier
1721	benchmarking	phage	hotspring_phage_3300006065_____Ga0081425_153295	Unassigned	Unassigned	Unassigned		Outlier
1722	benchmarking	phage	hotspring_phage_3300006767_____Ga0101942_100218	Unassigned	Unassigned	Unassigned	170_0	Clustered	3	VC_170_0	3	0.7492	0.977186	0.7321	1	1	1	1
1723	benchmarking	phage	hotspring_phage_3300006767_____Ga0101942_100412	Unassigned	Unassigned	Unassigned	236_0	Clustered	7	VC_236_0	7	0.892	1	0.892	1	1	1	1
1724	benchmarking	phage	hotspring_phage_3300006865_____Ga0073934_10000284	Unassigned	Unassigned	Unassigned		Singleton
1725	benchmarking	phage	hotspring_phage_3300006865_____Ga0073934_10000462	Unassigned	Unassigned	Unassigned		Singleton
1726	benchmarking	phage	hotspring_phage_3300006865_____Ga0073934_10001200	Unassigned	Unassigned	Unassigned		Singleton
1727	benchmarking	phage	hotspring_phage_3300006865_____Ga0073934_10001304	Unassigned	Unassigned	Unassigned		Singleton
1728	benchmarking	phage	hotspring_phage_3300006865_____Ga0073934_10001324	Unassigned	Unassigned	Unassigned	623_0	Clustered	2	VC_623_0	2	0.8775	0.814453	0.7147	1	1	1	1
1729	benchmarking	phage	hotspring_phage_3300006865_____Ga0073934_10001325	Unassigned	Unassigned	Unassigned		Outlier
1730	benchmarking	phage	hotspring_phage_3300006865_____Ga0073934_10001604	Unassigned	Unassigned	Unassigned	584_0	Clustered	3	VC_584_0	3	0.6077	0.959319	0.583	1	1	1	1
1731	benchmarking	phage	hotspring_phage_3300006865_____Ga0073934_10001701	Unassigned	Unassigned	Unassigned		Singleton
1732	benchmarking	phage	hotspring_phage_3300006865_____Ga0073934_10001873	Unassigned	Unassigned	Unassigned		Singleton
1733	benchmarking	phage	hotspring_phage_3300006865_____Ga0073934_10002141	Unassigned	Unassigned	Unassigned		Outlier
1734	benchmarking	phage	hotspring_phage_3300006865_____Ga0073934_10002206	Unassigned	Unassigned	Unassigned	624_0	Clustered	3	VC_624_0	3	1	1	1	1	1	1	1
1735	benchmarking	phage	hotspring_phage_3300006865_____Ga0073934_10002445	Unassigned	Unassigned	Unassigned		Singleton
1736	benchmarking	phage	hotspring_phage_3300006865_____Ga0073934_10002488	Unassigned	Unassigned	Unassigned		Singleton
1737	benchmarking	phage	hotspring_phage_3300006865_____Ga0073934_10002715	Unassigned	Unassigned	Unassigned	623_0	Clustered	2	VC_623_0	2	0.8775	0.814453	0.7147	1	1	1	1
1738	benchmarking	phage	hotspring_phage_3300006865_____Ga0073934_10002778	Unassigned	Unassigned	Unassigned		Singleton
1739	benchmarking	phage	hotspring_phage_3300006865_____Ga0073934_10002861	Unassigned	Unassigned	Unassigned		Singleton
1740	benchmarking	phage	hotspring_phage_3300006865_____Ga0073934_10003007	Unassigned	Unassigned	Unassigned		Outlier
1741	benchmarking	phage	hotspring_phage_3300006865_____Ga0073934_10003228	Unassigned	Unassigned	Unassigned		Singleton
1742	benchmarking	phage	hotspring_phage_3300006865_____Ga0073934_10003586	Unassigned	Unassigned	Unassigned		Singleton
1743	benchmarking	phage	hotspring_phage_3300006865_____Ga0073934_10003681	Unassigned	Unassigned	Unassigned		Singleton
1744	benchmarking	phage	hotspring_phage_3300006865_____Ga0073934_10003840	Unassigned	Unassigned	Unassigned	484_0	Clustered	3	VC_484_0	3	0.2091	0.681257	0.1425	1	1	1	1
1745	benchmarking	phage	hotspring_phage_3300006865_____Ga0073934_10003912	Unassigned	Unassigned	Unassigned	470_0	Clustered	4	VC_470_0	4	0.4848	0.992876	0.4814	1	1	1	1
1746	benchmarking	phage	hotspring_phage_3300006865_____Ga0073934_10004272	Unassigned	Unassigned	Unassigned		Outlier
1747	benchmarking	phage	hotspring_phage_3300006865_____Ga0073934_10004334	Unassigned	Unassigned	Unassigned		Singleton
1748	benchmarking	phage	hotspring_phage_3300006865_____Ga0073934_10004609	Unassigned	Unassigned	Unassigned	117_0	Clustered	5	VC_117_0	5	0.4718	0.999988	0.4717	1	1	1	1
1749	benchmarking	phage	hotspring_phage_3300006865_____Ga0073934_10005017	Unassigned	Unassigned	Unassigned		Singleton
1750	benchmarking	phage	hotspring_phage_3300006865_____Ga0073934_10005258	Unassigned	Unassigned	Unassigned	147_0	Clustered	2	VC_147_0	2	0.1269	0.757546	0.0961	1	1	1	1
1751	benchmarking	phage	hotspring_phage_3300006865_____Ga0073934_10005388	Unassigned	Unassigned	Unassigned		Singleton
1752	benchmarking	phage	hotspring_phage_3300006865_____Ga0073934_10005600	Unassigned	Unassigned	Unassigned	470_0	Clustered	4	VC_470_0	4	0.4848	0.992876	0.4814	1	1	1	1
1753	benchmarking	phage	hotspring_phage_3300006865_____Ga0073934_10005628	Unassigned	Unassigned	Unassigned		Outlier
1754	benchmarking	phage	hotspring_phage_3300006865_____Ga0073934_10005686	Unassigned	Unassigned	Unassigned		Singleton
1755	benchmarking	phage	hotspring_phage_3300006865_____Ga0073934_10005822	Unassigned	Unassigned	Unassigned		Singleton
1756	benchmarking	phage	hotspring_phage_3300006865_____Ga0073934_10005882	Unassigned	Unassigned	Unassigned	146_0	Clustered	2	VC_146_0	2	0.1923	0.926958	0.1783	1	1	1	1
1757	benchmarking	phage	hotspring_phage_3300006865_____Ga0073934_10005979	Unassigned	Unassigned	Unassigned	187_0	Clustered	2	VC_187_0	2	0.1405	0.598706	0.0841	1	1	1	1
1758	benchmarking	phage	hotspring_phage_3300006865_____Ga0073934_10006113	Unassigned	Unassigned	Unassigned		Outlier
1759	benchmarking	phage	hotspring_phage_3300006865_____Ga0073934_10006486	Unassigned	Unassigned	Unassigned		Outlier
1760	benchmarking	phage	hotspring_phage_3300006865_____Ga0073934_10006518	Unassigned	Unassigned	Unassigned		Outlier
1761	benchmarking	phage	hotspring_phage_3300006865_____Ga0073934_10006988	Unassigned	Unassigned	Unassigned	558_0	Clustered	2	VC_558_0	2	1	1	1	1	1	1	1
1762	benchmarking	phage	hotspring_phage_3300006865_____Ga0073934_10007621	Unassigned	Unassigned	Unassigned	196_0	Clustered	13	VC_196_0	13	0.584	0.945266	0.5521	1	1	1	1
1763	benchmarking	phage	hotspring_phage_3300006865_____Ga0073934_10007740	Unassigned	Unassigned	Unassigned		Singleton
1764	benchmarking	phage	hotspring_phage_3300006865_____Ga0073934_10007996	Unassigned	Unassigned	Unassigned	524_0	Clustered	2	VC_524_0	2	0.2968	0.855578	0.2539	1	1	1	1
1765	benchmarking	phage	hotspring_phage_3300006865_____Ga0073934_10008157	Unassigned	Unassigned	Unassigned		Singleton
1766	benchmarking	phage	hotspring_phage_3300006865_____Ga0073934_10008588	Unassigned	Unassigned	Unassigned		Outlier
1767	benchmarking	phage	hotspring_phage_3300006865_____Ga0073934_10008742	Unassigned	Unassigned	Unassigned	117_0	Clustered	5	VC_117_0	5	0.4718	0.999988	0.4717	1	1	1	1
1768	benchmarking	phage	hotspring_phage_3300006865_____Ga0073934_10008890	Unassigned	Unassigned	Unassigned	147_0	Clustered	2	VC_147_0	2	0.1269	0.757546	0.0961	1	1	1	1
1769	benchmarking	phage	hotspring_phage_3300006865_____Ga0073934_10009231	Unassigned	Unassigned	Unassigned	597_0	Clustered	2	VC_597_0	2	0.4228	0.814453	0.3443	1	1	1	1
1770	benchmarking	phage	hotspring_phage_3300006865_____Ga0073934_10009895	Unassigned	Unassigned	Unassigned		Singleton
1771	benchmarking	phage	hotspring_phage_3300006865_____Ga0073934_10011229	Unassigned	Unassigned	Unassigned		Outlier
1772	benchmarking	phage	hotspring_phage_3300006865_____Ga0073934_10011514	Unassigned	Unassigned	Unassigned	604_0	Clustered	2	VC_604_0	2	0.6855	0.5	0.3427	1	1	1	1
1773	benchmarking	phage	hotspring_phage_3300006865_____Ga0073934_10011581	Unassigned	Unassigned	Unassigned		Outlier
1774	benchmarking	phage	hotspring_phage_3300006945_____Ga0073933_1000555	Unassigned	Unassigned	Unassigned	213_0	Clustered	2	VC_213_0	2	0.1118	0.947248	0.1059	1	1	1	1
1775	benchmarking	phage	hotspring_phage_3300006945_____Ga0073933_1000798	Unassigned	Unassigned	Unassigned	398_0	Clustered	2	VC_398_0	2	0.8644	0.855578	0.7396	1	1	1	1
1776	benchmarking	phage	hotspring_phage_3300006945_____Ga0073933_1000907	Unassigned	Unassigned	Unassigned	119_0	Clustered	5	VC_119_0	5	0.6137	0.611593	0.3753	1	1	1	1
1777	benchmarking	phage	hotspring_phage_3300006945_____Ga0073933_1001061	Unassigned	Unassigned	Unassigned	626_0	Clustered	4	VC_626_0	4	0.8405	0.999455	0.84	1	1	1	1
1778	benchmarking	phage	hotspring_phage_3300006945_____Ga0073933_1001414	Unassigned	Unassigned	Unassigned	627_0	Clustered	2	VC_627_0	2	1	1	1	1	1	1	1
1779	benchmarking	phage	hotspring_phage_3300006945_____Ga0073933_1001624	Unassigned	Unassigned	Unassigned	236_0	Clustered	7	VC_236_0	7	0.892	1	0.892	1	1	1	1
1780	benchmarking	phage	hotspring_phage_3300006945_____Ga0073933_1002426	Unassigned	Unassigned	Unassigned		Outlier
1781	benchmarking	phage	hotspring_phage_3300006945_____Ga0073933_1002643	Unassigned	Unassigned	Unassigned		Outlier
1782	benchmarking	phage	hotspring_phage_3300006945_____Ga0073933_1002966	Unassigned	Unassigned	Unassigned		Singleton
1783	benchmarking	phage	hotspring_phage_3300006945_____Ga0073933_1003034	Unassigned	Unassigned	Unassigned	433_0	Clustered	3	VC_433_0	3	0.4554	0.994737	0.453	1	1	1	1
1784	benchmarking	phage	hotspring_phage_3300006945_____Ga0073933_1003228	Unassigned	Unassigned	Unassigned	629_0	Clustered	2	VC_629_0	2	0.8578	0.729854	0.6261	1	1	1	1
1785	benchmarking	phage	hotspring_phage_3300006951_____Ga0073931_100086	Unassigned	Unassigned	Unassigned	170_0	Clustered	3	VC_170_0	3	0.7492	0.977186	0.7321	1	1	1	1
1786	benchmarking	phage	hotspring_phage_3300006951_____Ga0073931_100612	Unassigned	Unassigned	Unassigned	236_0	Clustered	7	VC_236_0	7	0.892	1	0.892	1	1	1	1
1787	benchmarking	phage	hotspring_phage_3300007070_____Ga0073929_1000233	Unassigned	Unassigned	Unassigned		Singleton
1788	benchmarking	phage	hotspring_phage_3300007070_____Ga0073929_1000449	Unassigned	Unassigned	Unassigned		Outlier
1789	benchmarking	phage	hotspring_phage_3300007070_____Ga0073929_1000679	Unassigned	Unassigned	Unassigned	627_0	Clustered	2	VC_627_0	2	1	1	1	1	1	1	1
1790	benchmarking	phage	hotspring_phage_3300007070_____Ga0073929_1000785	Unassigned	Unassigned	Unassigned		Singleton
1791	benchmarking	phage	hotspring_phage_3300007070_____Ga0073929_1000817	Unassigned	Unassigned	Unassigned	119_0	Clustered	5	VC_119_0	5	0.6137	0.611593	0.3753	1	1	1	1
1792	benchmarking	phage	hotspring_phage_3300007070_____Ga0073929_1001256	Unassigned	Unassigned	Unassigned	629_0	Clustered	2	VC_629_0	2	0.8578	0.729854	0.6261	1	1	1	1
1793	benchmarking	phage	hotspring_phage_3300007070_____Ga0073929_1001297	Unassigned	Unassigned	Unassigned	398_0	Clustered	2	VC_398_0	2	0.8644	0.855578	0.7396	1	1	1	1
1794	benchmarking	phage	hotspring_phage_3300007070_____Ga0073929_1002233	Unassigned	Unassigned	Unassigned		Outlier
1795	benchmarking	phage	hotspring_phage_3300007070_____Ga0073929_1002679	Unassigned	Unassigned	Unassigned	170_0	Clustered	3	VC_170_0	3	0.7492	0.977186	0.7321	1	1	1	1
1796	benchmarking	phage	hotspring_phage_3300007070_____Ga0073929_1002733	Unassigned	Unassigned	Unassigned		Singleton
1797	benchmarking	phage	hotspring_phage_3300007070_____Ga0073929_1002775	Unassigned	Unassigned	Unassigned		Outlier
1798	benchmarking	phage	hotspring_phage_3300010289_____Ga0129299_1002114	Unassigned	Unassigned	Unassigned		Singleton
1799	benchmarking	phage	hotspring_phage_3300010289_____Ga0129299_1002340	Unassigned	Unassigned	Unassigned		Singleton
1800	benchmarking	phage	hotspring_phage_3300010289_____Ga0129299_1002407	Unassigned	Unassigned	Unassigned		Singleton
1801	benchmarking	phage	hotspring_phage_3300010289_____Ga0129299_1002857	Unassigned	Unassigned	Unassigned		Singleton
1802	benchmarking	phage	hotspring_phage_3300010289_____Ga0129299_1003229	Unassigned	Unassigned	Unassigned	484_0	Clustered	3	VC_484_0	3	0.2091	0.681257	0.1425	1	1	1	1
1803	benchmarking	phage	hotspring_phage_3300010289_____Ga0129299_1003371	Unassigned	Unassigned	Unassigned		Singleton
1804	benchmarking	phage	hotspring_phage_3300010289_____Ga0129299_1003475	Unassigned	Unassigned	Unassigned		Singleton
1805	benchmarking	phage	hotspring_phage_3300010289_____Ga0129299_1003611	Unassigned	Unassigned	Unassigned		Singleton
1806	benchmarking	phage	hotspring_phage_3300010291_____Ga0129302_1000086	Unassigned	Unassigned	Unassigned	592_0	Clustered	2	VC_592_0	2	1	1	1	1	1	1	1
1807	benchmarking	phage	hotspring_phage_3300010291_____Ga0129302_1000223	Unassigned	Unassigned	Unassigned		Outlier
1808	benchmarking	phage	hotspring_phage_3300010291_____Ga0129302_1000830	Unassigned	Unassigned	Unassigned	596_0	Clustered	3	VC_596_0	3	0.8065	0.981556	0.7916	1	1	1	1
1809	benchmarking	phage	hotspring_phage_3300010291_____Ga0129302_1001443	Unassigned	Unassigned	Unassigned	632_0	Clustered	2	VC_632_0	2	1	1	1	1	1	1	1
1810	benchmarking	phage	hotspring_phage_3300010291_____Ga0129302_1002041	Unassigned	Unassigned	Unassigned		Outlier
1811	benchmarking	phage	hotspring_phage_3300010291_____Ga0129302_1002773	Unassigned	Unassigned	Unassigned	222_0	Clustered	3	VC_222_0	3	0.5148	0.981553	0.5053	1	1	1	1
1812	benchmarking	phage	hotspring_phage_3300010291_____Ga0129302_1002927	Unassigned	Unassigned	Unassigned		Singleton
1813	benchmarking	phage	hotspring_phage_3300010291_____Ga0129302_1003114	Unassigned	Unassigned	Unassigned		Singleton
1814	benchmarking	phage	hotspring_phage_3300010291_____Ga0129302_1003309	Unassigned	Unassigned	Unassigned	30_0	Clustered	3	VC_30_0	3	0.2736	0.980133	0.2681	1	1	1	1
1815	benchmarking	phage	hotspring_phage_3300010291_____Ga0129302_1003338	Unassigned	Unassigned	Unassigned		Singleton
1816	benchmarking	phage	hotspring_phage_3300010291_____Ga0129302_1003445	Unassigned	Unassigned	Unassigned	633_0	Clustered	2	VC_633_0	2	1	1	1	1	1	1	1
1817	benchmarking	phage	hotspring_phage_3300010291_____Ga0129302_1003728	Unassigned	Unassigned	Unassigned		Outlier
1818	benchmarking	phage	hotspring_phage_3300010291_____Ga0129302_1003817	Unassigned	Unassigned	Unassigned		Singleton
1819	benchmarking	phage	hotspring_phage_3300010308_____Ga0136652_1001225	Unassigned	Unassigned	Unassigned	470_0	Clustered	4	VC_470_0	4	0.4848	0.992876	0.4814	1	1	1	1
1820	benchmarking	phage	hotspring_phage_3300010308_____Ga0136652_1001368	Unassigned	Unassigned	Unassigned		Singleton
1821	benchmarking	phage	hotspring_phage_3300010313_____Ga0116211_1000144	Unassigned	Unassigned	Unassigned	67_0	Clustered	2	VC_67_0	2	0.1391	0.953578	0.1327	1	1	1	1
1822	benchmarking	phage	hotspring_phage_3300010313_____Ga0116211_1000167	Unassigned	Unassigned	Unassigned		Outlier
1823	benchmarking	phage	hotspring_phage_3300010313_____Ga0116211_1000214	Unassigned	Unassigned	Unassigned		Outlier
1824	benchmarking	phage	hotspring_phage_3300010313_____Ga0116211_1000226	Unassigned	Unassigned	Unassigned		Outlier
1825	benchmarking	phage	hotspring_phage_3300010313_____Ga0116211_1000270	Unassigned	Unassigned	Unassigned	589_0	Clustered	2	VC_589_0	2	0.1983	0.827111	0.164	1	1	1	1
1826	benchmarking	phage	hotspring_phage_3300010313_____Ga0116211_1000457	Unassigned	Unassigned	Unassigned	205_0	Clustered	3	VC_205_0	3	0.573	0.993683	0.5694	1	1	1	1
1827	benchmarking	phage	hotspring_phage_3300010313_____Ga0116211_1000549	Unassigned	Unassigned	Unassigned		Outlier
1828	benchmarking	phage	hotspring_phage_3300010313_____Ga0116211_1000651	Unassigned	Unassigned	Unassigned		Singleton
1829	benchmarking	phage	hotspring_phage_3300010313_____Ga0116211_1000987	Unassigned	Unassigned	Unassigned	320_0	Clustered	3	VC_320_0	3	0.0639	0.969898	0.062	1	1	1	1
1830	benchmarking	phage	hotspring_phage_3300010313_____Ga0116211_1001105	Unassigned	Unassigned	Unassigned		Outlier
1831	benchmarking	phage	hotspring_phage_3300010313_____Ga0116211_1001164	Unassigned	Unassigned	Unassigned		Outlier
1832	benchmarking	phage	hotspring_phage_3300010313_____Ga0116211_1001437	Unassigned	Unassigned	Unassigned		Outlier
1833	benchmarking	phage	hotspring_phage_3300010313_____Ga0116211_1001520	Unassigned	Unassigned	Unassigned		Outlier
1834	benchmarking	phage	hotspring_phage_3300010313_____Ga0116211_1001569	Unassigned	Unassigned	Unassigned		Outlier
1835	benchmarking	phage	hotspring_phage_3300010317_____Ga0116197_1000010	Unassigned	Unassigned	Unassigned	15_0	Clustered	11	VC_15_0	11	0.6415	1	0.6415	3	2	2	1
1836	benchmarking	phage	hotspring_phage_3300010317_____Ga0116197_1000024	Unassigned	Unassigned	Unassigned	148_0	Clustered	2	VC_148_0	2	0.0605	0.828062	0.0501	1	1	1	1
1837	benchmarking	phage	hotspring_phage_3300010317_____Ga0116197_1000067	Unassigned	Unassigned	Unassigned	636_0	Clustered	2	VC_636_0	2	1	1	1	1	1	1	1
1838	benchmarking	phage	hotspring_phage_3300010317_____Ga0116197_1000237	Unassigned	Unassigned	Unassigned		Singleton
1839	benchmarking	phage	hotspring_phage_3300010317_____Ga0116197_1000247	Unassigned	Unassigned	Unassigned		Singleton
1840	benchmarking	phage	hotspring_phage_3300012978_____Ga0157393_10029	Unassigned	Unassigned	Unassigned		Singleton
1841	benchmarking	phage	hotspring_phage_3300012978_____Ga0157393_10108	Unassigned	Unassigned	Unassigned		Singleton
1842	benchmarking	phage	hotspring_phage_3300012978_____Ga0157393_10125	Unassigned	Unassigned	Unassigned		Outlier
1843	benchmarking	phage	hotspring_phage_3300012978_____Ga0157393_10168	Unassigned	Unassigned	Unassigned		Singleton
1844	benchmarking	phage	hotspring_phage_3300012978_____Ga0157393_10213	Unassigned	Unassigned	Unassigned		Singleton
1845	benchmarking	phage	hotspring_phage_3300012978_____Ga0157393_10400	Unassigned	Unassigned	Unassigned		Singleton
1846	benchmarking	phage	hotspring_phage_3300012978_____Ga0157393_10431	Unassigned	Unassigned	Unassigned	634_0	Clustered	6	VC_634_0	6	0.6407	0.980911	0.6285	1	1	1	1
1847	benchmarking	phage	hotspring_phage_3300012978_____Ga0157393_11002	Unassigned	Unassigned	Unassigned	231_0	Clustered	4	VC_231_0	4	0.8175	0.952654	0.7788	1	1	1	1
1848	benchmarking	phage	hotspring_phage_3300013009_____Ga0167615_1000426	Unassigned	Unassigned	Unassigned		Singleton
1849	benchmarking	phage	hotspring_phage_3300014652_____Ga0134319_100182	Unassigned	Unassigned	Unassigned		Outlier
1850	benchmarking	phage	hotspring_phage_3300019289_____Ga0187840_10000029	Unassigned	Unassigned	Unassigned		Outlier
1990	benchmarking	phage	lake_phage_2084038009_____LWFCA_contig00002	Unassigned	Unassigned	Unassigned	638_0	Clustered	2	VC_638_0	2	1	1	1	1	1	1	1
1991	benchmarking	phage	lake_phage_2084038009_____LWFCA_contig00003	Unassigned	Unassigned	Unassigned		Singleton
1992	benchmarking	phage	lake_phage_2084038009_____LWFCA_contig00004	Unassigned	Unassigned	Unassigned	502_0	Clustered	3	VC_502_0	3	0.9116	0.974085	0.888	1	1	1	1
1993	benchmarking	phage	lake_phage_2084038009_____LWFCA_contig00005	Unassigned	Unassigned	Unassigned	323_0	Clustered	2	VC_323_0	2	0.6362	0.944755	0.601	1	1	1	1
1994	benchmarking	phage	lake_phage_2088090007_____LWFCAnN_contig00001	Unassigned	Unassigned	Unassigned		Singleton
1995	benchmarking	phage	lake_phage_2088090007_____LWFCAnN_contig00002	Unassigned	Unassigned	Unassigned	502_0	Clustered	3	VC_502_0	3	0.9116	0.974085	0.888	1	1	1	1
1996	benchmarking	phage	lake_phage_2088090007_____LWFCAnN_contig00004	Unassigned	Unassigned	Unassigned	323_0	Clustered	2	VC_323_0	2	0.6362	0.944755	0.601	1	1	1	1
1997	benchmarking	phage	lake_phage_2088090013_____LWAnNN_contig00006	Unassigned	Unassigned	Unassigned		Singleton
1998	benchmarking	phage	lake_phage_2088090013_____LWAnNN_contig00008	Unassigned	Unassigned	Unassigned		Singleton
1999	benchmarking	phage	lake_phage_2100351007_____LWFCAn_contig00001	Unassigned	Unassigned	Unassigned		Singleton
2000	benchmarking	phage	lake_phage_2100351007_____LWFCAn_contig00002	Unassigned	Unassigned	Unassigned	638_0	Clustered	2	VC_638_0	2	1	1	1	1	1	1	1
2001	benchmarking	phage	lake_phage_2100351007_____LWFCAn_contig00003	Unassigned	Unassigned	Unassigned		Singleton
2002	benchmarking	phage	lake_phage_2100351007_____LWFCAn_contig00004	Unassigned	Unassigned	Unassigned		Singleton
2003	benchmarking	phage	lake_phage_2100351007_____LWFCAn_contig00010	Unassigned	Unassigned	Unassigned	502_0	Clustered	3	VC_502_0	3	0.9116	0.974085	0.888	1	1	1	1
2004	benchmarking	phage	lake_phage_2140918012_____contig00004	Unassigned	Unassigned	Unassigned		Singleton
2005	benchmarking	phage	lake_phage_2140918012_____contig00020	Unassigned	Unassigned	Unassigned		Singleton
2006	benchmarking	phage	lake_phage_2149837010_____LBLPr__contig00001	Unassigned	Unassigned	Unassigned		Outlier
2007	benchmarking	phage	lake_phage_2149837010_____LBLPr__contig00002	Unassigned	Unassigned	Unassigned		Outlier
2008	benchmarking	phage	lake_phage_2149837010_____LBLPr__contig00003	Unassigned	Unassigned	Unassigned		Outlier
2009	benchmarking	phage	lake_phage_2149837010_____LBLPr__contig00004	Unassigned	Unassigned	Unassigned		Outlier
2010	benchmarking	phage	lake_phage_2149837010_____LBLPr__contig00005	Unassigned	Unassigned	Unassigned		Outlier
2011	benchmarking	phage	lake_phage_2149837010_____LBLPr__contig00006	Unassigned	Unassigned	Unassigned	580_0	Clustered	2	VC_580_0	2	0.8501	0.5	0.4251	1	1	1	1
2012	benchmarking	phage	lake_phage_2149837010_____LBLPr__contig00008	Unassigned	Unassigned	Unassigned		Singleton
2013	benchmarking	phage	lake_phage_2149837010_____LBLPr__contig00009	Unassigned	Unassigned	Unassigned		Outlier
2014	benchmarking	phage	lake_phage_2149837010_____LBLPr__contig00012	Unassigned	Unassigned	Unassigned		Outlier
2015	benchmarking	phage	lake_phage_3300000162_____TB03JUN2009H_c000009	Unassigned	Unassigned	Unassigned		Outlier
2016	benchmarking	phage	lake_phage_3300000162_____TB03JUN2009H_c000013	Unassigned	Unassigned	Unassigned	591_0	Clustered	2	VC_591_0	2	0.2445	0.5	0.1223	1	1	1	1
2017	benchmarking	phage	lake_phage_3300000162_____TB03JUN2009H_c000016	Unassigned	Unassigned	Unassigned	527_0	Clustered	5	VC_527_0	5	0.5282	1	0.5282	1	1	1	1
2018	benchmarking	phage	lake_phage_3300000162_____TB03JUN2009H_c000025	Unassigned	Unassigned	Unassigned	334_0	Clustered	15	VC_334_0	15	0.3035	0.640432	0.1944	1	1	1	1
2019	benchmarking	phage	lake_phage_3300000162_____TB03JUN2009H_c000038	Unassigned	Unassigned	Unassigned	52_0	Clustered	5	VC_52_0	5	0.1956	0.999999	0.1956	1	1	1	0.9
2020	benchmarking	phage	lake_phage_3300000162_____TB03JUN2009H_c000043	Unassigned	Unassigned	Unassigned		Outlier
2021	benchmarking	phage	lake_phage_3300000162_____TB03JUN2009H_c000046	Unassigned	Unassigned	Unassigned		Singleton
2022	benchmarking	phage	lake_phage_3300000162_____TB03JUN2009H_c000050	Unassigned	Unassigned	Unassigned	249_0	Clustered	2	VC_249_0	2	0.539	0.943282	0.5085	1	1	1	1
2023	benchmarking	phage	lake_phage_3300000162_____TB03JUN2009H_c000075	Unassigned	Unassigned	Unassigned		Outlier
2024	benchmarking	phage	lake_phage_3300000162_____TB03JUN2009H_c000081	Unassigned	Unassigned	Unassigned		Singleton
2025	benchmarking	phage	lake_phage_3300000162_____TB03JUN2009H_c000087	Unassigned	Unassigned	Unassigned		Outlier
2026	benchmarking	phage	lake_phage_3300000162_____TB03JUN2009H_c000090	Unassigned	Unassigned	Unassigned	249_0	Clustered	2	VC_249_0	2	0.539	0.943282	0.5085	1	1	1	1
2027	benchmarking	phage	lake_phage_3300000162_____TB03JUN2009H_c000094	Unassigned	Unassigned	Unassigned		Singleton
2028	benchmarking	phage	lake_phage_3300000162_____TB03JUN2009H_c000110	Unassigned	Unassigned	Unassigned	128_0	Clustered	4	VC_128_0	4	0.9839	0.959319	0.9439	1	1	1	1
2029	benchmarking	phage	lake_phage_3300000162_____TB03JUN2009H_c000142	Unassigned	Unassigned	Unassigned	211_0	Clustered	2	VC_211_0	2	0.4138	0.89435	0.3701	1	1	1	1
2030	benchmarking	phage	lake_phage_3300000162_____TB03JUN2009H_c000143	Unassigned	Unassigned	Unassigned		Outlier
2031	benchmarking	phage	lake_phage_3300000162_____TB03JUN2009H_c000145	Unassigned	Unassigned	Unassigned		Singleton
2032	benchmarking	phage	lake_phage_3300000162_____TB03JUN2009H_c000146	Unassigned	Unassigned	Unassigned	529_0	Clustered	8	VC_529_0	8	0.6673	1	0.6673	1	1	1	0.9286
2033	benchmarking	phage	lake_phage_3300000162_____TB03JUN2009H_c000158	Unassigned	Unassigned	Unassigned		Singleton
2034	benchmarking	phage	lake_phage_3300000162_____TB03JUN2009H_c000165	Unassigned	Unassigned	Unassigned	196_0	Clustered	13	VC_196_0	13	0.584	0.945266	0.5521	1	1	1	1
2035	benchmarking	phage	lake_phage_3300000162_____TB03JUN2009H_c000170	Unassigned	Unassigned	Unassigned	519_0	Clustered	9	VC_519_0	9	0.7208	1	0.7208	1	1	1	1
2036	benchmarking	phage	lake_phage_3300000162_____TB03JUN2009H_c000174	Unassigned	Unassigned	Unassigned		Outlier
2037	benchmarking	phage	lake_phage_3300000162_____TB03JUN2009H_c000176	Unassigned	Unassigned	Unassigned		Singleton
2038	benchmarking	phage	lake_phage_3300000162_____TB03JUN2009H_c000191	Unassigned	Unassigned	Unassigned		Singleton
2039	benchmarking	phage	lake_phage_3300000162_____TB03JUN2009H_c000208	Unassigned	Unassigned	Unassigned	634_0	Clustered	6	VC_634_0	6	0.6407	0.980911	0.6285	1	1	1	1
2040	benchmarking	phage	lake_phage_3300000162_____TB03JUN2009H_c000222	Unassigned	Unassigned	Unassigned		Outlier
2041	benchmarking	phage	lake_phage_3300000162_____TB03JUN2009H_c000228	Unassigned	Unassigned	Unassigned		Singleton
2042	benchmarking	phage	lake_phage_3300000162_____TB03JUN2009H_c000232	Unassigned	Unassigned	Unassigned	128_0	Clustered	4	VC_128_0	4	0.9839	0.959319	0.9439	1	1	1	1
2043	benchmarking	phage	lake_phage_3300000162_____TB03JUN2009H_c000233	Unassigned	Unassigned	Unassigned		Singleton
2044	benchmarking	phage	lake_phage_3300000162_____TB03JUN2009H_c000235	Unassigned	Unassigned	Unassigned		Singleton
2045	benchmarking	phage	lake_phage_3300000162_____TB03JUN2009H_c000247	Unassigned	Unassigned	Unassigned		Outlier
2046	benchmarking	phage	lake_phage_3300000162_____TB03JUN2009H_c000258	Unassigned	Unassigned	Unassigned		Singleton
2047	benchmarking	phage	lake_phage_3300000162_____TB03JUN2009H_c000261	Unassigned	Unassigned	Unassigned		Outlier
2048	benchmarking	phage	lake_phage_3300000162_____TB03JUN2009H_c000270	Unassigned	Unassigned	Unassigned	538_0	Clustered	2	VC_538_0	2	0.1108	0.65575	0.0727	1	1	1	1
2049	benchmarking	phage	lake_phage_3300000162_____TB03JUN2009H_c000275	Unassigned	Unassigned	Unassigned	519_0	Clustered	9	VC_519_0	9	0.7208	1	0.7208	1	1	1	1
2050	benchmarking	phage	lake_phage_3300000162_____TB03JUN2009H_c000278	Unassigned	Unassigned	Unassigned	634_0	Clustered	6	VC_634_0	6	0.6407	0.980911	0.6285	1	1	1	1
2051	benchmarking	phage	lake_phage_3300000162_____TB03JUN2009H_c000281	Unassigned	Unassigned	Unassigned		Outlier
2052	benchmarking	phage	lake_phage_3300000162_____TB03JUN2009H_c000282	Unassigned	Unassigned	Unassigned		Singleton
2053	benchmarking	phage	lake_phage_3300000162_____TB03JUN2009H_c000286	Unassigned	Unassigned	Unassigned		Outlier
2054	benchmarking	phage	lake_phage_3300000162_____TB03JUN2009H_c000300	Unassigned	Unassigned	Unassigned	639_0	Clustered	2	VC_639_0	2	0.3351	0.855578	0.2867	1	1	1	1
2055	benchmarking	phage	lake_phage_3300000162_____TB03JUN2009H_c000309	Unassigned	Unassigned	Unassigned	519_0	Clustered	9	VC_519_0	9	0.7208	1	0.7208	1	1	1	1
2056	benchmarking	phage	lake_phage_3300000162_____TB03JUN2009H_c000315	Unassigned	Unassigned	Unassigned		Outlier
2057	benchmarking	phage	lake_phage_3300000162_____TB03JUN2009H_c000368	Unassigned	Unassigned	Unassigned		Outlier
2058	benchmarking	phage	lake_phage_3300000162_____TB03JUN2009H_c000388	Unassigned	Unassigned	Unassigned		Outlier
2059	benchmarking	phage	lake_phage_3300000162_____TB03JUN2009H_c000393	Unassigned	Unassigned	Unassigned		Outlier
2060	benchmarking	phage	lake_phage_3300000162_____TB03JUN2009H_c000396	Unassigned	Unassigned	Unassigned	607_0	Clustered	3	VC_607_0	3	1	1	1	1	1	1	1
2061	benchmarking	phage	lake_phage_3300000162_____TB03JUN2009H_c000429	Unassigned	Unassigned	Unassigned		Outlier
2062	benchmarking	phage	lake_phage_3300000162_____TB03JUN2009H_c000443	Unassigned	Unassigned	Unassigned	639_0	Clustered	2	VC_639_0	2	0.3351	0.855578	0.2867	1	1	1	1
2063	benchmarking	phage	lake_phage_3300000176_____TB03JUN2009E_c000001	Unassigned	Unassigned	Unassigned		Outlier
2064	benchmarking	phage	lake_phage_3300000176_____TB03JUN2009E_c000003	Unassigned	Unassigned	Unassigned		Singleton
2065	benchmarking	phage	lake_phage_3300000176_____TB03JUN2009E_c000004	Unassigned	Unassigned	Unassigned		Outlier
2066	benchmarking	phage	lake_phage_3300000176_____TB03JUN2009E_c000007	Unassigned	Unassigned	Unassigned		Singleton
2067	benchmarking	phage	lake_phage_3300000176_____TB03JUN2009E_c000008	Unassigned	Unassigned	Unassigned	253_0	Clustered	2	VC_253_0	2	0.275	0.948868	0.261	1	1	1	1
2068	benchmarking	phage	lake_phage_3300000176_____TB03JUN2009E_c000009	Unassigned	Unassigned	Unassigned	253_0	Clustered	2	VC_253_0	2	0.275	0.948868	0.261	1	1	1	1
2069	benchmarking	phage	lake_phage_3300000176_____TB03JUN2009E_c000010	Unassigned	Unassigned	Unassigned	326_0	Clustered	8	VC_326_0	8	0.4696	1	0.4696	1	1	1	1
2070	benchmarking	phage	lake_phage_3300000176_____TB03JUN2009E_c000012	Unassigned	Unassigned	Unassigned	326_0	Clustered	8	VC_326_0	8	0.4696	1	0.4696	1	1	1	1
2071	benchmarking	phage	lake_phage_3300000176_____TB03JUN2009E_c000016	Unassigned	Unassigned	Unassigned	245_0	Clustered	8	VC_245_0	8	0.0548	0.999988	0.0548	1	1	1	1
2072	benchmarking	phage	lake_phage_3300000176_____TB03JUN2009E_c000018	Unassigned	Unassigned	Unassigned	326_0	Clustered	8	VC_326_0	8	0.4696	1	0.4696	1	1	1	1
2073	benchmarking	phage	lake_phage_3300000176_____TB03JUN2009E_c000032	Unassigned	Unassigned	Unassigned	327_0	Clustered	3	VC_327_0	3	0.4912	0.996606	0.4895	1	1	1	1
2074	benchmarking	phage	lake_phage_3300000176_____TB03JUN2009E_c000033	Unassigned	Unassigned	Unassigned		Outlier
2075	benchmarking	phage	lake_phage_3300000176_____TB03JUN2009E_c000034	Unassigned	Unassigned	Unassigned	521_0	Clustered	3	VC_521_0	3	0.9312	0.925543	0.8618	1	1	1	1
2076	benchmarking	phage	lake_phage_3300000176_____TB03JUN2009E_c000035	Unassigned	Unassigned	Unassigned		Outlier
2077	benchmarking	phage	lake_phage_3300000176_____TB03JUN2009E_c000037	Unassigned	Unassigned	Unassigned	128_0	Clustered	4	VC_128_0	4	0.9839	0.959319	0.9439	1	1	1	1
2078	benchmarking	phage	lake_phage_3300000176_____TB03JUN2009E_c000043	Unassigned	Unassigned	Unassigned	128_0	Clustered	4	VC_128_0	4	0.9839	0.959319	0.9439	1	1	1	1
2079	benchmarking	phage	lake_phage_3300019093_____Ga0187843_10000995	Unassigned	Unassigned	Unassigned		Singleton
2080	benchmarking	phage	lake_phage_3300019093_____Ga0187843_10001162	Unassigned	Unassigned	Unassigned	641_0	Clustered	2	VC_641_0	2	0.5068	0.879217	0.4456	1	1	1	1
2081	benchmarking	phage	lake_phage_3300019093_____Ga0187843_10001168	Unassigned	Unassigned	Unassigned		Outlier
2082	benchmarking	phage	lake_phage_3300019093_____Ga0187843_10001229	Unassigned	Unassigned	Unassigned		Outlier
2083	benchmarking	phage	lake_phage_3300019093_____Ga0187843_10001247	Unassigned	Unassigned	Unassigned	229_0	Clustered	3	VC_229_0	3	0.2368	0.991421	0.2348	1	1	1	1
2084	benchmarking	phage	lake_phage_3300019093_____Ga0187843_10001326	Unassigned	Unassigned	Unassigned		Singleton
2085	benchmarking	phage	lake_phage_3300019093_____Ga0187843_10001327	Unassigned	Unassigned	Unassigned		Singleton
2086	benchmarking	phage	lake_phage_3300019093_____Ga0187843_10001516	Unassigned	Unassigned	Unassigned		Singleton
2087	benchmarking	phage	lake_phage_3300019093_____Ga0187843_10001528	Unassigned	Unassigned	Unassigned		Outlier
2088	benchmarking	phage	lake_phage_3300019093_____Ga0187843_10001627	Unassigned	Unassigned	Unassigned		Singleton
2089	benchmarking	phage	lake_phage_3300019093_____Ga0187843_10001685	Unassigned	Unassigned	Unassigned	641_0	Clustered	2	VC_641_0	2	0.5068	0.879217	0.4456	1	1	1	1
2090	benchmarking	phage	lake_phage_3300019093_____Ga0187843_10001689	Unassigned	Unassigned	Unassigned		Outlier
2091	benchmarking	phage	lake_phage_3300019093_____Ga0187843_10001749	Unassigned	Unassigned	Unassigned		Outlier
2092	benchmarking	phage	lake_phage_3300019093_____Ga0187843_10001797	Unassigned	Unassigned	Unassigned		Singleton
2093	benchmarking	phage	lake_phage_3300019093_____Ga0187843_10001915	Unassigned	Unassigned	Unassigned	642_0	Clustered	2	VC_642_0	2	0.28	0.89435	0.2504	1	1	1	1
2094	benchmarking	phage	lake_phage_3300019093_____Ga0187843_10001927	Unassigned	Unassigned	Unassigned	252_0	Clustered	6	VC_252_0	6	0.1808	0.996836	0.1802	1	1	1	1
2095	benchmarking	phage	lake_phage_3300019093_____Ga0187843_10001934	Unassigned	Unassigned	Unassigned	370_0	Clustered	2	VC_370_0	2	0.0533	0.920527	0.049	1	1	1	1
2096	benchmarking	phage	lake_phage_3300019093_____Ga0187843_10001995	Unassigned	Unassigned	Unassigned	644_0	Clustered	2	VC_644_0	2	1	1	1	1	1	1	1
2097	benchmarking	phage	lake_phage_3300019093_____Ga0187843_10001998	Unassigned	Unassigned	Unassigned	640_0	Clustered	2	VC_640_0	2	0.4852	0.904785	0.439	1	1	1	1
2098	benchmarking	phage	lake_phage_3300019093_____Ga0187843_10002075	Unassigned	Unassigned	Unassigned	534_0	Clustered	2	VC_534_0	2	0.2298	0.729854	0.1677	1	1	1	1
2099	benchmarking	phage	lake_phage_3300019093_____Ga0187843_10002110	Unassigned	Unassigned	Unassigned		Outlier
2100	benchmarking	phage	lake_phage_3300019093_____Ga0187843_10002365	Unassigned	Unassigned	Unassigned		Singleton
2101	benchmarking	phage	lake_phage_3300019093_____Ga0187843_10002409	Unassigned	Unassigned	Unassigned		Singleton
2102	benchmarking	phage	lake_phage_3300019093_____Ga0187843_10002509	Unassigned	Unassigned	Unassigned		Singleton
2103	benchmarking	phage	lake_phage_3300019093_____Ga0187843_10002627	Unassigned	Unassigned	Unassigned	644_0	Clustered	2	VC_644_0	2	1	1	1	1	1	1	1
2104	benchmarking	phage	lake_phage_3300019093_____Ga0187843_10002658	Unassigned	Unassigned	Unassigned	640_0	Clustered	2	VC_640_0	2	0.4852	0.904785	0.439	1	1	1	1
2105	benchmarking	phage	lake_phage_3300019093_____Ga0187843_10002737	Unassigned	Unassigned	Unassigned		Singleton
2106	benchmarking	phage	lake_phage_3300019093_____Ga0187843_10002791	Unassigned	Unassigned	Unassigned		Outlier
2107	benchmarking	phage	lake_phage_3300019093_____Ga0187843_10002883	Unassigned	Unassigned	Unassigned		Singleton
2108	benchmarking	phage	lake_phage_3300019093_____Ga0187843_10002941	Unassigned	Unassigned	Unassigned		Singleton
2168	benchmarking	phage	marinenonextreme_archvir_3300010370_____Ga0129336_10002264	Unassigned	Unassigned	Unassigned	547_0	Clustered	3	VC_547_0	3	1	1	1	1	1	1	0.6667
2170	benchmarking	phage	marinenonextreme_archvir_3300018428_____Ga0181568_10004815	Unassigned	Unassigned	Unassigned	547_0	Clustered	3	VC_547_0	3	1	1	1	1	1	1	0.6667
2795	benchmarking	phage	oceanic_phage_3300009071_____Ga0115566_10000065	Unassigned	Unassigned	Unassigned		Outlier
2796	benchmarking	phage	oceanic_phage_3300009071_____Ga0115566_10000114	Unassigned	Unassigned	Unassigned	241_0	Clustered	7	VC_241_0	7	0.4134	1	0.4134	1	1	1	1
2797	benchmarking	phage	oceanic_phage_3300009071_____Ga0115566_10000153	Unassigned	Unassigned	Unassigned	519_0	Clustered	9	VC_519_0	9	0.7208	1	0.7208	1	1	1	1
2798	benchmarking	phage	oceanic_phage_3300009071_____Ga0115566_10000154	Unassigned	Unassigned	Unassigned	519_0	Clustered	9	VC_519_0	9	0.7208	1	0.7208	1	1	1	1
2799	benchmarking	phage	oceanic_phage_3300009071_____Ga0115566_10000156	Unassigned	Unassigned	Unassigned		Outlier
2800	benchmarking	phage	oceanic_phage_3300009071_____Ga0115566_10000170	Unassigned	Unassigned	Unassigned	267_0	Clustered	5	VC_267_0	5	0.594	0.999807	0.5939	1	1	1	1
2801	benchmarking	phage	oceanic_phage_3300009071_____Ga0115566_10000243	Unassigned	Unassigned	Unassigned	326_0	Clustered	8	VC_326_0	8	0.4696	1	0.4696	1	1	1	1
2802	benchmarking	phage	oceanic_phage_3300009071_____Ga0115566_10000251	Unassigned	Unassigned	Unassigned	267_0	Clustered	5	VC_267_0	5	0.594	0.999807	0.5939	1	1	1	1
2803	benchmarking	phage	oceanic_phage_3300009071_____Ga0115566_10000263	Unassigned	Unassigned	Unassigned	386_1	Clustered	4	VC_386_1	4	0.1227	0.999921	0.1227	1	1	1	1
2804	benchmarking	phage	oceanic_phage_3300009071_____Ga0115566_10000273	Unassigned	Unassigned	Unassigned	386_1	Clustered	4	VC_386_1	4	0.1227	0.999921	0.1227	1	1	1	1
2805	benchmarking	phage	oceanic_phage_3300009071_____Ga0115566_10000294	Unassigned	Unassigned	Unassigned		Outlier
2806	benchmarking	phage	oceanic_phage_3300009071_____Ga0115566_10000305	Unassigned	Unassigned	Unassigned	388_0	Clustered	2	VC_388_0	2	0.056	0.948892	0.0532	1	1	1	1
2807	benchmarking	phage	oceanic_phage_3300009071_____Ga0115566_10000317	Unassigned	Unassigned	Unassigned	535_0	Clustered	3	VC_535_0	3	1	1	1	1	1	1	1
2808	benchmarking	phage	oceanic_phage_3300009071_____Ga0115566_10000331	Unassigned	Unassigned	Unassigned		Outlier
2809	benchmarking	phage	oceanic_phage_3300009071_____Ga0115566_10000349	Unassigned	Unassigned	Unassigned	337_0	Clustered	2	VC_337_0	2	0.1445	0.94763	0.137	1	1	1	1
2810	benchmarking	phage	oceanic_phage_3300009071_____Ga0115566_10000356	Unassigned	Unassigned	Unassigned		Singleton
2811	benchmarking	phage	oceanic_phage_3300009071_____Ga0115566_10000387	Unassigned	Unassigned	Unassigned		Outlier
2812	benchmarking	phage	oceanic_phage_3300009071_____Ga0115566_10000414	Unassigned	Unassigned	Unassigned		Outlier
2813	benchmarking	phage	oceanic_phage_3300009071_____Ga0115566_10000474	Unassigned	Unassigned	Unassigned		Singleton
2814	benchmarking	phage	oceanic_phage_3300009071_____Ga0115566_10000505	Unassigned	Unassigned	Unassigned	489_0	Clustered	3	VC_489_0	3	0.682	0.990548	0.6756	1	1	1	1
2815	benchmarking	phage	oceanic_phage_3300009071_____Ga0115566_10000557	Unassigned	Unassigned	Unassigned	334_0	Clustered	15	VC_334_0	15	0.3035	0.640432	0.1944	1	1	1	1
2816	benchmarking	phage	oceanic_phage_3300009071_____Ga0115566_10000571	Unassigned	Unassigned	Unassigned		Outlier
2817	benchmarking	phage	oceanic_phage_3300009071_____Ga0115566_10000579	Unassigned	Unassigned	Unassigned		Outlier
2818	benchmarking	phage	oceanic_phage_3300009071_____Ga0115566_10000591	Unassigned	Unassigned	Unassigned	386_1	Clustered	4	VC_386_1	4	0.1227	0.999921	0.1227	1	1	1	1
2819	benchmarking	phage	oceanic_phage_3300009071_____Ga0115566_10000594	Unassigned	Unassigned	Unassigned		Singleton
2820	benchmarking	phage	oceanic_phage_3300009071_____Ga0115566_10000602	Unassigned	Unassigned	Unassigned	335_0	Clustered	8	VC_335_0	8	0.1525	0.999748	0.1525	1	1	1	1
2821	benchmarking	phage	oceanic_phage_3300009071_____Ga0115566_10000639	Unassigned	Unassigned	Unassigned		Outlier
2822	benchmarking	phage	oceanic_phage_3300009071_____Ga0115566_10000656	Unassigned	Unassigned	Unassigned	527_0	Clustered	5	VC_527_0	5	0.5282	1	0.5282	1	1	1	1
2823	benchmarking	phage	oceanic_phage_3300009071_____Ga0115566_10000677	Unassigned	Unassigned	Unassigned		Outlier
2824	benchmarking	phage	oceanic_phage_3300009071_____Ga0115566_10000698	Unassigned	Unassigned	Unassigned	241_0	Clustered	7	VC_241_0	7	0.4134	1	0.4134	1	1	1	1
2825	benchmarking	phage	oceanic_phage_3300009071_____Ga0115566_10000729	Unassigned	Unassigned	Unassigned	245_0	Clustered	8	VC_245_0	8	0.0548	0.999988	0.0548	1	1	1	1
2826	benchmarking	phage	oceanic_phage_3300009071_____Ga0115566_10000735	Unassigned	Unassigned	Unassigned		Singleton
2827	benchmarking	phage	oceanic_phage_3300009071_____Ga0115566_10000737	Unassigned	Unassigned	Unassigned		Singleton
2828	benchmarking	phage	oceanic_phage_3300009071_____Ga0115566_10000783	Unassigned	Unassigned	Unassigned	196_0	Clustered	13	VC_196_0	13	0.584	0.945266	0.5521	1	1	1	1
2829	benchmarking	phage	oceanic_phage_3300009071_____Ga0115566_10000787	Unassigned	Unassigned	Unassigned		Outlier
2830	benchmarking	phage	oceanic_phage_3300009071_____Ga0115566_10000832	Unassigned	Unassigned	Unassigned		Outlier
2831	benchmarking	phage	oceanic_phage_3300009071_____Ga0115566_10000837	Unassigned	Unassigned	Unassigned	335_0	Clustered	8	VC_335_0	8	0.1525	0.999748	0.1525	1	1	1	1
2832	benchmarking	phage	oceanic_phage_3300009071_____Ga0115566_10000841	Unassigned	Unassigned	Unassigned	119_0	Clustered	5	VC_119_0	5	0.6137	0.611593	0.3753	1	1	1	1
2833	benchmarking	phage	oceanic_phage_3300009071_____Ga0115566_10000862	Unassigned	Unassigned	Unassigned		Outlier
2834	benchmarking	phage	oceanic_phage_3300009071_____Ga0115566_10000867	Unassigned	Unassigned	Unassigned	333_0	Clustered	2	VC_333_0	2	0.4593	0.855578	0.393	1	1	1	1
2835	benchmarking	phage	oceanic_phage_3300009071_____Ga0115566_10000919	Unassigned	Unassigned	Unassigned		Singleton
2836	benchmarking	phage	oceanic_phage_3300009071_____Ga0115566_10000925	Unassigned	Unassigned	Unassigned		Outlier
2837	benchmarking	phage	oceanic_phage_3300009071_____Ga0115566_10000933	Unassigned	Unassigned	Unassigned	251_0	Clustered	4	VC_251_0	4	0.091	0.999849	0.091	1	1	1	1
2838	benchmarking	phage	oceanic_phage_3300009071_____Ga0115566_10000959	Unassigned	Unassigned	Unassigned	241_0	Clustered	7	VC_241_0	7	0.4134	1	0.4134	1	1	1	1
2839	benchmarking	phage	oceanic_phage_3300009071_____Ga0115566_10000961	Unassigned	Unassigned	Unassigned	327_0	Clustered	3	VC_327_0	3	0.4912	0.996606	0.4895	1	1	1	1
2840	benchmarking	phage	oceanic_phage_3300009071_____Ga0115566_10000990	Unassigned	Unassigned	Unassigned		Outlier
2841	benchmarking	phage	oceanic_phage_3300009071_____Ga0115566_10001012	Unassigned	Unassigned	Unassigned		Singleton
2842	benchmarking	phage	oceanic_phage_3300009071_____Ga0115566_10001050	Unassigned	Unassigned	Unassigned	335_0	Clustered	8	VC_335_0	8	0.1525	0.999748	0.1525	1	1	1	1
2843	benchmarking	phage	oceanic_phage_3300009071_____Ga0115566_10001068	Unassigned	Unassigned	Unassigned	247_0	Clustered	2	VC_247_0	2	0.0149	0.908365	0.0136	1	1	1	1
2844	benchmarking	phage	oceanic_phage_3300009071_____Ga0115566_10001071	Unassigned	Unassigned	Unassigned		Outlier
2845	benchmarking	phage	oceanic_phage_3300009071_____Ga0115566_10001084	Unassigned	Unassigned	Unassigned		Outlier
2846	benchmarking	phage	oceanic_phage_3300009071_____Ga0115566_10001089	Unassigned	Unassigned	Unassigned		Outlier
2847	benchmarking	phage	oceanic_phage_3300009071_____Ga0115566_10001103	Unassigned	Unassigned	Unassigned	335_0	Clustered	8	VC_335_0	8	0.1525	0.999748	0.1525	1	1	1	1
2848	benchmarking	phage	oceanic_phage_3300009071_____Ga0115566_10001207	Unassigned	Unassigned	Unassigned		Outlier
2849	benchmarking	phage	oceanic_phage_3300009071_____Ga0115566_10001229	Unassigned	Unassigned	Unassigned		Singleton
2850	benchmarking	phage	oceanic_phage_3300009071_____Ga0115566_10001230	Unassigned	Unassigned	Unassigned		Singleton
2851	benchmarking	phage	oceanic_phage_3300009071_____Ga0115566_10001234	Unassigned	Unassigned	Unassigned	251_0	Clustered	4	VC_251_0	4	0.091	0.999849	0.091	1	1	1	1
2852	benchmarking	phage	oceanic_phage_3300009071_____Ga0115566_10001283	Unassigned	Unassigned	Unassigned	480_0	Clustered	6	VC_480_0	6	0.6577	1	0.6577	1	1	1	1
2853	benchmarking	phage	oceanic_phage_3300009071_____Ga0115566_10001324	Unassigned	Unassigned	Unassigned		Singleton
2854	benchmarking	phage	oceanic_phage_3300009071_____Ga0115566_10001378	Unassigned	Unassigned	Unassigned		Outlier
2855	benchmarking	phage	oceanic_phage_3300009071_____Ga0115566_10001469	Unassigned	Unassigned	Unassigned		Outlier
2856	benchmarking	phage	oceanic_phage_3300009071_____Ga0115566_10001474	Unassigned	Unassigned	Unassigned	527_0	Clustered	5	VC_527_0	5	0.5282	1	0.5282	1	1	1	1
2857	benchmarking	phage	oceanic_phage_3300009071_____Ga0115566_10001480	Unassigned	Unassigned	Unassigned	245_0	Clustered	8	VC_245_0	8	0.0548	0.999988	0.0548	1	1	1	1
2858	benchmarking	phage	oceanic_phage_3300009071_____Ga0115566_10001489	Unassigned	Unassigned	Unassigned	335_0	Clustered	8	VC_335_0	8	0.1525	0.999748	0.1525	1	1	1	1
2859	benchmarking	phage	oceanic_phage_3300009071_____Ga0115566_10001506	Unassigned	Unassigned	Unassigned	624_0	Clustered	3	VC_624_0	3	1	1	1	1	1	1	1
2860	benchmarking	phage	oceanic_phage_3300009071_____Ga0115566_10001554	Unassigned	Unassigned	Unassigned		Outlier
2861	benchmarking	phage	oceanic_phage_3300009071_____Ga0115566_10001570	Unassigned	Unassigned	Unassigned		Outlier
2862	benchmarking	phage	oceanic_phage_3300009071_____Ga0115566_10001584	Unassigned	Unassigned	Unassigned		Singleton
2863	benchmarking	phage	oceanic_phage_3300009071_____Ga0115566_10001625	Unassigned	Unassigned	Unassigned		Outlier
2864	benchmarking	phage	oceanic_phage_3300009071_____Ga0115566_10001634	Unassigned	Unassigned	Unassigned	251_0	Clustered	4	VC_251_0	4	0.091	0.999849	0.091	1	1	1	1
2865	benchmarking	phage	oceanic_phage_3300009071_____Ga0115566_10001635	Unassigned	Unassigned	Unassigned	326_0	Clustered	8	VC_326_0	8	0.4696	1	0.4696	1	1	1	1
2866	benchmarking	phage	oceanic_phage_3300009071_____Ga0115566_10001644	Unassigned	Unassigned	Unassigned		Singleton
2867	benchmarking	phage	oceanic_phage_3300009071_____Ga0115566_10001653	Unassigned	Unassigned	Unassigned	334_0	Clustered	15	VC_334_0	15	0.3035	0.640432	0.1944	1	1	1	1
2868	benchmarking	phage	oceanic_phage_3300009071_____Ga0115566_10001659	Unassigned	Unassigned	Unassigned		Singleton
2869	benchmarking	phage	oceanic_phage_3300009071_____Ga0115566_10001669	Unassigned	Unassigned	Unassigned		Outlier
2870	benchmarking	phage	oceanic_phage_3300009071_____Ga0115566_10001731	Unassigned	Unassigned	Unassigned	333_0	Clustered	2	VC_333_0	2	0.4593	0.855578	0.393	1	1	1	1
2871	benchmarking	phage	oceanic_phage_3300009071_____Ga0115566_10001736	Unassigned	Unassigned	Unassigned		Outlier
2872	benchmarking	phage	oceanic_phage_3300009071_____Ga0115566_10001761	Unassigned	Unassigned	Unassigned	259_0	Clustered	2	VC_259_0	2	0.2829	0.94178	0.2664	1	1	1	1
2873	benchmarking	phage	oceanic_phage_3300009071_____Ga0115566_10001770	Unassigned	Unassigned	Unassigned		Outlier
2874	benchmarking	phage	oceanic_phage_3300009071_____Ga0115566_10001794	Unassigned	Unassigned	Unassigned	252_0	Clustered	6	VC_252_0	6	0.1808	0.996836	0.1802	1	1	1	1
2875	benchmarking	phage	oceanic_phage_3300009071_____Ga0115566_10001802	Unassigned	Unassigned	Unassigned	535_0	Clustered	3	VC_535_0	3	1	1	1	1	1	1	1
2876	benchmarking	phage	oceanic_phage_3300009071_____Ga0115566_10001809	Unassigned	Unassigned	Unassigned		Singleton
2877	benchmarking	phage	oceanic_phage_3300009071_____Ga0115566_10001823	Unassigned	Unassigned	Unassigned		Outlier
2878	benchmarking	phage	oceanic_phage_3300009071_____Ga0115566_10001897	Unassigned	Unassigned	Unassigned	501_0	Clustered	5	VC_501_0	5	0.2215	0.616455	0.1366	1	1	1	1
2879	benchmarking	phage	oceanic_phage_3300009071_____Ga0115566_10001953	Unassigned	Unassigned	Unassigned	337_0	Clustered	2	VC_337_0	2	0.1445	0.94763	0.137	1	1	1	1
2880	benchmarking	phage	oceanic_phage_3300009071_____Ga0115566_10001960	Unassigned	Unassigned	Unassigned		Outlier
2881	benchmarking	phage	oceanic_phage_3300009071_____Ga0115566_10001985	Unassigned	Unassigned	Unassigned	334_0	Clustered	15	VC_334_0	15	0.3035	0.640432	0.1944	1	1	1	1
2882	benchmarking	phage	oceanic_phage_3300009071_____Ga0115566_10001998	Unassigned	Unassigned	Unassigned	196_0	Clustered	13	VC_196_0	13	0.584	0.945266	0.5521	1	1	1	1
2883	benchmarking	phage	oceanic_phage_3300009071_____Ga0115566_10002008	Unassigned	Unassigned	Unassigned	388_0	Clustered	2	VC_388_0	2	0.056	0.948892	0.0532	1	1	1	1
2884	benchmarking	phage	oceanic_phage_3300009071_____Ga0115566_10002031	Unassigned	Unassigned	Unassigned		Singleton
2885	benchmarking	phage	oceanic_phage_3300009071_____Ga0115566_10002064	Unassigned	Unassigned	Unassigned	522_0	Clustered	2	VC_522_0	2	1	1	1	1	1	1	1
2886	benchmarking	phage	oceanic_phage_3300009071_____Ga0115566_10002069	Unassigned	Unassigned	Unassigned		Outlier
2887	benchmarking	phage	oceanic_phage_3300009071_____Ga0115566_10002094	Unassigned	Unassigned	Unassigned	241_0	Clustered	7	VC_241_0	7	0.4134	1	0.4134	1	1	1	1
2888	benchmarking	phage	oceanic_phage_3300009071_____Ga0115566_10002116	Unassigned	Unassigned	Unassigned		Singleton
2889	benchmarking	phage	oceanic_phage_3300009071_____Ga0115566_10002119	Unassigned	Unassigned	Unassigned		Outlier
2890	benchmarking	phage	oceanic_phage_3300009071_____Ga0115566_10002181	Unassigned	Unassigned	Unassigned		Outlier
2891	benchmarking	phage	oceanic_phage_3300009071_____Ga0115566_10002203	Unassigned	Unassigned	Unassigned	579_0	Clustered	3	VC_579_0	3	0.72	0.904785	0.6514	1	1	1	1
2892	benchmarking	phage	oceanic_phage_3300009071_____Ga0115566_10002206	Unassigned	Unassigned	Unassigned		Singleton
2893	benchmarking	phage	oceanic_phage_3300009071_____Ga0115566_10002207	Unassigned	Unassigned	Unassigned		Outlier
2894	benchmarking	phage	oceanic_phage_3300009071_____Ga0115566_10002211	Unassigned	Unassigned	Unassigned	642_0	Clustered	2	VC_642_0	2	0.28	0.89435	0.2504	1	1	1	1
2895	benchmarking	phage	oceanic_phage_3300013231_____Ga0116832_1000002	Unassigned	Unassigned	Unassigned	519_0	Clustered	9	VC_519_0	9	0.7208	1	0.7208	1	1	1	1
2896	benchmarking	phage	oceanic_phage_3300013231_____Ga0116832_1000003	Unassigned	Unassigned	Unassigned	245_0	Clustered	8	VC_245_0	8	0.0548	0.999988	0.0548	1	1	1	1
2897	benchmarking	phage	oceanic_phage_3300013231_____Ga0116832_1000004	Unassigned	Unassigned	Unassigned	501_0	Clustered	5	VC_501_0	5	0.2215	0.616455	0.1366	1	1	1	1
2898	benchmarking	phage	oceanic_phage_3300013231_____Ga0116832_1000006	Unassigned	Unassigned	Unassigned		Outlier
2899	benchmarking	phage	oceanic_phage_3300013231_____Ga0116832_1000011	Unassigned	Unassigned	Unassigned		Outlier
2900	benchmarking	phage	oceanic_phage_3300013231_____Ga0116832_1000018	Unassigned	Unassigned	Unassigned		Outlier
2901	benchmarking	phage	oceanic_phage_3300013231_____Ga0116832_1000023	Unassigned	Unassigned	Unassigned	241_0	Clustered	7	VC_241_0	7	0.4134	1	0.4134	1	1	1	1
2902	benchmarking	phage	oceanic_phage_3300013231_____Ga0116832_1000025	Unassigned	Unassigned	Unassigned	485_0	Clustered	2	VC_485_0	2	0.6188	0.896402	0.5547	1	1	1	1
2903	benchmarking	phage	oceanic_phage_3300013252_____Ga0116817_1000004	Unassigned	Unassigned	Unassigned	330_0	Clustered	21	VC_330_0	21	0.8789	1	0.8789	1	1	1	1
2904	benchmarking	phage	oceanic_phage_3300013252_____Ga0116817_1000018	Unassigned	Unassigned	Unassigned		Outlier
2905	benchmarking	phage	oceanic_phage_3300013253_____Ga0116813_1000027	Unassigned	Unassigned	Unassigned	245_0	Clustered	8	VC_245_0	8	0.0548	0.999988	0.0548	1	1	1	1
2906	benchmarking	phage	oceanic_phage_3300013253_____Ga0116813_1000062	Unassigned	Unassigned	Unassigned		Outlier
2907	benchmarking	phage	oceanic_phage_3300013253_____Ga0116813_1000063	Unassigned	Unassigned	Unassigned	634_0	Clustered	6	VC_634_0	6	0.6407	0.980911	0.6285	1	1	1	1
2908	benchmarking	phage	oceanic_phage_3300013253_____Ga0116813_1000074	Unassigned	Unassigned	Unassigned	534_0	Clustered	2	VC_534_0	2	0.2298	0.729854	0.1677	1	1	1	1
2909	benchmarking	phage	oceanic_phage_3300013253_____Ga0116813_1000082	Unassigned	Unassigned	Unassigned	241_0	Clustered	7	VC_241_0	7	0.4134	1	0.4134	1	1	1	1
2910	benchmarking	phage	oceanic_phage_3300013253_____Ga0116813_1000117	Unassigned	Unassigned	Unassigned		Outlier
2911	benchmarking	phage	oceanic_phage_3300013253_____Ga0116813_1000131	Unassigned	Unassigned	Unassigned		Outlier
2912	benchmarking	phage	oceanic_phage_3300013253_____Ga0116813_1000132	Unassigned	Unassigned	Unassigned		Outlier
2913	benchmarking	phage	oceanic_phage_3300013253_____Ga0116813_1000164	Unassigned	Unassigned	Unassigned	231_0	Clustered	4	VC_231_0	4	0.8175	0.952654	0.7788	1	1	1	1
2914	benchmarking	phage	oceanic_phage_3300013253_____Ga0116813_1000167	Unassigned	Unassigned	Unassigned	330_0	Clustered	21	VC_330_0	21	0.8789	1	0.8789	1	1	1	1
2915	benchmarking	phage	oceanic_phage_3300013253_____Ga0116813_1000178	Unassigned	Unassigned	Unassigned		Outlier
2916	benchmarking	phage	oceanic_phage_3300013253_____Ga0116813_1000192	Unassigned	Unassigned	Unassigned	339_0	Clustered	2	VC_339_0	2	0.0388	0.681846	0.0264	1	1	1	1
2917	benchmarking	phage	oceanic_phage_3300013253_____Ga0116813_1000208	Unassigned	Unassigned	Unassigned		Outlier
2918	benchmarking	phage	oceanic_phage_3300013253_____Ga0116813_1000213	Unassigned	Unassigned	Unassigned		Outlier
2919	benchmarking	phage	oceanic_phage_3300013253_____Ga0116813_1000220	Unassigned	Unassigned	Unassigned		Outlier
2920	benchmarking	phage	oceanic_phage_3300013253_____Ga0116813_1000256	Unassigned	Unassigned	Unassigned	339_0	Clustered	2	VC_339_0	2	0.0388	0.681846	0.0264	1	1	1	1
2921	benchmarking	phage	oceanic_phage_3300013253_____Ga0116813_1000262	Unassigned	Unassigned	Unassigned		Outlier
2922	benchmarking	phage	oceanic_phage_3300013253_____Ga0116813_1000275	Unassigned	Unassigned	Unassigned		Outlier
2923	benchmarking	phage	oceanic_phage_3300013253_____Ga0116813_1000324	Unassigned	Unassigned	Unassigned	485_0	Clustered	2	VC_485_0	2	0.6188	0.896402	0.5547	1	1	1	1
2924	benchmarking	phage	oceanic_phage_3300013253_____Ga0116813_1000339	Unassigned	Unassigned	Unassigned		Outlier
2925	benchmarking	phage	oceanic_phage_3300013253_____Ga0116813_1000341	Unassigned	Unassigned	Unassigned		Singleton
2926	benchmarking	phage	oceanic_phage_3300013722_____Ga0116824_100001	Unassigned	Unassigned	Unassigned	245_0	Clustered	8	VC_245_0	8	0.0548	0.999988	0.0548	1	1	1	1
2927	benchmarking	phage	oceanic_phage_3300013722_____Ga0116824_100002	Unassigned	Unassigned	Unassigned	241_0	Clustered	7	VC_241_0	7	0.4134	1	0.4134	1	1	1	1
2928	benchmarking	phage	oceanic_phage_3300014030_____Ga0116816_1000005	Unassigned	Unassigned	Unassigned		Outlier
2929	benchmarking	phage	oceanic_phage_3300014030_____Ga0116816_1000017	Unassigned	Unassigned	Unassigned		Outlier
2930	benchmarking	phage	oceanic_phage_3300014030_____Ga0116816_1000024	Unassigned	Unassigned	Unassigned		Outlier
2931	benchmarking	phage	oceanic_phage_3300014030_____Ga0116816_1000031	Unassigned	Unassigned	Unassigned		Outlier
2932	benchmarking	phage	oceanic_phage_3300014030_____Ga0116816_1000034	Unassigned	Unassigned	Unassigned		Singleton
2933	benchmarking	phage	oceanic_phage_3300014030_____Ga0116816_1000040	Unassigned	Unassigned	Unassigned		Outlier
2934	benchmarking	phage	oceanic_phage_3300014030_____Ga0116816_1000041	Unassigned	Unassigned	Unassigned	247_0	Clustered	2	VC_247_0	2	0.0149	0.908365	0.0136	1	1	1	1
2935	benchmarking	phage	oceanic_phage_3300014030_____Ga0116816_1000074	Unassigned	Unassigned	Unassigned	335_0	Clustered	8	VC_335_0	8	0.1525	0.999748	0.1525	1	1	1	1
2936	benchmarking	phage	oceanic_phage_3300014030_____Ga0116816_1000087	Unassigned	Unassigned	Unassigned		Singleton
2937	benchmarking	phage	oceanic_phage_3300014030_____Ga0116816_1000088	Unassigned	Unassigned	Unassigned		Outlier
3372	benchmarking	phage	salinealkaline_phage_2084038011_____ADL24m1u_contig00109	Unassigned	Unassigned	Unassigned	73_0	Clustered	3	VC_73_0	3	0.3766	0.998146	0.3759	1	1	1	1
3373	benchmarking	phage	salinealkaline_phage_2084038011_____ADL24m1u_contig00118	Unassigned	Unassigned	Unassigned		Outlier
3374	benchmarking	phage	salinealkaline_phage_2084038019_____ADL5mRS1u_contig00047	Unassigned	Unassigned	Unassigned	635_0	Clustered	3	VC_635_0	3	0.9237	0.959572	0.8864	1	1	1	1
3375	benchmarking	phage	salinealkaline_phage_2084038019_____ADL5mRS1u_contig00118	Unassigned	Unassigned	Unassigned	97_0	Clustered	4	VC_97_0	4	0.3567	0.999762	0.3566	1	1	1	1
3376	benchmarking	phage	salinealkaline_phage_2084038019_____ADL5mRS1u_contig00125	Unassigned	Unassigned	Unassigned	635_0	Clustered	3	VC_635_0	3	0.9237	0.959572	0.8864	1	1	1	1
3377	benchmarking	phage	salinealkaline_phage_2100351014_____ADL13m1u_contig00084__length_14660___numreads_2027	Unassigned	Unassigned	Unassigned	97_0	Clustered	4	VC_97_0	4	0.3567	0.999762	0.3566	1	1	1	1
3378	benchmarking	phage	salinealkaline_phage_2100351014_____ADL13m1u_contig00085__length_14556___numreads_858	Unassigned	Unassigned	Unassigned	73_0	Clustered	3	VC_73_0	3	0.3766	0.998146	0.3759	1	1	1	1
3379	benchmarking	phage	salinealkaline_phage_2100351014_____ADL13m1u_contig00104__length_12500___numreads_462	Unassigned	Unassigned	Unassigned	652_0	Clustered	2	VC_652_0	2	1	1	1	1	1	1	1
3384	benchmarking	phage	salinealkaline_phage_2140918017_____Contig_5709	Unassigned	Unassigned	Unassigned		Singleton
3385	benchmarking	phage	salinealkaline_phage_2140918017_____Contig_8470	Unassigned	Unassigned	Unassigned	635_0	Clustered	3	VC_635_0	3	0.9237	0.959572	0.8864	1	1	1	1
3386	benchmarking	phage	salinealkaline_phage_2140918027_____contig00259	Unassigned	Unassigned	Unassigned	73_0	Clustered	3	VC_73_0	3	0.3766	0.998146	0.3759	1	1	1	1
3387	benchmarking	phage	salinealkaline_phage_2140918027_____contig00336	Unassigned	Unassigned	Unassigned	98_0	Clustered	2	VC_98_0	2	0.4848	0.896402	0.4346	1	1	1	1
3388	benchmarking	phage	salinealkaline_phage_2140918027_____contig00381	Unassigned	Unassigned	Unassigned		Outlier
3389	benchmarking	phage	salinealkaline_phage_2140918027_____contig00384	Unassigned	Unassigned	Unassigned	653_0	Clustered	2	VC_653_0	2	1	1	1	1	1	1	1
3390	benchmarking	phage	salinealkaline_phage_2140918027_____contig00407	Unassigned	Unassigned	Unassigned	66_0	Clustered	3	VC_66_0	3	0.2546	0.997902	0.2541	1	1	1	1
3391	benchmarking	phage	salinealkaline_phage_2140918027_____contig00441	Unassigned	Unassigned	Unassigned	653_0	Clustered	2	VC_653_0	2	1	1	1	1	1	1	1
3392	benchmarking	phage	salinealkaline_phage_2140918027_____contig00463	Unassigned	Unassigned	Unassigned	652_0	Clustered	2	VC_652_0	2	1	1	1	1	1	1	1
3393	benchmarking	phage	salinealkaline_phage_3300000353_____ElkS_mat_MD6ADRAFT_1000012	Unassigned	Unassigned	Unassigned		Outlier
3394	benchmarking	phage	salinealkaline_phage_3300000353_____ElkS_mat_MD6ADRAFT_1000032	Unassigned	Unassigned	Unassigned		Outlier
3395	benchmarking	phage	salinealkaline_phage_3300000353_____ElkS_mat_MD6ADRAFT_1000098	Unassigned	Unassigned	Unassigned	591_0	Clustered	2	VC_591_0	2	0.2445	0.5	0.1223	1	1	1	1
3396	benchmarking	phage	salinealkaline_phage_3300000353_____ElkS_mat_MD6ADRAFT_1000111	Unassigned	Unassigned	Unassigned	654_0	Clustered	2	VC_654_0	2	1	1	1	1	1	1	1
3397	benchmarking	phage	salinealkaline_phage_3300000353_____ElkS_mat_MD6ADRAFT_1000133	Unassigned	Unassigned	Unassigned		Outlier
3398	benchmarking	phage	salinealkaline_phage_3300000353_____ElkS_mat_MD6ADRAFT_1000146	Unassigned	Unassigned	Unassigned		Singleton
3399	benchmarking	phage	salinealkaline_phage_3300000353_____ElkS_mat_MD6ADRAFT_1000148	Unassigned	Unassigned	Unassigned		Singleton
3400	benchmarking	phage	salinealkaline_phage_3300000353_____ElkS_mat_MD6ADRAFT_1000265	Unassigned	Unassigned	Unassigned	570_0	Clustered	2	VC_570_0	2	0.6011	0.89435	0.5376	1	1	1	1
3401	benchmarking	phage	salinealkaline_phage_3300000353_____ElkS_mat_MD6ADRAFT_1000455	Unassigned	Unassigned	Unassigned	590_0	Clustered	2	VC_590_0	2	0.7986	0.814453	0.6504	1	1	1	1
3402	benchmarking	phage	salinealkaline_phage_3300000354_____ElkS_mat_CD6ADRAFT_1000007	Unassigned	Unassigned	Unassigned	654_0	Clustered	2	VC_654_0	2	1	1	1	1	1	1	1
3403	benchmarking	phage	salinealkaline_phage_3300000405_____LV_Brine_h2_0102DRAFT_1000012	Unassigned	Unassigned	Unassigned	527_0	Clustered	5	VC_527_0	5	0.5282	1	0.5282	1	1	1	1
3404	benchmarking	phage	salinealkaline_phage_3300000405_____LV_Brine_h2_0102DRAFT_1000013	Unassigned	Unassigned	Unassigned	478_0	Clustered	2	VC_478_0	2	0.3148	0.5	0.1574	1	1	1	1
3405	benchmarking	phage	salinealkaline_phage_3300000405_____LV_Brine_h2_0102DRAFT_1000026	Unassigned	Unassigned	Unassigned	519_0	Clustered	9	VC_519_0	9	0.7208	1	0.7208	1	1	1	1
3406	benchmarking	phage	salinealkaline_phage_3300000405_____LV_Brine_h2_0102DRAFT_1000027	Unassigned	Unassigned	Unassigned		Outlier
3407	benchmarking	phage	salinealkaline_phage_3300000405_____LV_Brine_h2_0102DRAFT_1000028	Unassigned	Unassigned	Unassigned		Outlier
3408	benchmarking	phage	salinealkaline_phage_3300000405_____LV_Brine_h2_0102DRAFT_1000030	Unassigned	Unassigned	Unassigned	174_0	Clustered	2	VC_174_0	2	0.219	0.773373	0.1693	1	1	1	1
3409	benchmarking	phage	salinealkaline_phage_3300000405_____LV_Brine_h2_0102DRAFT_1000042	Unassigned	Unassigned	Unassigned		Outlier
3410	benchmarking	phage	salinealkaline_phage_3300000405_____LV_Brine_h2_0102DRAFT_1000044	Unassigned	Unassigned	Unassigned	125_0	Clustered	3	VC_125_0	3	0.2403	0.968796	0.2328	1	1	1	1
3411	benchmarking	phage	salinealkaline_phage_3300000405_____LV_Brine_h2_0102DRAFT_1000046	Unassigned	Unassigned	Unassigned	174_0	Clustered	2	VC_174_0	2	0.219	0.773373	0.1693	1	1	1	1
3412	benchmarking	phage	salinealkaline_phage_3300000405_____LV_Brine_h2_0102DRAFT_1000057	Unassigned	Unassigned	Unassigned		Singleton
3413	benchmarking	phage	salinealkaline_phage_3300000405_____LV_Brine_h2_0102DRAFT_1000058	Unassigned	Unassigned	Unassigned	125_0	Clustered	3	VC_125_0	3	0.2403	0.968796	0.2328	1	1	1	1
3414	benchmarking	phage	salinealkaline_phage_3300001446_____JGI20130J15133_1000238	Unassigned	Unassigned	Unassigned		Singleton
3415	benchmarking	phage	salinealkaline_phage_3300001446_____JGI20130J15133_1000392	Unassigned	Unassigned	Unassigned	655_0	Clustered	2	VC_655_0	2	1	1	1	1	1	1	1
3416	benchmarking	phage	salinealkaline_phage_3300001446_____JGI20130J15133_1000453	Unassigned	Unassigned	Unassigned	656_0	Clustered	2	VC_656_0	2	0.9366	0.729854	0.6836	1	1	1	1
3417	benchmarking	phage	salinealkaline_phage_3300001446_____JGI20130J15133_1000497	Unassigned	Unassigned	Unassigned		Outlier
3418	benchmarking	phage	salinealkaline_phage_3300001446_____JGI20130J15133_1000528	Unassigned	Unassigned	Unassigned	658_0	Clustered	2	VC_658_0	2	1	1	1	1	1	1	1
3419	benchmarking	phage	salinealkaline_phage_3300001446_____JGI20130J15133_1000740	Unassigned	Unassigned	Unassigned	606_0	Clustered	3	VC_606_0	3	0.6742	0.983956	0.6634	1	1	1	1
3420	benchmarking	phage	salinealkaline_phage_3300001446_____JGI20130J15133_1001027	Unassigned	Unassigned	Unassigned	630_0	Clustered	2	VC_630_0	2	0.4128	0.922636	0.3809	1	1	1	1
3421	benchmarking	phage	salinealkaline_phage_3300001446_____JGI20130J15133_1001037	Unassigned	Unassigned	Unassigned	660_0	Clustered	2	VC_660_0	2	1	1	1	1	1	1	1
3422	benchmarking	phage	salinealkaline_phage_3300001446_____JGI20130J15133_1001087	Unassigned	Unassigned	Unassigned	605_0	Clustered	3	VC_605_0	3	0.8459	0.963181	0.8148	1	1	1	1
3423	benchmarking	phage	salinealkaline_phage_3300001446_____JGI20130J15133_1001318	Unassigned	Unassigned	Unassigned	657_0	Clustered	2	VC_657_0	2	0.6978	0.729854	0.5093	1	1	1	1
3424	benchmarking	phage	salinealkaline_phage_3300001446_____JGI20130J15133_1001405	Unassigned	Unassigned	Unassigned	606_0	Clustered	3	VC_606_0	3	0.6742	0.983956	0.6634	1	1	1	1
3425	benchmarking	phage	salinealkaline_phage_3300001446_____JGI20130J15133_1001473	Unassigned	Unassigned	Unassigned	659_0	Clustered	5	VC_659_0	5	0.8015	0.99856	0.8004	1	1	1	1
3426	benchmarking	phage	salinealkaline_phage_3300001446_____JGI20130J15133_1001671	Unassigned	Unassigned	Unassigned		Singleton
3427	benchmarking	phage	salinealkaline_phage_3300001446_____JGI20130J15133_1002223	Unassigned	Unassigned	Unassigned	621_0	Clustered	3	VC_621_0	3	1	1	1	1	1	1	1
3428	benchmarking	phage	salinealkaline_phage_3300001446_____JGI20130J15133_1002302	Unassigned	Unassigned	Unassigned		Outlier
3429	benchmarking	phage	salinealkaline_phage_3300001446_____JGI20130J15133_1002520	Unassigned	Unassigned	Unassigned	659_0	Clustered	5	VC_659_0	5	0.8015	0.99856	0.8004	1	1	1	1
3430	benchmarking	phage	salinealkaline_phage_3300001446_____JGI20130J15133_1002528	Unassigned	Unassigned	Unassigned	587_0	Clustered	2	VC_587_0	2	1	1	1	1	1	1	1
3431	benchmarking	phage	salinealkaline_phage_3300001446_____JGI20130J15133_1003495	Unassigned	Unassigned	Unassigned	659_0	Clustered	5	VC_659_0	5	0.8015	0.99856	0.8004	1	1	1	1
3432	benchmarking	phage	salinealkaline_phage_3300005860_____Ga0080004_1074480	Unassigned	Unassigned	Unassigned	605_0	Clustered	3	VC_605_0	3	0.8459	0.963181	0.8148	1	1	1	1
3433	benchmarking	phage	salinealkaline_phage_3300005860_____Ga0080004_1095034	Unassigned	Unassigned	Unassigned	655_0	Clustered	2	VC_655_0	2	1	1	1	1	1	1	1
3434	benchmarking	phage	salinealkaline_phage_3300005860_____Ga0080004_1098927	Unassigned	Unassigned	Unassigned	657_0	Clustered	2	VC_657_0	2	0.6978	0.729854	0.5093	1	1	1	1
3435	benchmarking	phage	salinealkaline_phage_3300005860_____Ga0080004_1107062	Unassigned	Unassigned	Unassigned	621_0	Clustered	3	VC_621_0	3	1	1	1	1	1	1	1
3436	benchmarking	phage	salinealkaline_phage_3300005860_____Ga0080004_1110084	Unassigned	Unassigned	Unassigned	453_0	Clustered	3	VC_453_0	3	0.9001	0.925543	0.8331	1	1	1	1
3437	benchmarking	phage	salinealkaline_phage_3300005860_____Ga0080004_1111196	Unassigned	Unassigned	Unassigned		Outlier
3438	benchmarking	phage	salinealkaline_phage_3300005860_____Ga0080004_1113126	Unassigned	Unassigned	Unassigned		Singleton
3439	benchmarking	phage	salinealkaline_phage_3300005860_____Ga0080004_1117132	Unassigned	Unassigned	Unassigned		Outlier
3440	benchmarking	phage	salinealkaline_phage_3300005860_____Ga0080004_1118026	Unassigned	Unassigned	Unassigned	658_0	Clustered	2	VC_658_0	2	1	1	1	1	1	1	1
3441	benchmarking	phage	salinealkaline_phage_3300005860_____Ga0080004_1120396	Unassigned	Unassigned	Unassigned		Outlier
3442	benchmarking	phage	salinealkaline_phage_3300005860_____Ga0080004_1121372	Unassigned	Unassigned	Unassigned	661_0	Clustered	2	VC_661_0	2	1	1	1	1	1	1	1
3443	benchmarking	phage	salinealkaline_phage_3300005860_____Ga0080004_1124144	Unassigned	Unassigned	Unassigned		Singleton
3444	benchmarking	phage	salinealkaline_phage_3300005860_____Ga0080004_1124875	Unassigned	Unassigned	Unassigned		Singleton
3445	benchmarking	phage	salinealkaline_phage_3300005860_____Ga0080004_1126347	Unassigned	Unassigned	Unassigned		Singleton
3446	benchmarking	phage	salinealkaline_phage_3300005860_____Ga0080004_1127010	Unassigned	Unassigned	Unassigned	606_0	Clustered	3	VC_606_0	3	0.6742	0.983956	0.6634	1	1	1	1
3447	benchmarking	phage	salinealkaline_phage_3300005860_____Ga0080004_1129674	Unassigned	Unassigned	Unassigned	236_0	Clustered	7	VC_236_0	7	0.892	1	0.892	1	1	1	1
3448	benchmarking	phage	salinealkaline_phage_3300005860_____Ga0080004_1132614	Unassigned	Unassigned	Unassigned	236_0	Clustered	7	VC_236_0	7	0.892	1	0.892	1	1	1	1
3449	benchmarking	phage	salinealkaline_phage_3300005860_____Ga0080004_1133859	Unassigned	Unassigned	Unassigned		Outlier
3450	benchmarking	phage	salinealkaline_phage_3300005860_____Ga0080004_1136030	Unassigned	Unassigned	Unassigned	661_0	Clustered	2	VC_661_0	2	1	1	1	1	1	1	1
3451	benchmarking	phage	salinealkaline_phage_3300005860_____Ga0080004_1136236	Unassigned	Unassigned	Unassigned		Singleton
3452	benchmarking	phage	salinealkaline_phage_3300005860_____Ga0080004_1138587	Unassigned	Unassigned	Unassigned		Singleton
3453	benchmarking	phage	salinealkaline_phage_3300005860_____Ga0080004_1140845	Unassigned	Unassigned	Unassigned		Singleton
3454	benchmarking	phage	salinealkaline_phage_3300005860_____Ga0080004_1144941	Unassigned	Unassigned	Unassigned	659_0	Clustered	5	VC_659_0	5	0.8015	0.99856	0.8004	1	1	1	1
3455	benchmarking	phage	salinealkaline_phage_3300005860_____Ga0080004_1148316	Unassigned	Unassigned	Unassigned	662_0	Clustered	2	VC_662_0	2	1	1	1	1	1	1	1
3456	benchmarking	phage	salinealkaline_phage_3300005860_____Ga0080004_1150342	Unassigned	Unassigned	Unassigned	659_0	Clustered	5	VC_659_0	5	0.8015	0.99856	0.8004	1	1	1	1
3457	benchmarking	phage	salinealkaline_phage_3300005860_____Ga0080004_1161633	Unassigned	Unassigned	Unassigned	453_0	Clustered	3	VC_453_0	3	0.9001	0.925543	0.8331	1	1	1	1
3458	benchmarking	phage	salinealkaline_phage_3300005860_____Ga0080004_1164988	Unassigned	Unassigned	Unassigned	236_0	Clustered	7	VC_236_0	7	0.892	1	0.892	1	1	1	1
3459	benchmarking	phage	salinealkaline_phage_3300005860_____Ga0080004_1170056	Unassigned	Unassigned	Unassigned	605_0	Clustered	3	VC_605_0	3	0.8459	0.963181	0.8148	1	1	1	1
3460	benchmarking	phage	salinealkaline_phage_3300005860_____Ga0080004_1188693	Unassigned	Unassigned	Unassigned	660_0	Clustered	2	VC_660_0	2	1	1	1	1	1	1	1
3461	benchmarking	phage	salinealkaline_phage_3300005860_____Ga0080004_1212897	Unassigned	Unassigned	Unassigned	630_0	Clustered	2	VC_630_0	2	0.4128	0.922636	0.3809	1	1	1	1
3462	benchmarking	phage	salinealkaline_phage_3300005860_____Ga0080004_1215812	Unassigned	Unassigned	Unassigned	662_0	Clustered	2	VC_662_0	2	1	1	1	1	1	1	1
3463	benchmarking	phage	salinealkaline_phage_3300005860_____Ga0080004_1227382	Unassigned	Unassigned	Unassigned	656_0	Clustered	2	VC_656_0	2	0.9366	0.729854	0.6836	1	1	1	1
3464	benchmarking	phage	salinealkaline_phage_3300005860_____Ga0080004_1240338	Unassigned	Unassigned	Unassigned	663_0	Clustered	3	VC_663_0	3	1	1	1	1	1	1	1
3466	benchmarking	phage	salinealkaline_phage_3300017828_____Ga0189787_10006	Unassigned	Unassigned	Unassigned		Outlier
3467	benchmarking	phage	salinealkaline_phage_3300017828_____Ga0189787_10008	Unassigned	Unassigned	Unassigned	664_0	Clustered	2	VC_664_0	2	1	1	1	1	1	1	1
3471	benchmarking	phage	salinealkaline_phage_3300017828_____Ga0189787_10016	Unassigned	Unassigned	Unassigned		Singleton
3473	benchmarking	phage	salinealkaline_phage_3300017828_____Ga0189787_10020	Unassigned	Unassigned	Unassigned	665_0	Clustered	2	VC_665_0	2	0.83	0.5	0.415	1	1	1	1
3475	benchmarking	phage	salinealkaline_phage_3300017828_____Ga0189787_10023	Unassigned	Unassigned	Unassigned		Singleton
3476	benchmarking	phage	salinealkaline_phage_3300017828_____Ga0189787_10032	Unassigned	Unassigned	Unassigned		Singleton
3477	benchmarking	phage	salinealkaline_phage_3300017828_____Ga0189787_10043	Unassigned	Unassigned	Unassigned	664_0	Clustered	2	VC_664_0	2	1	1	1	1	1	1	1
3478	benchmarking	phage	salinealkaline_phage_3300017828_____Ga0189787_10057	Unassigned	Unassigned	Unassigned		Outlier
3481	benchmarking	phage	salinealkaline_phage_3300017828_____Ga0189787_10070	Unassigned	Unassigned	Unassigned		Singleton
3482	benchmarking	phage	salinealkaline_phage_3300017828_____Ga0189787_10073	Unassigned	Unassigned	Unassigned		Singleton
3483	benchmarking	phage	salinealkaline_phage_3300017828_____Ga0189787_10078	Unassigned	Unassigned	Unassigned		Singleton
3587	benchmarking	phage	sediment_phage_3300009082_____Ga0105099_10000574	Unassigned	Unassigned	Unassigned	663_0	Clustered	3	VC_663_0	3	1	1	1	1	1	1	1
3588	benchmarking	phage	sediment_phage_3300009082_____Ga0105099_10000603	Unassigned	Unassigned	Unassigned		Singleton
3589	benchmarking	phage	sediment_phage_3300009082_____Ga0105099_10000610	Unassigned	Unassigned	Unassigned		Outlier
3590	benchmarking	phage	sediment_phage_3300009082_____Ga0105099_10000665	Unassigned	Unassigned	Unassigned		Singleton
3591	benchmarking	phage	sediment_phage_3300009082_____Ga0105099_10000687	Unassigned	Unassigned	Unassigned		Singleton
3592	benchmarking	phage	sediment_phage_3300009082_____Ga0105099_10000690	Unassigned	Unassigned	Unassigned	666_0	Clustered	2	VC_666_0	2	1	1	1	1	1	1	1
3593	benchmarking	phage	sediment_phage_3300009082_____Ga0105099_10000705	Unassigned	Unassigned	Unassigned		Singleton
3595	benchmarking	phage	sediment_phage_3300009082_____Ga0105099_10000727	Unassigned	Unassigned	Unassigned		Singleton
3596	benchmarking	phage	sediment_phage_3300009082_____Ga0105099_10000784	Unassigned	Unassigned	Unassigned		Singleton
3597	benchmarking	phage	sediment_phage_3300009082_____Ga0105099_10000840	Unassigned	Unassigned	Unassigned		Singleton
3598	benchmarking	phage	sediment_phage_3300009082_____Ga0105099_10000846	Unassigned	Unassigned	Unassigned	494_0	Clustered	2	VC_494_0	2	0.2881	0.937107	0.27	1	1	1	1
3599	benchmarking	phage	sediment_phage_3300009082_____Ga0105099_10000857	Unassigned	Unassigned	Unassigned		Outlier
3600	benchmarking	phage	sediment_phage_3300009082_____Ga0105099_10000869	Unassigned	Unassigned	Unassigned		Outlier
3601	benchmarking	phage	sediment_phage_3300009082_____Ga0105099_10000885	Unassigned	Unassigned	Unassigned		Singleton
3602	benchmarking	phage	sediment_phage_3300009082_____Ga0105099_10000920	Unassigned	Unassigned	Unassigned		Singleton
3603	benchmarking	phage	sediment_phage_3300009082_____Ga0105099_10000935	Unassigned	Unassigned	Unassigned	668_0	Clustered	2	VC_668_0	2	0.669	0.5	0.3345	1	1	1	1
3604	benchmarking	phage	sediment_phage_3300009082_____Ga0105099_10000942	Unassigned	Unassigned	Unassigned		Outlier
3605	benchmarking	phage	sediment_phage_3300009082_____Ga0105099_10001002	Unassigned	Unassigned	Unassigned		Outlier
3606	benchmarking	phage	sediment_phage_3300009082_____Ga0105099_10001151	Unassigned	Unassigned	Unassigned		Singleton
3607	benchmarking	phage	sediment_phage_3300009082_____Ga0105099_10001281	Unassigned	Unassigned	Unassigned	30_0	Clustered	3	VC_30_0	3	0.2736	0.980133	0.2681	1	1	1	1
3608	benchmarking	phage	sediment_phage_3300009082_____Ga0105099_10001317	Unassigned	Unassigned	Unassigned	666_0	Clustered	2	VC_666_0	2	1	1	1	1	1	1	1
3609	benchmarking	phage	sediment_phage_3300009082_____Ga0105099_10001397	Unassigned	Unassigned	Unassigned		Singleton
3610	benchmarking	phage	sediment_phage_3300009082_____Ga0105099_10001399	Unassigned	Unassigned	Unassigned		Singleton
3611	benchmarking	phage	sediment_phage_3300009082_____Ga0105099_10001528	Unassigned	Unassigned	Unassigned	622_0	Clustered	2	VC_622_0	2	1	1	1	1	1	1	1
3612	benchmarking	phage	sediment_phage_3300009082_____Ga0105099_10001702	Unassigned	Unassigned	Unassigned		Singleton
3613	benchmarking	phage	sediment_phage_3300009082_____Ga0105099_10001704	Unassigned	Unassigned	Unassigned		Singleton
3614	benchmarking	phage	sediment_phage_3300009082_____Ga0105099_10001711	Unassigned	Unassigned	Unassigned		Singleton
3615	benchmarking	phage	sediment_phage_3300009082_____Ga0105099_10001732	Unassigned	Unassigned	Unassigned	669_0	Clustered	2	VC_669_0	2	0.6993	0.5	0.3497	1	1	1	1
3616	benchmarking	phage	sediment_phage_3300009082_____Ga0105099_10001747	Unassigned	Unassigned	Unassigned		Outlier
3617	benchmarking	phage	sediment_phage_3300009082_____Ga0105099_10001795	Unassigned	Unassigned	Unassigned		Singleton
3618	benchmarking	phage	sediment_phage_3300009082_____Ga0105099_10001806	Unassigned	Unassigned	Unassigned		Outlier
3619	benchmarking	phage	sediment_phage_3300009082_____Ga0105099_10001942	Unassigned	Unassigned	Unassigned	636_0	Clustered	2	VC_636_0	2	1	1	1	1	1	1	1
3620	benchmarking	phage	sediment_phage_3300009082_____Ga0105099_10002002	Unassigned	Unassigned	Unassigned		Outlier
3621	benchmarking	phage	sediment_phage_3300009082_____Ga0105099_10002010	Unassigned	Unassigned	Unassigned		Singleton
3622	benchmarking	phage	sediment_phage_3300009082_____Ga0105099_10002012	Unassigned	Unassigned	Unassigned		Singleton
3623	benchmarking	phage	sediment_phage_3300009082_____Ga0105099_10002019	Unassigned	Unassigned	Unassigned		Singleton
3624	benchmarking	phage	sediment_phage_3300009082_____Ga0105099_10002022	Unassigned	Unassigned	Unassigned		Singleton
3625	benchmarking	phage	sediment_phage_3300009082_____Ga0105099_10002038	Unassigned	Unassigned	Unassigned		Singleton
3626	benchmarking	phage	sediment_phage_3300009082_____Ga0105099_10002048	Unassigned	Unassigned	Unassigned	594_0	Clustered	2	VC_594_0	2	1	1	1	1	1	1	1
3627	benchmarking	phage	sediment_phage_3300009082_____Ga0105099_10002082	Unassigned	Unassigned	Unassigned		Singleton
3628	benchmarking	phage	sediment_phage_3300009082_____Ga0105099_10002167	Unassigned	Unassigned	Unassigned		Singleton
3629	benchmarking	phage	sediment_phage_3300009082_____Ga0105099_10002194	Unassigned	Unassigned	Unassigned		Singleton
3630	benchmarking	phage	sediment_phage_3300009082_____Ga0105099_10002371	Unassigned	Unassigned	Unassigned		Outlier
3631	benchmarking	phage	sediment_phage_3300009082_____Ga0105099_10002759	Unassigned	Unassigned	Unassigned		Outlier
3632	benchmarking	phage	sediment_phage_3300009082_____Ga0105099_10002817	Unassigned	Unassigned	Unassigned		Singleton
3633	benchmarking	phage	sediment_phage_3300009082_____Ga0105099_10002830	Unassigned	Unassigned	Unassigned	633_0	Clustered	2	VC_633_0	2	1	1	1	1	1	1	1
3634	benchmarking	phage	sediment_phage_3300009082_____Ga0105099_10002853	Unassigned	Unassigned	Unassigned		Singleton
3635	benchmarking	phage	sediment_phage_3300009082_____Ga0105099_10002892	Unassigned	Unassigned	Unassigned		Outlier
3636	benchmarking	phage	sediment_phage_3300009085_____Ga0105103_10000001	Unassigned	Unassigned	Unassigned	268_0	Clustered	5	VC_268_0	5	0.4502	0.999943	0.4502	1	1	1	1
3637	benchmarking	phage	sediment_phage_3300009085_____Ga0105103_10000002	Unassigned	Unassigned	Unassigned	669_0	Clustered	2	VC_669_0	2	0.6993	0.5	0.3497	1	1	1	1
3638	benchmarking	phage	sediment_phage_3300009085_____Ga0105103_10000005	Unassigned	Unassigned	Unassigned	272_0	Clustered	2	VC_272_0	2	0.3228	0.933941	0.3015	1	1	1	1
3639	benchmarking	phage	sediment_phage_3300009085_____Ga0105103_10000009	Unassigned	Unassigned	Unassigned		Singleton
3640	benchmarking	phage	sediment_phage_3300009085_____Ga0105103_10000010	Unassigned	Unassigned	Unassigned		Singleton
3641	benchmarking	phage	sediment_phage_3300009085_____Ga0105103_10000012	Unassigned	Unassigned	Unassigned	667_0	Clustered	2	VC_667_0	2	0.7044	0.5	0.3522	1	1	1	1
3642	benchmarking	phage	sediment_phage_3300009085_____Ga0105103_10000016	Unassigned	Unassigned	Unassigned	593_0	Clustered	3	VC_593_0	3	1	1	1	1	1	1	1
3643	benchmarking	phage	sediment_phage_3300009085_____Ga0105103_10000023	Unassigned	Unassigned	Unassigned	268_0	Clustered	5	VC_268_0	5	0.4502	0.999943	0.4502	1	1	1	1
3644	benchmarking	phage	sediment_phage_3300009085_____Ga0105103_10000027	Unassigned	Unassigned	Unassigned		Singleton
3645	benchmarking	phage	sediment_phage_3300009085_____Ga0105103_10000028	Unassigned	Unassigned	Unassigned		Outlier
3646	benchmarking	phage	sediment_phage_3300009085_____Ga0105103_10000031	Unassigned	Unassigned	Unassigned		Outlier
3647	benchmarking	phage	sediment_phage_3300009085_____Ga0105103_10000032	Unassigned	Unassigned	Unassigned		Singleton
3648	benchmarking	phage	sediment_phage_3300009085_____Ga0105103_10000036	Unassigned	Unassigned	Unassigned		Singleton
3649	benchmarking	phage	sediment_phage_3300009085_____Ga0105103_10000041	Unassigned	Unassigned	Unassigned		Singleton
3650	benchmarking	phage	sediment_phage_3300009085_____Ga0105103_10000048	Unassigned	Unassigned	Unassigned	667_0	Clustered	2	VC_667_0	2	0.7044	0.5	0.3522	1	1	1	1
3651	benchmarking	phage	sediment_phage_3300009085_____Ga0105103_10000049	Unassigned	Unassigned	Unassigned		Singleton
3652	benchmarking	phage	sediment_phage_3300009085_____Ga0105103_10000057	Unassigned	Unassigned	Unassigned		Singleton
3653	benchmarking	phage	sediment_phage_3300009085_____Ga0105103_10000061	Unassigned	Unassigned	Unassigned	632_0	Clustered	2	VC_632_0	2	1	1	1	1	1	1	1
3654	benchmarking	phage	sediment_phage_3300009085_____Ga0105103_10000072	Unassigned	Unassigned	Unassigned		Singleton
3655	benchmarking	phage	sediment_phage_3300009085_____Ga0105103_10000075	Unassigned	Unassigned	Unassigned		Singleton
3656	benchmarking	phage	sediment_phage_3300009085_____Ga0105103_10000083	Unassigned	Unassigned	Unassigned		Outlier
3657	benchmarking	phage	sediment_phage_3300009085_____Ga0105103_10000084	Unassigned	Unassigned	Unassigned		Singleton
3658	benchmarking	phage	sediment_phage_3300009085_____Ga0105103_10000086	Unassigned	Unassigned	Unassigned		Singleton
3659	benchmarking	phage	sediment_phage_3300009085_____Ga0105103_10000087	Unassigned	Unassigned	Unassigned	521_0	Clustered	3	VC_521_0	3	0.9312	0.925543	0.8618	1	1	1	1
3660	benchmarking	phage	sediment_phage_3300009085_____Ga0105103_10000088	Unassigned	Unassigned	Unassigned		Singleton
3661	benchmarking	phage	sediment_phage_3300009085_____Ga0105103_10000097	Unassigned	Unassigned	Unassigned	194_0	Clustered	7	VC_194_0	7	0.2319	0.992934	0.2302	2	2	2	0.9524
3662	benchmarking	phage	sediment_phage_3300009085_____Ga0105103_10000100	Unassigned	Unassigned	Unassigned		Outlier
3663	benchmarking	phage	sediment_phage_3300009085_____Ga0105103_10000102	Unassigned	Unassigned	Unassigned		Singleton
3664	benchmarking	phage	sediment_phage_3300009085_____Ga0105103_10000112	Unassigned	Unassigned	Unassigned		Outlier
3665	benchmarking	phage	sediment_phage_3300009085_____Ga0105103_10000115	Unassigned	Unassigned	Unassigned		Singleton
3666	benchmarking	phage	sediment_phage_3300009085_____Ga0105103_10000116	Unassigned	Unassigned	Unassigned	501_0	Clustered	5	VC_501_0	5	0.2215	0.616455	0.1366	1	1	1	1
3667	benchmarking	phage	sediment_phage_3300009085_____Ga0105103_10000123	Unassigned	Unassigned	Unassigned		Singleton
3668	benchmarking	phage	sediment_phage_3300009085_____Ga0105103_10000125	Unassigned	Unassigned	Unassigned		Outlier
3669	benchmarking	phage	sediment_phage_3300009085_____Ga0105103_10000126	Unassigned	Unassigned	Unassigned		Outlier
3670	benchmarking	phage	sediment_phage_3300009085_____Ga0105103_10000130	Unassigned	Unassigned	Unassigned		Singleton
3671	benchmarking	phage	sediment_phage_3300009085_____Ga0105103_10000132	Unassigned	Unassigned	Unassigned		Singleton
3672	benchmarking	phage	sediment_phage_3300009085_____Ga0105103_10000135	Unassigned	Unassigned	Unassigned		Singleton
3673	benchmarking	phage	sediment_phage_3300009085_____Ga0105103_10000138	Unassigned	Unassigned	Unassigned		Singleton
3674	benchmarking	phage	sediment_phage_3300009085_____Ga0105103_10000139	Unassigned	Unassigned	Unassigned		Singleton
3675	benchmarking	phage	sediment_phage_3300009085_____Ga0105103_10000144	Unassigned	Unassigned	Unassigned		Singleton
3676	benchmarking	phage	sediment_phage_3300009085_____Ga0105103_10000151	Unassigned	Unassigned	Unassigned		Singleton
3677	benchmarking	phage	sediment_phage_3300009085_____Ga0105103_10000152	Unassigned	Unassigned	Unassigned		Singleton
3678	benchmarking	phage	sediment_phage_3300009085_____Ga0105103_10000155	Unassigned	Unassigned	Unassigned		Singleton
3679	benchmarking	phage	sediment_phage_3300009085_____Ga0105103_10000157	Unassigned	Unassigned	Unassigned		Outlier
3680	benchmarking	phage	sediment_phage_3300009085_____Ga0105103_10000159	Unassigned	Unassigned	Unassigned		Singleton
3681	benchmarking	phage	sediment_phage_3300009085_____Ga0105103_10000169	Unassigned	Unassigned	Unassigned		Singleton
3682	benchmarking	phage	sediment_phage_3300009085_____Ga0105103_10000170	Unassigned	Unassigned	Unassigned	663_0	Clustered	3	VC_663_0	3	1	1	1	1	1	1	1
3683	benchmarking	phage	sediment_phage_3300009085_____Ga0105103_10000171	Unassigned	Unassigned	Unassigned	501_0	Clustered	5	VC_501_0	5	0.2215	0.616455	0.1366	1	1	1	1
3684	benchmarking	phage	sediment_phage_3300009085_____Ga0105103_10000172	Unassigned	Unassigned	Unassigned	276_0	Clustered	2	VC_276_0	2	0.2857	0.919414	0.2627	1	1	1	1
3685	benchmarking	phage	sediment_phage_3300009085_____Ga0105103_10000186	Unassigned	Unassigned	Unassigned		Singleton
3686	benchmarking	phage	sediment_phage_3300009085_____Ga0105103_10000209	Unassigned	Unassigned	Unassigned		Outlier
3687	benchmarking	phage	sediment_phage_3300009085_____Ga0105103_10000210	Unassigned	Unassigned	Unassigned		Outlier
3688	benchmarking	phage	sediment_phage_3300009085_____Ga0105103_10000214	Unassigned	Unassigned	Unassigned		Singleton
3689	benchmarking	phage	sediment_phage_3300009085_____Ga0105103_10000220	Unassigned	Unassigned	Unassigned		Singleton
3690	benchmarking	phage	sediment_phage_3300009085_____Ga0105103_10000221	Unassigned	Unassigned	Unassigned		Outlier
3691	benchmarking	phage	sediment_phage_3300009085_____Ga0105103_10000224	Unassigned	Unassigned	Unassigned		Singleton
3692	benchmarking	phage	sediment_phage_3300009085_____Ga0105103_10000228	Unassigned	Unassigned	Unassigned		Outlier
3693	benchmarking	phage	sediment_phage_3300009085_____Ga0105103_10000231	Unassigned	Unassigned	Unassigned		Singleton
3694	benchmarking	phage	sediment_phage_3300009085_____Ga0105103_10000246	Unassigned	Unassigned	Unassigned		Outlier
3695	benchmarking	phage	sediment_phage_3300009085_____Ga0105103_10000254	Unassigned	Unassigned	Unassigned	95_0	Clustered	2	VC_95_0	2	0.4954	0.914185	0.4528	1	1	1	1
3696	benchmarking	phage	sediment_phage_3300009085_____Ga0105103_10000264	Unassigned	Unassigned	Unassigned		Singleton
3697	benchmarking	phage	sediment_phage_3300009085_____Ga0105103_10000268	Unassigned	Unassigned	Unassigned	127_0	Clustered	5	VC_127_0	5	0.7507	0.972357	0.73	1	1	1	1
3698	benchmarking	phage	sediment_phage_3300009085_____Ga0105103_10000276	Unassigned	Unassigned	Unassigned		Singleton
3699	benchmarking	phage	sediment_phage_3300009085_____Ga0105103_10000288	Unassigned	Unassigned	Unassigned	634_0	Clustered	6	VC_634_0	6	0.6407	0.980911	0.6285	1	1	1	1
3700	benchmarking	phage	sediment_phage_3300009085_____Ga0105103_10000321	Unassigned	Unassigned	Unassigned		Singleton
3701	benchmarking	phage	sediment_phage_3300009085_____Ga0105103_10000344	Unassigned	Unassigned	Unassigned		Singleton
3702	benchmarking	phage	sediment_phage_3300009085_____Ga0105103_10000387	Unassigned	Unassigned	Unassigned		Outlier
3703	benchmarking	phage	sediment_phage_3300009085_____Ga0105103_10000393	Unassigned	Unassigned	Unassigned	335_0	Clustered	8	VC_335_0	8	0.1525	0.999748	0.1525	1	1	1	1
3704	benchmarking	phage	sediment_phage_3300009085_____Ga0105103_10000433	Unassigned	Unassigned	Unassigned		Outlier
3705	benchmarking	phage	sediment_phage_3300009085_____Ga0105103_10000456	Unassigned	Unassigned	Unassigned		Singleton
3706	benchmarking	phage	sediment_phage_3300009085_____Ga0105103_10000467	Unassigned	Unassigned	Unassigned	30_0	Clustered	3	VC_30_0	3	0.2736	0.980133	0.2681	1	1	1	1
3707	benchmarking	phage	sediment_phage_3300009085_____Ga0105103_10000488	Unassigned	Unassigned	Unassigned	276_0	Clustered	2	VC_276_0	2	0.2857	0.919414	0.2627	1	1	1	1
3708	benchmarking	phage	sediment_phage_3300009085_____Ga0105103_10000522	Unassigned	Unassigned	Unassigned		Singleton
3709	benchmarking	phage	sediment_phage_3300009085_____Ga0105103_10000582	Unassigned	Unassigned	Unassigned		Outlier
3710	benchmarking	phage	sediment_phage_3300009085_____Ga0105103_10000609	Unassigned	Unassigned	Unassigned		Singleton
3711	benchmarking	phage	sediment_phage_3300009085_____Ga0105103_10000635	Unassigned	Unassigned	Unassigned		Singleton
3712	benchmarking	phage	sediment_phage_3300009085_____Ga0105103_10000654	Unassigned	Unassigned	Unassigned		Singleton
3713	benchmarking	phage	sediment_phage_3300009085_____Ga0105103_10000661	Unassigned	Unassigned	Unassigned	593_0	Clustered	3	VC_593_0	3	1	1	1	1	1	1	1
3714	benchmarking	phage	sediment_phage_3300009085_____Ga0105103_10000692	Unassigned	Unassigned	Unassigned		Outlier
3715	benchmarking	phage	sediment_phage_3300009085_____Ga0105103_10000702	Unassigned	Unassigned	Unassigned	335_0	Clustered	8	VC_335_0	8	0.1525	0.999748	0.1525	1	1	1	1
3716	benchmarking	phage	sediment_phage_3300009085_____Ga0105103_10000705	Unassigned	Unassigned	Unassigned	165_0	Clustered	2	VC_165_0	2	0.1973	0.720908	0.1422	1	1	1	1
3717	benchmarking	phage	sediment_phage_3300009085_____Ga0105103_10000751	Unassigned	Unassigned	Unassigned		Singleton
3718	benchmarking	phage	sediment_phage_3300009085_____Ga0105103_10000783	Unassigned	Unassigned	Unassigned		Singleton
3719	benchmarking	phage	sediment_phage_3300009085_____Ga0105103_10000801	Unassigned	Unassigned	Unassigned		Singleton
3720	benchmarking	phage	sediment_phage_3300009085_____Ga0105103_10000805	Unassigned	Unassigned	Unassigned		Singleton
3721	benchmarking	phage	sediment_phage_3300009085_____Ga0105103_10000869	Unassigned	Unassigned	Unassigned		Outlier
3722	benchmarking	phage	sediment_phage_3300009085_____Ga0105103_10000912	Unassigned	Unassigned	Unassigned		Singleton
3723	benchmarking	phage	sediment_phage_3300009085_____Ga0105103_10000920	Unassigned	Unassigned	Unassigned		Singleton
3724	benchmarking	phage	sediment_phage_3300009085_____Ga0105103_10000924	Unassigned	Unassigned	Unassigned	470_0	Clustered	4	VC_470_0	4	0.4848	0.992876	0.4814	1	1	1	1
3725	benchmarking	phage	sediment_phage_3300009085_____Ga0105103_10000949	Unassigned	Unassigned	Unassigned		Outlier
3726	benchmarking	phage	sediment_phage_3300009085_____Ga0105103_10000950	Unassigned	Unassigned	Unassigned		Singleton
3727	benchmarking	phage	sediment_phage_3300009085_____Ga0105103_10001055	Unassigned	Unassigned	Unassigned		Singleton
3728	benchmarking	phage	sediment_phage_3300009085_____Ga0105103_10001088	Unassigned	Unassigned	Unassigned	668_0	Clustered	2	VC_668_0	2	0.669	0.5	0.3345	1	1	1	1
3729	benchmarking	phage	sediment_phage_3300009085_____Ga0105103_10001172	Unassigned	Unassigned	Unassigned		Singleton
3730	benchmarking	phage	sediment_phage_3300009085_____Ga0105103_10001227	Unassigned	Unassigned	Unassigned		Singleton
3731	benchmarking	phage	sediment_phage_3300009085_____Ga0105103_10001233	Unassigned	Unassigned	Unassigned		Outlier
3732	benchmarking	phage	sediment_phage_3300009085_____Ga0105103_10001267	Unassigned	Unassigned	Unassigned		Singleton
3733	benchmarking	phage	sediment_phage_3300009085_____Ga0105103_10001317	Unassigned	Unassigned	Unassigned	127_0	Clustered	5	VC_127_0	5	0.7507	0.972357	0.73	1	1	1	1
3734	benchmarking	phage	sediment_phage_3300009085_____Ga0105103_10001368	Unassigned	Unassigned	Unassigned	539_0	Clustered	2	VC_539_0	2	0.2004	0.814453	0.1632	1	1	1	1
3735	benchmarking	phage	sediment_phage_3300009085_____Ga0105103_10001393	Unassigned	Unassigned	Unassigned		Singleton
3736	benchmarking	phage	sediment_phage_3300009085_____Ga0105103_10001427	Unassigned	Unassigned	Unassigned		Singleton
3737	benchmarking	phage	sediment_phage_3300009085_____Ga0105103_10001443	Unassigned	Unassigned	Unassigned		Singleton
3738	benchmarking	phage	sediment_phage_3300009085_____Ga0105103_10001477	Unassigned	Unassigned	Unassigned	595_0	Clustered	2	VC_595_0	2	1	1	1	1	1	1	1
3739	benchmarking	phage	sediment_phage_3300009085_____Ga0105103_10001484	Unassigned	Unassigned	Unassigned		Singleton
3740	benchmarking	phage	sediment_phage_3300009085_____Ga0105103_10001490	Unassigned	Unassigned	Unassigned		Singleton
3741	benchmarking	phage	sediment_phage_3300009085_____Ga0105103_10001519	Unassigned	Unassigned	Unassigned		Singleton
3742	benchmarking	phage	sediment_phage_3300009085_____Ga0105103_10001544	Unassigned	Unassigned	Unassigned		Outlier
3743	benchmarking	phage	sediment_phage_3300009085_____Ga0105103_10001551	Unassigned	Unassigned	Unassigned		Singleton
3744	benchmarking	phage	sediment_phage_3300009085_____Ga0105103_10001578	Unassigned	Unassigned	Unassigned		Outlier
3745	benchmarking	phage	sediment_phage_3300009085_____Ga0105103_10001590	Unassigned	Unassigned	Unassigned		Outlier
3746	benchmarking	phage	sediment_phage_3300009085_____Ga0105103_10001632	Unassigned	Unassigned	Unassigned	634_0	Clustered	6	VC_634_0	6	0.6407	0.980911	0.6285	1	1	1	1
3747	benchmarking	phage	sediment_phage_3300009085_____Ga0105103_10001693	Unassigned	Unassigned	Unassigned	519_0	Clustered	9	VC_519_0	9	0.7208	1	0.7208	1	1	1	1
3748	benchmarking	phage	sediment_phage_3300009085_____Ga0105103_10001716	Unassigned	Unassigned	Unassigned		Outlier
3749	benchmarking	phage	sediment_phage_3300009085_____Ga0105103_10001722	Unassigned	Unassigned	Unassigned		Singleton
3750	benchmarking	phage	sediment_phage_3300009085_____Ga0105103_10001756	Unassigned	Unassigned	Unassigned		Singleton
3751	benchmarking	phage	sediment_phage_3300009085_____Ga0105103_10001835	Unassigned	Unassigned	Unassigned		Outlier
3752	benchmarking	phage	sediment_phage_3300009085_____Ga0105103_10001902	Unassigned	Unassigned	Unassigned		Outlier
3753	benchmarking	phage	sediment_phage_3300009085_____Ga0105103_10001934	Unassigned	Unassigned	Unassigned	494_0	Clustered	2	VC_494_0	2	0.2881	0.937107	0.27	1	1	1	1
3754	benchmarking	phage	sediment_phage_3300009085_____Ga0105103_10001969	Unassigned	Unassigned	Unassigned		Singleton
3755	benchmarking	phage	sediment_phage_3300009085_____Ga0105103_10001985	Unassigned	Unassigned	Unassigned		Outlier
3756	benchmarking	phage	sediment_phage_3300009085_____Ga0105103_10001990	Unassigned	Unassigned	Unassigned		Singleton
3757	benchmarking	phage	sediment_phage_3300009085_____Ga0105103_10002039	Unassigned	Unassigned	Unassigned		Outlier
3758	benchmarking	phage	sediment_phage_3300009085_____Ga0105103_10002057	Unassigned	Unassigned	Unassigned		Singleton
3798	benchmarking	phage	soil_phage_3300001196_____Draft_1000605	Unassigned	Unassigned	Unassigned		Singleton
3799	benchmarking	phage	soil_phage_3300001196_____Draft_1000658	Unassigned	Unassigned	Unassigned		Outlier
3800	benchmarking	phage	soil_phage_3300001196_____Draft_1001047	Unassigned	Unassigned	Unassigned		Singleton
3801	benchmarking	phage	soil_phage_3300001196_____Draft_1002763	Unassigned	Unassigned	Unassigned		Singleton
3802	benchmarking	phage	soil_phage_3300001196_____Draft_1003013	Unassigned	Unassigned	Unassigned		Singleton
3803	benchmarking	phage	soil_phage_3300001196_____Draft_1003349	Unassigned	Unassigned	Unassigned		Outlier
3804	benchmarking	phage	soil_phage_3300005921_____Ga0070766_10000019	Unassigned	Unassigned	Unassigned	52_0	Clustered	5	VC_52_0	5	0.1956	0.999999	0.1956	1	1	1	0.9
3805	benchmarking	phage	soil_phage_3300005921_____Ga0070766_10000021	Unassigned	Unassigned	Unassigned	97_0	Clustered	4	VC_97_0	4	0.3567	0.999762	0.3566	1	1	1	1
3806	benchmarking	phage	soil_phage_3300005921_____Ga0070766_10000027	Unassigned	Unassigned	Unassigned	637_0	Clustered	2	VC_637_0	2	0.1564	0.638163	0.0998	1	1	1	1
3807	benchmarking	phage	soil_phage_3300005921_____Ga0070766_10000029	Unassigned	Unassigned	Unassigned		Singleton
3808	benchmarking	phage	soil_phage_3300005921_____Ga0070766_10000038	Unassigned	Unassigned	Unassigned		Singleton
3809	benchmarking	phage	soil_phage_3300005921_____Ga0070766_10000045	Unassigned	Unassigned	Unassigned		Outlier
3810	benchmarking	phage	soil_phage_3300005921_____Ga0070766_10000046	Unassigned	Unassigned	Unassigned	185_0	Clustered	2	VC_185_0	2	0.3923	0.814453	0.3195	1	1	1	1
3811	benchmarking	phage	soil_phage_3300005921_____Ga0070766_10000050	Unassigned	Unassigned	Unassigned		Singleton
3812	benchmarking	phage	soil_phage_3300005921_____Ga0070766_10000070	Unassigned	Unassigned	Unassigned		Singleton
3813	benchmarking	phage	soil_phage_3300005921_____Ga0070766_10000106	Unassigned	Unassigned	Unassigned		Singleton
3814	benchmarking	phage	soil_phage_3300005921_____Ga0070766_10000136	Unassigned	Unassigned	Unassigned		Singleton
3815	benchmarking	phage	soil_phage_3300005921_____Ga0070766_10000159	Unassigned	Unassigned	Unassigned		Singleton
3816	benchmarking	phage	soil_phage_3300005921_____Ga0070766_10000193	Unassigned	Unassigned	Unassigned	520_0	Clustered	2	VC_520_0	2	0.271	0.906109	0.2456	1	1	1	1
3817	benchmarking	phage	soil_phage_3300005921_____Ga0070766_10000554	Unassigned	Unassigned	Unassigned		Singleton
3818	benchmarking	phage	soil_phage_3300005921_____Ga0070766_10001036	Unassigned	Unassigned	Unassigned		Singleton
3819	benchmarking	phage	soil_phage_3300005921_____Ga0070766_10001218	Unassigned	Unassigned	Unassigned		Singleton
3820	benchmarking	phage	soil_phage_3300005921_____Ga0070766_10001225	Unassigned	Unassigned	Unassigned		Outlier
3821	benchmarking	phage	soil_phage_3300005921_____Ga0070766_10001416	Unassigned	Unassigned	Unassigned		Singleton
3822	benchmarking	phage	soil_phage_3300006028_____Ga0070717_10000052	Unassigned	Unassigned	Unassigned	671_0	Clustered	3	VC_671_0	3	1	1	1	1	1	1	1
3823	benchmarking	phage	soil_phage_3300006028_____Ga0070717_10000055	Unassigned	Unassigned	Unassigned		Singleton
3824	benchmarking	phage	soil_phage_3300006028_____Ga0070717_10000066	Unassigned	Unassigned	Unassigned		Singleton
3825	benchmarking	phage	soil_phage_3300006028_____Ga0070717_10000081	Unassigned	Unassigned	Unassigned		Singleton
3826	benchmarking	phage	soil_phage_3300006028_____Ga0070717_10000083	Unassigned	Unassigned	Unassigned		Singleton
3827	benchmarking	phage	soil_phage_3300006028_____Ga0070717_10000124	Unassigned	Unassigned	Unassigned		Singleton
3828	benchmarking	phage	soil_phage_3300006028_____Ga0070717_10000136	Unassigned	Unassigned	Unassigned	628_0	Clustered	4	VC_628_0	4	0.801	0.911045	0.7297	1	1	1	1
3829	benchmarking	phage	soil_phage_3300006028_____Ga0070717_10000143	Unassigned	Unassigned	Unassigned		Outlier
3830	benchmarking	phage	soil_phage_3300006028_____Ga0070717_10000153	Unassigned	Unassigned	Unassigned		Outlier
3831	benchmarking	phage	soil_phage_3300006028_____Ga0070717_10000156	Unassigned	Unassigned	Unassigned		Singleton
3832	benchmarking	phage	soil_phage_3300006028_____Ga0070717_10000166	Unassigned	Unassigned	Unassigned		Singleton
3833	benchmarking	phage	soil_phage_3300006028_____Ga0070717_10000168	Unassigned	Unassigned	Unassigned		Singleton
3834	benchmarking	phage	soil_phage_3300006028_____Ga0070717_10000169	Unassigned	Unassigned	Unassigned		Singleton
3835	benchmarking	phage	soil_phage_3300006028_____Ga0070717_10000187	Unassigned	Unassigned	Unassigned		Singleton
3836	benchmarking	phage	soil_phage_3300006028_____Ga0070717_10000195	Unassigned	Unassigned	Unassigned		Singleton
3837	benchmarking	phage	soil_phage_3300006028_____Ga0070717_10000200	Unassigned	Unassigned	Unassigned		Singleton
3838	benchmarking	phage	soil_phage_3300006028_____Ga0070717_10000209	Unassigned	Unassigned	Unassigned	628_0	Clustered	4	VC_628_0	4	0.801	0.911045	0.7297	1	1	1	1
3839	benchmarking	phage	soil_phage_3300006028_____Ga0070717_10000228	Unassigned	Unassigned	Unassigned	213_0	Clustered	2	VC_213_0	2	0.1118	0.947248	0.1059	1	1	1	1
3840	benchmarking	phage	soil_phage_3300006028_____Ga0070717_10000239	Unassigned	Unassigned	Unassigned		Singleton
3841	benchmarking	phage	soil_phage_3300006028_____Ga0070717_10000242	Unassigned	Unassigned	Unassigned	235_0	Clustered	2	VC_235_0	2	0.5661	0.729854	0.4131	1	1	1	1
3842	benchmarking	phage	soil_phage_3300006028_____Ga0070717_10000260	Unassigned	Unassigned	Unassigned	670_0	Clustered	3	VC_670_0	3	0.7655	0.925543	0.7085	1	1	1	1
3843	benchmarking	phage	soil_phage_3300006028_____Ga0070717_10000261	Unassigned	Unassigned	Unassigned	626_0	Clustered	4	VC_626_0	4	0.8405	0.999455	0.84	1	1	1	1
3844	benchmarking	phage	soil_phage_3300006028_____Ga0070717_10000298	Unassigned	Unassigned	Unassigned	628_0	Clustered	4	VC_628_0	4	0.801	0.911045	0.7297	1	1	1	1
3845	benchmarking	phage	soil_phage_3300006028_____Ga0070717_10000302	Unassigned	Unassigned	Unassigned	628_0	Clustered	4	VC_628_0	4	0.801	0.911045	0.7297	1	1	1	1
3846	benchmarking	phage	soil_phage_3300006028_____Ga0070717_10000306	Unassigned	Unassigned	Unassigned		Singleton
3847	benchmarking	phage	soil_phage_3300006028_____Ga0070717_10000309	Unassigned	Unassigned	Unassigned	626_0	Clustered	4	VC_626_0	4	0.8405	0.999455	0.84	1	1	1	1
3848	benchmarking	phage	soil_phage_3300006028_____Ga0070717_10000380	Unassigned	Unassigned	Unassigned		Singleton
3849	benchmarking	phage	soil_phage_3300006028_____Ga0070717_10000392	Unassigned	Unassigned	Unassigned		Outlier
3850	benchmarking	phage	soil_phage_3300006028_____Ga0070717_10000417	Unassigned	Unassigned	Unassigned		Singleton
3851	benchmarking	phage	soil_phage_3300006028_____Ga0070717_10000422	Unassigned	Unassigned	Unassigned	598_0	Clustered	2	VC_598_0	2	1	1	1	1	1	1	1
3852	benchmarking	phage	soil_phage_3300006028_____Ga0070717_10000482	Unassigned	Unassigned	Unassigned		Singleton
3853	benchmarking	phage	soil_phage_3300006028_____Ga0070717_10000488	Unassigned	Unassigned	Unassigned		Outlier
3854	benchmarking	phage	soil_phage_3300006028_____Ga0070717_10000608	Unassigned	Unassigned	Unassigned		Outlier
3855	benchmarking	phage	soil_phage_3300006028_____Ga0070717_10000614	Unassigned	Unassigned	Unassigned		Outlier
3856	benchmarking	phage	soil_phage_3300006028_____Ga0070717_10000674	Unassigned	Unassigned	Unassigned	671_0	Clustered	3	VC_671_0	3	1	1	1	1	1	1	1
3857	benchmarking	phage	soil_phage_3300006028_____Ga0070717_10000779	Unassigned	Unassigned	Unassigned		Singleton
3858	benchmarking	phage	soil_phage_3300006028_____Ga0070717_10000802	Unassigned	Unassigned	Unassigned	431_0	Clustered	2	VC_431_0	2	0.0791	0.5	0.0395	1	1	1	1
3859	benchmarking	phage	soil_phage_3300006028_____Ga0070717_10001219	Unassigned	Unassigned	Unassigned		Singleton
3860	benchmarking	phage	soil_phage_3300006028_____Ga0070717_10001425	Unassigned	Unassigned	Unassigned		Singleton
3861	benchmarking	phage	soil_phage_3300006028_____Ga0070717_10001507	Unassigned	Unassigned	Unassigned	589_0	Clustered	2	VC_589_0	2	0.1983	0.827111	0.164	1	1	1	1
3862	benchmarking	phage	soil_phage_3300006028_____Ga0070717_10002053	Unassigned	Unassigned	Unassigned	626_0	Clustered	4	VC_626_0	4	0.8405	0.999455	0.84	1	1	1	1
3863	benchmarking	phage	soil_phage_3300006028_____Ga0070717_10002458	Unassigned	Unassigned	Unassigned		Outlier
3864	benchmarking	phage	soil_phage_3300006028_____Ga0070717_10002618	Unassigned	Unassigned	Unassigned		Outlier
3865	benchmarking	phage	soil_phage_3300006028_____Ga0070717_10003513	Unassigned	Unassigned	Unassigned	112_0	Clustered	2	VC_112_0	2	0.0525	0.613971	0.0322	1	1	1	1
3866	benchmarking	phage	soil_phage_3300006028_____Ga0070717_10004385	Unassigned	Unassigned	Unassigned		Singleton
3867	benchmarking	phage	soil_phage_3300006163_____Ga0070715_10000027	Unassigned	Unassigned	Unassigned	671_0	Clustered	3	VC_671_0	3	1	1	1	1	1	1	1
3868	benchmarking	phage	soil_phage_3300006163_____Ga0070715_10000040	Unassigned	Unassigned	Unassigned		Outlier
3869	benchmarking	phage	soil_phage_3300006163_____Ga0070715_10000047	Unassigned	Unassigned	Unassigned	672_0	Clustered	2	VC_672_0	2	1	1	1	1	1	1	1
3870	benchmarking	phage	soil_phage_3300006163_____Ga0070715_10000049	Unassigned	Unassigned	Unassigned		Outlier
3871	benchmarking	phage	soil_phage_3300006163_____Ga0070715_10000052	Unassigned	Unassigned	Unassigned		Singleton
3872	benchmarking	phage	soil_phage_3300006163_____Ga0070715_10000053	Unassigned	Unassigned	Unassigned	484_0	Clustered	3	VC_484_0	3	0.2091	0.681257	0.1425	1	1	1	1
3873	benchmarking	phage	soil_phage_3300006163_____Ga0070715_10000054	Unassigned	Unassigned	Unassigned		Singleton
3874	benchmarking	phage	soil_phage_3300006163_____Ga0070715_10000055	Unassigned	Unassigned	Unassigned	478_0	Clustered	2	VC_478_0	2	0.3148	0.5	0.1574	1	1	1	1
3875	benchmarking	phage	soil_phage_3300006163_____Ga0070715_10000059	Unassigned	Unassigned	Unassigned		Outlier
3876	benchmarking	phage	soil_phage_3300006163_____Ga0070715_10000070	Unassigned	Unassigned	Unassigned		Singleton
3877	benchmarking	phage	soil_phage_3300006163_____Ga0070715_10000074	Unassigned	Unassigned	Unassigned	112_0	Clustered	2	VC_112_0	2	0.0525	0.613971	0.0322	1	1	1	1
3878	benchmarking	phage	soil_phage_3300006163_____Ga0070715_10000075	Unassigned	Unassigned	Unassigned		Singleton
3879	benchmarking	phage	soil_phage_3300006163_____Ga0070715_10000082	Unassigned	Unassigned	Unassigned		Singleton
3880	benchmarking	phage	soil_phage_3300006163_____Ga0070715_10000084	Unassigned	Unassigned	Unassigned		Singleton
3881	benchmarking	phage	soil_phage_3300006163_____Ga0070715_10000086	Unassigned	Unassigned	Unassigned		Singleton
3882	benchmarking	phage	soil_phage_3300006163_____Ga0070715_10000088	Unassigned	Unassigned	Unassigned		Singleton
3883	benchmarking	phage	soil_phage_3300006163_____Ga0070715_10000110	Unassigned	Unassigned	Unassigned		Singleton
3884	benchmarking	phage	soil_phage_3300006163_____Ga0070715_10000116	Unassigned	Unassigned	Unassigned		Singleton
3885	benchmarking	phage	soil_phage_3300006163_____Ga0070715_10000117	Unassigned	Unassigned	Unassigned		Outlier
3886	benchmarking	phage	soil_phage_3300006163_____Ga0070715_10000136	Unassigned	Unassigned	Unassigned	672_0	Clustered	2	VC_672_0	2	1	1	1	1	1	1	1
3887	benchmarking	phage	soil_phage_3300006755_____Ga0079222_10000001	Unassigned	Unassigned	Unassigned		Singleton
3888	benchmarking	phage	soil_phage_3300006755_____Ga0079222_10000002	Unassigned	Unassigned	Unassigned	673_0	Clustered	2	VC_673_0	2	1	1	1	1	1	1	1
3889	benchmarking	phage	soil_phage_3300006755_____Ga0079222_10000003	Unassigned	Unassigned	Unassigned		Outlier
3890	benchmarking	phage	soil_phage_3300006755_____Ga0079222_10000004	Unassigned	Unassigned	Unassigned	431_0	Clustered	2	VC_431_0	2	0.0791	0.5	0.0395	1	1	1	1
3891	benchmarking	phage	soil_phage_3300006755_____Ga0079222_10000005	Unassigned	Unassigned	Unassigned		Singleton
3892	benchmarking	phage	soil_phage_3300006755_____Ga0079222_10000006	Unassigned	Unassigned	Unassigned	670_0	Clustered	3	VC_670_0	3	0.7655	0.925543	0.7085	1	1	1	1
3893	benchmarking	phage	soil_phage_3300006755_____Ga0079222_10000013	Unassigned	Unassigned	Unassigned		Outlier
3894	benchmarking	phage	soil_phage_3300006755_____Ga0079222_10000022	Unassigned	Unassigned	Unassigned		Singleton
3895	benchmarking	phage	soil_phage_3300006755_____Ga0079222_10000030	Unassigned	Unassigned	Unassigned		Outlier
3896	benchmarking	phage	soil_phage_3300006755_____Ga0079222_10000060	Unassigned	Unassigned	Unassigned		Singleton
3897	benchmarking	phage	soil_phage_3300006755_____Ga0079222_10000081	Unassigned	Unassigned	Unassigned	673_0	Clustered	2	VC_673_0	2	1	1	1	1	1	1	1
3898	benchmarking	phage	soil_phage_3300006755_____Ga0079222_10000265	Unassigned	Unassigned	Unassigned		Singleton
3899	benchmarking	phage	soil_phage_3300006804_____Ga0079221_10000042	Unassigned	Unassigned	Unassigned	670_0	Clustered	3	VC_670_0	3	0.7655	0.925543	0.7085	1	1	1	1
3900	benchmarking	phage	soil_phage_3300006804_____Ga0079221_10000095	Unassigned	Unassigned	Unassigned	229_0	Clustered	3	VC_229_0	3	0.2368	0.991421	0.2348	1	1	1	1
3901	benchmarking	phage	soil_phage_3300006804_____Ga0079221_10000216	Unassigned	Unassigned	Unassigned		Outlier
3902	benchmarking	phage	soil_phage_3300006804_____Ga0079221_10000287	Unassigned	Unassigned	Unassigned		Singleton
3903	benchmarking	phage	soil_phage_3300006804_____Ga0079221_10000439	Unassigned	Unassigned	Unassigned	637_0	Clustered	2	VC_637_0	2	0.1564	0.638163	0.0998	1	1	1	1
3904	benchmarking	phage	soil_phage_3300006804_____Ga0079221_10000533	Unassigned	Unassigned	Unassigned		Singleton
3905	benchmarking	phage	soil_phage_3300007712_____Ga0102929_1000009	Unassigned	Unassigned	Unassigned		Outlier
3906	benchmarking	phage	soil_phage_3300007712_____Ga0102929_1000151	Unassigned	Unassigned	Unassigned	327_0	Clustered	3	VC_327_0	3	0.4912	0.996606	0.4895	1	1	1	1
3907	benchmarking	phage	soil_phage_3300007712_____Ga0102929_1000153	Unassigned	Unassigned	Unassigned		Singleton
3908	benchmarking	phage	soil_phage_3300007712_____Ga0102929_1000165	Unassigned	Unassigned	Unassigned	326_0	Clustered	8	VC_326_0	8	0.4696	1	0.4696	1	1	1	1
3909	benchmarking	phage	soil_phage_3300007712_____Ga0102929_1000207	Unassigned	Unassigned	Unassigned		Outlier
3910	benchmarking	phage	soil_phage_3300007712_____Ga0102929_1000316	Unassigned	Unassigned	Unassigned		Singleton
3911	benchmarking	phage	soil_phage_3300007712_____Ga0102929_1000327	Unassigned	Unassigned	Unassigned	674_0	Clustered	2	VC_674_0	2	0.8336	0.5	0.4168	1	1	1	1
3912	benchmarking	phage	soil_phage_3300007712_____Ga0102929_1000337	Unassigned	Unassigned	Unassigned	326_0	Clustered	8	VC_326_0	8	0.4696	1	0.4696	1	1	1	1
3913	benchmarking	phage	soil_phage_3300007712_____Ga0102929_1000678	Unassigned	Unassigned	Unassigned		Outlier
3914	benchmarking	phage	soil_phage_3300007712_____Ga0102929_1000793	Unassigned	Unassigned	Unassigned	643_0	Clustered	2	VC_643_0	2	0.3739	0.912378	0.3411	1	1	1	1
3915	benchmarking	phage	soil_phage_3300007712_____Ga0102929_1001336	Unassigned	Unassigned	Unassigned		Singleton
3916	benchmarking	phage	soil_phage_3300007712_____Ga0102929_1001594	Unassigned	Unassigned	Unassigned		Singleton
3917	benchmarking	phage	soil_phage_3300007712_____Ga0102929_1001868	Unassigned	Unassigned	Unassigned		Singleton
3918	benchmarking	phage	soil_phage_3300007712_____Ga0102929_1002787	Unassigned	Unassigned	Unassigned		Outlier
3919	benchmarking	phage	soil_phage_3300007723_____Ga0102928_1000025	Unassigned	Unassigned	Unassigned		Outlier
3920	benchmarking	phage	soil_phage_3300007723_____Ga0102928_1000034	Unassigned	Unassigned	Unassigned		Singleton
3921	benchmarking	phage	soil_phage_3300007723_____Ga0102928_1000412	Unassigned	Unassigned	Unassigned		Singleton
3922	benchmarking	phage	soil_phage_3300007723_____Ga0102928_1000527	Unassigned	Unassigned	Unassigned	326_0	Clustered	8	VC_326_0	8	0.4696	1	0.4696	1	1	1	1
3923	benchmarking	phage	soil_phage_3300007723_____Ga0102928_1000637	Unassigned	Unassigned	Unassigned	643_0	Clustered	2	VC_643_0	2	0.3739	0.912378	0.3411	1	1	1	1
3924	benchmarking	phage	soil_phage_3300007723_____Ga0102928_1000760	Unassigned	Unassigned	Unassigned		Singleton
3925	benchmarking	phage	soil_phage_3300007723_____Ga0102928_1001005	Unassigned	Unassigned	Unassigned		Singleton
3926	benchmarking	phage	soil_phage_3300007723_____Ga0102928_1001120	Unassigned	Unassigned	Unassigned		Outlier
3927	benchmarking	phage	soil_phage_3300007723_____Ga0102928_1001229	Unassigned	Unassigned	Unassigned		Singleton
3928	benchmarking	phage	soil_phage_3300007723_____Ga0102928_1001374	Unassigned	Unassigned	Unassigned	665_0	Clustered	2	VC_665_0	2	0.83	0.5	0.415	1	1	1	1
3929	benchmarking	phage	soil_phage_3300007723_____Ga0102928_1001747	Unassigned	Unassigned	Unassigned	674_0	Clustered	2	VC_674_0	2	0.8336	0.5	0.4168	1	1	1	1
4421	benchmarking	phage	vent_phage_3300001683_____GBIDBA_10003702	Unassigned	Unassigned	Unassigned		Singleton
4422	benchmarking	phage	vent_phage_3300001683_____GBIDBA_10003758	Unassigned	Unassigned	Unassigned		Outlier
4423	benchmarking	phage	vent_phage_3300001683_____GBIDBA_10003764	Unassigned	Unassigned	Unassigned	501_0	Clustered	5	VC_501_0	5	0.2215	0.616455	0.1366	1	1	1	1
4424	benchmarking	phage	vent_phage_3300001683_____GBIDBA_10003777	Unassigned	Unassigned	Unassigned		Outlier
4425	benchmarking	phage	vent_phage_3300001683_____GBIDBA_10003942	Unassigned	Unassigned	Unassigned		Outlier
4426	benchmarking	phage	vent_phage_3300001683_____GBIDBA_10003973	Unassigned	Unassigned	Unassigned	248_0	Clustered	4	VC_248_0	4	0.4501	0.999903	0.45	1	1	1	1
4427	benchmarking	phage	vent_phage_3300001683_____GBIDBA_10004008	Unassigned	Unassigned	Unassigned	245_0	Clustered	8	VC_245_0	8	0.0548	0.999988	0.0548	1	1	1	1
4428	benchmarking	phage	vent_phage_3300001683_____GBIDBA_10004103	Unassigned	Unassigned	Unassigned	267_0	Clustered	5	VC_267_0	5	0.594	0.999807	0.5939	1	1	1	1
4429	benchmarking	phage	vent_phage_3300001683_____GBIDBA_10004200	Unassigned	Unassigned	Unassigned		Singleton
4430	benchmarking	phage	vent_phage_3300001683_____GBIDBA_10004231	Unassigned	Unassigned	Unassigned		Outlier
4431	benchmarking	phage	vent_phage_3300001683_____GBIDBA_10004284	Unassigned	Unassigned	Unassigned	511_0	Clustered	2	VC_511_0	2	0.3703	0.904785	0.335	1	1	1	1
4432	benchmarking	phage	vent_phage_3300001683_____GBIDBA_10004290	Unassigned	Unassigned	Unassigned		Outlier
4433	benchmarking	phage	vent_phage_3300001683_____GBIDBA_10004301	Unassigned	Unassigned	Unassigned	248_0	Clustered	4	VC_248_0	4	0.4501	0.999903	0.45	1	1	1	1
4434	benchmarking	phage	vent_phage_3300001683_____GBIDBA_10004326	Unassigned	Unassigned	Unassigned		Outlier
4435	benchmarking	phage	vent_phage_3300001683_____GBIDBA_10004378	Unassigned	Unassigned	Unassigned	248_0	Clustered	4	VC_248_0	4	0.4501	0.999903	0.45	1	1	1	1
4436	benchmarking	phage	vent_phage_3300001683_____GBIDBA_10004441	Unassigned	Unassigned	Unassigned		Singleton
4437	benchmarking	phage	vent_phage_3300001683_____GBIDBA_10004472	Unassigned	Unassigned	Unassigned		Singleton
4438	benchmarking	phage	vent_phage_3300001683_____GBIDBA_10004616	Unassigned	Unassigned	Unassigned		Outlier
4439	benchmarking	phage	vent_phage_3300001683_____GBIDBA_10004705	Unassigned	Unassigned	Unassigned		Outlier
4440	benchmarking	phage	vent_phage_3300001683_____GBIDBA_10004740	Unassigned	Unassigned	Unassigned	252_0	Clustered	6	VC_252_0	6	0.1808	0.996836	0.1802	1	1	1	1
4441	benchmarking	phage	vent_phage_3300001683_____GBIDBA_10004800	Unassigned	Unassigned	Unassigned		Outlier
4442	benchmarking	phage	vent_phage_3300001683_____GBIDBA_10004840	Unassigned	Unassigned	Unassigned		Outlier
4443	benchmarking	phage	vent_phage_3300001683_____GBIDBA_10004899	Unassigned	Unassigned	Unassigned		Outlier
4444	benchmarking	phage	vent_phage_3300001683_____GBIDBA_10004904	Unassigned	Unassigned	Unassigned		Outlier
4445	benchmarking	phage	vent_phage_3300001683_____GBIDBA_10004951	Unassigned	Unassigned	Unassigned	248_0	Clustered	4	VC_248_0	4	0.4501	0.999903	0.45	1	1	1	1
4446	benchmarking	phage	vent_phage_3300001683_____GBIDBA_10005028	Unassigned	Unassigned	Unassigned		Outlier
4447	benchmarking	phage	vent_phage_3300001683_____GBIDBA_10005116	Unassigned	Unassigned	Unassigned		Outlier
4448	benchmarking	phage	vent_phage_3300001683_____GBIDBA_10005151	Unassigned	Unassigned	Unassigned	29_0	Clustered	3	VC_29_0	3	0.0499	0.997199	0.0498	1	1	1	1
4449	benchmarking	phage	vent_phage_3300001683_____GBIDBA_10005165	Unassigned	Unassigned	Unassigned	267_0	Clustered	5	VC_267_0	5	0.594	0.999807	0.5939	1	1	1	1
4450	benchmarking	phage	vent_phage_3300001683_____GBIDBA_10005265	Unassigned	Unassigned	Unassigned		Singleton
4451	benchmarking	phage	vent_phage_3300001683_____GBIDBA_10005273	Unassigned	Unassigned	Unassigned	252_0	Clustered	6	VC_252_0	6	0.1808	0.996836	0.1802	1	1	1	1
4452	benchmarking	phage	vent_phage_3300001683_____GBIDBA_10005445	Unassigned	Unassigned	Unassigned		Singleton
4453	benchmarking	phage	vent_phage_3300001683_____GBIDBA_10005481	Unassigned	Unassigned	Unassigned		Outlier
4454	benchmarking	phage	vent_phage_3300001683_____GBIDBA_10005499	Unassigned	Unassigned	Unassigned		Outlier
4455	benchmarking	phage	vent_phage_3300001683_____GBIDBA_10005524	Unassigned	Unassigned	Unassigned	196_0	Clustered	13	VC_196_0	13	0.584	0.945266	0.5521	1	1	1	1
4456	benchmarking	phage	vent_phage_3300001683_____GBIDBA_10005541	Unassigned	Unassigned	Unassigned	245_0	Clustered	8	VC_245_0	8	0.0548	0.999988	0.0548	1	1	1	1
4457	benchmarking	phage	vent_phage_3300001683_____GBIDBA_10005577	Unassigned	Unassigned	Unassigned	252_0	Clustered	6	VC_252_0	6	0.1808	0.996836	0.1802	1	1	1	1
4458	benchmarking	phage	vent_phage_3300001683_____GBIDBA_10005783	Unassigned	Unassigned	Unassigned	366_0	Clustered	2	VC_366_0	2	0.512	0.938751	0.4806	1	1	1	1
4459	benchmarking	phage	vent_phage_3300001683_____GBIDBA_10005853	Unassigned	Unassigned	Unassigned		Singleton
4460	benchmarking	phage	vent_phage_3300001683_____GBIDBA_10005894	Unassigned	Unassigned	Unassigned		Outlier
4461	benchmarking	phage	vent_phage_3300001683_____GBIDBA_10005909	Unassigned	Unassigned	Unassigned		Singleton
4462	benchmarking	phage	vent_phage_3300001683_____GBIDBA_10005990	Unassigned	Unassigned	Unassigned	366_0	Clustered	2	VC_366_0	2	0.512	0.938751	0.4806	1	1	1	1
4463	benchmarking	phage	vent_phage_3300001683_____GBIDBA_10006045	Unassigned	Unassigned	Unassigned	196_0	Clustered	13	VC_196_0	13	0.584	0.945266	0.5521	1	1	1	1
4464	benchmarking	phage	vent_phage_3300001683_____GBIDBA_10006074	Unassigned	Unassigned	Unassigned	29_0	Clustered	3	VC_29_0	3	0.0499	0.997199	0.0498	1	1	1	1
4465	benchmarking	phage	vent_phage_3300001683_____GBIDBA_10006080	Unassigned	Unassigned	Unassigned	231_0	Clustered	4	VC_231_0	4	0.8175	0.952654	0.7788	1	1	1	1
4466	benchmarking	phage	vent_phage_3300001683_____GBIDBA_10006147	Unassigned	Unassigned	Unassigned		Outlier
4467	benchmarking	phage	vent_phage_3300001683_____GBIDBA_10006240	Unassigned	Unassigned	Unassigned		Singleton
4468	benchmarking	phage	vent_phage_3300001683_____GBIDBA_10006258	Unassigned	Unassigned	Unassigned		Outlier
4470	benchmarking	phage	vent_phage_3300001683_____GBIDBA_10006356	Unassigned	Unassigned	Unassigned		Singleton
4471	benchmarking	phage	vent_phage_3300001683_____GBIDBA_10006745	Unassigned	Unassigned	Unassigned	251_0	Clustered	4	VC_251_0	4	0.091	0.999849	0.091	1	1	1	1
4472	benchmarking	phage	vent_phage_3300001683_____GBIDBA_10006818	Unassigned	Unassigned	Unassigned		Singleton
4473	benchmarking	phage	vent_phage_3300001683_____GBIDBA_10006839	Unassigned	Unassigned	Unassigned		Outlier
4474	benchmarking	phage	vent_phage_3300001683_____GBIDBA_10006990	Unassigned	Unassigned	Unassigned	196_0	Clustered	13	VC_196_0	13	0.584	0.945266	0.5521	1	1	1	1
4475	benchmarking	phage	vent_phage_3300001683_____GBIDBA_10007007	Unassigned	Unassigned	Unassigned	480_0	Clustered	6	VC_480_0	6	0.6577	1	0.6577	1	1	1	1
4476	benchmarking	phage	vent_phage_3300001683_____GBIDBA_10007043	Unassigned	Unassigned	Unassigned		Singleton
4477	benchmarking	phage	vent_phage_3300001683_____GBIDBA_10007299	Unassigned	Unassigned	Unassigned	252_0	Clustered	6	VC_252_0	6	0.1808	0.996836	0.1802	1	1	1	1
4478	benchmarking	phage	vent_phage_3300001683_____GBIDBA_10007439	Unassigned	Unassigned	Unassigned		Outlier
4479	benchmarking	phage	vent_phage_3300001683_____GBIDBA_10007741	Unassigned	Unassigned	Unassigned		Outlier
1	MAVdb	archvir	766270197_ext	Unassigned	Unassigned	Unassigned	0_2	Clustered	29	VC_0_2	29	0.786	0.945851	0.7434	1	1	1	0.8719
2	MAVdb	archvir	775118401_ext	Unassigned	Unassigned	Unassigned	0_2	Clustered	29	VC_0_2	29	0.786	0.945851	0.7434	1	1	1	0.8719
3	MAVdb	archvir	777660975_ext	Unassigned	Unassigned	Unassigned	1_0	Clustered	3	VC_1_0	3	0.0664	0.998566	0.0663	1	1	1	1
4	MAVdb	archvir	837327169_ext	Unassigned	Unassigned	Unassigned	1_3	Clustered	17	VC_1_3	17	0.2814	1	0.2814	1	1	1	0.8529
5	MAVdb	archvir	871648617_complete	Unassigned	Unassigned	Unassigned	1_1	Clustered	3	VC_1_1	3	0.0594	0.998562	0.0593	1	1	1	1
872	MAVdb	archvir	contig_154566	Unassigned	Unassigned	Unassigned	352_2	Clustered	5	VC_352_2	5	0.0778	1	0.0778	1	1	1	0.8
873	MAVdb	archvir	contig_154592	Unassigned	Unassigned	Unassigned	1_5	Clustered	3	VC_1_5	3	0.0368	0.998193	0.0368	1	1	1	1
874	MAVdb	archvir	contig_154676	Unassigned	Unassigned	Unassigned	7_0	Clustered	21	VC_7_0	21	0.4035	1	0.4035	1	1	1	1
875	MAVdb	archvir	contig_154680	Unassigned	Unassigned	Unassigned	1_4	Clustered	2	VC_1_4	2	0.0282	0.956957	0.027	1	1	1	1
876	MAVdb	archvir	contig_154940	Unassigned	Unassigned	Unassigned	0_2	Clustered	29	VC_0_2	29	0.786	0.945851	0.7434	1	1	1	0.8719
877	MAVdb	archvir	contig_155057	Unassigned	Unassigned	Unassigned	0_2	Clustered	29	VC_0_2	29	0.786	0.945851	0.7434	1	1	1	0.8719
878	MAVdb	archvir	contig_155688	Unassigned	Unassigned	Unassigned	352_0	Clustered	4	VC_352_0	4	0.0684	0.999987	0.0684	1	1	1	1
879	MAVdb	archvir	contig_155773	Unassigned	Unassigned	Unassigned	8_0	Clustered	4	VC_8_0	4	0.295	0.999985	0.295	1	1	1	1
880	MAVdb	archvir	contig_156409	Unassigned	Unassigned	Unassigned	353_1	Clustered	4	VC_353_1	4	0.193	0.999985	0.193	1	1	1	1
881	MAVdb	archvir	contig_172037	Unassigned	Unassigned	Unassigned	0_2	Clustered	29	VC_0_2	29	0.786	0.945851	0.7434	1	1	1	0.8719
921	MAVdb	archvir	DelMOWin2010_c10015535	Unassigned	Unassigned	Unassigned	341_0	Clustered	6	VC_341_0	6	0.3032	0.999998	0.3032	1	1	1	1
931	MAVdb	archvir	EF071488.1_Pyrococcus_abyssi_virus_1_complete_genome	Unassigned	Unassigned	Unassigned	347_0	Clustered	2	VC_347_0	2	1	1	1	1	1	1	1
1241	MAVdb	archvir	ETNP_2_30_revised_C5348426_1_length=109	Unassigned	Unassigned	Unassigned	2_0	Clustered	6	VC_2_0	6	0.1764	0.999091	0.1762	1	1	1	1
1242	MAVdb	archvir	ETNP_2_30_revised_scaffold12619_1_lengt	Unassigned	Unassigned	Unassigned	350_0	Clustered	15	VC_350_0	15	0.1649	1	0.1649	1	1	1	1
1243	MAVdb	archvir	ETNP_2_30_revised_scaffold15083_1_lengt	Unassigned	Unassigned	Unassigned	354_0	Clustered	16	VC_354_0	16	0.3176	0.994514	0.3158	1	1	1	1
1244	MAVdb	archvir	ETNP_2_30_revised_scaffold25317_1_lengt	Unassigned	Unassigned	Unassigned	13_0	Clustered	42	VC_13_0	42	0.587	0.789413	0.4634	1	1	1	1
1245	MAVdb	archvir	ETNP_2_30_revised_scaffold36353_1_lengt	Unassigned	Unassigned	Unassigned		Outlier
1246	MAVdb	archvir	ETNP_2_300_revised_C3851131_1_length=12	Unassigned	Unassigned	Unassigned	348_0	Clustered	2	VC_348_0	2	0.7307	0.729854	0.5333	1	1	1	1
1247	MAVdb	archvir	ETNP_2_60_revised_C4695895_1_length=100	Unassigned	Unassigned	Unassigned		Outlier
1248	MAVdb	archvir	ETNP_2_60_revised_C4695909_1_length=101	Unassigned	Unassigned	Unassigned	349_0	Clustered	29	VC_349_0	29	0.4115	1	0.4115	1	1	1	1
1249	MAVdb	archvir	ETNP_2_60_revised_C4695973_1_length=107	Unassigned	Unassigned	Unassigned	3_0	Clustered	8	VC_3_0	8	0.1602	0.999989	0.1602	1	1	1	1
1250	MAVdb	archvir	ETNP_2_60_revised_C4696047_1_length=117	Unassigned	Unassigned	Unassigned	6_0	Clustered	32	VC_6_0	32	0.657	1	0.657	1	1	1	1
1251	MAVdb	archvir	ETNP_2_60_revised_C4696095_1_length=123	Unassigned	Unassigned	Unassigned	4_0	Clustered	36	VC_4_0	36	0.4596	1	0.4596	1	1	1	0.9968
1252	MAVdb	archvir	ETNP_2_60_revised_C4696097_1_length=124	Unassigned	Unassigned	Unassigned		Outlier
1253	MAVdb	archvir	ETNP_2_60_revised_C4696163_1_length=142	Unassigned	Unassigned	Unassigned	13_0	Clustered	42	VC_13_0	42	0.587	0.789413	0.4634	1	1	1	1
1254	MAVdb	archvir	ETNP_2_60_revised_C4696167_1_length=143	Unassigned	Unassigned	Unassigned	13_0	Clustered	42	VC_13_0	42	0.587	0.789413	0.4634	1	1	1	1
1255	MAVdb	archvir	ETNP_2_60_revised_C4696273_1_length=223	Unassigned	Unassigned	Unassigned	1_3	Clustered	17	VC_1_3	17	0.2814	1	0.2814	1	1	1	0.8529
1256	MAVdb	archvir	ETNP_2_60_revised_scaffold1457_1_length	Unassigned	Unassigned	Unassigned	350_0	Clustered	15	VC_350_0	15	0.1649	1	0.1649	1	1	1	1
1257	MAVdb	archvir	ETNP_2_60_revised_scaffold30075_1_lengt	Unassigned	Unassigned	Unassigned	349_0	Clustered	29	VC_349_0	29	0.4115	1	0.4115	1	1	1	1
1258	MAVdb	archvir	ETNP_2_60_revised_scaffold30539_1_lengt	Unassigned	Unassigned	Unassigned	1_3	Clustered	17	VC_1_3	17	0.2814	1	0.2814	1	1	1	0.8529
1259	MAVdb	archvir	ETNP_2_60_revised_scaffold30548_1_lengt	Unassigned	Unassigned	Unassigned	358_0	Clustered	2	VC_358_0	2	0.072	0.784684	0.0565	1	1	1	1
1260	MAVdb	archvir	ETNP_2_60_revised_scaffold30572_1_lengt	Unassigned	Unassigned	Unassigned	1_3	Clustered	17	VC_1_3	17	0.2814	1	0.2814	1	1	1	0.8529
1261	MAVdb	archvir	ETNP_2_60_revised_scaffold30605_1_lengt	Unassigned	Unassigned	Unassigned	4_0	Clustered	36	VC_4_0	36	0.4596	1	0.4596	1	1	1	0.9968
1262	MAVdb	archvir	ETNP_6_100_revised_scaffold53994_1_leng	Unassigned	Unassigned	Unassigned		Outlier
1263	MAVdb	archvir	ETNP_6_100_revised_scaffold56968_2_leng	Unassigned	Unassigned	Unassigned		Outlier
1264	MAVdb	archvir	ETNP_6_100_revised_scaffold6736_1_lengt	Unassigned	Unassigned	Unassigned		Outlier
1265	MAVdb	archvir	ETNP_6_100_revised_scaffold84660_1_leng	Unassigned	Unassigned	Unassigned	5_0	Clustered	2	VC_5_0	2	0.0577	0.952875	0.055	1	1	1	1
1266	MAVdb	archvir	ETNP_6_30_revised_C4893328_1_length=137	Unassigned	Unassigned	Unassigned		Outlier
1267	MAVdb	archvir	ETNP_6_30_revised_C4893402_1_length=188	Unassigned	Unassigned	Unassigned		Outlier
1268	MAVdb	archvir	ETNP_6_30_revised_scaffold10297_2_lengt	Unassigned	Unassigned	Unassigned		Outlier
1269	MAVdb	archvir	ETNP_6_30_revised_scaffold13654_1_lengt	Unassigned	Unassigned	Unassigned	4_0	Clustered	36	VC_4_0	36	0.4596	1	0.4596	1	1	1	0.9968
1270	MAVdb	archvir	ETNP_6_30_revised_scaffold23020_1_lengt	Unassigned	Unassigned	Unassigned	1_3	Clustered	17	VC_1_3	17	0.2814	1	0.2814	1	1	1	0.8529
1271	MAVdb	archvir	ETNP_6_30_revised_scaffold28175_1_lengt	Unassigned	Unassigned	Unassigned		Outlier
1272	MAVdb	archvir	ETNP_6_30_revised_scaffold39704_1_lengt	Unassigned	Unassigned	Unassigned		Singleton
1273	MAVdb	archvir	ETNP_6_30_revised_scaffold43966_2_lengt	Unassigned	Unassigned	Unassigned	4_0	Clustered	36	VC_4_0	36	0.4596	1	0.4596	1	1	1	0.9968
1274	MAVdb	archvir	ETNP_6_30_revised_scaffold49132_3_lengt	Unassigned	Unassigned	Unassigned		Outlier
1275	MAVdb	archvir	ETNP_6_30_revised_scaffold49485_1_lengt	Unassigned	Unassigned	Unassigned	13_0	Clustered	42	VC_13_0	42	0.587	0.789413	0.4634	1	1	1	1
1276	MAVdb	archvir	ETNP_6_30_revised_scaffold50585_2_lengt	Unassigned	Unassigned	Unassigned		Outlier
1277	MAVdb	archvir	ETNP_6_30_revised_scaffold54014_1_lengt	Unassigned	Unassigned	Unassigned	349_0	Clustered	29	VC_349_0	29	0.4115	1	0.4115	1	1	1	1
1278	MAVdb	archvir	ETNP_6_30_revised_scaffold54528_1_lengt	Unassigned	Unassigned	Unassigned		Outlier
1279	MAVdb	archvir	ETNP_6_300_revised_C1575107_1_length=12	Unassigned	Unassigned	Unassigned	348_0	Clustered	2	VC_348_0	2	0.7307	0.729854	0.5333	1	1	1	1
1280	MAVdb	archvir	ETNP_6_85_revised_C6837461_1_length=101	Unassigned	Unassigned	Unassigned	360_0	Clustered	2	VC_360_0	2	1	1	1	1	1	1	1
1281	MAVdb	archvir	ETNP_6_85_revised_C6837549_1_length=103	Unassigned	Unassigned	Unassigned	357_0	Clustered	20	VC_357_0	20	0.848	1	0.848	1	1	1	1
1282	MAVdb	archvir	ETNP_6_85_revised_scaffold23758_1_lengt	Unassigned	Unassigned	Unassigned		Outlier
1283	MAVdb	archvir	ETNP_6_85_revised_scaffold27206_1_lengt	Unassigned	Unassigned	Unassigned		Outlier
1284	MAVdb	archvir	ETNP_CA_109908	Unassigned	Unassigned	Unassigned		Singleton
1285	MAVdb	archvir	ETNP_CA_189861	Unassigned	Unassigned	Unassigned		Singleton
1286	MAVdb	archvir	ETNP_CA_420	Unassigned	Unassigned	Unassigned	361_0	Clustered	6	VC_361_0	6	0.9091	0.999982	0.9091	1	1	1	1
1302	MAVdb	archvir	Ga0063241_1021025	Unassigned	Unassigned	Unassigned		Outlier
1303	MAVdb	archvir	Ga0066372_10000192	Unassigned	Unassigned	Unassigned	361_0	Clustered	6	VC_361_0	6	0.9091	0.999982	0.9091	1	1	1	1
1304	MAVdb	archvir	Ga0070745_1004049	Unassigned	Unassigned	Unassigned	342_0	Clustered	9	VC_342_0	9	0.1958	0.999978	0.1958	1	1	1	1
1305	MAVdb	archvir	Ga0070751_1001009	Unassigned	Unassigned	Unassigned	342_0	Clustered	9	VC_342_0	9	0.1958	0.999978	0.1958	1	1	1	1
1306	MAVdb	archvir	Ga0070751_1014454	Unassigned	Unassigned	Unassigned	341_0	Clustered	6	VC_341_0	6	0.3032	0.999998	0.3032	1	1	1	1
1307	MAVdb	archvir	Ga0070751_1023884	Unassigned	Unassigned	Unassigned	341_0	Clustered	6	VC_341_0	6	0.3032	0.999998	0.3032	1	1	1	1
1308	MAVdb	archvir	Ga0070753_1023367	Unassigned	Unassigned	Unassigned	341_0	Clustered	6	VC_341_0	6	0.3032	0.999998	0.3032	1	1	1	1
1309	MAVdb	archvir	Ga0075463_10007682	Unassigned	Unassigned	Unassigned	341_0	Clustered	6	VC_341_0	6	0.3032	0.999998	0.3032	1	1	1	1
1310	MAVdb	archvir	Ga0080013_1002070	Unassigned	Unassigned	Unassigned	343_0	Clustered	28	VC_343_0	28	0.6117	1	0.6117	1	1	1	1
1311	MAVdb	archvir	Ga0080013_1097990	Unassigned	Unassigned	Unassigned	397_0	Clustered	2	VC_397_0	2	0.0528	0.896402	0.0473	1	1	1	1
1312	MAVdb	archvir	Ga0098036_1031672	Unassigned	Unassigned	Unassigned	397_0	Clustered	2	VC_397_0	2	0.0528	0.896402	0.0473	1	1	1	1
1313	MAVdb	archvir	Ga0098048_1000116	Unassigned	Unassigned	Unassigned	359_0	Clustered	12	VC_359_0	12	0.7774	1	0.7774	1	1	1	1
1314	MAVdb	archvir	Ga0099849_1003135	Unassigned	Unassigned	Unassigned	343_0	Clustered	28	VC_343_0	28	0.6117	1	0.6117	1	1	1	1
1315	MAVdb	archvir	Ga0129342_1000209	Unassigned	Unassigned	Unassigned	343_0	Clustered	28	VC_343_0	28	0.6117	1	0.6117	1	1	1	1
1316	MAVdb	archvir	Ga0129345_1025350	Unassigned	Unassigned	Unassigned	341_0	Clustered	6	VC_341_0	6	0.3032	0.999998	0.3032	1	1	1	1
1317	MAVdb	archvir	Ga0136656_1000333	Unassigned	Unassigned	Unassigned	342_0	Clustered	9	VC_342_0	9	0.1958	0.999978	0.1958	1	1	1	1
1318	MAVdb	archvir	GBIDBA_10003243	Unassigned	Unassigned	Unassigned	361_0	Clustered	6	VC_361_0	6	0.9091	0.999982	0.9091	1	1	1	1
1319	MAVdb	archvir	GBIDBA_10004208	Unassigned	Unassigned	Unassigned	361_0	Clustered	6	VC_361_0	6	0.9091	0.999982	0.9091	1	1	1	1
1320	MAVdb	archvir	GBIDBA_10005806	Unassigned	Unassigned	Unassigned	361_0	Clustered	6	VC_361_0	6	0.9091	0.999982	0.9091	1	1	1	1
1321	MAVdb	archvir	GBIDBA_10128132	Unassigned	Unassigned	Unassigned		Outlier
1325	MAVdb	archvir	gi|772041692|emb|CERA01000526.1|_marine_metagenome_genome_assembly_TARA_068_DCM_0.22_contig_TARA_068_DCM_<-0.22_scaffold1763_1_whole_genome_shotgun_sequence	Unassigned	Unassigned	Unassigned	1_3	Clustered	17	VC_1_3	17	0.2814	1	0.2814	1	1	1	0.8529
1326	MAVdb	archvir	gi|778722464|emb|CEUT01055600.1|_marine_metagenome_genome_assembly_TARA_125_SRF_0.1-0.22_contig_TARA_125_SRF_0.1-0.22_scaffold89076_1_whole_genome_shotgun_sequence	Unassigned	Unassigned	Unassigned	0_1	Clustered	2	VC_0_1	2	0.0617	0.953268	0.0588	1	1	1	1
1327	MAVdb	archvir	gi|786772955|emb|CEUO01032268.1|_marine_metagenome_genome_assembly_TARA_124_MIX_0.1-0.22_contig_TARA_124_MIX_0.1-0.22_scaffold65180_1_whole_genome_shotgun_sequence	Unassigned	Unassigned	Unassigned	0_2	Clustered	29	VC_0_2	29	0.786	0.945851	0.7434	1	1	1	0.8719
1328	MAVdb	archvir	gi|786803042|emb|CEUO01002181.1|_marine_metagenome_genome_assembly_TARA_124_MIX_0.1-0.22_contig_TARA_124_MIX_0.1-0.22_scaffold4780_1_whole_genome_shotgun_sequence	Unassigned	Unassigned	Unassigned		Outlier
1427	MAVdb	archvir	GOV_bin_102_contig-100_2	Unassigned	Unassigned	Unassigned	13_0	Clustered	42	VC_13_0	42	0.587	0.789413	0.4634	1	1	1	1
1428	MAVdb	archvir	GOV_bin_1574_contig-100_0	Unassigned	Unassigned	Unassigned	13_0	Clustered	42	VC_13_0	42	0.587	0.789413	0.4634	1	1	1	1
1429	MAVdb	archvir	GOV_bin_3535_contig-100_0	Unassigned	Unassigned	Unassigned	395_0	Clustered	2	VC_395_0	2	1	1	1	1	1	1	1
1430	MAVdb	archvir	GOV_bin_797_contig-100_2	Unassigned	Unassigned	Unassigned	350_0	Clustered	15	VC_350_0	15	0.1649	1	0.1649	1	1	1	1
1857	MAVdb	archvir	JGI25132J35274_1000069	Unassigned	Unassigned	Unassigned	359_0	Clustered	12	VC_359_0	12	0.7774	1	0.7774	1	1	1	1
1858	MAVdb	archvir	JQ010983.1_Thermococcus_prieurii_virus_1_complete_genome	Unassigned	Unassigned	Unassigned	456_0	Clustered	2	VC_456_0	2	1	1	1	1	1	1	1
1889	MAVdb	archvir	KP703175.1_ANMV-1_virus_from_uncultured_archaea_genomic_sequence	Unassigned	Unassigned	Unassigned		Singleton
1890	MAVdb	archvir	KVRMV2_100116932	Unassigned	Unassigned	Unassigned	359_0	Clustered	12	VC_359_0	12	0.7774	1	0.7774	1	1	1	1
1891	MAVdb	archvir	KVWGV2_10011101	Unassigned	Unassigned	Unassigned	359_0	Clustered	12	VC_359_0	12	0.7774	1	0.7774	1	1	1	1
2192	MAVdb	archvir	Marthavirus-1-C1	Unassigned	Unassigned	Unassigned	344_0	Clustered	29	VC_344_0	29	0.6722	1	0.6722	1	1	1	0.9754
2193	MAVdb	archvir	Marthavirus-10-C1	Unassigned	Unassigned	Unassigned	344_0	Clustered	29	VC_344_0	29	0.6722	1	0.6722	1	1	1	0.9754
2194	MAVdb	archvir	Marthavirus-11-C1	Unassigned	Unassigned	Unassigned	344_0	Clustered	29	VC_344_0	29	0.6722	1	0.6722	1	1	1	0.9754
2195	MAVdb	archvir	Marthavirus-12-C1	Unassigned	Unassigned	Unassigned	344_0	Clustered	29	VC_344_0	29	0.6722	1	0.6722	1	1	1	0.9754
2196	MAVdb	archvir	Marthavirus-13-C1	Unassigned	Unassigned	Unassigned	344_0	Clustered	29	VC_344_0	29	0.6722	1	0.6722	1	1	1	0.9754
2197	MAVdb	archvir	Marthavirus-14-C1	Unassigned	Unassigned	Unassigned	344_0	Clustered	29	VC_344_0	29	0.6722	1	0.6722	1	1	1	0.9754
2198	MAVdb	archvir	Marthavirus-15-C1	Unassigned	Unassigned	Unassigned	342_0	Clustered	9	VC_342_0	9	0.1958	0.999978	0.1958	1	1	1	1
2199	MAVdb	archvir	Marthavirus-16-C1	Unassigned	Unassigned	Unassigned	343_0	Clustered	28	VC_343_0	28	0.6117	1	0.6117	1	1	1	1
2200	MAVdb	archvir	Marthavirus-17-C1	Unassigned	Unassigned	Unassigned	342_0	Clustered	9	VC_342_0	9	0.1958	0.999978	0.1958	1	1	1	1
2201	MAVdb	archvir	Marthavirus-18-C1	Unassigned	Unassigned	Unassigned	343_0	Clustered	28	VC_343_0	28	0.6117	1	0.6117	1	1	1	1
2202	MAVdb	archvir	Marthavirus-19-C1	Unassigned	Unassigned	Unassigned	344_0	Clustered	29	VC_344_0	29	0.6722	1	0.6722	1	1	1	0.9754
2203	MAVdb	archvir	Marthavirus-2-C1	Unassigned	Unassigned	Unassigned	344_0	Clustered	29	VC_344_0	29	0.6722	1	0.6722	1	1	1	0.9754
2204	MAVdb	archvir	Marthavirus-20-C1	Unassigned	Unassigned	Unassigned	343_0	Clustered	28	VC_343_0	28	0.6117	1	0.6117	1	1	1	1
2205	MAVdb	archvir	Marthavirus-21-C1	Unassigned	Unassigned	Unassigned	342_0	Clustered	9	VC_342_0	9	0.1958	0.999978	0.1958	1	1	1	1
2206	MAVdb	archvir	Marthavirus-22-C1	Unassigned	Unassigned	Unassigned	471_0	Clustered	2	VC_471_0	2	0.3909	0.943371	0.3688	1	1	1	1
2207	MAVdb	archvir	Marthavirus-23-C1	Unassigned	Unassigned	Unassigned	471_0	Clustered	2	VC_471_0	2	0.3909	0.943371	0.3688	1	1	1	1
2208	MAVdb	archvir	Marthavirus-24-C1	Unassigned	Unassigned	Unassigned	344_0	Clustered	29	VC_344_0	29	0.6722	1	0.6722	1	1	1	0.9754
2209	MAVdb	archvir	Marthavirus-25-C1	Unassigned	Unassigned	Unassigned		Outlier
2210	MAVdb	archvir	Marthavirus-26-C1	Unassigned	Unassigned	Unassigned	344_0	Clustered	29	VC_344_0	29	0.6722	1	0.6722	1	1	1	0.9754
2211	MAVdb	archvir	Marthavirus-27-C1	Unassigned	Unassigned	Unassigned		Outlier
2212	MAVdb	archvir	Marthavirus-28-C1	Unassigned	Unassigned	Unassigned		Outlier
2213	MAVdb	archvir	Marthavirus-29-C1	Unassigned	Unassigned	Unassigned	344_0	Clustered	29	VC_344_0	29	0.6722	1	0.6722	1	1	1	0.9754
2214	MAVdb	archvir	Marthavirus-3-C1	Unassigned	Unassigned	Unassigned	344_0	Clustered	29	VC_344_0	29	0.6722	1	0.6722	1	1	1	0.9754
2215	MAVdb	archvir	Marthavirus-30-C1	Unassigned	Unassigned	Unassigned		Outlier
2216	MAVdb	archvir	Marthavirus-31-C1	Unassigned	Unassigned	Unassigned		Outlier
2217	MAVdb	archvir	Marthavirus-32-C1	Unassigned	Unassigned	Unassigned		Outlier
2218	MAVdb	archvir	Marthavirus-33-C1	Unassigned	Unassigned	Unassigned		Outlier
2219	MAVdb	archvir	Marthavirus-34-C1	Unassigned	Unassigned	Unassigned	344_0	Clustered	29	VC_344_0	29	0.6722	1	0.6722	1	1	1	0.9754
2220	MAVdb	archvir	Marthavirus-35-C1	Unassigned	Unassigned	Unassigned		Outlier
2221	MAVdb	archvir	Marthavirus-4-C1	Unassigned	Unassigned	Unassigned	344_0	Clustered	29	VC_344_0	29	0.6722	1	0.6722	1	1	1	0.9754
2222	MAVdb	archvir	Marthavirus-5-C1	Unassigned	Unassigned	Unassigned	344_0	Clustered	29	VC_344_0	29	0.6722	1	0.6722	1	1	1	0.9754
2223	MAVdb	archvir	Marthavirus-6-C1	Unassigned	Unassigned	Unassigned	344_0	Clustered	29	VC_344_0	29	0.6722	1	0.6722	1	1	1	0.9754
2224	MAVdb	archvir	Marthavirus-7-C1	Unassigned	Unassigned	Unassigned	344_0	Clustered	29	VC_344_0	29	0.6722	1	0.6722	1	1	1	0.9754
2225	MAVdb	archvir	Marthavirus-8-C1	Unassigned	Unassigned	Unassigned	344_0	Clustered	29	VC_344_0	29	0.6722	1	0.6722	1	1	1	0.9754
2226	MAVdb	archvir	Marthavirus-9-C1	Unassigned	Unassigned	Unassigned	344_0	Clustered	29	VC_344_0	29	0.6722	1	0.6722	1	1	1	0.9754
2254	MAVdb	archvir	MK570053.1_Nitrosopumilus_spindle-shaped_virus_1	Unassigned	Thaspiviridae	Nitmarvirus	469_0	Clustered	3	VC_469_0	3	0.7512	0.959572	0.7208	1	1	1	1
2255	MAVdb	archvir	MK570054.1_Nitrosopumilus_spindle-shaped_virus_3	Unassigned	Thaspiviridae	Nitmarvirus	469_0	Clustered	3	VC_469_0	3	0.7512	0.959572	0.7208	1	1	1	1
2256	MAVdb	archvir	MK570055.1_Nitrosopumilus_spindle-shaped_virus_2	Unassigned	Thaspiviridae	Nitmarvirus	469_0	Clustered	3	VC_469_0	3	0.7512	0.959572	0.7208	1	1	1	1
2257	MAVdb	archvir	MK570056.1_Nitrosopumilus_spindle-shaped_virus_4	Unassigned	Unassigned	Unassigned		Singleton
2258	MAVdb	archvir	MK570057.1_Nitrosopumilus_spindle-shaped_virus_5	Unassigned	Unassigned	Unassigned		Outlier
2793	MAVdb	archvir	OBV_N00010	Unassigned	Unassigned	Unassigned	1_5	Clustered	3	VC_1_5	3	0.0368	0.998193	0.0368	1	1	1	1
2794	MAVdb	archvir	OBV_N00021	Unassigned	Unassigned	Unassigned	0_2	Clustered	29	VC_0_2	29	0.786	0.945851	0.7434	1	1	1	0.8719
3581	MAVdb	archvir	SAMEA2619923_17	Unassigned	Unassigned	Unassigned	351_0	Clustered	20	VC_351_0	20	0.4555	1	0.4555	1	1	1	0.8
3582	MAVdb	archvir	SAMEA2620078_38	Unassigned	Unassigned	Unassigned	8_1	Clustered	2	VC_8_1	2	0.089	0.956258	0.0851	1	1	1	1
3583	MAVdb	archvir	SAMEA2621061_122	Unassigned	Unassigned	Unassigned	352_2	Clustered	5	VC_352_2	5	0.0778	1	0.0778	1	1	1	0.8
3584	MAVdb	archvir	SAMEA2621085_65	Unassigned	Unassigned	Unassigned	352_1	Clustered	2	VC_352_1	2	0.0344	0.957272	0.033	1	1	1	1
3585	MAVdb	archvir	SAMEA2621151_104_ext	Unassigned	Unassigned	Unassigned	8_2	Clustered	9	VC_8_2	9	0.5224	1	0.5224	1	1	1	0.8611
3586	MAVdb	archvir	SAMEA2621151_40	Unassigned	Unassigned	Unassigned	352_2	Clustered	5	VC_352_2	5	0.0778	1	0.0778	1	1	1	0.8
4340	MAVdb	archvir	TARA_034_DCM_0.22-1.6_scaffold218395_1	Unassigned	Unassigned	Unassigned	343_0	Clustered	28	VC_343_0	28	0.6117	1	0.6117	1	1	1	1
4341	MAVdb	archvir	TARA_ERS478007_N000020	Unassigned	Unassigned	Unassigned	0_2	Clustered	29	VC_0_2	29	0.786	0.945851	0.7434	1	1	1	0.8719
4342	MAVdb	archvir	TARA_ERS478007_N000024	Unassigned	Unassigned	Unassigned	0_2	Clustered	29	VC_0_2	29	0.786	0.945851	0.7434	1	1	1	0.8719
4343	MAVdb	archvir	TARA_ERS488354_N000017	Unassigned	Unassigned	Unassigned	351_0	Clustered	20	VC_351_0	20	0.4555	1	0.4555	1	1	1	0.8
4344	MAVdb	archvir	TARA_ERS488448_N000032	Unassigned	Unassigned	Unassigned	352_0	Clustered	4	VC_352_0	4	0.0684	0.999987	0.0684	1	1	1	1
4345	MAVdb	archvir	TARA_ERS488558_N000319	Unassigned	Unassigned	Unassigned	0_1	Clustered	2	VC_0_1	2	0.0617	0.953268	0.0588	1	1	1	1
4346	MAVdb	archvir	TARA_ERS488701_N000035	Unassigned	Unassigned	Unassigned	553_0	Clustered	6	VC_553_0	6	0.996	0.984673	0.9807	1	1	1	0.8667
4347	MAVdb	archvir	TARA_ERS488813_N000045	Unassigned	Unassigned	Unassigned	6_1	Clustered	5	VC_6_1	5	0.0813	1	0.0813	1	1	1	0.8
4348	MAVdb	archvir	TARA_ERS488836_N000019	Unassigned	Unassigned	Unassigned	352_2	Clustered	5	VC_352_2	5	0.0778	1	0.0778	1	1	1	0.8
4349	MAVdb	archvir	TARA_ERS488836_N000030	Unassigned	Unassigned	Unassigned	0_2	Clustered	29	VC_0_2	29	0.786	0.945851	0.7434	1	1	1	0.8719
4350	MAVdb	archvir	TARA_ERS488836_N000039	Unassigned	Unassigned	Unassigned	0_2	Clustered	29	VC_0_2	29	0.786	0.945851	0.7434	1	1	1	0.8719
4351	MAVdb	archvir	TARA_ERS488836_N000047	Unassigned	Unassigned	Unassigned	0_2	Clustered	29	VC_0_2	29	0.786	0.945851	0.7434	1	1	1	0.8719
4352	MAVdb	archvir	TARA_ERS488892_N000014	Unassigned	Unassigned	Unassigned	1_0	Clustered	3	VC_1_0	3	0.0664	0.998566	0.0663	1	1	1	1
4353	MAVdb	archvir	TARA_ERS488929_N000012	Unassigned	Unassigned	Unassigned	353_0	Clustered	2	VC_353_0	2	0.0551	0.95668	0.0527	1	1	1	1
4354	MAVdb	archvir	TARA_ERS488929_N000013	Unassigned	Unassigned	Unassigned	352_1	Clustered	2	VC_352_1	2	0.0344	0.957272	0.033	1	1	1	1
4355	MAVdb	archvir	TARA_ERS488929_N000018	Unassigned	Unassigned	Unassigned	8_1	Clustered	2	VC_8_1	2	0.089	0.956258	0.0851	1	1	1	1
4356	MAVdb	archvir	TARA_ERS488929_N000052	Unassigned	Unassigned	Unassigned	0_2	Clustered	29	VC_0_2	29	0.786	0.945851	0.7434	1	1	1	0.8719
4357	MAVdb	archvir	TARA_ERS489084_N000033	Unassigned	Unassigned	Unassigned	0_2	Clustered	29	VC_0_2	29	0.786	0.945851	0.7434	1	1	1	0.8719
4358	MAVdb	archvir	TARA_ERS489084_N000038	Unassigned	Unassigned	Unassigned	0_2	Clustered	29	VC_0_2	29	0.786	0.945851	0.7434	1	1	1	0.8719
4359	MAVdb	archvir	TARA_ERS489084_N000047	Unassigned	Unassigned	Unassigned	0_2	Clustered	29	VC_0_2	29	0.786	0.945851	0.7434	1	1	1	0.8719
4360	MAVdb	archvir	TARA_ERS489113_N000073	Unassigned	Unassigned	Unassigned	6_1	Clustered	5	VC_6_1	5	0.0813	1	0.0813	1	1	1	0.8
4361	MAVdb	archvir	TARA_ERS489148_N000025	Unassigned	Unassigned	Unassigned	553_0	Clustered	6	VC_553_0	6	0.996	0.984673	0.9807	1	1	1	0.8667
4362	MAVdb	archvir	TARA_ERS489285_N000032	Unassigned	Unassigned	Unassigned	353_1	Clustered	4	VC_353_1	4	0.193	0.999985	0.193	1	1	1	1
4363	MAVdb	archvir	TARA_ERS489285_N000041	Unassigned	Unassigned	Unassigned	352_2	Clustered	5	VC_352_2	5	0.0778	1	0.0778	1	1	1	0.8
4364	MAVdb	archvir	TARA_ERS489285_N000042	Unassigned	Unassigned	Unassigned	353_0	Clustered	2	VC_353_0	2	0.0551	0.95668	0.0527	1	1	1	1
4365	MAVdb	archvir	TARA_ERS489285_N000043	Unassigned	Unassigned	Unassigned	353_2	Clustered	16	VC_353_2	16	0.521	1	0.521	1	1	1	0.9667
4366	MAVdb	archvir	TARA_ERS489285_N000047	Unassigned	Unassigned	Unassigned	351_0	Clustered	20	VC_351_0	20	0.4555	1	0.4555	1	1	1	0.8
4367	MAVdb	archvir	TARA_ERS489285_N000062	Unassigned	Unassigned	Unassigned	8_0	Clustered	4	VC_8_0	4	0.295	0.999985	0.295	1	1	1	1
4368	MAVdb	archvir	TARA_ERS489285_N000092	Unassigned	Unassigned	Unassigned	553_0	Clustered	6	VC_553_0	6	0.996	0.984673	0.9807	1	1	1	0.8667
4369	MAVdb	archvir	TARA_ERS489285_N000094	Unassigned	Unassigned	Unassigned	553_0	Clustered	6	VC_553_0	6	0.996	0.984673	0.9807	1	1	1	0.8667
4370	MAVdb	archvir	TARA_ERS490053_N000029	Unassigned	Unassigned	Unassigned	352_0	Clustered	4	VC_352_0	4	0.0684	0.999987	0.0684	1	1	1	1
4371	MAVdb	archvir	TARA_ERS490053_N000033	Unassigned	Unassigned	Unassigned	352_0	Clustered	4	VC_352_0	4	0.0684	0.999987	0.0684	1	1	1	1
4372	MAVdb	archvir	TARA_ERS490053_N000040	Unassigned	Unassigned	Unassigned		Outlier
4373	MAVdb	archvir	TARA_ERS490053_N000090	Unassigned	Unassigned	Unassigned	0_2	Clustered	29	VC_0_2	29	0.786	0.945851	0.7434	1	1	1	0.8719
4374	MAVdb	archvir	TARA_ERS490120_N000069	Unassigned	Unassigned	Unassigned	353_1	Clustered	4	VC_353_1	4	0.193	0.999985	0.193	1	1	1	1
4375	MAVdb	archvir	TARA_ERS490120_N000097	Unassigned	Unassigned	Unassigned	1_0	Clustered	3	VC_1_0	3	0.0664	0.998566	0.0663	1	1	1	1
4376	MAVdb	archvir	TARA_ERS490120_N000153	Unassigned	Unassigned	Unassigned	0_2	Clustered	29	VC_0_2	29	0.786	0.945851	0.7434	1	1	1	0.8719
4377	MAVdb	archvir	TARA_ERS490142_N000090	Unassigned	Unassigned	Unassigned	353_2	Clustered	16	VC_353_2	16	0.521	1	0.521	1	1	1	0.9667
4378	MAVdb	archvir	TARA_ERS490142_N000117	Unassigned	Unassigned	Unassigned	6_1	Clustered	5	VC_6_1	5	0.0813	1	0.0813	1	1	1	0.8
4379	MAVdb	archvir	TARA_ERS490204_N000056	Unassigned	Unassigned	Unassigned	6_1	Clustered	5	VC_6_1	5	0.0813	1	0.0813	1	1	1	0.8
4380	MAVdb	archvir	TARA_ERS490204_N000107	Unassigned	Unassigned	Unassigned	0_2	Clustered	29	VC_0_2	29	0.786	0.945851	0.7434	1	1	1	0.8719
4381	MAVdb	archvir	TARA_ERS490285_N000129	Unassigned	Unassigned	Unassigned	0_0	Clustered	2	VC_0_0	2	0.0651	0.953264	0.062	1	1	1	1
4382	MAVdb	archvir	TARA_ERS490320_N000018	Unassigned	Unassigned	Unassigned	0_0	Clustered	2	VC_0_0	2	0.0651	0.953264	0.062	1	1	1	1
4383	MAVdb	archvir	TARA_ERS490346_N000059	Unassigned	Unassigned	Unassigned	353_1	Clustered	4	VC_353_1	4	0.193	0.999985	0.193	1	1	1	1
4384	MAVdb	archvir	TARA_ERS490346_N000089	Unassigned	Unassigned	Unassigned	1_4	Clustered	2	VC_1_4	2	0.0282	0.956957	0.027	1	1	1	1
4385	MAVdb	archvir	TARA_ERS490346_N000180	Unassigned	Unassigned	Unassigned	0_2	Clustered	29	VC_0_2	29	0.786	0.945851	0.7434	1	1	1	0.8719
4386	MAVdb	archvir	TARA_ERS490452_N000040	Unassigned	Unassigned	Unassigned	513_1	Clustered	18	VC_513_1	18	0.6626	0.618457	0.4098	1	1	1	0.7712
4387	MAVdb	archvir	TARA_ERS490452_N000042	Unassigned	Unassigned	Unassigned	351_0	Clustered	20	VC_351_0	20	0.4555	1	0.4555	1	1	1	0.8
4388	MAVdb	archvir	TARA_ERS490452_N000106	Unassigned	Unassigned	Unassigned	0_2	Clustered	29	VC_0_2	29	0.786	0.945851	0.7434	1	1	1	0.8719
4389	MAVdb	archvir	TARA_ERS490452_N000108	Unassigned	Unassigned	Unassigned	0_2	Clustered	29	VC_0_2	29	0.786	0.945851	0.7434	1	1	1	0.8719
4390	MAVdb	archvir	TARA_ERS490494_N000007	Unassigned	Unassigned	Unassigned	6_1	Clustered	5	VC_6_1	5	0.0813	1	0.0813	1	1	1	0.8
4391	MAVdb	archvir	TARA_ERS490494_N000013	Unassigned	Unassigned	Unassigned	8_2	Clustered	9	VC_8_2	9	0.5224	1	0.5224	1	1	1	0.8611
4392	MAVdb	archvir	TARA_ERS490494_N000035	Unassigned	Unassigned	Unassigned	0_2	Clustered	29	VC_0_2	29	0.786	0.945851	0.7434	1	1	1	0.8719
4393	MAVdb	archvir	TARA_ERS491107_N000077	Unassigned	Unassigned	Unassigned	0_2	Clustered	29	VC_0_2	29	0.786	0.945851	0.7434	1	1	1	0.8719
4394	MAVdb	archvir	TARA_ERS492160_N000171	Unassigned	Unassigned	Unassigned	0_2	Clustered	29	VC_0_2	29	0.786	0.945851	0.7434	1	1	1	0.8719
4395	MAVdb	archvir	TARA_ERS492198_N000063	Unassigned	Unassigned	Unassigned	0_2	Clustered	29	VC_0_2	29	0.786	0.945851	0.7434	1	1	1	0.8719
4410	MAVdb	archvir	Tp1_125_SUR_0-0d2_C3583169_1	Unassigned	Unassigned	Unassigned		Outlier
4411	MAVdb	archvir	Tp1_39_SUR_0-0d2_scaffold38979_1	Unassigned	Unassigned	Unassigned	536_0	Clustered	2	VC_536_0	2	1	1	1	1	1	1	1
4412	MAVdb	archvir	Tp1_42_DCM_0-0d2_scaffold20737_1	Unassigned	Unassigned	Unassigned	13_0	Clustered	42	VC_13_0	42	0.587	0.789413	0.4634	1	1	1	1
15	refseq	archvir	Acidianus~bottle-shaped~virus	Unassigned	Ampullaviridae	Bottigliavirus	37_0	Clustered	3	VC_37_0	3	1	1	1	2	2	1	1
16	refseq	archvir	Acidianus~bottle-shaped~virus~2	Unassigned	Ampullaviridae	Bottigliavirus	37_0	Clustered	3	VC_37_0	3	1	1	1	2	2	1	1
17	refseq	archvir	Acidianus~bottle-shaped~virus~3	Unassigned	Ampullaviridae	Bottigliavirus	37_0	Clustered	3	VC_37_0	3	1	1	1	2	2	1	1
18	refseq	archvir	Acidianus~filamentous~virus~1	Ligamenvirales	Ungulaviridae	Captovirus		Outlier
19	refseq	archvir	Acidianus~filamentous~virus~2	Ligamenvirales	Lipothrixviridae	Deltalipothrixvirus		Outlier
20	refseq	archvir	Acidianus~filamentous~virus~3	Ligamenvirales	Lipothrixviridae	Betalipothrixvirus	39_0	Clustered	24	VC_39_0	24	0.5439	1	0.5439	2	2	2	1
21	refseq	archvir	Acidianus~filamentous~virus~6	Ligamenvirales	Lipothrixviridae	Betalipothrixvirus	39_0	Clustered	24	VC_39_0	24	0.5439	1	0.5439	2	2	2	1
22	refseq	archvir	Acidianus~filamentous~virus~7	Ligamenvirales	Lipothrixviridae	Betalipothrixvirus	39_0	Clustered	24	VC_39_0	24	0.5439	1	0.5439	2	2	2	1
23	refseq	archvir	Acidianus~filamentous~virus~8	Ligamenvirales	Lipothrixviridae	Betalipothrixvirus	39_0	Clustered	24	VC_39_0	24	0.5439	1	0.5439	2	2	2	1
24	refseq	archvir	Acidianus~filamentous~virus~9	Ligamenvirales	Lipothrixviridae	Betalipothrixvirus	39_0	Clustered	24	VC_39_0	24	0.5439	1	0.5439	2	2	2	1
25	refseq	archvir	Acidianus~rod-shaped~virus~1	Ligamenvirales	Rudiviridae	Itarudivirus		Outlier
26	refseq	archvir	Acidianus~rod-shaped~virus~2	Ligamenvirales	Rudiviridae	Hoswirudivirus		Outlier
27	refseq	archvir	Acidianus~spindle-shaped~virus~1	Unassigned	Fuselloviridae	Betafusellovirus	47_0	Clustered	13	VC_47_0	13	0.8315	1	0.8315	3	2	1	1
28	refseq	archvir	Acidianus~tailed~spindle~virus	Unassigned	Bicaudaviridae	Unassigned	49_0	Clustered	6	VC_49_0	6	0.8857	0.999994	0.8857	1	1	1	1
29	refseq	archvir	Acidianus~two-tailed~virus	Unassigned	Bicaudaviridae	Bicaudavirus		Outlier
78	refseq	archvir	Archaeal~BJ1~virus	Kirjokansivirales	Graaviviridae	Beejeyvirus	102_0	Clustered	3	VC_102_0	3	0.5396	0.984775	0.5314	1	1	1	1
1591	refseq	archvir	Haloarcula~californiae~icosahedral~virus~1	Halopanivirales	Sphaerolipoviridae	Alphasphaerolipovirus	434_0	Clustered	4	VC_434_0	4	0.7514	0.999772	0.7513	1	1	1	1
1592	refseq	archvir	Haloarcula~hispanica~icosahedral~virus~2	Halopanivirales	Sphaerolipoviridae	Alphasphaerolipovirus	434_0	Clustered	4	VC_434_0	4	0.7514	0.999772	0.7513	1	1	1	1
1593	refseq	archvir	Haloarcula~hispanica~pleomorphic~virus~1	Haloruvirales	Pleolipoviridae	Alphapleolipovirus		Outlier
1594	refseq	archvir	Haloarcula~hispanica~pleomorphic~virus~2	Haloruvirales	Pleolipoviridae	Alphapleolipovirus		Outlier
1595	refseq	archvir	Haloarcula~hispanica~virus~PH1	Halopanivirales	Sphaerolipoviridae	Alphasphaerolipovirus	434_0	Clustered	4	VC_434_0	4	0.7514	0.999772	0.7513	1	1	1	1
1596	refseq	archvir	Haloarcula~hispanica~virus~SH1	Halopanivirales	Sphaerolipoviridae	Alphasphaerolipovirus	434_0	Clustered	4	VC_434_0	4	0.7514	0.999772	0.7513	1	1	1	1
1600	refseq	archvir	Halorubrum~phage~CGphi46	Kirjokansivirales	Graaviviridae	Seejivirus	102_0	Clustered	3	VC_102_0	3	0.5396	0.984775	0.5314	1	1	1	1
1601	refseq	archvir	Halorubrum~phage~HF2	Thumleimavirales	Hafunaviridae	Haloferacalesvirus	442_1	Clustered	4	VC_442_1	4	0.6218	0.999937	0.6218	1	1	1	1
1602	refseq	archvir	Halorubrum~pleomorphic~virus~1	Haloruvirales	Pleolipoviridae	Alphapleolipovirus		Outlier
1603	refseq	archvir	Halorubrum~pleomorphic~virus~2	Haloruvirales	Pleolipoviridae	Alphapleolipovirus		Outlier
1604	refseq	archvir	Halorubrum~pleomorphic~virus~3	Haloruvirales	Pleolipoviridae	Betapleolipovirus		Outlier
1605	refseq	archvir	Halorubrum~pleomorphic~virus~6	Haloruvirales	Pleolipoviridae	Alphapleolipovirus		Outlier
1606	refseq	archvir	Halovirus~HCTV-1	Thumleimavirales	Hafunaviridae	Haloferacalesvirus	441_0	Clustered	3	VC_441_0	3	0.8694	0.995099	0.8652	1	1	1	1
1607	refseq	archvir	Halovirus~HCTV-2	Unassigned	Saparoviridae	Samsavirus	448_0	Clustered	2	VC_448_0	2	0.479	0.855578	0.4098	1	1	1	1
1608	refseq	archvir	Halovirus~HCTV-5	Thumleimavirales	Druskaviridae	Tredecimvirus	441_0	Clustered	3	VC_441_0	3	0.8694	0.995099	0.8652	1	1	1	1
1609	refseq	archvir	Halovirus~HF1	Thumleimavirales	Hafunaviridae	Haloferacalesvirus	442_1	Clustered	4	VC_442_1	4	0.6218	0.999937	0.6218	1	1	1	1
1610	refseq	archvir	Halovirus~HGTV-1	Thumleimavirales	Halomagnusviridae	Hagravirus	443_0	Clustered	5	VC_443_0	5	0.6245	0.995374	0.6216	1	1	1	1
1611	refseq	archvir	Halovirus~HHTV-1	Unassigned	Madisaviridae	Clampvirus		Singleton
1612	refseq	archvir	Halovirus~HHTV-2	Unassigned	Saparoviridae	Halohivirus	448_0	Clustered	2	VC_448_0	2	0.479	0.855578	0.4098	1	1	1	1
1613	refseq	archvir	Halovirus~HRTV-4	Kirjokansivirales	Haloferuviridae	Saldibavirus	103_0	Clustered	2	VC_103_0	2	0.5773	0.5	0.2887	1	1	1	1
1614	refseq	archvir	Halovirus~HRTV-5	Thumleimavirales	Hafunaviridae	Haloferacalesvirus	442_1	Clustered	4	VC_442_1	4	0.6218	0.999937	0.6218	1	1	1	1
1615	refseq	archvir	Halovirus~HRTV-7	Thumleimavirales	Hafunaviridae	Mincapvirus	442_0	Clustered	2	VC_442_0	2	0.2645	0.935557	0.2475	1	1	1	1
1616	refseq	archvir	Halovirus~HRTV-8	Thumleimavirales	Hafunaviridae	Haloferacalesvirus	442_1	Clustered	4	VC_442_1	4	0.6218	0.999937	0.6218	1	1	1	1
1617	refseq	archvir	Halovirus~HSTV-1	Kirjokansivirales	Shortaselviridae	Lonfivirus	103_0	Clustered	2	VC_103_0	2	0.5773	0.5	0.2887	1	1	1	1
1618	refseq	archvir	Halovirus~HSTV-2	Thumleimavirales	Hafunaviridae	Mincapvirus	442_0	Clustered	2	VC_442_0	2	0.2645	0.935557	0.2475	1	1	1	1
1619	refseq	archvir	Halovirus~HVTV-1	Thumleimavirales	Druskaviridae	Tredecimvirus	441_0	Clustered	3	VC_441_0	3	0.8694	0.995099	0.8652	1	1	1	1
1620	refseq	archvir	Halovirus~VNH-1	Unassigned	Unassigned	Unassigned		Singleton
1626	refseq	archvir	His~1~virus	Unassigned	Halspiviridae	Salterprovirus		Singleton
1627	refseq	archvir	His2~virus	Haloruvirales	Pleolipoviridae	Gammapleolipovirus		Singleton
1852	refseq	archvir	Hyperthermophilic~Archaeal~Virus~1	Unassigned	Unassigned	Unassigned		Singleton
1853	refseq	archvir	Hyperthermophilic~Archaeal~Virus~2	Unassigned	Unassigned	Unassigned	454_0	Clustered	4	VC_454_0	4	1	1	1	1	1	1	1
2229	refseq	archvir	Methanobacterium~phage~psiM2	Methanobavirales	Leisingerviridae	Psimunavirus	472_0	Clustered	2	VC_472_0	2	1	1	1	1	1	1	1
2230	refseq	archvir	Methanothermobacter~phage~psiM100	Methanobavirales	Leisingerviridae	Psimunavirus	472_0	Clustered	2	VC_472_0	2	1	1	1	1	1	1	1
2597	refseq	archvir	Natrialba~phage~PhiCh1	Unassigned	Vertoviridae	Myohalovirus	104_0	Clustered	3	VC_104_0	3	0.8935	0.995514	0.8895	1	1	1	1
3222	refseq	archvir	Pyrobaculum~filamentous~virus~1	Primavirales	Tristromaviridae	Alphatristromavirus		Singleton
3223	refseq	archvir	Pyrobaculum~spherical~virus	Unassigned	Globuloviridae	Globulovirus	506_0	Clustered	2	VC_506_0	2	1	1	1	1	1	1	1
3224	refseq	archvir	Pyrococcus~abyssi~virus~1	Unassigned	Unassigned	Unassigned	347_0	Clustered	2	VC_347_0	2	1	1	1	1	1	1	1
4270	refseq	archvir	Stygiolobus~rod-shaped~virus	Ligamenvirales	Rudiviridae	Azorudivirus	45_0	Clustered	18	VC_45_0	18	0.7505	1	0.7505	2	2	2	1
4276	refseq	archvir	Sulfolobales~Mexican~fusellovirus~1	Unassigned	Fuselloviridae	Unassigned		Outlier
4277	refseq	archvir	Sulfolobales~Mexican~rudivirus~1	Ligamenvirales	Rudiviridae	Mexirudivirus		Outlier
4278	refseq	archvir	Sulfolobales~virus~YNP1	Unassigned	Unassigned	Unassigned	48_0	Clustered	4	VC_48_0	4	0.8621	0.999838	0.862	1	1	1	1
4279	refseq	archvir	Sulfolobales~Virus~YNP2	Unassigned	Unassigned	Unassigned	48_0	Clustered	4	VC_48_0	4	0.8621	0.999838	0.862	1	1	1	1
4280	refseq	archvir	Sulfolobus~islandicus~filamentous~virus	Ligamenvirales	Lipothrixviridae	Betalipothrixvirus	39_0	Clustered	24	VC_39_0	24	0.5439	1	0.5439	2	2	2	1
4281	refseq	archvir	Sulfolobus~islandicus~rod-shaped~virus~1	Ligamenvirales	Rudiviridae	Icerudivirus	45_0	Clustered	18	VC_45_0	18	0.7505	1	0.7505	2	2	2	1
4282	refseq	archvir	Sulfolobus~islandicus~rod-shaped~virus~10	Ligamenvirales	Rudiviridae	Usarudivirus	45_0	Clustered	18	VC_45_0	18	0.7505	1	0.7505	2	2	2	1
4283	refseq	archvir	Sulfolobus~islandicus~rod-shaped~virus~11	Ligamenvirales	Rudiviridae	Usarudivirus	45_0	Clustered	18	VC_45_0	18	0.7505	1	0.7505	2	2	2	1
4284	refseq	archvir	Sulfolobus~islandicus~rod-shaped~virus~2	Ligamenvirales	Rudiviridae	Icerudivirus	45_0	Clustered	18	VC_45_0	18	0.7505	1	0.7505	2	2	2	1
4285	refseq	archvir	Sulfolobus~islandicus~rod-shaped~virus~4	Ligamenvirales	Rudiviridae	Usarudivirus	45_0	Clustered	18	VC_45_0	18	0.7505	1	0.7505	2	2	2	1
4286	refseq	archvir	Sulfolobus~islandicus~rod-shaped~virus~5	Ligamenvirales	Rudiviridae	Usarudivirus	45_0	Clustered	18	VC_45_0	18	0.7505	1	0.7505	2	2	2	1
4287	refseq	archvir	Sulfolobus~islandicus~rod-shaped~virus~6	Ligamenvirales	Rudiviridae	Usarudivirus	45_0	Clustered	18	VC_45_0	18	0.7505	1	0.7505	2	2	2	1
4288	refseq	archvir	Sulfolobus~islandicus~rod-shaped~virus~7	Ligamenvirales	Rudiviridae	Usarudivirus	45_0	Clustered	18	VC_45_0	18	0.7505	1	0.7505	2	2	2	1
4289	refseq	archvir	Sulfolobus~islandicus~rod-shaped~virus~8	Ligamenvirales	Rudiviridae	Usarudivirus	45_0	Clustered	18	VC_45_0	18	0.7505	1	0.7505	2	2	2	1
4290	refseq	archvir	Sulfolobus~islandicus~rod-shaped~virus~9	Ligamenvirales	Rudiviridae	Usarudivirus	45_0	Clustered	18	VC_45_0	18	0.7505	1	0.7505	2	2	2	1
4291	refseq	archvir	Sulfolobus~islandicus~rudivirus~3	Ligamenvirales	Rudiviridae	Icerudivirus	45_0	Clustered	18	VC_45_0	18	0.7505	1	0.7505	2	2	2	1
4292	refseq	archvir	Sulfolobus~monocaudavirus~SMV1	Unassigned	Bicaudaviridae	Unassigned	46_0	Clustered	6	VC_46_0	6	0.7552	1	0.7552	1	1	1	1
4293	refseq	archvir	Sulfolobus~monocaudavirus~SMV2	Unassigned	Bicaudaviridae	Unassigned	46_0	Clustered	6	VC_46_0	6	0.7552	1	0.7552	1	1	1	1
4294	refseq	archvir	Sulfolobus~monocaudavirus~SMV3	Unassigned	Bicaudaviridae	Unassigned	46_0	Clustered	6	VC_46_0	6	0.7552	1	0.7552	1	1	1	1
4295	refseq	archvir	Sulfolobus~monocaudavirus~SMV4	Unassigned	Bicaudaviridae	Unassigned	46_0	Clustered	6	VC_46_0	6	0.7552	1	0.7552	1	1	1	1
4296	refseq	archvir	Sulfolobus~spindle-shaped~virus~1	Unassigned	Fuselloviridae	Alphafusellovirus	47_0	Clustered	13	VC_47_0	13	0.8315	1	0.8315	3	2	1	1
4297	refseq	archvir	Sulfolobus~spindle-shaped~virus~2	Unassigned	Fuselloviridae	Alphafusellovirus	47_0	Clustered	13	VC_47_0	13	0.8315	1	0.8315	3	2	1	1
4298	refseq	archvir	Sulfolobus~spindle-shaped~virus~4	Unassigned	Fuselloviridae	Alphafusellovirus	47_0	Clustered	13	VC_47_0	13	0.8315	1	0.8315	3	2	1	1
4299	refseq	archvir	Sulfolobus~spindle-shaped~virus~5	Unassigned	Fuselloviridae	Alphafusellovirus	47_0	Clustered	13	VC_47_0	13	0.8315	1	0.8315	3	2	1	1
4300	refseq	archvir	Sulfolobus~spindle-shaped~virus~6	Unassigned	Fuselloviridae	Betafusellovirus	47_0	Clustered	13	VC_47_0	13	0.8315	1	0.8315	3	2	1	1
4301	refseq	archvir	Sulfolobus~spindle-shaped~virus~7	Unassigned	Fuselloviridae	Alphafusellovirus	47_0	Clustered	13	VC_47_0	13	0.8315	1	0.8315	3	2	1	1
4302	refseq	archvir	Sulfolobus~turreted~icosahedral~virus~1	Belfryvirales	Turriviridae	Alphaturrivirus	551_0	Clustered	2	VC_551_0	2	1	1	1	1	1	1	1
4303	refseq	archvir	Sulfolobus~turreted~icosahedral~virus~2	Belfryvirales	Turriviridae	Alphaturrivirus	551_0	Clustered	2	VC_551_0	2	1	1	1	1	1	1	1
4304	refseq	archvir	Sulfolobus~virus~Kamchatka~1	Unassigned	Fuselloviridae	Alphafusellovirus	47_0	Clustered	13	VC_47_0	13	0.8315	1	0.8315	3	2	1	1
4305	refseq	archvir	Sulfolobus~virus~Ragged~Hills	Unassigned	Fuselloviridae	Alphafusellovirus	47_0	Clustered	13	VC_47_0	13	0.8315	1	0.8315	3	2	1	1
4306	refseq	archvir	Sulfolobus~virus~STSV1	Unassigned	Bicaudaviridae	Unassigned	50_0	Clustered	2	VC_50_0	2	0.8695	0.89435	0.7777	1	1	1	1
4307	refseq	archvir	Sulfolobus~virus~STSV2	Unassigned	Bicaudaviridae	Unassigned	50_0	Clustered	2	VC_50_0	2	0.8695	0.89435	0.7777	1	1	1	1
4401	refseq	archvir	Thermococcus~prieurii~virus~1	Unassigned	Unassigned	Unassigned	456_0	Clustered	2	VC_456_0	2	1	1	1	1	1	1	1
4402	refseq	archvir	Thermoproteus~tenax~spherical~virus~1	Unassigned	Globuloviridae	Globulovirus	506_0	Clustered	2	VC_506_0	2	1	1	1	1	1	1	1
6	refseq	phage	Acholeplasma~phage~MV-L1	Unassigned	Inoviridae	Plectrovirus		Singleton
7	refseq	phage	Acholeplasma~virus~L2	Unassigned	Plasmaviridae	Plasmavirus		Singleton
8	refseq	phage	Achromobacter~phage~83-24	Caudovirales	Siphoviridae	Jwxvirus	14_0	Clustered	2	VC_14_0	2	0.1977	0.952011	0.1882	1	1	1	1
9	refseq	phage	Achromobacter~phage~JWAlpha	Caudovirales	Podoviridae	Jwalphavirus	21_3	Clustered	11	VC_21_3	11	0.4578	1	0.4578	4	2	2	1
10	refseq	phage	Achromobacter~phage~JWF	Unassigned	Unassigned	Unassigned		Singleton
11	refseq	phage	Achromobacter~phage~JWX	Caudovirales	Siphoviridae	Jwxvirus	14_0	Clustered	2	VC_14_0	2	0.1977	0.952011	0.1882	1	1	1	1
12	refseq	phage	Achromobacter~phage~phiAxp-1	Unassigned	Unassigned	Unassigned	15_0	Clustered	11	VC_15_0	11	0.6415	1	0.6415	3	2	2	1
13	refseq	phage	Achromobacter~phage~phiAxp-2	Unassigned	Unassigned	Unassigned	31_0	Clustered	2	VC_31_0	2	0.2521	0.949436	0.2394	1	1	1	1
14	refseq	phage	Achromobacter~phage~phiAxp-3	Caudovirales	Podoviridae	Jwalphavirus	21_3	Clustered	11	VC_21_3	11	0.4578	1	0.4578	4	2	2	1
30	refseq	phage	Acinetobacter~bacteriophage~AP22	Caudovirales	Myoviridae	Ap22virus	51_1	Clustered	5	VC_51_1	5	0.6538	0.999999	0.6538	2	2	2	1
31	refseq	phage	Acinetobacter~phage~AB3	Caudovirales	Podoviridae	Fri1virus	53_0	Clustered	11	VC_53_0	11	0.6651	1	0.6651	2	2	2	1
32	refseq	phage	Acinetobacter~phage~Abp1	Caudovirales	Podoviridae	Fri1virus	53_0	Clustered	11	VC_53_0	11	0.6651	1	0.6651	2	2	2	1
33	refseq	phage	Acinetobacter~phage~Acj61	Unassigned	Unassigned	Unassigned	59_1	Clustered	2	VC_59_1	2	0.0143	0.955678	0.0137	1	1	1	1
34	refseq	phage	Acinetobacter~phage~AP205	Unassigned	Unassigned	Unassigned		Outlier
35	refseq	phage	Acinetobacter~phage~Bphi-B1251	Unassigned	Unassigned	Unassigned	66_0	Clustered	3	VC_66_0	3	0.2546	0.997902	0.2541	1	1	1	1
36	refseq	phage	Acinetobacter~phage~Fri1	Caudovirales	Podoviridae	Fri1virus	53_0	Clustered	11	VC_53_0	11	0.6651	1	0.6651	2	2	2	1
37	refseq	phage	Acinetobacter~phage~IME_AB3	Unassigned	Unassigned	Unassigned	15_0	Clustered	11	VC_15_0	11	0.6415	1	0.6415	3	2	2	1
38	refseq	phage	Acinetobacter~phage~LZ35	Unassigned	Unassigned	Unassigned	51_1	Clustered	5	VC_51_1	5	0.6538	0.999999	0.6538	2	2	2	1
39	refseq	phage	Acinetobacter~phage~Petty	Unassigned	Unassigned	Unassigned	53_0	Clustered	11	VC_53_0	11	0.6651	1	0.6651	2	2	2	1
40	refseq	phage	Acinetobacter~phage~phiAB1	Caudovirales	Podoviridae	Fri1virus	53_0	Clustered	11	VC_53_0	11	0.6651	1	0.6651	2	2	2	1
41	refseq	phage	Acinetobacter~phage~phiAB6	Unassigned	Unassigned	Unassigned	53_0	Clustered	11	VC_53_0	11	0.6651	1	0.6651	2	2	2	1
42	refseq	phage	Acinetobacter~phage~phiAC-1	Unassigned	Unassigned	Unassigned	51_0	Clustered	2	VC_51_0	2	0.2309	0.943371	0.2178	1	1	1	1
43	refseq	phage	Acinetobacter~phage~Presley	Unassigned	Unassigned	Unassigned		Outlier
44	refseq	phage	Acinetobacter~phage~vB_AbaM_Acibel004	Unassigned	Unassigned	Unassigned	68_0	Clustered	2	VC_68_0	2	0.162	0.951731	0.1542	1	1	1	1
45	refseq	phage	Acinetobacter~phage~vB_AbaM_IME200	Caudovirales	Podoviridae	Fri1virus	53_0	Clustered	11	VC_53_0	11	0.6651	1	0.6651	2	2	2	1
46	refseq	phage	Acinetobacter~phage~vB_AbaM_phiAbaA1	Unassigned	Unassigned	Unassigned	68_0	Clustered	2	VC_68_0	2	0.162	0.951731	0.1542	1	1	1	1
47	refseq	phage	Acinetobacter~phage~vB_AbaP_Acibel007	Unassigned	Unassigned	Unassigned	53_0	Clustered	11	VC_53_0	11	0.6651	1	0.6651	2	2	2	1
48	refseq	phage	Acinetobacter~phage~vB_AbaP_PD-6A3	Caudovirales	Podoviridae	Fri1virus	53_0	Clustered	11	VC_53_0	11	0.6651	1	0.6651	2	2	2	1
49	refseq	phage	Acinetobacter~phage~vB_AbaP_PD-AB9	Caudovirales	Podoviridae	Fri1virus	53_0	Clustered	11	VC_53_0	11	0.6651	1	0.6651	2	2	2	1
50	refseq	phage	Acinetobacter~phage~vB_AbaS_TRS1	Unassigned	Unassigned	Unassigned	66_0	Clustered	3	VC_66_0	3	0.2546	0.997902	0.2541	1	1	1	1
51	refseq	phage	Acinetobacter~phage~YMC-13-01-C62	Caudovirales	Myoviridae	Ap22virus	51_1	Clustered	5	VC_51_1	5	0.6538	0.999999	0.6538	2	2	2	1
52	refseq	phage	Acinetobacter~phage~YMC11/12/R2315	Unassigned	Unassigned	Unassigned	51_1	Clustered	5	VC_51_1	5	0.6538	0.999999	0.6538	2	2	2	1
53	refseq	phage	Acinetobacter~phage~YMC13/03/R2096	Unassigned	Unassigned	Unassigned		Outlier
54	refseq	phage	Acinetobacter~phage~ZZ1	Unassigned	Unassigned	Unassigned	59_0	Clustered	2	VC_59_0	2	0.0144	0.955543	0.0137	1	1	1	1
55	refseq	phage	Actinomyces~virus~Av1	Caudovirales	Podoviridae	Unassigned	77_0	Clustered	2	VC_77_0	2	0.0751	0.903397	0.0678	2	1	1	1
56	refseq	phage	Actinoplanes~phage~phiAsp2	Unassigned	Unassigned	Unassigned	80_0	Clustered	2	VC_80_0	2	0.2492	0.952409	0.2373	1	1	1	1
57	refseq	phage	Aeromonas~phage~Aes012	Caudovirales	Myoviridae	Secunda5virus	60_1	Clustered	5	VC_60_1	5	0.0979	1	0.0979	1	1	1	0.9
58	refseq	phage	Aeromonas~phage~Aes508	Caudovirales	Myoviridae	Secunda5virus	60_1	Clustered	5	VC_60_1	5	0.0979	1	0.0979	1	1	1	0.9
59	refseq	phage	Aeromonas~phage~CC2	Unassigned	Unassigned	Unassigned	61_3	Clustered	2	VC_61_3	2	0.0322	0.957042	0.0308	1	2	2	1
60	refseq	phage	Aeromonas~phage~pAh6-C	Unassigned	Unassigned	Unassigned	87_0	Clustered	4	VC_87_0	4	0.6431	0.999774	0.643	1	1	1	1
61	refseq	phage	Aeromonas~phage~phiAS4	Caudovirales	Myoviridae	Secunda5virus	60_1	Clustered	5	VC_60_1	5	0.0979	1	0.0979	1	1	1	0.9
62	refseq	phage	Aeromonas~phage~phiAS5	Unassigned	Unassigned	Unassigned	61_5	Clustered	4	VC_61_5	4	0.091	0.999987	0.091	1	2	2	0.6667
63	refseq	phage	Aeromonas~phage~phiAS7	Unassigned	Unassigned	Unassigned	89_0	Clustered	7	VC_89_0	7	0.6589	1	0.6589	1	1	1	1
64	refseq	phage	Aeromonas~phage~PX29	Unassigned	Unassigned	Unassigned	61_5	Clustered	4	VC_61_5	4	0.091	0.999987	0.091	1	2	2	0.6667
65	refseq	phage	Aeromonas~phage~vB_AsaM-56	Unassigned	Unassigned	Unassigned	52_0	Clustered	5	VC_52_0	5	0.1956	0.999999	0.1956	1	1	1	0.9
66	refseq	phage	Aeromonas~virus~25	Caudovirales	Myoviridae	Secunda5virus	60_1	Clustered	5	VC_60_1	5	0.0979	1	0.0979	1	1	1	0.9
67	refseq	phage	Aeromonas~virus~31	Caudovirales	Myoviridae	Secunda5virus	60_0	Clustered	2	VC_60_0	2	0.0228	0.949883	0.0216	2	1	1	1
68	refseq	phage	Aeromonas~virus~44RR2	Caudovirales	Myoviridae	Biquartavirus	60_0	Clustered	2	VC_60_0	2	0.0228	0.949883	0.0216	2	1	1	1
69	refseq	phage	Aeromonas~virus~65	Caudovirales	Myoviridae	Unassigned	61_3	Clustered	2	VC_61_3	2	0.0322	0.957042	0.0308	1	2	2	1
70	refseq	phage	Aeromonas~virus~Aeh1	Caudovirales	Myoviridae	Unassigned	61_5	Clustered	4	VC_61_5	4	0.091	0.999987	0.091	1	2	2	0.6667
71	refseq	phage	Aeromonas~virus~phiO18P	Caudovirales	Myoviridae	Hp1virus	94_0	Clustered	8	VC_94_0	8	0.5578	1	0.5578	2	2	2	1
72	refseq	phage	Aeropyrum~pernix~ovoid~virus~1	Unassigned	Guttaviridae	Betaguttavirus		Singleton
73	refseq	phage	Aeropyrum~pernix~spindle-shaped~virus~1	Unassigned	Unassigned	Unassigned		Singleton
74	refseq	phage	Aggregatibacter~phage~S1249	Unassigned	Unassigned	Unassigned	19_0	Clustered	2	VC_19_0	2	0.6214	0.941061	0.5847	1	1	1	1
75	refseq	phage	Agrobacterium~phage~7-7-1	Unassigned	Unassigned	Unassigned		Outlier
76	refseq	phage	Alteromonas~phage~vB_AmaP_AD45-P1	Unassigned	Unassigned	Unassigned		Outlier
77	refseq	phage	Anabaena~phage~A-4L	Unassigned	Unassigned	Unassigned	101_0	Clustered	2	VC_101_0	2	0.4222	0.929758	0.3926	1	1	1	1
499	refseq	phage	Arthrobacter~phage~BarretLemon	Caudovirales	Myoviridae	Chippewavirus	106_0	Clustered	2	VC_106_0	2	1	1	1	2	1	1	1
500	refseq	phage	Arthrobacter~phage~Decurro	Caudovirales	Siphoviridae	Decurrovirus		Outlier
501	refseq	phage	Arthrobacter~phage~KellEzio	Caudovirales	Siphoviridae	Kelleziovirus	108_0	Clustered	2	VC_108_0	2	1	1	1	1	1	1	1
502	refseq	phage	Arthrobacter~phage~Kitkat	Caudovirales	Siphoviridae	Kelleziovirus	108_0	Clustered	2	VC_108_0	2	1	1	1	1	1	1	1
503	refseq	phage	Arthrobacter~phage~Mudcat	Caudovirales	Siphoviridae	Mudcatvirus	110_0	Clustered	2	VC_110_0	2	0.2218	0.948868	0.2104	2	2	2	1
504	refseq	phage	Arthrobacter~phage~vB_ArS-ArV2	Unassigned	Unassigned	Unassigned	113_0	Clustered	2	VC_113_0	2	1	1	1	1	1	1	1
505	refseq	phage	Arthrobacter~phage~vB_ArtM-ArV1	Caudovirales	Myoviridae	Arvunavirus	106_0	Clustered	2	VC_106_0	2	1	1	1	2	1	1	1
506	refseq	phage	Aurantimonas~phage~AmM-1	Unassigned	Unassigned	Unassigned		Outlier
507	refseq	phage	Azospirillum~phage~Cd	Unassigned	Unassigned	Unassigned		Outlier
508	refseq	phage	Bacillus~phage~0305phi8-36	Unassigned	Unassigned	Unassigned		Singleton
509	refseq	phage	Bacillus~phage~AR9	Unassigned	Unassigned	Unassigned	120_0	Clustered	2	VC_120_0	2	0.7136	0.729854	0.5208	1	1	1	1
510	refseq	phage	Bacillus~phage~Aurora	Unassigned	Unassigned	Unassigned	76_0	Clustered	5	VC_76_0	5	0.7031	0.999999	0.7031	1	1	1	1
511	refseq	phage	Bacillus~phage~AvesoBmore	Caudovirales	Myoviridae	B4virus	121_3	Clustered	6	VC_121_3	6	0.1108	1	0.1108	2	2	2	1
512	refseq	phage	Bacillus~phage~B4	Caudovirales	Myoviridae	B4virus	121_4	Clustered	2	VC_121_4	2	0.0206	0.933807	0.0192	1	1	1	1
513	refseq	phage	Bacillus~phage~BalMu-1	Unassigned	Unassigned	Unassigned	146_0	Clustered	2	VC_146_0	2	0.1923	0.926958	0.1783	1	1	1	1
514	refseq	phage	Bacillus~phage~Bam35c	Unassigned	Tectiviridae	Betatectivirus	149_0	Clustered	5	VC_149_0	5	1	1	1	2	2	1	1
515	refseq	phage	Bacillus~phage~Bastille	Caudovirales	Myoviridae	Bastillevirus	121_2	Clustered	4	VC_121_2	4	0.0645	0.999984	0.0645	1	1	1	1
516	refseq	phage	Bacillus~phage~BCD7	Unassigned	Unassigned	Unassigned	125_0	Clustered	3	VC_125_0	3	0.2403	0.968796	0.2328	1	1	1	1
517	refseq	phage	Bacillus~phage~BCJA1c	Unassigned	Unassigned	Unassigned		Outlier
518	refseq	phage	Bacillus~phage~Bcp1	Caudovirales	Myoviridae	Bc431virus	121_9	Clustered	3	VC_121_9	3	0.0481	0.997774	0.048	1	1	1	1
519	refseq	phage	Bacillus~phage~BCP78	Caudovirales	Myoviridae	Tsarbombavirus	121_7	Clustered	3	VC_121_7	3	0.0488	0.998451	0.0487	2	2	2	1
520	refseq	phage	Bacillus~phage~BCP8-2	Caudovirales	Myoviridae	Bc431virus	121_8	Clustered	2	VC_121_8	2	0.0239	0.945518	0.0226	1	1	1	1
521	refseq	phage	Bacillus~phage~Belinda	Unassigned	Unassigned	Unassigned	121_0	Clustered	12	VC_121_0	12	0.2869	1	0.2869	2	2	2	1
522	refseq	phage	Bacillus~phage~BigBertha	Caudovirales	Myoviridae	B4virus	121_3	Clustered	6	VC_121_3	6	0.1108	1	0.1108	2	2	2	1
523	refseq	phage	Bacillus~phage~Bobb	Caudovirales	Myoviridae	Agatevirus	121_10	Clustered	3	VC_121_10	3	0.063	0.998496	0.0629	1	1	1	1
524	refseq	phage	Bacillus~phage~Bp8p-C	Caudovirales	Myoviridae	Agatevirus	121_10	Clustered	3	VC_121_10	3	0.063	0.998496	0.0629	1	1	1	1
525	refseq	phage	Bacillus~phage~BPS10C	Unassigned	Unassigned	Unassigned	121_6	Clustered	4	VC_121_6	4	0.0652	0.999133	0.0651	2	2	2	1
526	refseq	phage	Bacillus~phage~BPS13	Caudovirales	Myoviridae	Wphvirus	121_6	Clustered	4	VC_121_6	4	0.0652	0.999133	0.0651	2	2	2	1
527	refseq	phage	Bacillus~phage~BtCS33	Unassigned	Unassigned	Unassigned	139_1	Clustered	4	VC_139_1	4	0.3677	0.999859	0.3676	1	1	1	1
528	refseq	phage	Bacillus~phage~CAM003	Caudovirales	Myoviridae	Bastillevirus	121_2	Clustered	4	VC_121_2	4	0.0645	0.999984	0.0645	1	1	1	1
529	refseq	phage	Bacillus~phage~CampHawk	Caudovirales	Myoviridae	Spo1virus	122_0	Clustered	2	VC_122_0	2	0.2078	0.953865	0.1982	1	1	1	1
530	refseq	phage	Bacillus~phage~Claudi	Unassigned	Unassigned	Unassigned	76_0	Clustered	5	VC_76_0	5	0.7031	0.999999	0.7031	1	1	1	1
531	refseq	phage	Bacillus~phage~CP-51	Caudovirales	Myoviridae	Cp51virus	122_1	Clustered	4	VC_122_1	4	0.6407	0.999923	0.6406	2	2	2	1
532	refseq	phage	Bacillus~phage~Deep~Blue	Caudovirales	Myoviridae	Bc431virus	121_9	Clustered	3	VC_121_9	3	0.0481	0.997774	0.048	1	1	1	1
533	refseq	phage	Bacillus~phage~DIGNKC	Unassigned	Unassigned	Unassigned	121_0	Clustered	12	VC_121_0	12	0.2869	1	0.2869	2	2	2	1
534	refseq	phage	Bacillus~phage~DirtyBetty	Unassigned	Unassigned	Unassigned	121_0	Clustered	12	VC_121_0	12	0.2869	1	0.2869	2	2	2	1
535	refseq	phage	Bacillus~phage~Eldridge	Unassigned	Unassigned	Unassigned	121_13	Clustered	2	VC_121_13	2	0.0292	0.956073	0.028	1	2	2	1
536	refseq	phage	Bacillus~phage~Evoli	Caudovirales	Myoviridae	Bastillevirus	121_2	Clustered	4	VC_121_2	4	0.0645	0.999984	0.0645	1	1	1	1
537	refseq	phage	Bacillus~phage~Eyuki	Caudovirales	Myoviridae	Wphvirus	121_0	Clustered	12	VC_121_0	12	0.2869	1	0.2869	2	2	2	1
538	refseq	phage	Bacillus~phage~Fah	Unassigned	Unassigned	Unassigned	137_0	Clustered	3	VC_137_0	3	0.4431	0.997801	0.4421	2	2	2	1
539	refseq	phage	Bacillus~phage~Gamma	Unassigned	Unassigned	Unassigned	137_0	Clustered	3	VC_137_0	3	0.4431	0.997801	0.4421	2	2	2	1
540	refseq	phage	Bacillus~phage~GIL16c	Unassigned	Tectiviridae	Betatectivirus	149_0	Clustered	5	VC_149_0	5	1	1	1	2	2	1	1
541	refseq	phage	Bacillus~phage~Grass	Caudovirales	Myoviridae	Nit1virus	121_11	Clustered	2	VC_121_11	2	0.0309	0.956139	0.0296	1	1	1	1
542	refseq	phage	Bacillus~phage~Hakuna	Caudovirales	Myoviridae	Wphvirus	121_0	Clustered	12	VC_121_0	12	0.2869	1	0.2869	2	2	2	1
543	refseq	phage	Bacillus~phage~Hoody~T	Caudovirales	Myoviridae	Bastillevirus	121_2	Clustered	4	VC_121_2	4	0.0645	0.999984	0.0645	1	1	1	1
544	refseq	phage	Bacillus~phage~JBP901	Caudovirales	Myoviridae	Bc431virus	121_8	Clustered	2	VC_121_8	2	0.0239	0.945518	0.0226	1	1	1	1
545	refseq	phage	Bacillus~phage~JL	Caudovirales	Myoviridae	Cp51virus	122_1	Clustered	4	VC_122_1	4	0.6407	0.999923	0.6406	2	2	2	1
546	refseq	phage	Bacillus~phage~Kida	Unassigned	Unassigned	Unassigned	121_0	Clustered	12	VC_121_0	12	0.2869	1	0.2869	2	2	2	1
547	refseq	phage	Bacillus~phage~Mater	Caudovirales	Myoviridae	Unassigned	121_12	Clustered	2	VC_121_12	2	0.029	0.956038	0.0277	1	2	2	1
548	refseq	phage	Bacillus~phage~Megatron	Caudovirales	Myoviridae	Wphvirus	121_0	Clustered	12	VC_121_0	12	0.2869	1	0.2869	2	2	2	1
549	refseq	phage	Bacillus~phage~MG-B1	Unassigned	Unassigned	Unassigned	76_0	Clustered	5	VC_76_0	5	0.7031	0.999999	0.7031	1	1	1	1
550	refseq	phage	Bacillus~phage~Moonbeam	Caudovirales	Myoviridae	Unassigned	121_13	Clustered	2	VC_121_13	2	0.0292	0.956073	0.028	1	2	2	1
551	refseq	phage	Bacillus~phage~Nemo	Unassigned	Unassigned	Unassigned	121_0	Clustered	12	VC_121_0	12	0.2869	1	0.2869	2	2	2	1
552	refseq	phage	Bacillus~phage~Nigalana	Unassigned	Unassigned	Unassigned	121_0	Clustered	12	VC_121_0	12	0.2869	1	0.2869	2	2	2	1
553	refseq	phage	Bacillus~phage~NotTheCreek	Unassigned	Unassigned	Unassigned	121_0	Clustered	12	VC_121_0	12	0.2869	1	0.2869	2	2	2	1
554	refseq	phage	Bacillus~phage~Page	Caudovirales	Podoviridae	Pagevirus	138_0	Clustered	6	VC_138_0	6	0.8692	1	0.8692	2	2	2	1
555	refseq	phage	Bacillus~phage~Palmer	Caudovirales	Podoviridae	Pagevirus	138_0	Clustered	6	VC_138_0	6	0.8692	1	0.8692	2	2	2	1
556	refseq	phage	Bacillus~phage~Pascal	Caudovirales	Podoviridae	Pagevirus	138_0	Clustered	6	VC_138_0	6	0.8692	1	0.8692	2	2	2	1
557	refseq	phage	Bacillus~phage~Pavlov	Unassigned	Unassigned	Unassigned	138_0	Clustered	6	VC_138_0	6	0.8692	1	0.8692	2	2	2	1
558	refseq	phage	Bacillus~phage~PBC1	Unassigned	Unassigned	Unassigned		Outlier
559	refseq	phage	Bacillus~phage~PfEFR-5	Unassigned	Unassigned	Unassigned		Outlier
560	refseq	phage	Bacillus~phage~phBC6A51	Unassigned	Unassigned	Unassigned		Outlier
561	refseq	phage	Bacillus~phage~phBC6A52	Unassigned	Unassigned	Unassigned		Outlier
562	refseq	phage	Bacillus~phage~phi105	Unassigned	Unassigned	Unassigned		Outlier
563	refseq	phage	Bacillus~phage~phi4B1	Unassigned	Unassigned	Unassigned		Outlier
564	refseq	phage	Bacillus~phage~phi4J1	Unassigned	Unassigned	Unassigned	139_0	Clustered	3	VC_139_0	3	0.4465	0.997004	0.4452	1	1	1	1
565	refseq	phage	Bacillus~phage~phiAGATE	Caudovirales	Myoviridae	Agatevirus	121_10	Clustered	3	VC_121_10	3	0.063	0.998496	0.0629	1	1	1	1
566	refseq	phage	Bacillus~phage~phiCM3	Unassigned	Unassigned	Unassigned	139_1	Clustered	4	VC_139_1	4	0.3677	0.999859	0.3676	1	1	1	1
567	refseq	phage	Bacillus~phage~phiNIT1	Caudovirales	Myoviridae	Nit1virus	121_11	Clustered	2	VC_121_11	2	0.0309	0.956139	0.0296	1	1	1	1
568	refseq	phage	Bacillus~phage~phIS3501	Unassigned	Unassigned	Unassigned	139_1	Clustered	4	VC_139_1	4	0.3677	0.999859	0.3676	1	1	1	1
569	refseq	phage	Bacillus~phage~Phrodo	Unassigned	Unassigned	Unassigned	121_3	Clustered	6	VC_121_3	6	0.1108	1	0.1108	2	2	2	1
570	refseq	phage	Bacillus~phage~PM1	Unassigned	Unassigned	Unassigned		Outlier
571	refseq	phage	Bacillus~phage~Pony	Caudovirales	Podoviridae	Pagevirus	138_0	Clustered	6	VC_138_0	6	0.8692	1	0.8692	2	2	2	1
572	refseq	phage	Bacillus~phage~Pookie	Caudovirales	Podoviridae	Pagevirus	138_0	Clustered	6	VC_138_0	6	0.8692	1	0.8692	2	2	2	1
573	refseq	phage	Bacillus~phage~Riley	Caudovirales	Myoviridae	B4virus	121_3	Clustered	6	VC_121_3	6	0.1108	1	0.1108	2	2	2	1
574	refseq	phage	Bacillus~phage~SageFayge	Unassigned	Unassigned	Unassigned	121_0	Clustered	12	VC_121_0	12	0.2869	1	0.2869	2	2	2	1
575	refseq	phage	Bacillus~phage~SalinJah	Unassigned	Unassigned	Unassigned	121_6	Clustered	4	VC_121_6	4	0.0652	0.999133	0.0651	2	2	2	1
576	refseq	phage	Bacillus~phage~Shanette	Caudovirales	Myoviridae	Cp51virus	122_1	Clustered	4	VC_122_1	4	0.6407	0.999923	0.6406	2	2	2	1
577	refseq	phage	Bacillus~phage~Slash	Caudovirales	Siphoviridae	Slashvirus	156_0	Clustered	4	VC_156_0	4	0.9969	0.985907	0.9829	1	1	1	1
578	refseq	phage	Bacillus~phage~SP-10	Unassigned	Unassigned	Unassigned		Outlier
579	refseq	phage	Bacillus~phage~SPG24	Caudovirales	Myoviridae	Nit1virus		Outlier
580	refseq	phage	Bacillus~phage~Spock	Caudovirales	Myoviridae	B4virus	121_4	Clustered	2	VC_121_4	2	0.0206	0.933807	0.0192	1	1	1	1
581	refseq	phage	Bacillus~phage~SPP1	Unassigned	Unassigned	Unassigned		Outlier
582	refseq	phage	Bacillus~phage~Stahl	Caudovirales	Siphoviridae	Slashvirus	156_0	Clustered	4	VC_156_0	4	0.9969	0.985907	0.9829	1	1	1	1
583	refseq	phage	Bacillus~phage~Staley	Caudovirales	Siphoviridae	Slashvirus	156_0	Clustered	4	VC_156_0	4	0.9969	0.985907	0.9829	1	1	1	1
584	refseq	phage	Bacillus~phage~Stills	Caudovirales	Siphoviridae	Slashvirus	156_0	Clustered	4	VC_156_0	4	0.9969	0.985907	0.9829	1	1	1	1
585	refseq	phage	Bacillus~phage~Stitch	Unassigned	Unassigned	Unassigned	76_0	Clustered	5	VC_76_0	5	0.7031	0.999999	0.7031	1	1	1	1
586	refseq	phage	Bacillus~phage~TP21-L	Caudovirales	Siphoviridae	Tp21virus	154_0	Clustered	2	VC_154_0	2	0.7626	0.855578	0.6524	1	1	1	1
587	refseq	phage	Bacillus~phage~Troll	Caudovirales	Myoviridae	B4virus	121_3	Clustered	6	VC_121_3	6	0.1108	1	0.1108	2	2	2	1
588	refseq	phage	Bacillus~phage~TsarBomba	Caudovirales	Myoviridae	Tsarbombavirus	121_7	Clustered	3	VC_121_7	3	0.0488	0.998451	0.0487	2	2	2	1
589	refseq	phage	Bacillus~phage~vB_BceM_Bc431v3	Caudovirales	Myoviridae	Bc431virus	121_9	Clustered	3	VC_121_9	3	0.0481	0.997774	0.048	1	1	1	1
590	refseq	phage	Bacillus~phage~vB_BhaS-171	Unassigned	Unassigned	Unassigned		Outlier
591	refseq	phage	Bacillus~phage~vB_BtS_BMBtp3	Unassigned	Unassigned	Unassigned	139_0	Clustered	3	VC_139_0	3	0.4465	0.997004	0.4452	1	1	1	1
592	refseq	phage	Bacillus~phage~VMY22	Unassigned	Unassigned	Unassigned	78_0	Clustered	4	VC_78_0	4	0.3421	0.999944	0.3421	2	2	2	1
593	refseq	phage	Bacillus~phage~W.Ph.	Caudovirales	Myoviridae	Wphvirus	121_6	Clustered	4	VC_121_6	4	0.0652	0.999133	0.0651	2	2	2	1
594	refseq	phage	Bacillus~phage~Waukesha92	Unassigned	Unassigned	Unassigned	139_0	Clustered	3	VC_139_0	3	0.4465	0.997004	0.4452	1	1	1	1
595	refseq	phage	Bacillus~phage~Wip1	Unassigned	Tectiviridae	Betatectivirus	149_0	Clustered	5	VC_149_0	5	1	1	1	2	2	1	1
596	refseq	phage	Bacillus~phage~Zuko	Unassigned	Unassigned	Unassigned	121_0	Clustered	12	VC_121_0	12	0.2869	1	0.2869	2	2	2	1
597	refseq	phage	Bacillus~virus~1	Caudovirales	Myoviridae	Svunavirus	142_0	Clustered	2	VC_142_0	2	0.3639	0.942923	0.3432	1	1	1	1
598	refseq	phage	Bacillus~virus~250	Caudovirales	Siphoviridae	Cecivirus	129_0	Clustered	2	VC_129_0	2	0.3883	0.945764	0.3672	1	1	1	1
599	refseq	phage	Bacillus~virus~Andromeda	Caudovirales	Siphoviridae	Andromedavirus	167_0	Clustered	7	VC_167_0	7	0.9982	0.999947	0.9982	1	1	1	1
600	refseq	phage	Bacillus~virus~AP50	Unassigned	Tectiviridae	Betatectivirus	149_0	Clustered	5	VC_149_0	5	1	1	1	2	2	1	1
601	refseq	phage	Bacillus~virus~B103	Caudovirales	Podoviridae	Phi29virus	78_0	Clustered	4	VC_78_0	4	0.3421	0.999944	0.3421	2	2	2	1
602	refseq	phage	Bacillus~virus~Blastoid	Caudovirales	Siphoviridae	Andromedavirus	167_0	Clustered	7	VC_167_0	7	0.9982	0.999947	0.9982	1	1	1	1
603	refseq	phage	Bacillus~virus~BMBtp2	Caudovirales	Siphoviridae	Tp21virus	154_0	Clustered	2	VC_154_0	2	0.7626	0.855578	0.6524	1	1	1	1
604	refseq	phage	Bacillus~virus~Curly	Caudovirales	Siphoviridae	Andromedavirus	167_0	Clustered	7	VC_167_0	7	0.9982	0.999947	0.9982	1	1	1	1
605	refseq	phage	Bacillus~virus~Eoghan	Caudovirales	Siphoviridae	Andromedavirus	167_0	Clustered	7	VC_167_0	7	0.9982	0.999947	0.9982	1	1	1	1
606	refseq	phage	Bacillus~virus~Finn	Caudovirales	Siphoviridae	Andromedavirus	167_0	Clustered	7	VC_167_0	7	0.9982	0.999947	0.9982	1	1	1	1
607	refseq	phage	Bacillus~virus~GA1	Caudovirales	Podoviridae	Phi29virus	78_0	Clustered	4	VC_78_0	4	0.3421	0.999944	0.3421	2	2	2	1
608	refseq	phage	Bacillus~virus~Glittering	Caudovirales	Siphoviridae	Andromedavirus	167_0	Clustered	7	VC_167_0	7	0.9982	0.999947	0.9982	1	1	1	1
609	refseq	phage	Bacillus~virus~IEBH	Caudovirales	Siphoviridae	Cecivirus	129_0	Clustered	2	VC_129_0	2	0.3883	0.945764	0.3672	1	1	1	1
610	refseq	phage	Bacillus~virus~phi29	Caudovirales	Podoviridae	Phi29virus	78_0	Clustered	4	VC_78_0	4	0.3421	0.999944	0.3421	2	2	2	1
611	refseq	phage	Bacillus~virus~Riggi	Caudovirales	Siphoviridae	Andromedavirus	167_0	Clustered	7	VC_167_0	7	0.9982	0.999947	0.9982	1	1	1	1
612	refseq	phage	Bacillus~virus~SPO1	Caudovirales	Myoviridae	Spo1virus	122_0	Clustered	2	VC_122_0	2	0.2078	0.953865	0.1982	1	1	1	1
613	refseq	phage	Bacillus~virus~Wbeta	Caudovirales	Siphoviridae	Wbetavirus	137_0	Clustered	3	VC_137_0	3	0.4431	0.997801	0.4421	2	2	2	1
614	refseq	phage	Bacteriophage~APSE-2	Unassigned	Unassigned	Unassigned	180_0	Clustered	2	VC_180_0	2	0.1238	0.95237	0.1179	1	2	2	1
615	refseq	phage	Bacteriophage~Lily	Unassigned	Unassigned	Unassigned	133_1	Clustered	2	VC_133_1	2	0.1927	0.945737	0.1822	1	1	1	1
616	refseq	phage	Bacteroides~phage~B124-14	Unassigned	Unassigned	Unassigned	159_0	Clustered	2	VC_159_0	2	0.3866	0.946504	0.3659	1	1	1	1
617	refseq	phage	Bacteroides~phage~B40-8	Unassigned	Unassigned	Unassigned	159_0	Clustered	2	VC_159_0	2	0.3866	0.946504	0.3659	1	1	1	1
618	refseq	phage	Bdellovibrio~phage~phi1402	Unassigned	Unassigned	Unassigned		Singleton
619	refseq	phage	Bdellovibrio~phage~phi1422	Unassigned	Unassigned	Unassigned	95_0	Clustered	2	VC_95_0	2	0.4954	0.914185	0.4528	1	1	1	1
620	refseq	phage	Bdellovibrio~phage~phiMH2K	Unassigned	Microviridae	Bdellomicrovirus	190_0	Clustered	11	VC_190_0	11	0.8292	1	0.8292	3	2	1	1
621	refseq	phage	Bordetella~virus~BPP1	Caudovirales	Podoviridae	Bpp1virus	194_0	Clustered	7	VC_194_0	7	0.2319	0.992934	0.2302	2	2	2	0.9524
622	refseq	phage	Brevibacillus~phage~Abouo	Caudovirales	Myoviridae	Abouovirus	177_0	Clustered	5	VC_177_0	5	0.7239	1	0.7239	3	2	2	1
623	refseq	phage	Brevibacillus~phage~Davies	Caudovirales	Myoviridae	Abouovirus	177_0	Clustered	5	VC_177_0	5	0.7239	1	0.7239	3	2	2	1
624	refseq	phage	Brevibacillus~phage~Jenst	Caudovirales	Siphoviridae	Jenstvirus		Outlier
625	refseq	phage	Brevibacillus~phage~Jimmer1	Caudovirales	Myoviridae	Jimmervirus	177_0	Clustered	5	VC_177_0	5	0.7239	1	0.7239	3	2	2	1
626	refseq	phage	Brevibacillus~phage~Osiris	Caudovirales	Myoviridae	Jimmervirus	177_0	Clustered	5	VC_177_0	5	0.7239	1	0.7239	3	2	2	1
627	refseq	phage	Brochothrix~phage~A9	Caudovirales	Myoviridae	Unassigned		Outlier
628	refseq	phage	Brochothrix~phage~BL3	Unassigned	Unassigned	Unassigned		Outlier
629	refseq	phage	Brochothrix~phage~NF5	Unassigned	Unassigned	Unassigned	175_0	Clustered	2	VC_175_0	2	0.2265	0.952845	0.2158	1	1	1	1
630	refseq	phage	Brucella~phage~BiPBO1	Unassigned	Unassigned	Unassigned	205_0	Clustered	3	VC_205_0	3	0.573	0.993683	0.5694	1	1	1	1
631	refseq	phage	Brucella~phage~Pr	Caudovirales	Podoviridae	Prtbvirus	206_0	Clustered	2	VC_206_0	2	0.7871	0.941661	0.7411	1	1	1	1
632	refseq	phage	Brucella~phage~Tb	Caudovirales	Podoviridae	Prtbvirus	206_0	Clustered	2	VC_206_0	2	0.7871	0.941661	0.7411	1	1	1	1
633	refseq	phage	Burkholderia~phage~AH2	Unassigned	Unassigned	Unassigned	31_1	Clustered	2	VC_31_1	2	0.0518	0.953018	0.0493	1	1	1	1
634	refseq	phage	Burkholderia~phage~Bcep176	Unassigned	Unassigned	Unassigned	214_0	Clustered	5	VC_214_0	5	0.4205	1	0.4205	2	2	2	1
635	refseq	phage	Burkholderia~phage~BcepB1A	Unassigned	Unassigned	Unassigned		Outlier
636	refseq	phage	Burkholderia~phage~BcepGomr	Unassigned	Unassigned	Unassigned		Outlier
637	refseq	phage	Burkholderia~phage~BcepNazgul	Unassigned	Unassigned	Unassigned	31_1	Clustered	2	VC_31_1	2	0.0518	0.953018	0.0493	1	1	1	1
638	refseq	phage	Burkholderia~phage~JG068	Unassigned	Unassigned	Unassigned	88_0	Clustered	13	VC_88_0	13	0.6683	1	0.6683	2	2	2	1
639	refseq	phage	Burkholderia~phage~KL1	Caudovirales	Siphoviridae	Septima3virus	15_0	Clustered	11	VC_15_0	11	0.6415	1	0.6415	3	2	2	1
640	refseq	phage	Burkholderia~phage~KL3	Unassigned	Unassigned	Unassigned	93_0	Clustered	32	VC_93_0	32	0.8081	1	0.8081	2	2	2	1
641	refseq	phage	Burkholderia~phage~KS10	Unassigned	Unassigned	Unassigned		Outlier
642	refseq	phage	Burkholderia~phage~KS14	Unassigned	Unassigned	Unassigned	93_0	Clustered	32	VC_93_0	32	0.8081	1	0.8081	2	2	2	1
643	refseq	phage	Burkholderia~phage~KS5	Unassigned	Unassigned	Unassigned	93_0	Clustered	32	VC_93_0	32	0.8081	1	0.8081	2	2	2	1
644	refseq	phage	Burkholderia~phage~KS9	Unassigned	Unassigned	Unassigned	214_0	Clustered	5	VC_214_0	5	0.4205	1	0.4205	2	2	2	1
645	refseq	phage	Burkholderia~phage~ST79	Unassigned	Unassigned	Unassigned	93_0	Clustered	32	VC_93_0	32	0.8081	1	0.8081	2	2	2	1
646	refseq	phage	Burkholderia~virus~Bcep1	Caudovirales	Myoviridae	Bcep78virus	91_0	Clustered	4	VC_91_0	4	0.6953	0.999895	0.6953	1	1	1	1
647	refseq	phage	Burkholderia~virus~Bcep22	Caudovirales	Podoviridae	Bcep22virus	215_0	Clustered	4	VC_215_0	4	0.6626	0.999977	0.6625	1	1	1	1
648	refseq	phage	Burkholderia~virus~Bcep43	Caudovirales	Myoviridae	Bcep78virus	91_0	Clustered	4	VC_91_0	4	0.6953	0.999895	0.6953	1	1	1	1
649	refseq	phage	Burkholderia~virus~Bcep781	Caudovirales	Myoviridae	Bcep78virus	91_0	Clustered	4	VC_91_0	4	0.6953	0.999895	0.6953	1	1	1	1
650	refseq	phage	Burkholderia~virus~BcepC6B	Caudovirales	Podoviridae	Bpp1virus	194_0	Clustered	7	VC_194_0	7	0.2319	0.992934	0.2302	2	2	2	0.9524
651	refseq	phage	Burkholderia~virus~BcepF1	Caudovirales	Myoviridae	Pbunavirus		Outlier
652	refseq	phage	Burkholderia~virus~Bcepil02	Caudovirales	Podoviridae	Bcep22virus	215_0	Clustered	4	VC_215_0	4	0.6626	0.999977	0.6625	1	1	1	1
653	refseq	phage	Burkholderia~virus~Bcepmigl	Caudovirales	Podoviridae	Bcep22virus	215_0	Clustered	4	VC_215_0	4	0.6626	0.999977	0.6625	1	1	1	1
654	refseq	phage	Burkholderia~virus~BcepMu	Caudovirales	Myoviridae	Bcepmuvirus	223_0	Clustered	3	VC_223_0	3	0.2291	0.998203	0.2287	2	2	2	1
655	refseq	phage	Burkholderia~virus~BcepNY3	Caudovirales	Myoviridae	Bcep78virus	91_0	Clustered	4	VC_91_0	4	0.6953	0.999895	0.6953	1	1	1	1
656	refseq	phage	Burkholderia~virus~DC1	Caudovirales	Podoviridae	Bcep22virus	215_0	Clustered	4	VC_215_0	4	0.6626	0.999977	0.6625	1	1	1	1
657	refseq	phage	Burkholderia~virus~phi1026b	Caudovirales	Siphoviridae	E125virus	214_0	Clustered	5	VC_214_0	5	0.4205	1	0.4205	2	2	2	1
658	refseq	phage	Burkholderia~virus~phi52237	Caudovirales	Myoviridae	P2virus	93_0	Clustered	32	VC_93_0	32	0.8081	1	0.8081	2	2	2	1
659	refseq	phage	Burkholderia~virus~phi6442	Caudovirales	Siphoviridae	E125virus	214_0	Clustered	5	VC_214_0	5	0.4205	1	0.4205	2	2	2	1
660	refseq	phage	Burkholderia~virus~phiE122	Caudovirales	Myoviridae	P2virus	93_0	Clustered	32	VC_93_0	32	0.8081	1	0.8081	2	2	2	1
661	refseq	phage	Burkholderia~virus~phiE125	Caudovirales	Siphoviridae	E125virus	214_0	Clustered	5	VC_214_0	5	0.4205	1	0.4205	2	2	2	1
662	refseq	phage	Burkholderia~virus~phiE202	Caudovirales	Myoviridae	P2virus	93_0	Clustered	32	VC_93_0	32	0.8081	1	0.8081	2	2	2	1
663	refseq	phage	Burkholderia~virus~phiE255	Caudovirales	Myoviridae	Bcepmuvirus	223_0	Clustered	3	VC_223_0	3	0.2291	0.998203	0.2287	2	2	2	1
664	refseq	phage	Campylobacter~phage~CP30A	Caudovirales	Myoviridae	Cp8virus	237_0	Clustered	4	VC_237_0	4	0.7985	0.999837	0.7983	2	2	2	1
665	refseq	phage	Campylobacter~phage~PC14	Unassigned	Unassigned	Unassigned	237_0	Clustered	4	VC_237_0	4	0.7985	0.999837	0.7983	2	2	2	1
666	refseq	phage	Campylobacter~virus~CP21	Caudovirales	Myoviridae	Cp220virus	238_0	Clustered	3	VC_238_0	3	0.6672	0.996171	0.6647	1	1	1	1
667	refseq	phage	Campylobacter~virus~CP220	Caudovirales	Myoviridae	Cp220virus	238_0	Clustered	3	VC_238_0	3	0.6672	0.996171	0.6647	1	1	1	1
668	refseq	phage	Campylobacter~virus~CPt10	Caudovirales	Myoviridae	Cp220virus	238_0	Clustered	3	VC_238_0	3	0.6672	0.996171	0.6647	1	1	1	1
669	refseq	phage	Campylobacter~virus~CPX	Caudovirales	Myoviridae	Cp8virus	237_0	Clustered	4	VC_237_0	4	0.7985	0.999837	0.7983	2	2	2	1
670	refseq	phage	Campylobacter~virus~NCTC12673	Caudovirales	Myoviridae	Cp8virus	237_0	Clustered	4	VC_237_0	4	0.7985	0.999837	0.7983	2	2	2	1
671	refseq	phage	Caulobacter~phage~Cr30	Unassigned	Unassigned	Unassigned		Outlier
672	refseq	phage	Caulobacter~phage~Percy	Unassigned	Unassigned	Unassigned	88_0	Clustered	13	VC_88_0	13	0.6683	1	0.6683	2	2	2	1
673	refseq	phage	Caulobacter~phage~phiCb5	Unassigned	Unassigned	Unassigned	255_0	Clustered	2	VC_255_0	2	0.0769	0	0	1	1	1	1
674	refseq	phage	Caulobacter~virus~Karma	Caudovirales	Siphoviridae	Phicbkvirus	239_0	Clustered	4	VC_239_0	4	0.4916	0.968532	0.4761	1	1	1	1
675	refseq	phage	Caulobacter~virus~Magneto	Caudovirales	Siphoviridae	Phicbkvirus	239_0	Clustered	4	VC_239_0	4	0.4916	0.968532	0.4761	1	1	1	1
676	refseq	phage	Caulobacter~virus~phiCbK	Caudovirales	Siphoviridae	Phicbkvirus	239_0	Clustered	4	VC_239_0	4	0.4916	0.968532	0.4761	1	1	1	1
677	refseq	phage	Caulobacter~virus~Swift	Caudovirales	Siphoviridae	Phicbkvirus	239_0	Clustered	4	VC_239_0	4	0.4916	0.968532	0.4761	1	1	1	1
678	refseq	phage	Celeribacter~phage~P12053L	Unassigned	Unassigned	Unassigned	257_0	Clustered	3	VC_257_0	3	0.4802	0.997868	0.4792	1	1	1	1
679	refseq	phage	Cellulophaga~phage~phi12:1	Caudovirales	Siphoviridae	Cba181virus	265_0	Clustered	3	VC_265_0	3	0.9582	0.986558	0.9453	1	1	1	1
680	refseq	phage	Cellulophaga~phage~phi12:2	Unassigned	Unassigned	Unassigned	266_0	Clustered	2	VC_266_0	2	1	1	1	1	1	1	1
681	refseq	phage	Cellulophaga~phage~phi12a:1	Unassigned	Unassigned	Unassigned	266_0	Clustered	2	VC_266_0	2	1	1	1	1	1	1	1
682	refseq	phage	Cellulophaga~phage~phi13:2	Unassigned	Unassigned	Unassigned	261_0	Clustered	7	VC_261_0	7	0.9582	1	0.9582	1	1	1	0.4762
683	refseq	phage	Cellulophaga~phage~phi14:2	Unassigned	Unassigned	Unassigned	268_0	Clustered	5	VC_268_0	5	0.4502	0.999943	0.4502	1	1	1	1
684	refseq	phage	Cellulophaga~phage~phi17:1	Caudovirales	Siphoviridae	Cba181virus	265_0	Clustered	3	VC_265_0	3	0.9582	0.986558	0.9453	1	1	1	1
685	refseq	phage	Cellulophaga~phage~phi17:2	Caudovirales	Podoviridae	Cba41virus	263_0	Clustered	3	VC_263_0	3	0.9564	0.995189	0.9518	2	2	2	1
686	refseq	phage	Cellulophaga~phage~phi18:1	Caudovirales	Siphoviridae	Cba181virus	265_0	Clustered	3	VC_265_0	3	0.9582	0.986558	0.9453	1	1	1	1
687	refseq	phage	Cellulophaga~phage~phi18:3	Unassigned	Unassigned	Unassigned	261_0	Clustered	7	VC_261_0	7	0.9582	1	0.9582	1	1	1	0.4762
688	refseq	phage	Cellulophaga~phage~phi19:1	Unassigned	Unassigned	Unassigned	262_0	Clustered	2	VC_262_0	2	0.5471	0.941661	0.5152	1	1	1	1
689	refseq	phage	Cellulophaga~phage~phi19:3	Unassigned	Unassigned	Unassigned	261_0	Clustered	7	VC_261_0	7	0.9582	1	0.9582	1	1	1	0.4762
690	refseq	phage	Cellulophaga~phage~phi38:1	Unassigned	Unassigned	Unassigned	273_0	Clustered	2	VC_273_0	2	0.787	0.912378	0.718	1	1	1	1
691	refseq	phage	Cellulophaga~phage~phi39:1	Unassigned	Unassigned	Unassigned		Singleton
692	refseq	phage	Cellulophaga~phage~phi4:1	Caudovirales	Podoviridae	Cba41virus	263_0	Clustered	3	VC_263_0	3	0.9564	0.995189	0.9518	2	2	2	1
693	refseq	phage	Cellulophaga~phage~phi46:1	Unassigned	Unassigned	Unassigned		Singleton
694	refseq	phage	Cellulophaga~phage~phi46:3	Unassigned	Unassigned	Unassigned	261_0	Clustered	7	VC_261_0	7	0.9582	1	0.9582	1	1	1	0.4762
695	refseq	phage	Cellulophaga~phage~phi48:2	Unassigned	Unassigned	Unassigned		Singleton
696	refseq	phage	Cellulophaga~phage~phiSM	Unassigned	Unassigned	Unassigned	274_0	Clustered	2	VC_274_0	2	0.5244	0.924992	0.4851	1	1	1	1
697	refseq	phage	Cellulophaga~phage~phiST	Caudovirales	Siphoviridae	Cbastvirus		Outlier
698	refseq	phage	Chimpanzee~faeces~associated~microphage~1	Unassigned	Unassigned	Unassigned	189_0	Clustered	2	VC_189_0	2	0.3065	0.923479	0.283	1	1	1	1
699	refseq	phage	Chimpanzee~faeces~associated~microphage~3	Unassigned	Unassigned	Unassigned	189_0	Clustered	2	VC_189_0	2	0.3065	0.923479	0.283	1	1	1	1
700	refseq	phage	Chlamydia~phage~2	Unassigned	Microviridae	Chlamydiamicrovirus	190_0	Clustered	11	VC_190_0	11	0.8292	1	0.8292	3	2	1	1
701	refseq	phage	Chlamydia~phage~4	Unassigned	Unassigned	Unassigned	190_0	Clustered	11	VC_190_0	11	0.8292	1	0.8292	3	2	1	1
702	refseq	phage	Chlamydia~virus~Chp1	Unassigned	Microviridae	Chlamydiamicrovirus		Singleton
703	refseq	phage	Chlamydia~virus~CPAR39	Unassigned	Microviridae	Chlamydiamicrovirus	190_0	Clustered	11	VC_190_0	11	0.8292	1	0.8292	3	2	1	1
704	refseq	phage	Citrobacter~phage~CR44b	Unassigned	Unassigned	Unassigned	279_0	Clustered	23	VC_279_0	23	0.304	1	0.304	2	2	2	1
705	refseq	phage	Citrobacter~phage~CR8	Unassigned	Unassigned	Unassigned	279_0	Clustered	23	VC_279_0	23	0.304	1	0.304	2	2	2	1
706	refseq	phage	Citrobacter~phage~CVT22	Unassigned	Unassigned	Unassigned	256_0	Clustered	4	VC_256_0	4	0.5189	0.999965	0.5188	1	1	1	1
707	refseq	phage	Citrobacter~phage~IME-CF2	Unassigned	Unassigned	Unassigned	64_1	Clustered	11	VC_64_1	11	0.3528	1	0.3528	1	1	1	1
708	refseq	phage	Citrobacter~phage~Margaery	Unassigned	Unassigned	Unassigned	64_1	Clustered	11	VC_64_1	11	0.3528	1	0.3528	1	1	1	1
709	refseq	phage	Citrobacter~phage~Merlin	Caudovirales	Myoviridae	Moonvirus	62_2	Clustered	2	VC_62_2	2	0.0094	0.946829	0.0089	1	1	1	1
710	refseq	phage	Citrobacter~phage~Michonne	Unassigned	Unassigned	Unassigned	36_0	Clustered	16	VC_36_0	16	0.8819	1	0.8819	4	2	2	1
711	refseq	phage	Citrobacter~phage~Miller	Unassigned	Unassigned	Unassigned	64_1	Clustered	11	VC_64_1	11	0.3528	1	0.3528	1	1	1	1
712	refseq	phage	Citrobacter~phage~Moogle	Caudovirales	Myoviridae	Mooglevirus	36_0	Clustered	16	VC_36_0	16	0.8819	1	0.8819	4	2	2	1
713	refseq	phage	Citrobacter~phage~Moon	Caudovirales	Myoviridae	Moonvirus	62_2	Clustered	2	VC_62_2	2	0.0094	0.946829	0.0089	1	1	1	1
714	refseq	phage	Citrobacter~phage~phiCFP-1	Unassigned	Unassigned	Unassigned	280_0	Clustered	43	VC_280_0	43	0.675	1	0.675	3	2	2	1
715	refseq	phage	Citrobacter~phage~SH1	Unassigned	Unassigned	Unassigned	280_0	Clustered	43	VC_280_0	43	0.675	1	0.675	3	2	2	1
716	refseq	phage	Citrobacter~phage~SH2	Unassigned	Unassigned	Unassigned	280_0	Clustered	43	VC_280_0	43	0.675	1	0.675	3	2	2	1
717	refseq	phage	Citrobacter~phage~SH3	Unassigned	Unassigned	Unassigned	279_0	Clustered	23	VC_279_0	23	0.304	1	0.304	2	2	2	1
718	refseq	phage	Citrobacter~phage~SH4	Unassigned	Unassigned	Unassigned	279_0	Clustered	23	VC_279_0	23	0.304	1	0.304	2	2	2	1
719	refseq	phage	Citrobacter~phage~vB_CfrM_CfP1	Unassigned	Unassigned	Unassigned	64_1	Clustered	11	VC_64_1	11	0.3528	1	0.3528	1	1	1	1
720	refseq	phage	Citrobacter~virus~Stevie	Caudovirales	Siphoviridae	Tlsvirus	289_0	Clustered	27	VC_289_0	27	0.9784	1	0.9784	6	2	2	0.9601
721	refseq	phage	Clavibacter~phage~CMP1	Unassigned	Unassigned	Unassigned		Outlier
722	refseq	phage	Clavibacter~phage~CN1A	Unassigned	Unassigned	Unassigned	291_0	Clustered	2	VC_291_0	2	0.6457	0.855578	0.5525	1	1	1	1
723	refseq	phage	Clostridium~phage~c-st	Unassigned	Unassigned	Unassigned	171_0	Clustered	2	VC_171_0	2	0.9326	0.89435	0.8341	1	1	1	1
724	refseq	phage	Clostridium~phage~CDMH1	Unassigned	Unassigned	Unassigned	197_1	Clustered	4	VC_197_1	4	0.3072	0.999981	0.3072	2	2	2	1
725	refseq	phage	Clostridium~phage~phi24R	Unassigned	Unassigned	Unassigned		Outlier
726	refseq	phage	Clostridium~phage~phi3626	Unassigned	Unassigned	Unassigned	140_0	Clustered	3	VC_140_0	3	0.3634	0.995608	0.3618	1	1	1	1
727	refseq	phage	Clostridium~phage~phi8074-B1	Unassigned	Unassigned	Unassigned		Outlier
728	refseq	phage	Clostridium~phage~phiCD111	Unassigned	Unassigned	Unassigned	292_0	Clustered	3	VC_292_0	3	0.5052	0.997802	0.504	1	1	1	1
729	refseq	phage	Clostridium~phage~phiCD146	Unassigned	Unassigned	Unassigned	292_0	Clustered	3	VC_292_0	3	0.5052	0.997802	0.504	1	1	1	1
730	refseq	phage	Clostridium~phage~phiCD211	Unassigned	Unassigned	Unassigned		Outlier
731	refseq	phage	Clostridium~phage~phiCD38-2	Unassigned	Unassigned	Unassigned	292_0	Clustered	3	VC_292_0	3	0.5052	0.997802	0.504	1	1	1	1
732	refseq	phage	Clostridium~phage~phiCD481-1	Unassigned	Unassigned	Unassigned	293_0	Clustered	5	VC_293_0	5	0.5464	1	0.5464	1	1	1	1
733	refseq	phage	Clostridium~phage~phiCD505	Unassigned	Unassigned	Unassigned	145_0	Clustered	3	VC_145_0	3	0.2351	0.99802	0.2346	2	2	2	1
734	refseq	phage	Clostridium~phage~phiCD506	Unassigned	Unassigned	Unassigned	293_0	Clustered	5	VC_293_0	5	0.5464	1	0.5464	1	1	1	1
735	refseq	phage	Clostridium~phage~phiCD6356	Unassigned	Unassigned	Unassigned	294_0	Clustered	2	VC_294_0	2	0.3351	0.950358	0.3185	1	1	1	1
736	refseq	phage	Clostridium~phage~phiCDHM11	Unassigned	Unassigned	Unassigned	293_0	Clustered	5	VC_293_0	5	0.5464	1	0.5464	1	1	1	1
737	refseq	phage	Clostridium~phage~phiCDHM13	Unassigned	Unassigned	Unassigned	293_0	Clustered	5	VC_293_0	5	0.5464	1	0.5464	1	1	1	1
738	refseq	phage	Clostridium~phage~phiCDHM19	Unassigned	Unassigned	Unassigned	197_0	Clustered	2	VC_197_0	2	0.1134	0.950752	0.1078	2	2	2	1
739	refseq	phage	Clostridium~phage~phiCP13O	Unassigned	Unassigned	Unassigned	300_0	Clustered	4	VC_300_0	4	1	1	1	1	1	1	1
740	refseq	phage	Clostridium~phage~phiCP26F	Unassigned	Unassigned	Unassigned	300_0	Clustered	4	VC_300_0	4	1	1	1	1	1	1	1
741	refseq	phage	Clostridium~phage~phiCP34O	Unassigned	Unassigned	Unassigned	300_0	Clustered	4	VC_300_0	4	1	1	1	1	1	1	1
742	refseq	phage	Clostridium~phage~phiCP39-O	Unassigned	Unassigned	Unassigned	300_0	Clustered	4	VC_300_0	4	1	1	1	1	1	1	1
743	refseq	phage	Clostridium~phage~phiCP7R	Unassigned	Unassigned	Unassigned	295_0	Clustered	4	VC_295_0	4	0.8675	0.993039	0.8614	1	1	1	1
744	refseq	phage	Clostridium~phage~phiCPV4	Unassigned	Unassigned	Unassigned	295_0	Clustered	4	VC_295_0	4	0.8675	0.993039	0.8614	1	1	1	1
745	refseq	phage	Clostridium~phage~phiCT19406A	Unassigned	Unassigned	Unassigned	158_0	Clustered	2	VC_158_0	2	0.4283	0.941042	0.4031	1	1	1	1
746	refseq	phage	Clostridium~phage~phiCT19406B	Unassigned	Unassigned	Unassigned	155_0	Clustered	3	VC_155_0	3	0.4518	0.997932	0.4509	1	1	1	1
747	refseq	phage	Clostridium~phage~phiCT19406C	Unassigned	Unassigned	Unassigned		Outlier
748	refseq	phage	Clostridium~phage~phiCT453A	Unassigned	Unassigned	Unassigned		Outlier
749	refseq	phage	Clostridium~phage~phiCT453B	Unassigned	Unassigned	Unassigned	155_0	Clustered	3	VC_155_0	3	0.4518	0.997932	0.4509	1	1	1	1
750	refseq	phage	Clostridium~phage~phiCT9441A	Unassigned	Unassigned	Unassigned		Outlier
[truncated: 2,682 more rows]

## Sheet: contig_lists
Contig	dataset	category
enrichment_archvir_3300000868_____JGI12330J12834_1000206	benchmark	archvir
enrichment_archvir_3300000868_____JGI12330J12834_1000248	benchmark	archvir
enrichment_archvir_3300000868_____JGI12330J12834_1000311	benchmark	archvir
enrichment_archvir_3300000868_____JGI12330J12834_1000390	benchmark	archvir
enrichment_archvir_3300000868_____JGI12330J12834_1000633	benchmark	archvir
enrichment_archvir_3300000873_____JGI12451J12833_1000176	benchmark	archvir
enrichment_archvir_3300000875_____JGI12478J12828_1000421	benchmark	archvir
enrichment_archvir_3300000877_____JGI12405J12835_1000080	benchmark	archvir
enrichment_archvir_3300000915_____JGI12329J12844_1000288	benchmark	archvir
enrichment_archvir_3300000922_____JGI12449J12846_1000286	benchmark	archvir
enrichment_archvir_3300000925_____JGI12447J12854_1000545	benchmark	archvir
enrichment_archvir_3300000926_____JGI12448J12851_1000294	benchmark	archvir
enrichment_archvir_3300000926_____JGI12448J12851_1000303	benchmark	archvir
enrichment_archvir_3300000927_____JGI12575J12848_1000564	benchmark	archvir
enrichment_archvir_3300000927_____JGI12575J12848_1000631	benchmark	archvir
enrichment_archvir_3300000927_____JGI12575J12848_1000869	benchmark	archvir
enrichment_archvir_3300000932_____JGI12479J12853_1000639	benchmark	archvir
enrichment_archvir_3300000933_____JGI12533J12847_1001109	benchmark	archvir
enrichment_archvir_3300000933_____JGI12533J12847_1001194	benchmark	archvir
enrichment_archvir_3300001236_____JGI12450J13901_1000261	benchmark	archvir
enrichment_archvir_3300001238_____JGI12328J13899_1000518	benchmark	archvir
enrichment_archvir_3300005326_____Ga0074195_1002822	benchmark	archvir
enrichment_archvir_3300005908_____Ga0075131_100053	benchmark	archvir
enrichment_archvir_3300013883_____Ga0181297_100307	benchmark	archvir
enrichment_archvir_3300013886_____Ga0181296_100324	benchmark	archvir
enrichment_archvir_3300014205_____Ga0172380_10005983	benchmark	archvir
GOV_archvir_Station122_MES_COMBINED_FINAL_NODE_1123_length_36996_cov_4.294361	benchmark	archvir
GOV_archvir_Station122_MES_COMBINED_FINAL_NODE_1327_length_32218_cov_5.950098	benchmark	archvir
GOV_archvir_Station122_MES_COMBINED_FINAL_NODE_2027_length_22121_cov_6.466917	benchmark	archvir
GOV_archvir_Station122_MES_COMBINED_FINAL_NODE_2094_length_21427_cov_4.726979	benchmark	archvir
GOV_archvir_Station122_MES_COMBINED_FINAL_NODE_3010_length_15963_cov_7.449459	benchmark	archvir
GOV_archvir_Station122_MES_COMBINED_FINAL_NODE_3661_length_13699_cov_4.808854	benchmark	archvir
GOV_archvir_Station122_MES_COMBINED_FINAL_NODE_4291_length_12070_cov_6.134082	benchmark	archvir
GOV_archvir_Station122_MES_COMBINED_FINAL_NODE_4983_length_10813_cov_7.577524	benchmark	archvir
GOV_archvir_Station122_MES_COMBINED_FINAL_NODE_5065_length_10701_cov_5.129063	benchmark	archvir
GOV_archvir_Station122_MES_COMBINED_FINAL_NODE_859_length_45756_cov_23.270497	benchmark	archvir
GOV_archvir_Station72_MES_ALL_assembly_NODE_109_length_95376_cov_7.044744	benchmark	archvir
GOV_archvir_Station72_MES_ALL_assembly_NODE_1179_length_20262_cov_25.003761	benchmark	archvir
GOV_archvir_Station72_MES_ALL_assembly_NODE_1852_length_14391_cov_3.402623	benchmark	archvir
GOV_archvir_Station72_MES_ALL_assembly_NODE_1934_length_13982_cov_6.351978	benchmark	archvir
GOV_archvir_Station72_MES_ALL_assembly_NODE_2000_length_13702_cov_22.727486	benchmark	archvir
GOV_archvir_Station72_MES_ALL_assembly_NODE_2018_length_13604_cov_5.276257	benchmark	archvir
GOV_archvir_Station72_MES_ALL_assembly_NODE_2168_length_13012_cov_3.588253	benchmark	archvir
GOV_archvir_Station72_MES_ALL_assembly_NODE_2459_length_11846_cov_10.838945	benchmark	archvir
GOV_archvir_Station72_MES_ALL_assembly_NODE_2828_length_10835_cov_2.783673	benchmark	archvir
GOV_archvir_Station72_MES_ALL_assembly_NODE_2930_length_10579_cov_2.869441	benchmark	archvir
GOV_archvir_Station72_MES_ALL_assembly_NODE_3016_length_10365_cov_2.639961	benchmark	archvir
GOV_archvir_Station72_MES_ALL_assembly_NODE_597_length_32607_cov_16.706408	benchmark	archvir
GOV_archvir_Station72_MES_ALL_assembly_NODE_697_length_29823_cov_17.380644	benchmark	archvir
GOV_archvir_Station72_MES_ALL_assembly_NODE_761_length_27901_cov_3.925339	benchmark	archvir
hotspring_archvir_2014031003_____YNP3_C2415	benchmark	archvir
hotspring_archvir_2016842001_____YNP3A_C2162	benchmark	archvir
hotspring_archvir_2022920002_____YNPsite03_CeleraDRAF_scf1118686649099	benchmark	archvir
hotspring_archvir_2022920007_____YNPsite14_CeleraDRAF_scf1118686615532	benchmark	archvir
hotspring_archvir_2022920007_____YNPsite14_CeleraDRAF_scf1118686616035	benchmark	archvir
hotspring_archvir_2022920008_____YNPsite04_CeleraDRAF_scf1118686606202	benchmark	archvir
hotspring_archvir_2022920017_____YNPsite19_CeleraDRAF_scf1118685653210	benchmark	archvir
hotspring_archvir_2140918001_____contig00346	benchmark	archvir
hotspring_archvir_3300001340_____JGI20133J14441_1002537	benchmark	archvir
hotspring_archvir_3300001988_____JC3A454_103931	benchmark	archvir
hotspring_archvir_3300002182_____JGI24721J26819_10000562	benchmark	archvir
hotspring_archvir_3300002966_____JGI24721J44947_10000338	benchmark	archvir
hotspring_archvir_3300002966_____JGI24721J44947_10001852	benchmark	archvir
hotspring_archvir_3300002966_____JGI24721J44947_10002149	benchmark	archvir
hotspring_archvir_3300003603_____JGI26466J51736_1000404	benchmark	archvir
hotspring_archvir_3300005298_____Ga0071330_1038172	benchmark	archvir
hotspring_archvir_3300005298_____Ga0071330_1060593	benchmark	archvir
hotspring_archvir_3300005298_____Ga0071330_1066333	benchmark	archvir
hotspring_archvir_3300005298_____Ga0071330_1067109	benchmark	archvir
hotspring_archvir_3300005349_____Ga0074235_10119	benchmark	archvir
hotspring_archvir_3300005623_____Ga0077576_12567	benchmark	archvir
hotspring_archvir_3300005851_____Ga0079996_114408	benchmark	archvir
hotspring_archvir_3300005851_____Ga0079996_121683	benchmark	archvir
hotspring_archvir_3300005852_____Ga0079998_112254	benchmark	archvir
hotspring_archvir_3300005853_____Ga0079997_126434	benchmark	archvir
hotspring_archvir_3300005853_____Ga0079997_138373	benchmark	archvir
hotspring_archvir_3300005856_____Ga0080005_108512	benchmark	archvir
hotspring_archvir_3300005856_____Ga0080005_122238	benchmark	archvir
hotspring_archvir_3300005856_____Ga0080005_133531	benchmark	archvir
hotspring_archvir_3300005856_____Ga0080005_147660	benchmark	archvir
hotspring_archvir_3300005856_____Ga0080005_161944	benchmark	archvir
hotspring_archvir_3300005861_____Ga0080006_1121671	benchmark	archvir
hotspring_archvir_3300005861_____Ga0080006_1145760	benchmark	archvir
hotspring_archvir_3300006180_____Ga0079045_1000004	benchmark	archvir
hotspring_archvir_3300006180_____Ga0079045_1000010	benchmark	archvir
hotspring_archvir_3300006180_____Ga0079045_1000169	benchmark	archvir
hotspring_archvir_3300006855_____Ga0079044_1000263	benchmark	archvir
hotspring_archvir_3300006857_____Ga0079041_1000196	benchmark	archvir
hotspring_archvir_3300006857_____Ga0079041_1000231	benchmark	archvir
hotspring_archvir_3300006858_____Ga0079048_1000091	benchmark	archvir
hotspring_archvir_3300006859_____Ga0079046_1000054	benchmark	archvir
hotspring_archvir_3300006859_____Ga0079046_1000292	benchmark	archvir
hotspring_archvir_3300007811_____Ga0105111_1000036	benchmark	archvir
hotspring_archvir_3300007812_____Ga0105109_1000065	benchmark	archvir
hotspring_archvir_3300007812_____Ga0105109_1000139	benchmark	archvir
hotspring_archvir_3300007812_____Ga0105109_1000180	benchmark	archvir
hotspring_archvir_3300007812_____Ga0105109_1000181	benchmark	archvir
hotspring_archvir_3300007813_____Ga0105108_100002	benchmark	archvir
hotspring_archvir_3300007813_____Ga0105108_100003	benchmark	archvir
hotspring_archvir_3300007813_____Ga0105108_100005	benchmark	archvir
hotspring_archvir_3300007813_____Ga0105108_100012	benchmark	archvir
hotspring_archvir_3300007814_____Ga0105117_1000296	benchmark	archvir
hotspring_archvir_3300007815_____Ga0105118_1000002	benchmark	archvir
hotspring_archvir_3300007815_____Ga0105118_1000005	benchmark	archvir
hotspring_archvir_3300007815_____Ga0105118_1000013	benchmark	archvir
hotspring_archvir_3300007816_____Ga0105112_1000001	benchmark	archvir
hotspring_archvir_3300007816_____Ga0105112_1000002	benchmark	archvir
hotspring_archvir_3300007999_____Ga0105163_1000439	benchmark	archvir
hotspring_archvir_3300007999_____Ga0105163_1000810	benchmark	archvir
hotspring_archvir_3300007999_____Ga0105163_1001582	benchmark	archvir
hotspring_archvir_3300008000_____Ga0105162_1000383	benchmark	archvir
hotspring_archvir_3300008000_____Ga0105162_1000431	benchmark	archvir
hotspring_archvir_3300008000_____Ga0105162_1000870	benchmark	archvir
hotspring_archvir_3300009503_____Ga0123519_10002333	benchmark	archvir
hotspring_archvir_3300009591_____Ga0105155_1000082	benchmark	archvir
hotspring_archvir_3300009596_____Ga0105156_1000069	benchmark	archvir
hotspring_archvir_3300009598_____Ga0105154_1000191	benchmark	archvir
hotspring_archvir_3300009598_____Ga0105154_1000438	benchmark	archvir
hotspring_archvir_3300013008_____Ga0167616_1000108	benchmark	archvir
hotspring_archvir_3300013008_____Ga0167616_1000287	benchmark	archvir
hotspring_archvir_3300013008_____Ga0167616_1000535	benchmark	archvir
hotspring_archvir_3300013009_____Ga0167615_1000249	benchmark	archvir
hotspring_archvir_3300013009_____Ga0167615_1000452	benchmark	archvir
hotspring_archvir_3300013009_____Ga0167615_1000551	benchmark	archvir
hotspring_archvir_3300013009_____Ga0167615_1000624	benchmark	archvir
marinenonextreme_archvir_3300000511_____P_A23_Sed_1_FmtDRAFT_1000004	benchmark	archvir
marinenonextreme_archvir_3300005663_____Ga0073582_100485	benchmark	archvir
marinenonextreme_archvir_3300005663_____Ga0073582_100513	benchmark	archvir
marinenonextreme_archvir_3300005663_____Ga0073582_100714	benchmark	archvir
marinenonextreme_archvir_3300005663_____Ga0073582_101418	benchmark	archvir
marinenonextreme_archvir_3300009150_____Ga0114921_10000031	benchmark	archvir
marinenonextreme_archvir_3300009499_____Ga0114930_10000163	benchmark	archvir
marinenonextreme_archvir_3300010370_____Ga0129336_10002264	benchmark	archvir
marinenonextreme_archvir_3300014504_____Ga0134509_10001	benchmark	archvir
marinenonextreme_archvir_3300018428_____Ga0181568_10004815	benchmark	archvir
marinextreme_archvir_3300010264_____Ga0116201_100001	benchmark	archvir
marinextreme_archvir_3300010330_____Ga0136651_10000306	benchmark	archvir
marinextreme_archvir_3300010332_____Ga0116200_10000025	benchmark	archvir
marinextreme_archvir_3300013099_____Ga0164315_10000004	benchmark	archvir
marinextreme_archvir_3300014869_____Ga0180298_1000034	benchmark	archvir
marinextreme_archvir_3300014886_____Ga0180300_10000209	benchmark	archvir
marinextreme_archvir_3300014887_____Ga0180302_10000105	benchmark	archvir
marinextreme_archvir_3300014887_____Ga0180302_10000349	benchmark	archvir
marinextreme_archvir_3300014911_____Ga0180301_10000255	benchmark	archvir
marinextreme_archvir_3300014911_____Ga0180301_10000818	benchmark	archvir
marinextreme_archvir_3300014911_____Ga0180301_10001198	benchmark	archvir
marinextreme_archvir_3300014913_____Ga0164310_10000280	benchmark	archvir
marinextreme_archvir_3300014913_____Ga0164310_10000337	benchmark	archvir
marinextreme_archvir_3300014914_____Ga0164311_10000045	benchmark	archvir
marinextreme_archvir_3300014914_____Ga0164311_10000106	benchmark	archvir
marinextreme_archvir_3300014914_____Ga0164311_10000123	benchmark	archvir
marinextreme_archvir_3300014914_____Ga0164311_10000149	benchmark	archvir
marinextreme_archvir_3300014914_____Ga0164311_10000267	benchmark	archvir
marinextreme_archvir_3300014914_____Ga0164311_10000589	benchmark	archvir
mix_archvir_3300003852_____Ga0031655_10000399	benchmark	archvir
mix_archvir_3300005459_____Ga0068867_100000080	benchmark	archvir
mix_archvir_3300005858_____Ga0079995_1033071	benchmark	archvir
mix_archvir_3300009504_____Ga0114946_10000522	benchmark	archvir
mix_archvir_3300014205_____Ga0172380_10005983	benchmark	archvir
mix_archvir_7000000737_____SRS050669_LANL_scaffold_40386	benchmark	archvir
salinealkaline_archvir_3300000340_____EchG_transB_7880CDRAFT_1000232	benchmark	archvir
salinealkaline_archvir_3300000341_____OneHSP_6670CDRAFT_1000536	benchmark	archvir
salinealkaline_archvir_3300000342_____OneHSP_7476CDRAFT_1000423	benchmark	archvir
salinealkaline_archvir_3300000575_____SL_4KL_010_BRINEDRAFT_10002013	benchmark	archvir
salinealkaline_archvir_3300001309_____JGI20129J14369_1000018	benchmark	archvir
salinealkaline_archvir_3300001309_____JGI20129J14369_1000023	benchmark	archvir
salinealkaline_archvir_3300001309_____JGI20129J14369_1000061	benchmark	archvir
salinealkaline_archvir_3300001309_____JGI20129J14369_1000075	benchmark	archvir
salinealkaline_archvir_3300001337_____JGI20131J14367_1000001	benchmark	archvir
salinealkaline_archvir_3300001446_____JGI20130J15133_1001149	benchmark	archvir
salinealkaline_archvir_3300001446_____JGI20130J15133_1001699	benchmark	archvir
salinealkaline_archvir_3300001446_____JGI20130J15133_1001893	benchmark	archvir
salinealkaline_archvir_3300001684_____JGI20128J18817_1000202	benchmark	archvir
salinealkaline_archvir_3300003607_____JGI20129J51889_1000073	benchmark	archvir
salinealkaline_archvir_3300003607_____JGI20129J51889_1000254	benchmark	archvir
salinealkaline_archvir_3300005273_____Ga0065697_1001026	benchmark	archvir
salinealkaline_archvir_3300005613_____Ga0074649_1000777	benchmark	archvir
salinealkaline_archvir_3300005854_____Ga0080008_190252	benchmark	archvir
salinealkaline_archvir_3300005859_____Ga0080003_1000217	benchmark	archvir
salinealkaline_archvir_3300005859_____Ga0080003_1000374	benchmark	archvir
salinealkaline_archvir_3300005859_____Ga0080003_1000394	benchmark	archvir
salinealkaline_archvir_3300005859_____Ga0080003_1000484	benchmark	archvir
salinealkaline_archvir_3300005859_____Ga0080003_1000560	benchmark	archvir
salinealkaline_archvir_3300005859_____Ga0080003_1000631	benchmark	archvir
salinealkaline_archvir_3300005859_____Ga0080003_1000681	benchmark	archvir
salinealkaline_archvir_3300005859_____Ga0080003_1000731	benchmark	archvir
salinealkaline_archvir_3300005859_____Ga0080003_1000863	benchmark	archvir
salinealkaline_archvir_3300005859_____Ga0080003_1000886	benchmark	archvir
salinealkaline_archvir_3300005859_____Ga0080003_1000921	benchmark	archvir
salinealkaline_archvir_3300005859_____Ga0080003_1001080	benchmark	archvir
salinealkaline_archvir_3300005859_____Ga0080003_1001116	benchmark	archvir
salinealkaline_archvir_3300005859_____Ga0080003_1001152	benchmark	archvir
salinealkaline_archvir_3300005859_____Ga0080003_1001160	benchmark	archvir
salinealkaline_archvir_3300005859_____Ga0080003_1001194	benchmark	archvir
salinealkaline_archvir_3300005859_____Ga0080003_1001432	benchmark	archvir
salinealkaline_archvir_3300005859_____Ga0080003_1001500	benchmark	archvir
salinealkaline_archvir_3300005859_____Ga0080003_1001543	benchmark	archvir
salinealkaline_archvir_3300005859_____Ga0080003_1001560	benchmark	archvir
salinealkaline_archvir_3300005859_____Ga0080003_1001640	benchmark	archvir
salinealkaline_archvir_3300005859_____Ga0080003_1001670	benchmark	archvir
salinealkaline_archvir_3300005859_____Ga0080003_1001745	benchmark	archvir
salinealkaline_archvir_3300005859_____Ga0080003_1001761	benchmark	archvir
salinealkaline_archvir_3300005859_____Ga0080003_1001823	benchmark	archvir
salinealkaline_archvir_3300005859_____Ga0080003_1001859	benchmark	archvir
salinealkaline_archvir_3300005860_____Ga0080004_1065924	benchmark	archvir
salinealkaline_archvir_3300005860_____Ga0080004_1112983	benchmark	archvir
salinealkaline_archvir_3300005860_____Ga0080004_1113318	benchmark	archvir
salinealkaline_archvir_3300005860_____Ga0080004_1114991	benchmark	archvir
salinealkaline_archvir_3300005860_____Ga0080004_1125259	benchmark	archvir
salinealkaline_archvir_3300005860_____Ga0080004_1128061	benchmark	archvir
salinealkaline_archvir_3300005860_____Ga0080004_1129400	benchmark	archvir
salinealkaline_archvir_3300005928_____Ga0075105_1000842	benchmark	archvir
salinealkaline_archvir_3300005930_____Ga0075106_1001043	benchmark	archvir
salinealkaline_archvir_3300005935_____Ga0075125_10000100	benchmark	archvir
salinealkaline_archvir_3300005958_____Ga0081473_128653	benchmark	archvir
salinealkaline_archvir_3300005958_____Ga0081473_134271	benchmark	archvir
salinealkaline_archvir_3300005959_____Ga0081534_100009	benchmark	archvir
salinealkaline_archvir_3300005959_____Ga0081534_100051	benchmark	archvir
salinealkaline_archvir_3300005959_____Ga0081534_100125	benchmark	archvir
salinealkaline_archvir_3300005959_____Ga0081534_100306	benchmark	archvir
salinealkaline_archvir_3300005959_____Ga0081534_100363	benchmark	archvir
salinealkaline_archvir_3300005959_____Ga0081534_100420	benchmark	archvir
salinealkaline_archvir_3300005959_____Ga0081534_100492	benchmark	archvir
salinealkaline_archvir_3300005959_____Ga0081534_100636	benchmark	archvir
salinealkaline_archvir_3300005964_____Ga0081529_113683	benchmark	archvir
salinealkaline_archvir_3300005964_____Ga0081529_114566	benchmark	archvir
salinealkaline_archvir_3300005964_____Ga0081529_119699	benchmark	archvir
salinealkaline_archvir_3300005964_____Ga0081529_124665	benchmark	archvir
salinealkaline_archvir_3300005964_____Ga0081529_144722	benchmark	archvir
salinealkaline_archvir_3300005977_____Ga0081474_121144	benchmark	archvir
salinealkaline_archvir_3300005977_____Ga0081474_122382	benchmark	archvir
salinealkaline_archvir_3300005977_____Ga0081474_122460	benchmark	archvir
salinealkaline_archvir_3300005977_____Ga0081474_124754	benchmark	archvir
salinealkaline_archvir_3300005977_____Ga0081474_125786	benchmark	archvir
salinealkaline_archvir_3300005977_____Ga0081474_127368	benchmark	archvir
salinealkaline_archvir_3300005977_____Ga0081474_138484	benchmark	archvir
salinealkaline_archvir_3300005977_____Ga0081474_146633	benchmark	archvir
salinealkaline_archvir_3300005977_____Ga0081474_148334	benchmark	archvir
salinealkaline_archvir_3300007532_____Ga0102942_1000793	benchmark	archvir
salinealkaline_archvir_3300007616_____Ga0102936_1000911	benchmark	archvir
salinealkaline_archvir_3300012178_____Ga0136557_1001167	benchmark	archvir
salinealkaline_archvir_3300017826_____Ga0189785_1003	benchmark	archvir
salinealkaline_archvir_3300017826_____Ga0189785_1029	benchmark	archvir
salinealkaline_archvir_3300017987_____Ga0180431_10003175	benchmark	archvir
salinealkaline_archvir_3300017989_____Ga0180432_10002027	benchmark	archvir
GOV_archvir_Station122_MES_COMBINED_FINAL_NODE_4661_length_11359_cov_14.058829	benchmark	archvir
enrichment_archvir_3300005908_____Ga0075131_100050	benchmark	archvir
enrichment_archvir_3300005925_____Ga0075133_100377	benchmark	archvir
hotspring_archvir_3300005856_____Ga0080005_130516	benchmark	archvir
hotspring_archvir_3300005861_____Ga0080006_1169420	benchmark	archvir
marinextreme_archvir_3300014911_____Ga0180301_10000040	benchmark	archvir
salinealkaline_archvir_3300000557_____SL_8KL_010_SEDDRAFT_10002874	benchmark	archvir
salinealkaline_archvir_3300005860_____Ga0080004_1125341	benchmark	archvir
salinealkaline_archvir_3300005958_____Ga0081473_135943	benchmark	archvir
salinealkaline_archvir_3300005977_____Ga0081474_117047	benchmark	archvir
766270197_ext	MAVdb	archvir
775118401_ext	MAVdb	archvir
777660975_ext	MAVdb	archvir
837327169_ext	MAVdb	archvir
871648617_complete	MAVdb	archvir
contig_154566	MAVdb	archvir
contig_154592	MAVdb	archvir
contig_154676	MAVdb	archvir
contig_154680	MAVdb	archvir
contig_154940	MAVdb	archvir
contig_155057	MAVdb	archvir
contig_155688	MAVdb	archvir
contig_155773	MAVdb	archvir
contig_156409	MAVdb	archvir
contig_172037	MAVdb	archvir
DelMOWin2010_c10015535	MAVdb	archvir
EF071488.1_Pyrococcus_abyssi_virus_1_complete_genome	MAVdb	archvir
ETNP_2_30_revised_C5348426_1_length=109	MAVdb	archvir
ETNP_2_30_revised_scaffold12619_1_lengt	MAVdb	archvir
ETNP_2_30_revised_scaffold15083_1_lengt	MAVdb	archvir
ETNP_2_30_revised_scaffold25317_1_lengt	MAVdb	archvir
ETNP_2_30_revised_scaffold36353_1_lengt	MAVdb	archvir
ETNP_2_300_revised_C3851131_1_length=12	MAVdb	archvir
ETNP_2_60_revised_C4695895_1_length=100	MAVdb	archvir
ETNP_2_60_revised_C4695909_1_length=101	MAVdb	archvir
ETNP_2_60_revised_C4695973_1_length=107	MAVdb	archvir
ETNP_2_60_revised_C4696047_1_length=117	MAVdb	archvir
ETNP_2_60_revised_C4696095_1_length=123	MAVdb	archvir
ETNP_2_60_revised_C4696097_1_length=124	MAVdb	archvir
ETNP_2_60_revised_C4696163_1_length=142	MAVdb	archvir
ETNP_2_60_revised_C4696167_1_length=143	MAVdb	archvir
ETNP_2_60_revised_C4696273_1_length=223	MAVdb	archvir
ETNP_2_60_revised_scaffold1457_1_length	MAVdb	archvir
ETNP_2_60_revised_scaffold30075_1_lengt	MAVdb	archvir
ETNP_2_60_revised_scaffold30539_1_lengt	MAVdb	archvir
ETNP_2_60_revised_scaffold30548_1_lengt	MAVdb	archvir
ETNP_2_60_revised_scaffold30572_1_lengt	MAVdb	archvir
ETNP_2_60_revised_scaffold30605_1_lengt	MAVdb	archvir
ETNP_6_100_revised_scaffold53994_1_leng	MAVdb	archvir
ETNP_6_100_revised_scaffold56968_2_leng	MAVdb	archvir
ETNP_6_100_revised_scaffold6736_1_lengt	MAVdb	archvir
ETNP_6_100_revised_scaffold84660_1_leng	MAVdb	archvir
ETNP_6_30_revised_C4893328_1_length=137	MAVdb	archvir
ETNP_6_30_revised_C4893402_1_length=188	MAVdb	archvir
ETNP_6_30_revised_scaffold10297_2_lengt	MAVdb	archvir
ETNP_6_30_revised_scaffold13654_1_lengt	MAVdb	archvir
ETNP_6_30_revised_scaffold23020_1_lengt	MAVdb	archvir
ETNP_6_30_revised_scaffold28175_1_lengt	MAVdb	archvir
ETNP_6_30_revised_scaffold39704_1_lengt	MAVdb	archvir
ETNP_6_30_revised_scaffold43966_2_lengt	MAVdb	archvir
ETNP_6_30_revised_scaffold49132_3_lengt	MAVdb	archvir
ETNP_6_30_revised_scaffold49485_1_lengt	MAVdb	archvir
ETNP_6_30_revised_scaffold50585_2_lengt	MAVdb	archvir
ETNP_6_30_revised_scaffold54014_1_lengt	MAVdb	archvir
ETNP_6_30_revised_scaffold54528_1_lengt	MAVdb	archvir
ETNP_6_300_revised_C1575107_1_length=12	MAVdb	archvir
ETNP_6_85_revised_C6837461_1_length=101	MAVdb	archvir
ETNP_6_85_revised_C6837549_1_length=103	MAVdb	archvir
ETNP_6_85_revised_scaffold23758_1_lengt	MAVdb	archvir
ETNP_6_85_revised_scaffold27206_1_lengt	MAVdb	archvir
ETNP_CA_109908	MAVdb	archvir
ETNP_CA_189861	MAVdb	archvir
ETNP_CA_420	MAVdb	archvir
Ga0063241_1021025	MAVdb	archvir
Ga0066372_10000192	MAVdb	archvir
Ga0070745_1004049	MAVdb	archvir
Ga0070751_1001009	MAVdb	archvir
Ga0070751_1014454	MAVdb	archvir
Ga0070751_1023884	MAVdb	archvir
Ga0070753_1023367	MAVdb	archvir
Ga0075463_10007682	MAVdb	archvir
Ga0080013_1002070	MAVdb	archvir
Ga0080013_1097990	MAVdb	archvir
Ga0098036_1031672	MAVdb	archvir
Ga0098048_1000116	MAVdb	archvir
Ga0099849_1003135	MAVdb	archvir
Ga0129342_1000209	MAVdb	archvir
Ga0129345_1025350	MAVdb	archvir
Ga0136656_1000333	MAVdb	archvir
GBIDBA_10003243	MAVdb	archvir
GBIDBA_10004208	MAVdb	archvir
GBIDBA_10005806	MAVdb	archvir
GBIDBA_10128132	MAVdb	archvir
gi|772041692|emb|CERA01000526.1|_marine_metagenome_genome_assembly_TARA_068_DCM_0.22_contig_TARA_068_DCM_<-0.22_scaffold1763_1_whole_genome_shotgun_sequence	MAVdb	archvir
gi|778722464|emb|CEUT01055600.1|_marine_metagenome_genome_assembly_TARA_125_SRF_0.1-0.22_contig_TARA_125_SRF_0.1-0.22_scaffold89076_1_whole_genome_shotgun_sequence	MAVdb	archvir
gi|786772955|emb|CEUO01032268.1|_marine_metagenome_genome_assembly_TARA_124_MIX_0.1-0.22_contig_TARA_124_MIX_0.1-0.22_scaffold65180_1_whole_genome_shotgun_sequence	MAVdb	archvir
gi|786803042|emb|CEUO01002181.1|_marine_metagenome_genome_assembly_TARA_124_MIX_0.1-0.22_contig_TARA_124_MIX_0.1-0.22_scaffold4780_1_whole_genome_shotgun_sequence	MAVdb	archvir
GOV_bin_102_contig-100_2	MAVdb	archvir
GOV_bin_1574_contig-100_0	MAVdb	archvir
GOV_bin_3535_contig-100_0	MAVdb	archvir
GOV_bin_797_contig-100_2	MAVdb	archvir
JGI25132J35274_1000069	MAVdb	archvir
JQ010983.1_Thermococcus_prieurii_virus_1_complete_genome	MAVdb	archvir
KP703175.1_ANMV-1_virus_from_uncultured_archaea_genomic_sequence	MAVdb	archvir
KVRMV2_100116932	MAVdb	archvir
KVWGV2_10011101	MAVdb	archvir
OBV_N00010	MAVdb	archvir
OBV_N00021	MAVdb	archvir
SAMEA2619923_17	MAVdb	archvir
SAMEA2620078_38	MAVdb	archvir
SAMEA2620879_23	MAVdb	archvir
SAMEA2621061_122	MAVdb	archvir
SAMEA2621085_65	MAVdb	archvir
SAMEA2621151_104_ext	MAVdb	archvir
SAMEA2621151_40	MAVdb	archvir
TARA_034_DCM_0.22-1.6_scaffold218395_1	MAVdb	archvir
TARA_ERS478007_N000020	MAVdb	archvir
TARA_ERS478007_N000024	MAVdb	archvir
TARA_ERS488354_N000017	MAVdb	archvir
TARA_ERS488448_N000032	MAVdb	archvir
TARA_ERS488558_N000319	MAVdb	archvir
TARA_ERS488701_N000010	MAVdb	archvir
TARA_ERS488701_N000035	MAVdb	archvir
TARA_ERS488813_N000045	MAVdb	archvir
TARA_ERS488836_N000019	MAVdb	archvir
TARA_ERS488836_N000030	MAVdb	archvir
TARA_ERS488836_N000039	MAVdb	archvir
TARA_ERS488836_N000047	MAVdb	archvir
TARA_ERS488892_N000014	MAVdb	archvir
TARA_ERS488929_N000012	MAVdb	archvir
TARA_ERS488929_N000013	MAVdb	archvir
TARA_ERS488929_N000018	MAVdb	archvir
TARA_ERS488929_N000052	MAVdb	archvir
TARA_ERS489084_N000033	MAVdb	archvir
TARA_ERS489084_N000038	MAVdb	archvir
TARA_ERS489084_N000047	MAVdb	archvir
TARA_ERS489113_N000073	MAVdb	archvir
TARA_ERS489148_N000025	MAVdb	archvir
TARA_ERS489285_N000032	MAVdb	archvir
TARA_ERS489285_N000041	MAVdb	archvir
TARA_ERS489285_N000042	MAVdb	archvir
TARA_ERS489285_N000043	MAVdb	archvir
TARA_ERS489285_N000047	MAVdb	archvir
TARA_ERS489285_N000062	MAVdb	archvir
TARA_ERS489285_N000092	MAVdb	archvir
TARA_ERS489285_N000094	MAVdb	archvir
TARA_ERS490053_N000029	MAVdb	archvir
TARA_ERS490053_N000033	MAVdb	archvir
TARA_ERS490053_N000040	MAVdb	archvir
TARA_ERS490053_N000090	MAVdb	archvir
TARA_ERS490120_N000069	MAVdb	archvir
TARA_ERS490120_N000097	MAVdb	archvir
TARA_ERS490120_N000153	MAVdb	archvir
TARA_ERS490142_N000090	MAVdb	archvir
TARA_ERS490142_N000117	MAVdb	archvir
TARA_ERS490204_N000056	MAVdb	archvir
TARA_ERS490204_N000107	MAVdb	archvir
TARA_ERS490285_N000129	MAVdb	archvir
TARA_ERS490320_N000018	MAVdb	archvir
TARA_ERS490346_N000059	MAVdb	archvir
TARA_ERS490346_N000089	MAVdb	archvir
TARA_ERS490346_N000180	MAVdb	archvir
TARA_ERS490452_N000040	MAVdb	archvir
TARA_ERS490452_N000042	MAVdb	archvir
TARA_ERS490452_N000106	MAVdb	archvir
TARA_ERS490452_N000108	MAVdb	archvir
TARA_ERS490494_N000007	MAVdb	archvir
TARA_ERS490494_N000013	MAVdb	archvir
TARA_ERS490494_N000035	MAVdb	archvir
TARA_ERS491107_N000077	MAVdb	archvir
TARA_ERS492160_N000171	MAVdb	archvir
TARA_ERS492198_N000063	MAVdb	archvir
Tp1_125_SUR_0-0d2_C3583169_1	MAVdb	archvir
Tp1_39_SUR_0-0d2_scaffold38979_1	MAVdb	archvir
Tp1_42_DCM_0-0d2_scaffold20737_1	MAVdb	archvir
MK570053.1 Nitrosopumilus spindle-shaped virus isolate NSV1, partial genome	MAVdb	archvir
MK570055.1 Nitrosopumilus spindle-shaped virus isolate NSV2, partial genome	MAVdb	archvir
MK570054.1 Nitrosopumilus spindle-shaped virus isolate NSV3, partial genome	MAVdb	archvir
MK570056.1 Nitrosopumilus spindle-shaped virus isolate NSV4, partial genome	MAVdb	archvir
MK570057.1 Nitrosopumilus spindle-shaped virus isolate NSV5, partial genome	MAVdb	archvir
Marthavirus-1-C1	MAVdb	archvir
Marthavirus-10-C1	MAVdb	archvir
Marthavirus-11-C1	MAVdb	archvir
Marthavirus-12-C1	MAVdb	archvir
Marthavirus-13-C1	MAVdb	archvir
Marthavirus-14-C1	MAVdb	archvir
Marthavirus-15-C1	MAVdb	archvir
Marthavirus-16-C1	MAVdb	archvir
Marthavirus-17-C1	MAVdb	archvir
Marthavirus-18-C1	MAVdb	archvir
Marthavirus-19-C1	MAVdb	archvir
Marthavirus-2-C1	MAVdb	archvir
Marthavirus-20-C1	MAVdb	archvir
Marthavirus-21-C1	MAVdb	archvir
Marthavirus-22-C1	MAVdb	archvir
Marthavirus-23-C1	MAVdb	archvir
Marthavirus-24-C1	MAVdb	archvir
Marthavirus-25-C1	MAVdb	archvir
Marthavirus-26-C1	MAVdb	archvir
Marthavirus-27-C1	MAVdb	archvir
Marthavirus-28-C1	MAVdb	archvir
Marthavirus-29-C1	MAVdb	archvir
Marthavirus-3-C1	MAVdb	archvir
Marthavirus-30-C1	MAVdb	archvir
Marthavirus-31-C1	MAVdb	archvir
Marthavirus-32-C1	MAVdb	archvir
Marthavirus-33-C1	MAVdb	archvir
Marthavirus-34-C1	MAVdb	archvir
Marthavirus-35-C1	MAVdb	archvir
Marthavirus-4-C1	MAVdb	archvir
Marthavirus-5-C1	MAVdb	archvir
Marthavirus-6-C1	MAVdb	archvir
Marthavirus-7-C1	MAVdb	archvir
Marthavirus-8-C1	MAVdb	archvir
Marthavirus-9-C1	MAVdb	archvir
archvir_cat_1_VIRSorter_A04_NODE_1029_length_16176_cov_18_746356-cat_2_VIRSorter_A04_NODE_1029_length_16176_cov_18_746356-cat_2	train	archvir
archvir_cat_1_VIRSorter_A04_NODE_1213_length_14354_cov_6_486607-cat_2_VIRSorter_A04_NODE_1213_length_14354_cov_6_486607-cat_2	train	archvir
archvir_cat_1_VIRSorter_A04_NODE_1297_length_13768_cov_8_908408-cat_1_VIRSorter_A04_NODE_1297_length_13768_cov_8_908408-cat_1	train	archvir
archvir_cat_1_VIRSorter_A04_NODE_1453_length_12750_cov_7_055140-cat_2_VIRSorter_A04_NODE_1453_length_12750_cov_7_055140-cat_2	train	archvir
archvir_cat_1_VIRSorter_A04_NODE_1823_length_11021_cov_9_730987-cat_2_VIRSorter_A04_NODE_1823_length_11021_cov_9_730987-cat_2	train	archvir
archvir_cat_1_VIRSorter_A04_NODE_1887_length_10790_cov_6_851234-cat_2_VIRSorter_A04_NODE_1887_length_10790_cov_6_851234-cat_2	train	archvir
archvir_cat_1_VIRSorter_A04_NODE_1942_length_10573_cov_8_892755-cat_1_VIRSorter_A04_NODE_1942_length_10573_cov_8_892755-cat_1	train	archvir
archvir_cat_1_VIRSorter_A04_NODE_355_length_31362_cov_21_220079-cat_2_VIRSorter_A04_NODE_355_length_31362_cov_21_220079-cat_2	train	archvir
archvir_cat_1_VIRSorter_A04_NODE_762_length_19737_cov_7_432019-cat_2_VIRSorter_A04_NODE_762_length_19737_cov_7_432019-cat_2	train	archvir
archvir_cat_1_VIRSorter_A04_NODE_766_length_19659_cov_66_080647-cat_1_VIRSorter_A04_NODE_766_length_19659_cov_66_080647-cat_1	train	archvir
archvir_cat_1_VIRSorter_A04_NODE_840_length_18460_cov_43_269112-cat_2_VIRSorter_A04_NODE_840_length_18460_cov_43_269112-cat_2	train	archvir
archvir_cat_1_VIRSorter_A04_NODE_915_length_17519_cov_18_432375-cat_2_VIRSorter_A04_NODE_915_length_17519_cov_18_432375-cat_2	train	archvir
archvir_cat_1_VIRSorter_A04_NODE_928_length_17380_cov_14_515440-cat_3_VIRSorter_A04_NODE_928_length_17380_cov_14_515440-cat_3	train	archvir
archvir_cat_1_VIRSorter_A05_NODE_1056_length_13634_cov_25_236100-cat_2_VIRSorter_A05_NODE_1056_length_13634_cov_25_236100-cat_2	train	archvir
archvir_cat_1_VIRSorter_A05_NODE_1283_length_12088_cov_5_628522-cat_1_VIRSorter_A05_NODE_1283_length_12088_cov_5_628522-cat_1	train	archvir
archvir_cat_1_VIRSorter_A05_NODE_1330_length_11861_cov_25_962816-cat_2_VIRSorter_A05_NODE_1330_length_11861_cov_25_962816-cat_2	train	archvir
archvir_cat_1_VIRSorter_A05_NODE_144_length_48295_cov_6_025954-cat_2_VIRSorter_A05_NODE_144_length_48295_cov_6_025954-cat_2	train	archvir
archvir_cat_1_VIRSorter_A05_NODE_1467_length_11190_cov_6_100943-cat_1_VIRSorter_A05_NODE_1467_length_11190_cov_6_100943-cat_1	train	archvir
archvir_cat_1_VIRSorter_A05_NODE_157_length_46624_cov_6_028324-cat_2_VIRSorter_A05_NODE_157_length_46624_cov_6_028324-cat_2	train	archvir
archvir_cat_1_VIRSorter_A05_NODE_269_length_33375_cov_7_031813-cat_2_VIRSorter_A05_NODE_269_length_33375_cov_7_031813-cat_2	train	archvir
archvir_cat_1_VIRSorter_A05_NODE_338_length_29095_cov_12_781784-cat_2_VIRSorter_A05_NODE_338_length_29095_cov_12_781784-cat_2	train	archvir
archvir_cat_1_VIRSorter_A05B_NODE_1031_length_13205_cov_25_985323-cat_2_VIRSorter_A05B_NODE_1031_length_13205_cov_25_985323-cat_2	train	archvir
archvir_cat_1_VIRSorter_A05B_NODE_1252_length_11858_cov_29_232314-cat_2_VIRSorter_A05B_NODE_1252_length_11858_cov_29_232314-cat_2	train	archvir
archvir_cat_1_VIRSorter_A05B_NODE_1391_length_11157_cov_11_392542-cat_2_VIRSorter_A05B_NODE_1391_length_11157_cov_11_392542-cat_2	train	archvir
archvir_cat_1_VIRSorter_A05B_NODE_1482_length_10765_cov_6_654155-cat_1_VIRSorter_A05B_NODE_1482_length_10765_cov_6_654155-cat_1	train	archvir
archvir_cat_1_VIRSorter_A05B_NODE_246_length_27397_cov_5_602809-cat_2_VIRSorter_A05B_NODE_246_length_27397_cov_5_602809-cat_2	train	archvir
archvir_cat_1_VIRSorter_A05B_NODE_482_length_19165_cov_7_753375-cat_3_VIRSorter_A05B_NODE_482_length_19165_cov_7_753375-cat_3	train	archvir
archvir_cat_1_VIRSorter_A05B_NODE_886_length_14286_cov_21_224721-cat_2_VIRSorter_A05B_NODE_886_length_14286_cov_21_224721-cat_2	train	archvir
archvir_cat_1_VIRSorter_A05B_NODE_997_length_13501_cov_8_784248-cat_1_VIRSorter_A05B_NODE_997_length_13501_cov_8_784248-cat_1	train	archvir
archvir_cat_1_VIRSorter_A07_NODE_873_length_14217_cov_5_006849-cat_3_VIRSorter_A07_NODE_873_length_14217_cov_5_006849-cat_3	train	archvir
archvir_cat_1_VIRSorter_A08_NODE_1108_length_10028_cov_12_127845-cat_2_VIRSorter_A08_NODE_1108_length_10028_cov_12_127845-cat_2	train	archvir
archvir_cat_1_VIRSorter_A08_NODE_419_length_16778_cov_13_095079-cat_2_VIRSorter_A08_NODE_419_length_16778_cov_13_095079-cat_2	train	archvir
archvir_cat_1_VIRSorter_A08_NODE_504_length_15087_cov_18_722126-cat_2_VIRSorter_A08_NODE_504_length_15087_cov_18_722126-cat_2	train	archvir
archvir_cat_1_VIRSorter_A08_NODE_636_length_13444_cov_10_483979-cat_2_VIRSorter_A08_NODE_636_length_13444_cov_10_483979-cat_2	train	archvir
archvir_cat_1_VIRSorter_A08_NODE_775_length_12197_cov_5_708944-cat_1_VIRSorter_A08_NODE_775_length_12197_cov_5_708944-cat_1	train	archvir
archvir_cat_1_VIRSorter_A09_NODE_1146_length_11291_cov_9_897472-cat_2_VIRSorter_A09_NODE_1146_length_11291_cov_9_897472-cat_2	train	archvir
archvir_cat_1_VIRSorter_A09_NODE_867_length_13627_cov_6_417919-cat_2_VIRSorter_A09_NODE_867_length_13627_cov_6_417919-cat_2	train	archvir
archvir_cat_1_VIRSorter_A09_NODE_97_length_39604_cov_6_579989-cat_2_VIRSorter_A09_NODE_97_length_39604_cov_6_579989-cat_2	train	archvir
archvir_cat_1_VIRSorter_A09B_NODE_315_length_24562_cov_12_517077-cat_2_VIRSorter_A09B_NODE_315_length_24562_cov_12_517077-cat_2	train	archvir
archvir_cat_1_VIRSorter_A09B_NODE_526_length_19165_cov_29_228781-cat_2_VIRSorter_A09B_NODE_526_length_19165_cov_29_228781-cat_2	train	archvir
archvir_cat_1_VIRSorter_A09B_NODE_534_length_18829_cov_5_848194-cat_2_VIRSorter_A09B_NODE_534_length_18829_cov_5_848194-cat_2	train	archvir
archvir_cat_1_VIRSorter_A09B_NODE_636_length_17084_cov_20_220859-cat_2_VIRSorter_A09B_NODE_636_length_17084_cov_20_220859-cat_2	train	archvir
archvir_cat_1_VIRSorter_A09B_NODE_87_length_38687_cov_7_477842-cat_2_VIRSorter_A09B_NODE_87_length_38687_cov_7_477842-cat_2	train	archvir
archvir_cat_1_VIRSorter_A09B_NODE_932_length_13662_cov_6_029029-cat_3_VIRSorter_A09B_NODE_932_length_13662_cov_6_029029-cat_3	train	archvir
archvir_cat_1_VIRSorter_A09B_NODE_975_length_13381_cov_10_893216-cat_1_VIRSorter_A09B_NODE_975_length_13381_cov_10_893216-cat_1	train	archvir
archvir_cat_1_VIRSorter_A11_NODE_1318_length_10082_cov_44_061135-cat_2_VIRSorter_A11_NODE_1318_length_10082_cov_44_061135-cat_2	train	archvir
archvir_cat_1_VIRSorter_A11_NODE_157_length_34938_cov_47_516957-cat_2_VIRSorter_A11_NODE_157_length_34938_cov_47_516957-cat_2	train	archvir
archvir_cat_1_VIRSorter_A11_NODE_324_length_23500_cov_203_783408-cat_2_VIRSorter_A11_NODE_324_length_23500_cov_203_783408-cat_2	train	archvir
archvir_cat_1_VIRSorter_A11_NODE_449_length_19562_cov_16_710976-cat_1_VIRSorter_A11_NODE_449_length_19562_cov_16_710976-cat_1	train	archvir
archvir_cat_1_VIRSorter_A11_NODE_595_length_16460_cov_4_740872-cat_2_VIRSorter_A11_NODE_595_length_16460_cov_4_740872-cat_2	train	archvir
archvir_cat_1_VIRSorter_A11_NODE_637_length_15809_cov_4_994922-cat_3_VIRSorter_A11_NODE_637_length_15809_cov_4_994922-cat_3	train	archvir
archvir_cat_1_VIRSorter_A11B_NODE_1011_length_11171_cov_5_226160-cat_2_VIRSorter_A11B_NODE_1011_length_11171_cov_5_226160-cat_2	train	archvir
archvir_cat_1_VIRSorter_A11B_NODE_1167_length_10300_cov_5_205954-cat_2_VIRSorter_A11B_NODE_1167_length_10300_cov_5_205954-cat_2	train	archvir
archvir_cat_1_VIRSorter_A11B_NODE_1216_length_10082_cov_44_783784-cat_2_VIRSorter_A11B_NODE_1216_length_10082_cov_44_783784-cat_2	train	archvir
archvir_cat_1_VIRSorter_A11B_NODE_140_length_34860_cov_50_635483-cat_2_VIRSorter_A11B_NODE_140_length_34860_cov_50_635483-cat_2	train	archvir
archvir_cat_1_VIRSorter_A11B_NODE_289_length_23500_cov_213_803412-cat_2_VIRSorter_A11B_NODE_289_length_23500_cov_213_803412-cat_2	train	archvir
archvir_cat_1_VIRSorter_A11B_NODE_589_length_15535_cov_14_458333-cat_2_VIRSorter_A11B_NODE_589_length_15535_cov_14_458333-cat_2	train	archvir
archvir_cat_1_VIRSorter_A11B_NODE_766_length_13275_cov_6_206203-cat_2_VIRSorter_A11B_NODE_766_length_13275_cov_6_206203-cat_2	train	archvir
archvir_cat_1_VIRSorter_A11B_NODE_796_length_13025_cov_4_860756-cat_2_VIRSorter_A11B_NODE_796_length_13025_cov_4_860756-cat_2	train	archvir
archvir_cat_1_VIRSorter_A11B_NODE_848_length_12567_cov_9_793638-cat_2_VIRSorter_A11B_NODE_848_length_12567_cov_9_793638-cat_2	train	archvir
archvir_cat_1_VIRSorter_A13_NODE_1224_length_13107_cov_9_488124-cat_2_VIRSorter_A13_NODE_1224_length_13107_cov_9_488124-cat_2	train	archvir
archvir_cat_1_VIRSorter_A13_NODE_1351_length_12296_cov_18_319990-cat_2_VIRSorter_A13_NODE_1351_length_12296_cov_18_319990-cat_2	train	archvir
archvir_cat_1_VIRSorter_A13_NODE_165_length_39658_cov_5_039719-cat_2_VIRSorter_A13_NODE_165_length_39658_cov_5_039719-cat_2	train	archvir
archvir_cat_1_VIRSorter_A13_NODE_1686_length_10614_cov_46_495501-cat_2_VIRSorter_A13_NODE_1686_length_10614_cov_46_495501-cat_2	train	archvir
archvir_cat_1_VIRSorter_A13_NODE_268_length_31850_cov_9_573266-cat_2_VIRSorter_A13_NODE_268_length_31850_cov_9_573266-cat_2	train	archvir
archvir_cat_1_VIRSorter_A13_NODE_300_length_30330_cov_4_654203-cat_2_VIRSorter_A13_NODE_300_length_30330_cov_4_654203-cat_2	train	archvir
archvir_cat_1_VIRSorter_A13_NODE_652_length_19616_cov_247_078319-cat_2_VIRSorter_A13_NODE_652_length_19616_cov_247_078319-cat_2	train	archvir
archvir_cat_1_VIRSorter_A13_NODE_661_length_19495_cov_6_202418-cat_2_VIRSorter_A13_NODE_661_length_19495_cov_6_202418-cat_2	train	archvir
archvir_cat_1_VIRSorter_A13_NODE_682_length_19016_cov_7_545172-cat_2_VIRSorter_A13_NODE_682_length_19016_cov_7_545172-cat_2	train	archvir
archvir_cat_1_VIRSorter_A13B_NODE_1080_length_13408_cov_4_913353-cat_3_VIRSorter_A13B_NODE_1080_length_13408_cov_4_913353-cat_3	train	archvir
archvir_cat_1_VIRSorter_A13B_NODE_1118_length_13065_cov_21_119216-cat_2_VIRSorter_A13B_NODE_1118_length_13065_cov_21_119216-cat_2	train	archvir
archvir_cat_1_VIRSorter_A13B_NODE_1228_length_12292_cov_4_679088-cat_2_VIRSorter_A13B_NODE_1228_length_12292_cov_4_679088-cat_2	train	archvir
archvir_cat_1_VIRSorter_A13B_NODE_1512_length_10828_cov_3_883041-cat_3_VIRSorter_A13B_NODE_1512_length_10828_cov_3_883041-cat_3	train	archvir
archvir_cat_1_VIRSorter_A13B_NODE_1515_length_10824_cov_5_125638-cat_2_VIRSorter_A13B_NODE_1515_length_10824_cov_5_125638-cat_2	train	archvir
archvir_cat_1_VIRSorter_A13B_NODE_1520_length_10802_cov_5_306876-cat_2_VIRSorter_A13B_NODE_1520_length_10802_cov_5_306876-cat_2	train	archvir
archvir_cat_1_VIRSorter_A13B_NODE_1559_length_10614_cov_67_627048-cat_2_VIRSorter_A13B_NODE_1559_length_10614_cov_67_627048-cat_2	train	archvir
archvir_cat_1_VIRSorter_A13B_NODE_1686_length_10100_cov_15_263713-cat_2_VIRSorter_A13B_NODE_1686_length_10100_cov_15_263713-cat_2	train	archvir
archvir_cat_1_VIRSorter_A13B_NODE_381_length_24300_cov_7_350010-cat_2_VIRSorter_A13B_NODE_381_length_24300_cov_7_350010-cat_2	train	archvir
archvir_cat_1_VIRSorter_A13B_NODE_383_length_24262_cov_7_683480-cat_2_VIRSorter_A13B_NODE_383_length_24262_cov_7_683480-cat_2	train	archvir
archvir_cat_1_VIRSorter_A13B_NODE_408_length_23500_cov_360_965366-cat_2_VIRSorter_A13B_NODE_408_length_23500_cov_360_965366-cat_2	train	archvir
archvir_cat_1_VIRSorter_A13B_NODE_692_length_17579_cov_93_169425-cat_2_VIRSorter_A13B_NODE_692_length_17579_cov_93_169425-cat_2	train	archvir
archvir_cat_1_VIRSorter_A13B_NODE_75_length_51105_cov_6_910578-cat_2_VIRSorter_A13B_NODE_75_length_51105_cov_6_910578-cat_2	train	archvir
archvir_cat_1_VIRSorter_A13B_NODE_818_length_15937_cov_7_311737-cat_2_VIRSorter_A13B_NODE_818_length_15937_cov_7_311737-cat_2	train	archvir
archvir_cat_1_VIRSorter_A14_NODE_1115_length_10140_cov_21_956966-cat_2_VIRSorter_A14_NODE_1115_length_10140_cov_21_956966-cat_2	train	archvir
archvir_cat_1_VIRSorter_A14_NODE_222_length_26652_cov_12_005865-cat_2_VIRSorter_A14_NODE_222_length_26652_cov_12_005865-cat_2	train	archvir
archvir_cat_1_VIRSorter_A14_NODE_278_length_23910_cov_9_241417-cat_2_VIRSorter_A14_NODE_278_length_23910_cov_9_241417-cat_2	train	archvir
archvir_cat_1_VIRSorter_A14_NODE_293_length_23576_cov_48_873092-cat_2_VIRSorter_A14_NODE_293_length_23576_cov_48_873092-cat_2	train	archvir
archvir_cat_1_VIRSorter_A14_NODE_90_length_42615_cov_15_283811-cat_2_VIRSorter_A14_NODE_90_length_42615_cov_15_283811-cat_2	train	archvir
archvir_cat_1_VIRSorter_A14B_NODE_1263_length_10119_cov_13_171701-cat_2_VIRSorter_A14B_NODE_1263_length_10119_cov_13_171701-cat_2	train	archvir
archvir_cat_1_VIRSorter_A14B_NODE_1266_length_10100_cov_27_621802-cat_2_VIRSorter_A14B_NODE_1266_length_10100_cov_27_621802-cat_2	train	archvir
archvir_cat_1_VIRSorter_A14B_NODE_230_length_27779_cov_11_075025-cat_2_VIRSorter_A14B_NODE_230_length_27779_cov_11_075025-cat_2	train	archvir
archvir_cat_1_VIRSorter_A14B_NODE_595_length_16312_cov_6_963031-cat_2_VIRSorter_A14B_NODE_595_length_16312_cov_6_963031-cat_2	train	archvir
archvir_cat_1_VIRSorter_A14B_NODE_606_length_16127_cov_5_251493-cat_2_VIRSorter_A14B_NODE_606_length_16127_cov_5_251493-cat_2	train	archvir
archvir_cat_1_VIRSorter_A15_NODE_1200_length_19491_cov_5_830572-cat_3_VIRSorter_A15_NODE_1200_length_19491_cov_5_830572-cat_3	train	archvir
archvir_cat_1_VIRSorter_A15_NODE_1770_length_15077_cov_4_253628-cat_2_VIRSorter_A15_NODE_1770_length_15077_cov_4_253628-cat_2	train	archvir
archvir_cat_1_VIRSorter_A15_NODE_1784_length_15013_cov_8_574141-cat_3_VIRSorter_A15_NODE_1784_length_15013_cov_8_574141-cat_3	train	archvir
archvir_cat_1_VIRSorter_A15_NODE_2039_length_13901_cov_5_675213-cat_2_VIRSorter_A15_NODE_2039_length_13901_cov_5_675213-cat_2	train	archvir
archvir_cat_1_VIRSorter_A15_NODE_2686_length_11664_cov_4_576363-cat_3_VIRSorter_A15_NODE_2686_length_11664_cov_4_576363-cat_3	train	archvir
archvir_cat_1_VIRSorter_A15_NODE_2691_length_11661_cov_5_415475-cat_2_VIRSorter_A15_NODE_2691_length_11661_cov_5_415475-cat_2	train	archvir
archvir_cat_1_VIRSorter_A15_NODE_2830_length_11282_cov_7_637125-cat_2_VIRSorter_A15_NODE_2830_length_11282_cov_7_637125-cat_2	train	archvir
archvir_cat_1_VIRSorter_A15_NODE_3293_length_10224_cov_4_643033-cat_2_VIRSorter_A15_NODE_3293_length_10224_cov_4_643033-cat_2	train	archvir
archvir_cat_1_VIRSorter_A15_NODE_3321_length_10168_cov_7_203303-cat_2_VIRSorter_A15_NODE_3321_length_10168_cov_7_203303-cat_2	train	archvir
archvir_cat_1_VIRSorter_A15_NODE_768_length_25171_cov_4_170608-cat_3_VIRSorter_A15_NODE_768_length_25171_cov_4_170608-cat_3	train	archvir
archvir_cat_1_VIRSorter_A16_NODE_1345_length_13539_cov_6_462993-cat_2_VIRSorter_A16_NODE_1345_length_13539_cov_6_462993-cat_2	train	archvir
archvir_cat_1_VIRSorter_A16_NODE_2054_length_10248_cov_5_122241-cat_2_VIRSorter_A16_NODE_2054_length_10248_cov_5_122241-cat_2	train	archvir
archvir_cat_1_VIRSorter_A16_NODE_2100_length_10057_cov_4_475205-cat_2_VIRSorter_A16_NODE_2100_length_10057_cov_4_475205-cat_2	train	archvir
archvir_cat_1_VIRSorter_A16_NODE_930_length_17642_cov_5_449195-cat_2_VIRSorter_A16_NODE_930_length_17642_cov_5_449195-cat_2	train	archvir
archvir_cat_1_VIRSorter_A17_NODE_1106_length_17350_cov_12_449378-cat_2_VIRSorter_A17_NODE_1106_length_17350_cov_12_449378-cat_2	train	archvir
archvir_cat_1_VIRSorter_A17_NODE_2267_length_11146_cov_6_598143-cat_2_VIRSorter_A17_NODE_2267_length_11146_cov_6_598143-cat_2	train	archvir
archvir_cat_1_VIRSorter_A17_NODE_2575_length_10288_cov_8_293267-cat_2_VIRSorter_A17_NODE_2575_length_10288_cov_8_293267-cat_2	train	archvir
archvir_cat_1_VIRSorter_A17_NODE_975_length_18990_cov_7_727119-cat_1_VIRSorter_A17_NODE_975_length_18990_cov_7_727119-cat_1	train	archvir
archvir_cat_1_VIRSorter_A17B_NODE_1153_length_12579_cov_6_570345-cat_2_VIRSorter_A17B_NODE_1153_length_12579_cov_6_570345-cat_2	train	archvir
archvir_cat_1_VIRSorter_A17B_NODE_534_length_19616_cov_39_679209-cat_2_VIRSorter_A17B_NODE_534_length_19616_cov_39_679209-cat_2	train	archvir
archvir_cat_1_VIRSorter_A17B_NODE_635_length_17770_cov_10_379340-cat_2_VIRSorter_A17B_NODE_635_length_17770_cov_10_379340-cat_2	train	archvir
archvir_cat_1_VIRSorter_A17B_NODE_729_length_16649_cov_6_147342-cat_2_VIRSorter_A17B_NODE_729_length_16649_cov_6_147342-cat_2	train	archvir
archvir_cat_1_VIRSorter_A17B_NODE_761_length_16363_cov_10_334744-cat_2_VIRSorter_A17B_NODE_761_length_16363_cov_10_334744-cat_2	train	archvir
archvir_cat_1_VIRSorter_A17B_NODE_986_length_14037_cov_9_735159-cat_1_VIRSorter_A17B_NODE_986_length_14037_cov_9_735159-cat_1	train	archvir
archvir_cat_1_VIRSorter_A20_NODE_1260_length_14418_cov_8_306900-cat_2_VIRSorter_A20_NODE_1260_length_14418_cov_8_306900-cat_2	train	archvir
archvir_cat_1_VIRSorter_A20_NODE_1398_length_13367_cov_7_587665-cat_2_VIRSorter_A20_NODE_1398_length_13367_cov_7_587665-cat_2	train	archvir
archvir_cat_1_VIRSorter_A20_NODE_1448_length_12984_cov_19_575219-cat_2_VIRSorter_A20_NODE_1448_length_12984_cov_19_575219-cat_2	train	archvir
archvir_cat_1_VIRSorter_A20_NODE_883_length_18538_cov_8_812422-cat_2_VIRSorter_A20_NODE_883_length_18538_cov_8_812422-cat_2	train	archvir
archvir_cat_1_VIRSorter_A21_NODE_126_length_40772_cov_8_593217-cat_3_VIRSorter_A21_NODE_126_length_40772_cov_8_593217-cat_3	train	archvir
archvir_cat_1_VIRSorter_A21_NODE_1313_length_10778_cov_44_789052-cat_2_VIRSorter_A21_NODE_1313_length_10778_cov_44_789052-cat_2	train	archvir
archvir_cat_1_VIRSorter_A21_NODE_234_length_30959_cov_5_678909-cat_2_VIRSorter_A21_NODE_234_length_30959_cov_5_678909-cat_2	train	archvir
archvir_cat_1_VIRSorter_A21_NODE_78_length_52668_cov_29_907437-cat_2_VIRSorter_A21_NODE_78_length_52668_cov_29_907437-cat_2	train	archvir
archvir_cat_1_VIRSorter_A21_NODE_987_length_13045_cov_6_944804-cat_3_VIRSorter_A21_NODE_987_length_13045_cov_6_944804-cat_3	train	archvir
archvir_cat_1_VIRSorter_A22_NODE_2370_length_10184_cov_5_757923-cat_3_VIRSorter_A22_NODE_2370_length_10184_cov_5_757923-cat_3	train	archvir
archvir_cat_1_VIRSorter_A22_NODE_391_length_26825_cov_5_589541-cat_2_VIRSorter_A22_NODE_391_length_26825_cov_5_589541-cat_2	train	archvir
archvir_cat_1_VIRSorter_A22_NODE_749_length_19333_cov_8_903569-cat_2_VIRSorter_A22_NODE_749_length_19333_cov_8_903569-cat_2	train	archvir
archvir_cat_2_VIRSorter_A02_NODE_325_length_21292_cov_9_917408-cat_2_VIRSorter_A02_NODE_325_length_21292_cov_9_917408-cat_2	train	archvir
archvir_cat_2_VIRSorter_A03_NODE_361_length_26557_cov_7_713833-cat_2_VIRSorter_A03_NODE_361_length_26557_cov_7_713833-cat_2	train	archvir
archvir_cat_2_VIRSorter_A03_NODE_542_length_20507_cov_8_631527-cat_3_VIRSorter_A03_NODE_542_length_20507_cov_8_631527-cat_3	train	archvir
archvir_cat_2_VIRSorter_A03_NODE_829_length_15745_cov_30_984704-cat_2_VIRSorter_A03_NODE_829_length_15745_cov_30_984704-cat_2	train	archvir
archvir_cat_2_VIRSorter_A03_NODE_973_length_14220_cov_7_232969-cat_2_VIRSorter_A03_NODE_973_length_14220_cov_7_232969-cat_2	train	archvir
archvir_cat_2_VIRSorter_A04_NODE_110_length_61133_cov_82_610809-cat_2_VIRSorter_A04_NODE_110_length_61133_cov_82_610809-cat_2	train	archvir
archvir_cat_2_VIRSorter_A04_NODE_1178_length_14702_cov_6_827541-cat_2_VIRSorter_A04_NODE_1178_length_14702_cov_6_827541-cat_2	train	archvir
archvir_cat_2_VIRSorter_A04_NODE_1457_length_12721_cov_7_834044-cat_2_VIRSorter_A04_NODE_1457_length_12721_cov_7_834044-cat_2	train	archvir
archvir_cat_2_VIRSorter_A04_NODE_156_length_49942_cov_22_359132-cat_2_VIRSorter_A04_NODE_156_length_49942_cov_22_359132-cat_2	train	archvir
archvir_cat_2_VIRSorter_A04_NODE_164_length_48219_cov_11_055809-cat_1_VIRSorter_A04_NODE_164_length_48219_cov_11_055809-cat_1	train	archvir
archvir_cat_2_VIRSorter_A04_NODE_187_length_44481_cov_13_193693-cat_3_VIRSorter_A04_NODE_187_length_44481_cov_13_193693-cat_3	train	archvir
archvir_cat_2_VIRSorter_A04_NODE_203_length_42885_cov_26_961429-cat_2_VIRSorter_A04_NODE_203_length_42885_cov_26_961429-cat_2	train	archvir
archvir_cat_2_VIRSorter_A04_NODE_255_length_37166_cov_28_835224-cat_2_VIRSorter_A04_NODE_255_length_37166_cov_28_835224-cat_2	train	archvir
archvir_cat_2_VIRSorter_A04_NODE_410_length_28849_cov_40_185282-cat_2_VIRSorter_A04_NODE_410_length_28849_cov_40_185282-cat_2	train	archvir
archvir_cat_2_VIRSorter_A04_NODE_474_length_26275_cov_17_486613-cat_2_VIRSorter_A04_NODE_474_length_26275_cov_17_486613-cat_2	train	archvir
archvir_cat_2_VIRSorter_A04_NODE_505_length_25216_cov_15_643059-cat_3_VIRSorter_A04_NODE_505_length_25216_cov_15_643059-cat_3	train	archvir
archvir_cat_2_VIRSorter_A04_NODE_547_length_24179_cov_9_982756-cat_2_VIRSorter_A04_NODE_547_length_24179_cov_9_982756-cat_2	train	archvir
archvir_cat_2_VIRSorter_A04_NODE_590_length_22964_cov_18_104020-cat_2_VIRSorter_A04_NODE_590_length_22964_cov_18_104020-cat_2	train	archvir
archvir_cat_2_VIRSorter_A04_NODE_759_length_19833_cov_14_548286-cat_2_VIRSorter_A04_NODE_759_length_19833_cov_14_548286-cat_2	train	archvir
archvir_cat_2_VIRSorter_A04_NODE_82_length_74282_cov_28_876177-cat_2_VIRSorter_A04_NODE_82_length_74282_cov_28_876177-cat_2	train	archvir
archvir_cat_2_VIRSorter_A04_NODE_883_length_17941_cov_15_617466-cat_2_VIRSorter_A04_NODE_883_length_17941_cov_15_617466-cat_2	train	archvir
archvir_cat_2_VIRSorter_A04_NODE_91_length_70482_cov_15_655643-cat_2_VIRSorter_A04_NODE_91_length_70482_cov_15_655643-cat_2	train	archvir
archvir_cat_2_VIRSorter_A05_NODE_1063_length_13550_cov_6_014005-cat_3_VIRSorter_A05_NODE_1063_length_13550_cov_6_014005-cat_3	train	archvir
archvir_cat_2_VIRSorter_A05_NODE_1112_length_13197_cov_14_556536-cat_3_VIRSorter_A05_NODE_1112_length_13197_cov_14_556536-cat_3	train	archvir
archvir_cat_2_VIRSorter_A05_NODE_150_length_47500_cov_6_160228-cat_2_VIRSorter_A05_NODE_150_length_47500_cov_6_160228-cat_2	train	archvir
archvir_cat_2_VIRSorter_A05_NODE_1588_length_10755_cov_13_594299-cat_3_VIRSorter_A05_NODE_1588_length_10755_cov_13_594299-cat_3	train	archvir
archvir_cat_2_VIRSorter_A05_NODE_162_length_46074_cov_11_792390-cat_2_VIRSorter_A05_NODE_162_length_46074_cov_11_792390-cat_2	train	archvir
archvir_cat_2_VIRSorter_A05_NODE_1689_length_10300_cov_6_084529-cat_3_VIRSorter_A05_NODE_1689_length_10300_cov_6_084529-cat_3	train	archvir
archvir_cat_2_VIRSorter_A05_NODE_299_length_31390_cov_24_280038-cat_2_VIRSorter_A05_NODE_299_length_31390_cov_24_280038-cat_2	train	archvir
archvir_cat_2_VIRSorter_A05_NODE_484_length_22858_cov_50_979433-cat_3_VIRSorter_A05_NODE_484_length_22858_cov_50_979433-cat_3	train	archvir
archvir_cat_2_VIRSorter_A05_NODE_525_length_21837_cov_6_249472-cat_3_VIRSorter_A05_NODE_525_length_21837_cov_6_249472-cat_3	train	archvir
archvir_cat_2_VIRSorter_A05_NODE_575_length_20510_cov_10_074652-cat_3_VIRSorter_A05_NODE_575_length_20510_cov_10_074652-cat_3	train	archvir
archvir_cat_2_VIRSorter_A05_NODE_840_length_15763_cov_4_383690-cat_2_VIRSorter_A05_NODE_840_length_15763_cov_4_383690-cat_2	train	archvir
archvir_cat_2_VIRSorter_A05_NODE_99_length_57699_cov_9_243200-cat_2_VIRSorter_A05_NODE_99_length_57699_cov_9_243200-cat_2	train	archvir
archvir_cat_2_VIRSorter_A05B_NODE_1056_length_12989_cov_25_767048-cat_2_VIRSorter_A05B_NODE_1056_length_12989_cov_25_767048-cat_2	train	archvir
archvir_cat_2_VIRSorter_A05B_NODE_15_length_81333_cov_12_872832-cat_2_VIRSorter_A05B_NODE_15_length_81333_cov_12_872832-cat_2	train	archvir
archvir_cat_2_VIRSorter_A05B_NODE_1641_length_10162_cov_4_703869-cat_2_VIRSorter_A05B_NODE_1641_length_10162_cov_4_703869-cat_2	train	archvir
archvir_cat_2_VIRSorter_A05B_NODE_18_length_73589_cov_7_910096-cat_2_VIRSorter_A05B_NODE_18_length_73589_cov_7_910096-cat_2	train	archvir
archvir_cat_2_VIRSorter_A05B_NODE_19_length_73012_cov_14_049152-cat_2_VIRSorter_A05B_NODE_19_length_73012_cov_14_049152-cat_2	train	archvir
archvir_cat_2_VIRSorter_A05B_NODE_285_length_25543_cov_28_307556-cat_2_VIRSorter_A05B_NODE_285_length_25543_cov_28_307556-cat_2	train	archvir
archvir_cat_2_VIRSorter_A05B_NODE_33_length_59614_cov_11_171410-cat_2_VIRSorter_A05B_NODE_33_length_59614_cov_11_171410-cat_2	train	archvir
archvir_cat_2_VIRSorter_A05B_NODE_370_length_22024_cov_6_465201-cat_3_VIRSorter_A05B_NODE_370_length_22024_cov_6_465201-cat_3	train	archvir
archvir_cat_2_VIRSorter_A05B_NODE_373_length_21980_cov_8_569396-cat_2_VIRSorter_A05B_NODE_373_length_21980_cov_8_569396-cat_2	train	archvir
archvir_cat_2_VIRSorter_A05B_NODE_434_length_20364_cov_14_509232-cat_3_VIRSorter_A05B_NODE_434_length_20364_cov_14_509232-cat_3	train	archvir
archvir_cat_2_VIRSorter_A05B_NODE_568_length_17791_cov_6_463577-cat_2_VIRSorter_A05B_NODE_568_length_17791_cov_6_463577-cat_2	train	archvir
archvir_cat_2_VIRSorter_A05B_NODE_592_length_17524_cov_9_607133-cat_3_VIRSorter_A05B_NODE_592_length_17524_cov_9_607133-cat_3	train	archvir
archvir_cat_2_VIRSorter_A05B_NODE_618_length_17243_cov_23_937689-cat_3_VIRSorter_A05B_NODE_618_length_17243_cov_23_937689-cat_3	train	archvir
archvir_cat_2_VIRSorter_A05B_NODE_625_length_17121_cov_18_506211-cat_2_VIRSorter_A05B_NODE_625_length_17121_cov_18_506211-cat_2	train	archvir
archvir_cat_2_VIRSorter_A05B_NODE_63_length_49039_cov_17_886555-cat_3_VIRSorter_A05B_NODE_63_length_49039_cov_17_886555-cat_3	train	archvir
archvir_cat_2_VIRSorter_A05B_NODE_73_length_47506_cov_8_249984-cat_2_VIRSorter_A05B_NODE_73_length_47506_cov_8_249984-cat_2	train	archvir
archvir_cat_2_VIRSorter_A05B_NODE_774_length_15355_cov_6_053856-cat_2_VIRSorter_A05B_NODE_774_length_15355_cov_6_053856-cat_2	train	archvir
archvir_cat_2_VIRSorter_A05B_NODE_8_length_93295_cov_9_309620-cat_2_VIRSorter_A05B_NODE_8_length_93295_cov_9_309620-cat_2	train	archvir
archvir_cat_2_VIRSorter_A05B_NODE_801_length_15094_cov_18_667930-cat_2_VIRSorter_A05B_NODE_801_length_15094_cov_18_667930-cat_2	train	archvir
archvir_cat_2_VIRSorter_A05B_NODE_81_length_45310_cov_6_679748-cat_2_VIRSorter_A05B_NODE_81_length_45310_cov_6_679748-cat_2	train	archvir
archvir_cat_2_VIRSorter_A05B_NODE_825_length_14829_cov_5_951943-cat_2_VIRSorter_A05B_NODE_825_length_14829_cov_5_951943-cat_2	train	archvir
archvir_cat_2_VIRSorter_A05B_NODE_905_length_14080_cov_6_802496-cat_3_VIRSorter_A05B_NODE_905_length_14080_cov_6_802496-cat_3	train	archvir
archvir_cat_2_VIRSorter_A05B_NODE_94_length_42688_cov_19_870828-cat_2_VIRSorter_A05B_NODE_94_length_42688_cov_19_870828-cat_2	train	archvir
archvir_cat_2_VIRSorter_A07_NODE_1421_length_10701_cov_4_865677-cat_2_VIRSorter_A07_NODE_1421_length_10701_cov_4_865677-cat_2	train	archvir
archvir_cat_2_VIRSorter_A08_NODE_1095_length_10067_cov_6_524970-cat_3_VIRSorter_A08_NODE_1095_length_10067_cov_6_524970-cat_3	train	archvir
archvir_cat_2_VIRSorter_A08_NODE_148_length_30342_cov_10_189454-cat_2_VIRSorter_A08_NODE_148_length_30342_cov_10_189454-cat_2	train	archvir
archvir_cat_2_VIRSorter_A08_NODE_216_length_24598_cov_9_948376-cat_3_VIRSorter_A08_NODE_216_length_24598_cov_9_948376-cat_3	train	archvir
archvir_cat_2_VIRSorter_A08_NODE_269_length_21416_cov_13_734282-cat_2_VIRSorter_A08_NODE_269_length_21416_cov_13_734282-cat_2	train	archvir
archvir_cat_2_VIRSorter_A08_NODE_27_length_78611_cov_46_021411-cat_2_VIRSorter_A08_NODE_27_length_78611_cov_46_021411-cat_2	train	archvir
archvir_cat_2_VIRSorter_A08_NODE_51_length_52225_cov_35_337761-cat_2_VIRSorter_A08_NODE_51_length_52225_cov_35_337761-cat_2	train	archvir
archvir_cat_2_VIRSorter_A08_NODE_621_length_13572_cov_19_774506-cat_3_VIRSorter_A08_NODE_621_length_13572_cov_19_774506-cat_3	train	archvir
archvir_cat_2_VIRSorter_A08_NODE_65_length_46204_cov_17_921623-cat_3_VIRSorter_A08_NODE_65_length_46204_cov_17_921623-cat_3	train	archvir
archvir_cat_2_VIRSorter_A09_NODE_10_length_86123_cov_45_857752-cat_2_VIRSorter_A09_NODE_10_length_86123_cov_45_857752-cat_2	train	archvir
archvir_cat_2_VIRSorter_A09_NODE_1131_length_11403_cov_6_365968-cat_3_VIRSorter_A09_NODE_1131_length_11403_cov_6_365968-cat_3	train	archvir
archvir_cat_2_VIRSorter_A09_NODE_1329_length_10366_cov_4_868587-cat_2_VIRSorter_A09_NODE_1329_length_10366_cov_4_868587-cat_2	train	archvir
archvir_cat_2_VIRSorter_A09_NODE_17_length_72770_cov_25_594857-cat_2_VIRSorter_A09_NODE_17_length_72770_cov_25_594857-cat_2	train	archvir
archvir_cat_2_VIRSorter_A09_NODE_24_length_61755_cov_7_737585-cat_2_VIRSorter_A09_NODE_24_length_61755_cov_7_737585-cat_2	train	archvir
archvir_cat_2_VIRSorter_A09_NODE_244_length_27543_cov_10_849352-cat_3_VIRSorter_A09_NODE_244_length_27543_cov_10_849352-cat_3	train	archvir
archvir_cat_2_VIRSorter_A09_NODE_25_length_61674_cov_11_928074-cat_2_VIRSorter_A09_NODE_25_length_61674_cov_11_928074-cat_2	train	archvir
archvir_cat_2_VIRSorter_A09_NODE_407_length_21606_cov_6_856155-cat_2_VIRSorter_A09_NODE_407_length_21606_cov_6_856155-cat_2	train	archvir
archvir_cat_2_VIRSorter_A09_NODE_489_length_19461_cov_6_664949-cat_3_VIRSorter_A09_NODE_489_length_19461_cov_6_664949-cat_3	train	archvir
archvir_cat_2_VIRSorter_A09_NODE_8_length_89068_cov_63_579342-cat_2_VIRSorter_A09_NODE_8_length_89068_cov_63_579342-cat_2	train	archvir
archvir_cat_2_VIRSorter_A09_NODE_879_length_13497_cov_5_744160-cat_3_VIRSorter_A09_NODE_879_length_13497_cov_5_744160-cat_3	train	archvir
archvir_cat_2_VIRSorter_A09_NODE_9_length_87771_cov_11_020133-cat_2_VIRSorter_A09_NODE_9_length_87771_cov_11_020133-cat_2	train	archvir
archvir_cat_2_VIRSorter_A09_NODE_935_length_12861_cov_3_977120-cat_3_VIRSorter_A09_NODE_935_length_12861_cov_3_977120-cat_3	train	archvir
archvir_cat_2_VIRSorter_A09_NODE_947_length_12744_cov_8_145874-cat_3_VIRSorter_A09_NODE_947_length_12744_cov_8_145874-cat_3	train	archvir
archvir_cat_2_VIRSorter_A09B_NODE_1066_length_12648_cov_14_454062-cat_3_VIRSorter_A09B_NODE_1066_length_12648_cov_14_454062-cat_3	train	archvir
archvir_cat_2_VIRSorter_A09B_NODE_1446_length_10371_cov_7_836080-cat_2_VIRSorter_A09B_NODE_1446_length_10371_cov_7_836080-cat_2	train	archvir
archvir_cat_2_VIRSorter_A09B_NODE_16_length_66487_cov_20_262509-cat_2_VIRSorter_A09B_NODE_16_length_66487_cov_20_262509-cat_2	train	archvir
archvir_cat_2_VIRSorter_A09B_NODE_2_length_103818_cov_11_522489-cat_2_VIRSorter_A09B_NODE_2_length_103818_cov_11_522489-cat_2	train	archvir
archvir_cat_2_VIRSorter_A09B_NODE_20_length_62424_cov_8_843159-cat_2_VIRSorter_A09B_NODE_20_length_62424_cov_8_843159-cat_2	train	archvir
archvir_cat_2_VIRSorter_A09B_NODE_29_length_55618_cov_90_131688-cat_2_VIRSorter_A09B_NODE_29_length_55618_cov_90_131688-cat_2	train	archvir
archvir_cat_2_VIRSorter_A09B_NODE_297_length_25117_cov_6_592491-cat_2_VIRSorter_A09B_NODE_297_length_25117_cov_6_592491-cat_2	train	archvir
archvir_cat_2_VIRSorter_A09B_NODE_3_length_96396_cov_21_948215-cat_2_VIRSorter_A09B_NODE_3_length_96396_cov_21_948215-cat_2	train	archvir
archvir_cat_2_VIRSorter_A09B_NODE_30_length_55004_cov_7_427797-cat_2_VIRSorter_A09B_NODE_30_length_55004_cov_7_427797-cat_2	train	archvir
archvir_cat_2_VIRSorter_A09B_NODE_307_length_24772_cov_10_666788-cat_3_VIRSorter_A09B_NODE_307_length_24772_cov_10_666788-cat_3	train	archvir
archvir_cat_2_VIRSorter_A09B_NODE_4_length_90517_cov_133_072152-cat_2_VIRSorter_A09B_NODE_4_length_90517_cov_133_072152-cat_2	train	archvir
archvir_cat_2_VIRSorter_A09B_NODE_420_length_21610_cov_23_046764-cat_2_VIRSorter_A09B_NODE_420_length_21610_cov_23_046764-cat_2	train	archvir
archvir_cat_2_VIRSorter_A09B_NODE_49_length_48110_cov_8_049173-cat_2_VIRSorter_A09B_NODE_49_length_48110_cov_8_049173-cat_2	train	archvir
archvir_cat_2_VIRSorter_A09B_NODE_559_length_18353_cov_8_193409-cat_3_VIRSorter_A09B_NODE_559_length_18353_cov_8_193409-cat_3	train	archvir
archvir_cat_2_VIRSorter_A09B_NODE_587_length_17940_cov_9_822309-cat_3_VIRSorter_A09B_NODE_587_length_17940_cov_9_822309-cat_3	train	archvir
archvir_cat_2_VIRSorter_A09B_NODE_819_length_14774_cov_19_091650-cat_3_VIRSorter_A09B_NODE_819_length_14774_cov_19_091650-cat_3	train	archvir
archvir_cat_2_VIRSorter_A09B_NODE_9_length_81789_cov_14_271503-cat_2_VIRSorter_A09B_NODE_9_length_81789_cov_14_271503-cat_2	train	archvir
archvir_cat_2_VIRSorter_A09B_NODE_980_length_13352_cov_5_372415-cat_3_VIRSorter_A09B_NODE_980_length_13352_cov_5_372415-cat_3	train	archvir
archvir_cat_2_VIRSorter_A10_NODE_1171_length_14849_cov_8_742058-cat_2_VIRSorter_A10_NODE_1171_length_14849_cov_8_742058-cat_2	train	archvir
archvir_cat_2_VIRSorter_A10_NODE_1528_length_12907_cov_20_939542-cat_2_VIRSorter_A10_NODE_1528_length_12907_cov_20_939542-cat_2	train	archvir
archvir_cat_2_VIRSorter_A10_NODE_596_length_21573_cov_5_130124-cat_2_VIRSorter_A10_NODE_596_length_21573_cov_5_130124-cat_2	train	archvir
archvir_cat_2_VIRSorter_A10_NODE_628_length_21073_cov_5_511181-cat_2_VIRSorter_A10_NODE_628_length_21073_cov_5_511181-cat_2	train	archvir
archvir_cat_2_VIRSorter_A10_NODE_652_length_20674_cov_6_883845-cat_2_VIRSorter_A10_NODE_652_length_20674_cov_6_883845-cat_2	train	archvir
archvir_cat_2_VIRSorter_A10_NODE_930_length_16991_cov_10_313829-cat_2_VIRSorter_A10_NODE_930_length_16991_cov_10_313829-cat_2	train	archvir
archvir_cat_2_VIRSorter_A11_NODE_100_length_42691_cov_24_154048-cat_2_VIRSorter_A11_NODE_100_length_42691_cov_24_154048-cat_2	train	archvir
archvir_cat_2_VIRSorter_A11_NODE_163_length_34104_cov_23_673353-cat_3_VIRSorter_A11_NODE_163_length_34104_cov_23_673353-cat_3	train	archvir
archvir_cat_2_VIRSorter_A11_NODE_29_length_88072_cov_187_684106-cat_2_VIRSorter_A11_NODE_29_length_88072_cov_187_684106-cat_2	train	archvir
archvir_cat_2_VIRSorter_A11_NODE_651_length_15609_cov_45_183297-cat_2_VIRSorter_A11_NODE_651_length_15609_cov_45_183297-cat_2	train	archvir
archvir_cat_2_VIRSorter_A11_NODE_84_length_46989_cov_32_892082-cat_2_VIRSorter_A11_NODE_84_length_46989_cov_32_892082-cat_2	train	archvir
archvir_cat_2_VIRSorter_A11B_NODE_104_length_40754_cov_30_116563-cat_2_VIRSorter_A11B_NODE_104_length_40754_cov_30_116563-cat_2	train	archvir
archvir_cat_2_VIRSorter_A11B_NODE_11_length_97867_cov_225_335848-cat_2_VIRSorter_A11B_NODE_11_length_97867_cov_225_335848-cat_2	train	archvir
archvir_cat_2_VIRSorter_A11B_NODE_148_length_34104_cov_23_402273-cat_3_VIRSorter_A11B_NODE_148_length_34104_cov_23_402273-cat_3	train	archvir
archvir_cat_2_VIRSorter_A11B_NODE_167_length_32346_cov_6_463597-cat_3_VIRSorter_A11B_NODE_167_length_32346_cov_6_463597-cat_3	train	archvir
archvir_cat_2_VIRSorter_A11B_NODE_24_length_72606_cov_9_602431-cat_2_VIRSorter_A11B_NODE_24_length_72606_cov_9_602431-cat_2	train	archvir
archvir_cat_2_VIRSorter_A11B_NODE_25_length_71510_cov_16_943559-cat_2_VIRSorter_A11B_NODE_25_length_71510_cov_16_943559-cat_2	train	archvir
archvir_cat_2_VIRSorter_A11B_NODE_543_length_16458_cov_52_185881-cat_2_VIRSorter_A11B_NODE_543_length_16458_cov_52_185881-cat_2	train	archvir
archvir_cat_2_VIRSorter_A11B_NODE_608_length_15268_cov_6_467101-cat_2_VIRSorter_A11B_NODE_608_length_15268_cov_6_467101-cat_2	train	archvir
archvir_cat_2_VIRSorter_A11B_NODE_747_length_13445_cov_5_014040-cat_3_VIRSorter_A11B_NODE_747_length_13445_cov_5_014040-cat_3	train	archvir
archvir_cat_2_VIRSorter_A11B_NODE_97_length_42691_cov_23_517943-cat_2_VIRSorter_A11B_NODE_97_length_42691_cov_23_517943-cat_2	train	archvir
archvir_cat_2_VIRSorter_A12_NODE_1256_length_11622_cov_8_857958-cat_2_VIRSorter_A12_NODE_1256_length_11622_cov_8_857958-cat_2	train	archvir
archvir_cat_2_VIRSorter_A13_NODE_1063_length_14334_cov_4_495833-cat_3_VIRSorter_A13_NODE_1063_length_14334_cov_4_495833-cat_3	train	archvir
archvir_cat_2_VIRSorter_A13_NODE_115_length_48079_cov_34_325108-cat_2_VIRSorter_A13_NODE_115_length_48079_cov_34_325108-cat_2	train	archvir
archvir_cat_2_VIRSorter_A13_NODE_135_length_43718_cov_8_266977-cat_2_VIRSorter_A13_NODE_135_length_43718_cov_8_266977-cat_2	train	archvir
archvir_cat_2_VIRSorter_A13_NODE_145_length_42691_cov_30_241416-cat_2_VIRSorter_A13_NODE_145_length_42691_cov_30_241416-cat_2	train	archvir
archvir_cat_2_VIRSorter_A13_NODE_194_length_37109_cov_31_327522-cat_3_VIRSorter_A13_NODE_194_length_37109_cov_31_327522-cat_3	train	archvir
archvir_cat_2_VIRSorter_A13_NODE_237_length_34103_cov_30_426310-cat_3_VIRSorter_A13_NODE_237_length_34103_cov_30_426310-cat_3	train	archvir
archvir_cat_2_VIRSorter_A13_NODE_31_length_93248_cov_172_852714-cat_2_VIRSorter_A13_NODE_31_length_93248_cov_172_852714-cat_2	train	archvir
archvir_cat_2_VIRSorter_A13_NODE_580_length_20858_cov_12_741383-cat_2_VIRSorter_A13_NODE_580_length_20858_cov_12_741383-cat_2	train	archvir
archvir_cat_2_VIRSorter_A13B_NODE_118_length_42791_cov_45_487388-cat_2_VIRSorter_A13B_NODE_118_length_42791_cov_45_487388-cat_2	train	archvir
archvir_cat_2_VIRSorter_A13B_NODE_1187_length_12610_cov_5_111191-cat_2_VIRSorter_A13B_NODE_1187_length_12610_cov_5_111191-cat_2	train	archvir
archvir_cat_2_VIRSorter_A13B_NODE_121_length_42691_cov_39_520476-cat_2_VIRSorter_A13B_NODE_121_length_42691_cov_39_520476-cat_2	train	archvir
archvir_cat_2_VIRSorter_A13B_NODE_1351_length_11586_cov_3_855433-cat_3_VIRSorter_A13B_NODE_1351_length_11586_cov_3_855433-cat_3	train	archvir
archvir_cat_2_VIRSorter_A13B_NODE_1598_length_10434_cov_8_866654-cat_2_VIRSorter_A13B_NODE_1598_length_10434_cov_8_866654-cat_2	train	archvir
archvir_cat_2_VIRSorter_A13B_NODE_18_length_100427_cov_301_143616-cat_2_VIRSorter_A13B_NODE_18_length_100427_cov_301_143616-cat_2	train	archvir
archvir_cat_2_VIRSorter_A13B_NODE_191_length_34621_cov_38_919169-cat_3_VIRSorter_A13B_NODE_191_length_34621_cov_38_919169-cat_3	train	archvir
archvir_cat_2_VIRSorter_A13B_NODE_202_length_34043_cov_14_176651-cat_2_VIRSorter_A13B_NODE_202_length_34043_cov_14_176651-cat_2	train	archvir
archvir_cat_2_VIRSorter_A13B_NODE_281_length_28755_cov_6_659686-cat_2_VIRSorter_A13B_NODE_281_length_28755_cov_6_659686-cat_2	train	archvir
archvir_cat_2_VIRSorter_A13B_NODE_520_length_20651_cov_4_945184-cat_3_VIRSorter_A13B_NODE_520_length_20651_cov_4_945184-cat_3	train	archvir
archvir_cat_2_VIRSorter_A13B_NODE_53_length_57087_cov_24_367320-cat_2_VIRSorter_A13B_NODE_53_length_57087_cov_24_367320-cat_2	train	archvir
archvir_cat_2_VIRSorter_A13B_NODE_596_length_19285_cov_6_651274-cat_2_VIRSorter_A13B_NODE_596_length_19285_cov_6_651274-cat_2	train	archvir
archvir_cat_2_VIRSorter_A13B_NODE_64_length_54342_cov_17_046954-cat_2_VIRSorter_A13B_NODE_64_length_54342_cov_17_046954-cat_2	train	archvir
archvir_cat_2_VIRSorter_A13B_NODE_69_length_51933_cov_33_721616-cat_1_VIRSorter_A13B_NODE_69_length_51933_cov_33_721616-cat_1	train	archvir
archvir_cat_2_VIRSorter_A13B_NODE_772_length_16512_cov_63_395212-cat_2_VIRSorter_A13B_NODE_772_length_16512_cov_63_395212-cat_2	train	archvir
archvir_cat_2_VIRSorter_A14_NODE_13_length_98114_cov_12_183573-cat_2_VIRSorter_A14_NODE_13_length_98114_cov_12_183573-cat_2	train	archvir
archvir_cat_2_VIRSorter_A14_NODE_134_length_34339_cov_20_926321-cat_3_VIRSorter_A14_NODE_134_length_34339_cov_20_926321-cat_3	train	archvir
archvir_cat_2_VIRSorter_A14_NODE_14_length_93009_cov_14_056038-cat_2_VIRSorter_A14_NODE_14_length_93009_cov_14_056038-cat_2	train	archvir
archvir_cat_2_VIRSorter_A14_NODE_17_length_83609_cov_8_134895-cat_2_VIRSorter_A14_NODE_17_length_83609_cov_8_134895-cat_2	train	archvir
archvir_cat_2_VIRSorter_A14_NODE_24_length_75389_cov_13_047177-cat_2_VIRSorter_A14_NODE_24_length_75389_cov_13_047177-cat_2	train	archvir
archvir_cat_2_VIRSorter_A14_NODE_245_length_25445_cov_22_449586-cat_2_VIRSorter_A14_NODE_245_length_25445_cov_22_449586-cat_2	train	archvir
archvir_cat_2_VIRSorter_A14_NODE_88_length_42857_cov_22_652984-cat_2_VIRSorter_A14_NODE_88_length_42857_cov_22_652984-cat_2	train	archvir
archvir_cat_2_VIRSorter_A14B_NODE_1052_length_11280_cov_6_178797-cat_2_VIRSorter_A14B_NODE_1052_length_11280_cov_6_178797-cat_2	train	archvir
archvir_cat_2_VIRSorter_A14B_NODE_108_length_39273_cov_22_861008-cat_2_VIRSorter_A14B_NODE_108_length_39273_cov_22_861008-cat_2	train	archvir
archvir_cat_2_VIRSorter_A14B_NODE_14_length_81696_cov_7_403572-cat_2_VIRSorter_A14B_NODE_14_length_81696_cov_7_403572-cat_2	train	archvir
archvir_cat_2_VIRSorter_A14B_NODE_153_length_34104_cov_22_231813-cat_3_VIRSorter_A14B_NODE_153_length_34104_cov_22_231813-cat_3	train	archvir
archvir_cat_2_VIRSorter_A14B_NODE_19_length_72817_cov_21_237693-cat_2_VIRSorter_A14B_NODE_19_length_72817_cov_21_237693-cat_2	train	archvir
archvir_cat_2_VIRSorter_A14B_NODE_214_length_28991_cov_14_109345-cat_2_VIRSorter_A14B_NODE_214_length_28991_cov_14_109345-cat_2	train	archvir
archvir_cat_2_VIRSorter_A14B_NODE_272_length_25991_cov_27_032233-cat_2_VIRSorter_A14B_NODE_272_length_25991_cov_27_032233-cat_2	train	archvir
archvir_cat_2_VIRSorter_A14B_NODE_6_length_89306_cov_14_611579-cat_2_VIRSorter_A14B_NODE_6_length_89306_cov_14_611579-cat_2	train	archvir
archvir_cat_2_VIRSorter_A14B_NODE_7_length_88086_cov_19_537742-cat_2_VIRSorter_A14B_NODE_7_length_88086_cov_19_537742-cat_2	train	archvir
archvir_cat_2_VIRSorter_A14B_NODE_71_length_47736_cov_25_757451-cat_2_VIRSorter_A14B_NODE_71_length_47736_cov_25_757451-cat_2	train	archvir
archvir_cat_2_VIRSorter_A15_NODE_134_length_63086_cov_7_551062-cat_2_VIRSorter_A15_NODE_134_length_63086_cov_7_551062-cat_2	train	archvir
archvir_cat_2_VIRSorter_A15_NODE_1345_length_17917_cov_16_552850-cat_2_VIRSorter_A15_NODE_1345_length_17917_cov_16_552850-cat_2	train	archvir
archvir_cat_2_VIRSorter_A15_NODE_1985_length_14103_cov_10_323818-cat_2_VIRSorter_A15_NODE_1985_length_14103_cov_10_323818-cat_2	train	archvir
archvir_cat_2_VIRSorter_A15_NODE_418_length_35619_cov_12_547154-cat_2_VIRSorter_A15_NODE_418_length_35619_cov_12_547154-cat_2	train	archvir
archvir_cat_2_VIRSorter_A15_NODE_772_length_25148_cov_8_093054-cat_3_VIRSorter_A15_NODE_772_length_25148_cov_8_093054-cat_3	train	archvir
archvir_cat_2_VIRSorter_A15_NODE_918_length_22780_cov_50_601760-cat_3_VIRSorter_A15_NODE_918_length_22780_cov_50_601760-cat_3	train	archvir
archvir_cat_2_VIRSorter_A15B_NODE_100_length_37562_cov_10_584158-cat_3_VIRSorter_A15B_NODE_100_length_37562_cov_10_584158-cat_3	train	archvir
archvir_cat_2_VIRSorter_A15B_NODE_357_length_18120_cov_7_882092-cat_2_VIRSorter_A15B_NODE_357_length_18120_cov_7_882092-cat_2	train	archvir
archvir_cat_2_VIRSorter_A16_NODE_111_length_86920_cov_17_628872-cat_2_VIRSorter_A16_NODE_111_length_86920_cov_17_628872-cat_2	train	archvir
archvir_cat_2_VIRSorter_A16_NODE_1144_length_15030_cov_5_286945-cat_2_VIRSorter_A16_NODE_1144_length_15030_cov_5_286945-cat_2	train	archvir
archvir_cat_2_VIRSorter_A16_NODE_1480_length_12731_cov_7_845377-cat_3_VIRSorter_A16_NODE_1480_length_12731_cov_7_845377-cat_3	train	archvir
archvir_cat_2_VIRSorter_A16_NODE_1564_length_12183_cov_11_271933-cat_2_VIRSorter_A16_NODE_1564_length_12183_cov_11_271933-cat_2	train	archvir
archvir_cat_2_VIRSorter_A16_NODE_629_length_22945_cov_9_745173-cat_2_VIRSorter_A16_NODE_629_length_22945_cov_9_745173-cat_2	train	archvir
archvir_cat_2_VIRSorter_A17_NODE_100_length_72972_cov_6_864737-cat_2_VIRSorter_A17_NODE_100_length_72972_cov_6_864737-cat_2	train	archvir
archvir_cat_2_VIRSorter_A17_NODE_1117_length_17263_cov_5_766330-cat_2_VIRSorter_A17_NODE_1117_length_17263_cov_5_766330-cat_2	train	archvir
archvir_cat_2_VIRSorter_A17_NODE_1884_length_12460_cov_4_961951-cat_3_VIRSorter_A17_NODE_1884_length_12460_cov_4_961951-cat_3	train	archvir
archvir_cat_2_VIRSorter_A17_NODE_1903_length_12375_cov_6_446916-cat_2_VIRSorter_A17_NODE_1903_length_12375_cov_6_446916-cat_2	train	archvir
archvir_cat_2_VIRSorter_A17_NODE_238_length_43859_cov_25_177335-cat_2_VIRSorter_A17_NODE_238_length_43859_cov_25_177335-cat_2	train	archvir
archvir_cat_2_VIRSorter_A17_NODE_241_length_43715_cov_8_303023-cat_2_VIRSorter_A17_NODE_241_length_43715_cov_8_303023-cat_2	train	archvir
archvir_cat_2_VIRSorter_A17_NODE_244_length_43475_cov_6_613012-cat_2_VIRSorter_A17_NODE_244_length_43475_cov_6_613012-cat_2	train	archvir
archvir_cat_2_VIRSorter_A17_NODE_255_length_42564_cov_29_042767-cat_2_VIRSorter_A17_NODE_255_length_42564_cov_29_042767-cat_2	train	archvir
archvir_cat_2_VIRSorter_A17_NODE_348_length_35251_cov_31_155898-cat_2_VIRSorter_A17_NODE_348_length_35251_cov_31_155898-cat_2	train	archvir
archvir_cat_2_VIRSorter_A17_NODE_370_length_34103_cov_30_035714-cat_3_VIRSorter_A17_NODE_370_length_34103_cov_30_035714-cat_3	train	archvir
archvir_cat_2_VIRSorter_A17_NODE_60_length_93272_cov_41_962013-cat_2_VIRSorter_A17_NODE_60_length_93272_cov_41_962013-cat_2	train	archvir
archvir_cat_2_VIRSorter_A17_NODE_97_length_73438_cov_24_410899-cat_2_VIRSorter_A17_NODE_97_length_73438_cov_24_410899-cat_2	train	archvir
archvir_cat_2_VIRSorter_A17_NODE_98_length_73396_cov_10_689710-cat_2_VIRSorter_A17_NODE_98_length_73396_cov_10_689710-cat_2	train	archvir
archvir_cat_2_VIRSorter_A17B_NODE_10_length_87929_cov_31_051449-cat_2_VIRSorter_A17B_NODE_10_length_87929_cov_31_051449-cat_2	train	archvir
archvir_cat_2_VIRSorter_A17B_NODE_109_length_43627_cov_19_857179-cat_2_VIRSorter_A17B_NODE_109_length_43627_cov_19_857179-cat_2	train	archvir
archvir_cat_2_VIRSorter_A17B_NODE_112_length_43361_cov_20_989586-cat_2_VIRSorter_A17B_NODE_112_length_43361_cov_20_989586-cat_2	train	archvir
archvir_cat_2_VIRSorter_A17B_NODE_23_length_74642_cov_8_894311-cat_2_VIRSorter_A17B_NODE_23_length_74642_cov_8_894311-cat_2	train	archvir
archvir_cat_2_VIRSorter_A17B_NODE_237_length_29890_cov_21_954852-cat_2_VIRSorter_A17B_NODE_237_length_29890_cov_21_954852-cat_2	train	archvir
archvir_cat_2_VIRSorter_A17B_NODE_258_length_28671_cov_64_209149-cat_2_VIRSorter_A17B_NODE_258_length_28671_cov_64_209149-cat_2	train	archvir
archvir_cat_2_VIRSorter_A17B_NODE_60_length_54342_cov_20_654337-cat_2_VIRSorter_A17B_NODE_60_length_54342_cov_20_654337-cat_2	train	archvir
archvir_cat_2_VIRSorter_A17B_NODE_695_length_16962_cov_6_729165-cat_2_VIRSorter_A17B_NODE_695_length_16962_cov_6_729165-cat_2	train	archvir
archvir_cat_2_VIRSorter_A17B_NODE_7_length_101100_cov_14_982552-cat_1_VIRSorter_A17B_NODE_7_length_101100_cov_14_982552-cat_1	train	archvir
archvir_cat_2_VIRSorter_A17B_NODE_722_length_16717_cov_5_753751-cat_3_VIRSorter_A17B_NODE_722_length_16717_cov_5_753751-cat_3	train	archvir
archvir_cat_2_VIRSorter_A17B_NODE_97_length_45312_cov_17_071326-cat_2_VIRSorter_A17B_NODE_97_length_45312_cov_17_071326-cat_2	train	archvir
archvir_cat_2_VIRSorter_A19_NODE_146_length_26672_cov_10_720780-cat_2_VIRSorter_A19_NODE_146_length_26672_cov_10_720780-cat_2	train	archvir
archvir_cat_2_VIRSorter_A19_NODE_860_length_10323_cov_6_203155-cat_2_VIRSorter_A19_NODE_860_length_10323_cov_6_203155-cat_2	train	archvir
archvir_cat_2_VIRSorter_A20_NODE_1107_length_15801_cov_5_180808-cat_3_VIRSorter_A20_NODE_1107_length_15801_cov_5_180808-cat_3	train	archvir
archvir_cat_2_VIRSorter_A20_NODE_114_length_80802_cov_20_227439-cat_2_VIRSorter_A20_NODE_114_length_80802_cov_20_227439-cat_2	train	archvir
archvir_cat_2_VIRSorter_A20_NODE_1206_length_14799_cov_7_433668-cat_2_VIRSorter_A20_NODE_1206_length_14799_cov_7_433668-cat_2	train	archvir
archvir_cat_2_VIRSorter_A20_NODE_172_length_58086_cov_12_563440-cat_2_VIRSorter_A20_NODE_172_length_58086_cov_12_563440-cat_2	train	archvir
archvir_cat_2_VIRSorter_A20_NODE_317_length_37991_cov_8_387837-cat_3_VIRSorter_A20_NODE_317_length_37991_cov_8_387837-cat_3	train	archvir
archvir_cat_2_VIRSorter_A20_NODE_482_length_28667_cov_8_645813-cat_2_VIRSorter_A20_NODE_482_length_28667_cov_8_645813-cat_2	train	archvir
archvir_cat_2_VIRSorter_A20_NODE_546_length_26245_cov_11_684918-cat_2_VIRSorter_A20_NODE_546_length_26245_cov_11_684918-cat_2	train	archvir
archvir_cat_2_VIRSorter_A21_NODE_166_length_36333_cov_35_586526-cat_3_VIRSorter_A21_NODE_166_length_36333_cov_35_586526-cat_3	train	archvir
archvir_cat_2_VIRSorter_A21_NODE_205_length_32970_cov_7_706456-cat_2_VIRSorter_A21_NODE_205_length_32970_cov_7_706456-cat_2	train	archvir
archvir_cat_2_VIRSorter_A21_NODE_22_length_103225_cov_12_308869-cat_2_VIRSorter_A21_NODE_22_length_103225_cov_12_308869-cat_2	train	archvir
archvir_cat_2_VIRSorter_A21_NODE_28_length_93974_cov_18_324663-cat_2_VIRSorter_A21_NODE_28_length_93974_cov_18_324663-cat_2	train	archvir
archvir_cat_2_VIRSorter_A21_NODE_292_length_27209_cov_12_999079-cat_3_VIRSorter_A21_NODE_292_length_27209_cov_12_999079-cat_3	train	archvir
archvir_cat_2_VIRSorter_A21_NODE_37_length_74239_cov_15_536922-cat_2_VIRSorter_A21_NODE_37_length_74239_cov_15_536922-cat_2	train	archvir
archvir_cat_2_VIRSorter_A21_NODE_456_length_20788_cov_31_588386-cat_2_VIRSorter_A21_NODE_456_length_20788_cov_31_588386-cat_2	train	archvir
archvir_cat_2_VIRSorter_A21_NODE_567_length_18031_cov_7_616211-cat_2_VIRSorter_A21_NODE_567_length_18031_cov_7_616211-cat_2	train	archvir
archvir_cat_2_VIRSorter_A21_NODE_74_length_53176_cov_30_417462-cat_2_VIRSorter_A21_NODE_74_length_53176_cov_30_417462-cat_2	train	archvir
archvir_cat_2_VIRSorter_A21_NODE_77_length_52694_cov_23_456050-cat_2_VIRSorter_A21_NODE_77_length_52694_cov_23_456050-cat_2	train	archvir
archvir_cat_2_VIRSorter_A22_NODE_2418_length_10058_cov_22_534140-cat_2_VIRSorter_A22_NODE_2418_length_10058_cov_22_534140-cat_2	train	archvir
archvir_cat_2_VIRSorter_A22_NODE_691_length_20301_cov_9_657513-cat_2_VIRSorter_A22_NODE_691_length_20301_cov_9_657513-cat_2	train	archvir
archvir_virsorter_Halobacteria_gi_161561737	train	archvir
archvir_virsorter_Halobacteria_gi_257386085-423263-463260	train	archvir
archvir_virsorter_Halobacteria_gi_257386085-912068-927416	train	archvir
archvir_virsorter_Halobacteria_gi_289579696-268989-287077	train	archvir
archvir_virsorter_Halobacteria_gi_289594273	train	archvir
archvir_virsorter_Halobacteria_gi_322371616	train	archvir
archvir_virsorter_Halobacteria_gi_336252096-3610642-3631645	train	archvir
archvir_virsorter_Halobacteria_gi_344210305-2710849-2729862	train	archvir
archvir_virsorter_Halobacteria_gi_381414460-8392-26272	train	archvir
archvir_virsorter_Halobacteria_gi_381414467	train	archvir
archvir_virsorter_Halobacteria_gi_410688693	train	archvir
archvir_virsorter_Halobacteria_gi_433637028-2086207-2096493	train	archvir
archvir_virsorter_Halobacteria_gi_448281150-35255-45734	train	archvir
archvir_virsorter_Halobacteria_gi_448285003	train	archvir
archvir_virsorter_Halobacteria_gi_448291730-71576-83902	train	archvir
archvir_virsorter_Halobacteria_gi_448294712-6476-64495	train	archvir
archvir_virsorter_Halobacteria_gi_448303253-72276-133184	train	archvir
archvir_virsorter_Halobacteria_gi_448307387-192053-246867	train	archvir
archvir_virsorter_Halobacteria_gi_448313326	train	archvir
archvir_virsorter_Halobacteria_gi_448330764-14227-33803	train	archvir
archvir_virsorter_Halobacteria_gi_448345507-100317-118155	train	archvir
archvir_virsorter_Halobacteria_gi_448349957	train	archvir
archvir_virsorter_Halobacteria_gi_448362567-9627-44171	train	archvir
archvir_virsorter_Halobacteria_gi_448367707	train	archvir
archvir_virsorter_Halobacteria_gi_448386223-0-18400	train	archvir
archvir_virsorter_Halobacteria_gi_448406145-102907-117157	train	archvir
archvir_virsorter_Halobacteria_gi_448410956-177880-193721	train	archvir
archvir_virsorter_Halobacteria_gi_448424038-80920-95419	train	archvir
archvir_virsorter_Halobacteria_gi_448460196-205347-227019	train	archvir
archvir_virsorter_Halobacteria_gi_448473100-287-13395	train	archvir
archvir_virsorter_Halobacteria_gi_448498985-3140-23576	train	archvir
archvir_virsorter_Halobacteria_gi_448502870-13516-33994	train	archvir
archvir_virsorter_Halobacteria_gi_448550861-23992-49182	train	archvir
archvir_virsorter_Halobacteria_gi_448558771-8784-33975	train	archvir
archvir_virsorter_Halobacteria_gi_448592111	train	archvir
archvir_virsorter_Halobacteria_gi_448610561	train	archvir
archvir_virsorter_Halobacteria_gi_448623630-35790-47017	train	archvir
archvir_virsorter_Halobacteria_gi_448671664-65692-85879	train	archvir
archvir_virsorter_Halobacteria_gi_448680304-178065-199729	train	archvir
archvir_virsorter_Halobacteria_gi_448683719-248199-271311	train	archvir
archvir_virsorter_Halobacteria_gi_448695449-8434-26479	train	archvir
archvir_virsorter_Halobacteria_gi_448700956	train	archvir
archvir_virsorter_Halobacteria_gi_448728133-100599-153663	train	archvir
archvir_virsorter_Halobacteria_gi_448739773	train	archvir
archvir_virsorter_Halobacteria_gi_482989160-1666641-1686042	train	archvir
archvir_virsorter_Halobacteria_gi_482989397-13759-33075	train	archvir
archvir_virsorter_Halobacteria_gi_484232361-1956327-2012832	train	archvir
archvir_virsorter_Halobacteria_gi_486396487-3990589-4003157	train	archvir
archvir_virsorter_Halobacteria_gi_543936266	train	archvir
archvir_virsorter_Halobacteria_gi_55376942-2036778-2048065	train	archvir
archvir_virsorter_Halobacteria_gi_55376942-2136603-2147154	train	archvir
archvir_virsorter_Halobacteria_gi_564288321-22075-34920	train	archvir
archvir_virsorter_Halobacteria_gi_564288321-2722282-2741295	train	archvir
archvir_virsorter_Methanobacteria_gi_485039322	train	archvir
archvir_virsorter_Methanobacteria_gi_485039440	train	archvir
archvir_virsorter_Methanobacteria_gi_485039734	train	archvir
archvir_virsorter_Methanobacteria_gi_485039845	train	archvir
archvir_virsorter_Methanobacteria_gi_485039939	train	archvir
archvir_virsorter_Methanobacteria_gi_485040070	train	archvir
archvir_virsorter_Methanobacteria_gi_485041323	train	archvir
archvir_virsorter_Thermococci_gi_295698802	train	archvir
archvir_virsorter_Thermoprotei_gi_227826411-1679190-1693805	train	archvir
archvir_virsorter_Thermoprotei_gi_229577818-1585865-1598038	train	archvir
archvir_virsorter_Thermoprotei_gi_374633285-291125-308527	train	archvir
archvir_virsorter_Thermoprotei_gi_483380609-2368826-2414990	train	archvir
archvir_cat_2_VIRSorter_A13_NODE_1699_length_10536_cov_6_393951-cat_3_VIRSorter_A13_NODE_1699_length_10536_cov_6_393951-cat_3	train	archvir
archvir_cat_2_VIRSorter_A15_NODE_2952_length_10967_cov_3_617669-cat_3_VIRSorter_A15_NODE_2952_length_10967_cov_3_617669-cat_3	train	archvir
archvir_cat_2_VIRSorter_A16_NODE_1905_length_10721_cov_4_452466-cat_3_VIRSorter_A16_NODE_1905_length_10721_cov_4_452466-cat_3	train	archvir
archvir_virsorter_Thermococci_gi_295698815	train	archvir
archvir_virsorter_Halobacteria_gi_448355303-29616-43126	train	archvir
archvir_virsorter_Halobacteria_gi_448466231-19110-33970	train	archvir
archvir_virsorter_Halobacteria_gi_448633164	train	archvir
archvir_virsorter_Halobacteria_gi_448664643-48834-68054	train	archvir
coastal_phage_3300010370_____Ga0129336_10000018	benchmark	phage
coastal_phage_3300010370_____Ga0129336_10000041	benchmark	phage
coastal_phage_3300010370_____Ga0129336_10000162	benchmark	phage
coastal_phage_3300010370_____Ga0129336_10000194	benchmark	phage
coastal_phage_3300010370_____Ga0129336_10000232	benchmark	phage
coastal_phage_3300010370_____Ga0129336_10000291	benchmark	phage
coastal_phage_3300010370_____Ga0129336_10000324	benchmark	phage
coastal_phage_3300010370_____Ga0129336_10000371	benchmark	phage
coastal_phage_3300010370_____Ga0129336_10000381	benchmark	phage
coastal_phage_3300010370_____Ga0129336_10000387	benchmark	phage
coastal_phage_3300010370_____Ga0129336_10000399	benchmark	phage
coastal_phage_3300010370_____Ga0129336_10000402	benchmark	phage
coastal_phage_3300010370_____Ga0129336_10000416	benchmark	phage
coastal_phage_3300010370_____Ga0129336_10000474	benchmark	phage
coastal_phage_3300010370_____Ga0129336_10000537	benchmark	phage
coastal_phage_3300010370_____Ga0129336_10000538	benchmark	phage
coastal_phage_3300010370_____Ga0129336_10000571	benchmark	phage
coastal_phage_3300010370_____Ga0129336_10000590	benchmark	phage
coastal_phage_3300010370_____Ga0129336_10000594	benchmark	phage
coastal_phage_3300010370_____Ga0129336_10000627	benchmark	phage
coastal_phage_3300010370_____Ga0129336_10000630	benchmark	phage
coastal_phage_3300010370_____Ga0129336_10000636	benchmark	phage
coastal_phage_3300010370_____Ga0129336_10000643	benchmark	phage
coastal_phage_3300010370_____Ga0129336_10000660	benchmark	phage
coastal_phage_3300010370_____Ga0129336_10000674	benchmark	phage
coastal_phage_3300010370_____Ga0129336_10000744	benchmark	phage
coastal_phage_3300010370_____Ga0129336_10000751	benchmark	phage
coastal_phage_3300010370_____Ga0129336_10000910	benchmark	phage
coastal_phage_3300010370_____Ga0129336_10000926	benchmark	phage
coastal_phage_3300010370_____Ga0129336_10000992	benchmark	phage
coastal_phage_3300010370_____Ga0129336_10001056	benchmark	phage
coastal_phage_3300010370_____Ga0129336_10001069	benchmark	phage
coastal_phage_3300010370_____Ga0129336_10001118	benchmark	phage
coastal_phage_3300010370_____Ga0129336_10001157	benchmark	phage
coastal_phage_3300010370_____Ga0129336_10001285	benchmark	phage
coastal_phage_3300010370_____Ga0129336_10001300	benchmark	phage
coastal_phage_3300010370_____Ga0129336_10001330	benchmark	phage
coastal_phage_3300010370_____Ga0129336_10001359	benchmark	phage
coastal_phage_3300010370_____Ga0129336_10001437	benchmark	phage
coastal_phage_3300010370_____Ga0129336_10001674	benchmark	phage
coastal_phage_3300010370_____Ga0129336_10001764	benchmark	phage
coastal_phage_3300010370_____Ga0129336_10001881	benchmark	phage
coastal_phage_3300010370_____Ga0129336_10001897	benchmark	phage
coastal_phage_3300010370_____Ga0129336_10002021	benchmark	phage
coastal_phage_3300010370_____Ga0129336_10002027	benchmark	phage
coastal_phage_3300010370_____Ga0129336_10002093	benchmark	phage
coastal_phage_3300010370_____Ga0129336_10002511	benchmark	phage
coastal_phage_3300010370_____Ga0129336_10002550	benchmark	phage
coastal_phage_3300010370_____Ga0129336_10002739	benchmark	phage
coastal_phage_3300010370_____Ga0129336_10002819	benchmark	phage
coastal_phage_3300010370_____Ga0129336_10002822	benchmark	phage
coastal_phage_3300010370_____Ga0129336_10003052	benchmark	phage
coastal_phage_3300010370_____Ga0129336_10003078	benchmark	phage
coastal_phage_3300010370_____Ga0129336_10003166	benchmark	phage
coastal_phage_3300011009_____Ga0129318_10000012	benchmark	phage
coastal_phage_3300011009_____Ga0129318_10000089	benchmark	phage
coastal_phage_3300013010_____Ga0129327_10000014	benchmark	phage
coastal_phage_3300013010_____Ga0129327_10000015	benchmark	phage
coastal_phage_3300013010_____Ga0129327_10000050	benchmark	phage
coastal_phage_3300013010_____Ga0129327_10000132	benchmark	phage
coastal_phage_3300013010_____Ga0129327_10000157	benchmark	phage
coastal_phage_3300013010_____Ga0129327_10000162	benchmark	phage
coastal_phage_3300013010_____Ga0129327_10000176	benchmark	phage
coastal_phage_3300013010_____Ga0129327_10000198	benchmark	phage
coastal_phage_3300013010_____Ga0129327_10000214	benchmark	phage
coastal_phage_3300013010_____Ga0129327_10000267	benchmark	phage
coastal_phage_3300013010_____Ga0129327_10000328	benchmark	phage
coastal_phage_3300013010_____Ga0129327_10000410	benchmark	phage
coastal_phage_3300013010_____Ga0129327_10000474	benchmark	phage
coastal_phage_3300013010_____Ga0129327_10000477	benchmark	phage
coastal_phage_3300013010_____Ga0129327_10000643	benchmark	phage
coastal_phage_3300013010_____Ga0129327_10000847	benchmark	phage
coastal_phage_3300013010_____Ga0129327_10001419	benchmark	phage
coastal_phage_3300013010_____Ga0129327_10001573	benchmark	phage
coastal_phage_3300013010_____Ga0129327_10001687	benchmark	phage
coastal_phage_3300013010_____Ga0129327_10001825	benchmark	phage
coastal_phage_3300013010_____Ga0129327_10001845	benchmark	phage
coastal_phage_3300014506_____Ga0134302_100005	benchmark	phage
coastal_phage_3300014818_____Ga0134300_1000134	benchmark	phage
coastal_phage_3300014818_____Ga0134300_1000137	benchmark	phage
coastal_phage_3300014818_____Ga0134300_1000175	benchmark	phage
coastal_phage_3300014818_____Ga0134300_1000295	benchmark	phage
coastal_phage_3300014818_____Ga0134300_1000773	benchmark	phage
coastal_phage_3300014818_____Ga0134300_1000833	benchmark	phage
coastal_phage_3300014818_____Ga0134300_1001075	benchmark	phage
coastal_phage_3300014818_____Ga0134300_1001127	benchmark	phage
coastal_phage_3300014818_____Ga0134300_1001145	benchmark	phage
coastal_phage_3300014818_____Ga0134300_1001361	benchmark	phage
coastal_phage_3300014818_____Ga0134300_1001568	benchmark	phage
coastal_phage_3300014818_____Ga0134300_1001579	benchmark	phage
coastal_phage_3300014818_____Ga0134300_1001782	benchmark	phage
coastal_phage_3300014818_____Ga0134300_1001882	benchmark	phage
coastal_phage_3300014818_____Ga0134300_1002419	benchmark	phage
coastal_phage_3300014818_____Ga0134300_1002422	benchmark	phage
coastal_phage_3300014818_____Ga0134300_1002683	benchmark	phage
coastal_phage_3300014818_____Ga0134300_1002852	benchmark	phage
coastal_phage_3300014818_____Ga0134300_1002906	benchmark	phage
coastal_phage_3300014959_____Ga0134299_1000038	benchmark	phage
coastal_phage_3300014959_____Ga0134299_1000135	benchmark	phage
coastal_phage_3300014959_____Ga0134299_1000273	benchmark	phage
coastal_phage_3300014959_____Ga0134299_1000301	benchmark	phage
coastal_phage_3300014959_____Ga0134299_1000470	benchmark	phage
coastal_phage_3300014959_____Ga0134299_1000636	benchmark	phage
coastal_phage_3300014959_____Ga0134299_1000830	benchmark	phage
coastal_phage_3300014959_____Ga0134299_1000959	benchmark	phage
coastal_phage_3300014959_____Ga0134299_1001618	benchmark	phage
groundwater_phage_2037747001_____CBMAllContigs4fn_contig06560	benchmark	phage
groundwater_phage_2037747001_____CBMAllContigs4fn_contig07730	benchmark	phage
groundwater_phage_2037747002_____CBMAllContigs1fn_contig15147	benchmark	phage
groundwater_phage_2037747003_____CBMAllContigs2fn_contig00224	benchmark	phage
groundwater_phage_2037747003_____CBMAllContigs2fn_contig00468	benchmark	phage
groundwater_phage_2037747003_____CBMAllContigs2fn_contig00713	benchmark	phage
groundwater_phage_2037747003_____CBMAllContigs2fn_contig09104	benchmark	phage
groundwater_phage_2037747006_____CBMLargeContigs4fn_contig06560	benchmark	phage
groundwater_phage_2037747006_____CBMLargeContigs4fn_contig07730	benchmark	phage
groundwater_phage_2049941002_____LHMISPF_alex1_c97	benchmark	phage
groundwater_phage_2084038005_____DBS_contig03030	benchmark	phage
groundwater_phage_2228664046_____DUSEL02_c00077	benchmark	phage
groundwater_phage_2228664047_____DUSEL03_c00014	benchmark	phage
groundwater_phage_2228664048_____DUSEL05_c00077	benchmark	phage
groundwater_phage_3300000178_____FW301_c1000001	benchmark	phage
groundwater_phage_3300000178_____FW301_c1000015	benchmark	phage
groundwater_phage_3300000178_____FW301_c1000052	benchmark	phage
groundwater_phage_3300000178_____FW301_c1000069	benchmark	phage
groundwater_phage_3300000178_____FW301_c1000073	benchmark	phage
groundwater_phage_3300000178_____FW301_c1000082	benchmark	phage
groundwater_phage_3300000178_____FW301_c1000116	benchmark	phage
groundwater_phage_3300000178_____FW301_c1000133	benchmark	phage
groundwater_phage_3300000178_____FW301_c1000206	benchmark	phage
groundwater_phage_3300000178_____FW301_c1000248	benchmark	phage
groundwater_phage_3300000178_____FW301_c1000271	benchmark	phage
groundwater_phage_3300000178_____FW301_c1000289	benchmark	phage
groundwater_phage_3300000178_____FW301_c1000342	benchmark	phage
groundwater_phage_3300000178_____FW301_c1000374	benchmark	phage
groundwater_phage_3300000184_____FW106_c1000146	benchmark	phage
groundwater_phage_3300000227_____TB_AS07_7DRAFT_10000050	benchmark	phage
groundwater_phage_3300000227_____TB_AS07_7DRAFT_10000051	benchmark	phage
groundwater_phage_3300000227_____TB_AS07_7DRAFT_10000075	benchmark	phage
groundwater_phage_3300000227_____TB_AS07_7DRAFT_10000174	benchmark	phage
groundwater_phage_3300000227_____TB_AS07_7DRAFT_10000200	benchmark	phage
groundwater_phage_3300000227_____TB_AS07_7DRAFT_10000202	benchmark	phage
groundwater_phage_3300000227_____TB_AS07_7DRAFT_10000244	benchmark	phage
groundwater_phage_3300000227_____TB_AS07_7DRAFT_10000272	benchmark	phage
groundwater_phage_3300000227_____TB_AS07_7DRAFT_10000273	benchmark	phage
groundwater_phage_3300000227_____TB_AS07_7DRAFT_10000274	benchmark	phage
groundwater_phage_3300000227_____TB_AS07_7DRAFT_10000278	benchmark	phage
groundwater_phage_3300000227_____TB_AS07_7DRAFT_10000306	benchmark	phage
groundwater_phage_3300000227_____TB_AS07_7DRAFT_10000308	benchmark	phage
groundwater_phage_3300000227_____TB_AS07_7DRAFT_10000337	benchmark	phage
groundwater_phage_3300000227_____TB_AS07_7DRAFT_10000344	benchmark	phage
groundwater_phage_3300000227_____TB_AS07_7DRAFT_10000382	benchmark	phage
groundwater_phage_3300000227_____TB_AS07_7DRAFT_10000392	benchmark	phage
groundwater_phage_3300000227_____TB_AS07_7DRAFT_10000394	benchmark	phage
groundwater_phage_3300000227_____TB_AS07_7DRAFT_10000408	benchmark	phage
groundwater_phage_3300000227_____TB_AS07_7DRAFT_10000441	benchmark	phage
groundwater_phage_3300000227_____TB_AS07_7DRAFT_10000447	benchmark	phage
groundwater_phage_3300000227_____TB_AS07_7DRAFT_10000578	benchmark	phage
groundwater_phage_3300000227_____TB_AS07_7DRAFT_10000612	benchmark	phage
groundwater_phage_3300000227_____TB_AS07_7DRAFT_10000679	benchmark	phage
groundwater_phage_3300000227_____TB_AS07_7DRAFT_10000806	benchmark	phage
groundwater_phage_3300000227_____TB_AS07_7DRAFT_10000937	benchmark	phage
groundwater_phage_3300000227_____TB_AS07_7DRAFT_10000957	benchmark	phage
groundwater_phage_3300000227_____TB_AS07_7DRAFT_10001025	benchmark	phage
groundwater_phage_3300000227_____TB_AS07_7DRAFT_10001343	benchmark	phage
groundwater_phage_3300000227_____TB_AS07_7DRAFT_10001361	benchmark	phage
groundwater_phage_3300000227_____TB_AS07_7DRAFT_10001468	benchmark	phage
groundwater_phage_3300000227_____TB_AS07_7DRAFT_10001501	benchmark	phage
groundwater_phage_3300000227_____TB_AS07_7DRAFT_10001559	benchmark	phage
groundwater_phage_3300000227_____TB_AS07_7DRAFT_10001598	benchmark	phage
groundwater_phage_3300000227_____TB_AS07_7DRAFT_10001608	benchmark	phage
groundwater_phage_3300000227_____TB_AS07_7DRAFT_10001632	benchmark	phage
groundwater_phage_3300000227_____TB_AS07_7DRAFT_10001638	benchmark	phage
groundwater_phage_3300000227_____TB_AS07_7DRAFT_10001747	benchmark	phage
groundwater_phage_3300000227_____TB_AS07_7DRAFT_10001816	benchmark	phage
groundwater_phage_3300000227_____TB_AS07_7DRAFT_10001836	benchmark	phage
groundwater_phage_3300000227_____TB_AS07_7DRAFT_10001893	benchmark	phage
groundwater_phage_3300000227_____TB_AS07_7DRAFT_10002113	benchmark	phage
groundwater_phage_3300000227_____TB_AS07_7DRAFT_10002207	benchmark	phage
groundwater_phage_3300000227_____TB_AS07_7DRAFT_10002251	benchmark	phage
groundwater_phage_3300000227_____TB_AS07_7DRAFT_10002257	benchmark	phage
groundwater_phage_3300000227_____TB_AS07_7DRAFT_10002344	benchmark	phage
groundwater_phage_3300000227_____TB_AS07_7DRAFT_10002399	benchmark	phage
groundwater_phage_3300000227_____TB_AS07_7DRAFT_10002460	benchmark	phage
groundwater_phage_3300000227_____TB_AS07_7DRAFT_10002539	benchmark	phage
groundwater_phage_3300000227_____TB_AS07_7DRAFT_10002576	benchmark	phage
groundwater_phage_3300000227_____TB_AS07_7DRAFT_10002709	benchmark	phage
groundwater_phage_3300000227_____TB_AS07_7DRAFT_10002758	benchmark	phage
groundwater_phage_3300000227_____TB_AS07_7DRAFT_10002793	benchmark	phage
groundwater_phage_3300000227_____TB_AS07_7DRAFT_10002905	benchmark	phage
groundwater_phage_3300000227_____TB_AS07_7DRAFT_10002953	benchmark	phage
groundwater_phage_3300000227_____TB_AS07_7DRAFT_10002978	benchmark	phage
groundwater_phage_3300000227_____TB_AS07_7DRAFT_10003075	benchmark	phage
groundwater_phage_3300000227_____TB_AS07_7DRAFT_10003094	benchmark	phage
groundwater_phage_3300000227_____TB_AS07_7DRAFT_10003114	benchmark	phage
groundwater_phage_3300000227_____TB_AS07_7DRAFT_10003166	benchmark	phage
groundwater_phage_3300000227_____TB_AS07_7DRAFT_10003331	benchmark	phage
groundwater_phage_3300000227_____TB_AS07_7DRAFT_10003347	benchmark	phage
groundwater_phage_3300000227_____TB_AS07_7DRAFT_10003502	benchmark	phage
groundwater_phage_3300000228_____TB_PC08_66DRAFT_10000002	benchmark	phage
groundwater_phage_3300000228_____TB_PC08_66DRAFT_10000008	benchmark	phage
groundwater_phage_3300000228_____TB_PC08_66DRAFT_10000009	benchmark	phage
groundwater_phage_3300000228_____TB_PC08_66DRAFT_10000011	benchmark	phage
groundwater_phage_3300000228_____TB_PC08_66DRAFT_10000014	benchmark	phage
groundwater_phage_3300000228_____TB_PC08_66DRAFT_10000016	benchmark	phage
groundwater_phage_3300000228_____TB_PC08_66DRAFT_10000021	benchmark	phage
groundwater_phage_3300000228_____TB_PC08_66DRAFT_10000022	benchmark	phage
groundwater_phage_3300000228_____TB_PC08_66DRAFT_10000023	benchmark	phage
groundwater_phage_3300000228_____TB_PC08_66DRAFT_10000033	benchmark	phage
groundwater_phage_3300000228_____TB_PC08_66DRAFT_10000038	benchmark	phage
groundwater_phage_3300000228_____TB_PC08_66DRAFT_10000045	benchmark	phage
groundwater_phage_3300000228_____TB_PC08_66DRAFT_10000054	benchmark	phage
groundwater_phage_3300000228_____TB_PC08_66DRAFT_10000055	benchmark	phage
groundwater_phage_3300000228_____TB_PC08_66DRAFT_10000070	benchmark	phage
groundwater_phage_3300000228_____TB_PC08_66DRAFT_10000074	benchmark	phage
groundwater_phage_3300000228_____TB_PC08_66DRAFT_10000077	benchmark	phage
groundwater_phage_3300000228_____TB_PC08_66DRAFT_10000087	benchmark	phage
groundwater_phage_3300000228_____TB_PC08_66DRAFT_10000100	benchmark	phage
groundwater_phage_3300000228_____TB_PC08_66DRAFT_10000112	benchmark	phage
groundwater_phage_3300000228_____TB_PC08_66DRAFT_10000126	benchmark	phage
groundwater_phage_3300000228_____TB_PC08_66DRAFT_10000131	benchmark	phage
groundwater_phage_3300000228_____TB_PC08_66DRAFT_10000141	benchmark	phage
groundwater_phage_3300000228_____TB_PC08_66DRAFT_10000149	benchmark	phage
groundwater_phage_3300000228_____TB_PC08_66DRAFT_10000154	benchmark	phage
groundwater_phage_3300000228_____TB_PC08_66DRAFT_10000173	benchmark	phage
groundwater_phage_3300000228_____TB_PC08_66DRAFT_10000194	benchmark	phage
groundwater_phage_3300000228_____TB_PC08_66DRAFT_10000195	benchmark	phage
groundwater_phage_3300000228_____TB_PC08_66DRAFT_10000197	benchmark	phage
groundwater_phage_3300000228_____TB_PC08_66DRAFT_10000201	benchmark	phage
groundwater_phage_3300000228_____TB_PC08_66DRAFT_10000206	benchmark	phage
groundwater_phage_3300000228_____TB_PC08_66DRAFT_10000234	benchmark	phage
groundwater_phage_3300000228_____TB_PC08_66DRAFT_10000263	benchmark	phage
groundwater_phage_3300000228_____TB_PC08_66DRAFT_10000272	benchmark	phage
groundwater_phage_3300000228_____TB_PC08_66DRAFT_10000281	benchmark	phage
groundwater_phage_3300000228_____TB_PC08_66DRAFT_10000289	benchmark	phage
groundwater_phage_3300000228_____TB_PC08_66DRAFT_10000300	benchmark	phage
groundwater_phage_3300000228_____TB_PC08_66DRAFT_10000303	benchmark	phage
groundwater_phage_3300000228_____TB_PC08_66DRAFT_10000305	benchmark	phage
groundwater_phage_3300000228_____TB_PC08_66DRAFT_10000317	benchmark	phage
groundwater_phage_3300000228_____TB_PC08_66DRAFT_10000392	benchmark	phage
groundwater_phage_3300000228_____TB_PC08_66DRAFT_10000401	benchmark	phage
groundwater_phage_3300000228_____TB_PC08_66DRAFT_10000417	benchmark	phage
groundwater_phage_3300000228_____TB_PC08_66DRAFT_10000420	benchmark	phage
groundwater_phage_3300000228_____TB_PC08_66DRAFT_10000433	benchmark	phage
groundwater_phage_3300000228_____TB_PC08_66DRAFT_10000440	benchmark	phage
groundwater_phage_3300000228_____TB_PC08_66DRAFT_10000460	benchmark	phage
groundwater_phage_3300000228_____TB_PC08_66DRAFT_10000464	benchmark	phage
groundwater_phage_3300000228_____TB_PC08_66DRAFT_10000467	benchmark	phage
groundwater_phage_3300000228_____TB_PC08_66DRAFT_10000542	benchmark	phage
groundwater_phage_3300000228_____TB_PC08_66DRAFT_10000560	benchmark	phage
groundwater_phage_3300000228_____TB_PC08_66DRAFT_10000642	benchmark	phage
groundwater_phage_3300000228_____TB_PC08_66DRAFT_10000695	benchmark	phage
groundwater_phage_3300000228_____TB_PC08_66DRAFT_10000731	benchmark	phage
groundwater_phage_3300000228_____TB_PC08_66DRAFT_10000744	benchmark	phage
groundwater_phage_3300000228_____TB_PC08_66DRAFT_10000765	benchmark	phage
groundwater_phage_3300000228_____TB_PC08_66DRAFT_10000812	benchmark	phage
groundwater_phage_3300000228_____TB_PC08_66DRAFT_10000860	benchmark	phage
groundwater_phage_3300000228_____TB_PC08_66DRAFT_10000866	benchmark	phage
groundwater_phage_3300000228_____TB_PC08_66DRAFT_10000869	benchmark	phage
groundwater_phage_3300000228_____TB_PC08_66DRAFT_10000912	benchmark	phage
groundwater_phage_3300000228_____TB_PC08_66DRAFT_10000929	benchmark	phage
hotspring_phage_3300006065_____Ga0081425_118463	benchmark	phage
hotspring_phage_3300006065_____Ga0081425_125718	benchmark	phage
hotspring_phage_3300006065_____Ga0081425_129757	benchmark	phage
hotspring_phage_3300006065_____Ga0081425_130929	benchmark	phage
hotspring_phage_3300006065_____Ga0081425_131042	benchmark	phage
hotspring_phage_3300006065_____Ga0081425_134273	benchmark	phage
hotspring_phage_3300006065_____Ga0081425_134351	benchmark	phage
hotspring_phage_3300006065_____Ga0081425_135644	benchmark	phage
hotspring_phage_3300006065_____Ga0081425_136119	benchmark	phage
hotspring_phage_3300006065_____Ga0081425_137791	benchmark	phage
hotspring_phage_3300006065_____Ga0081425_138471	benchmark	phage
hotspring_phage_3300006065_____Ga0081425_139943	benchmark	phage
hotspring_phage_3300006065_____Ga0081425_140825	benchmark	phage
hotspring_phage_3300006065_____Ga0081425_141407	benchmark	phage
hotspring_phage_3300006065_____Ga0081425_144677	benchmark	phage
hotspring_phage_3300006065_____Ga0081425_146717	benchmark	phage
hotspring_phage_3300006065_____Ga0081425_153295	benchmark	phage
hotspring_phage_3300006767_____Ga0101942_100218	benchmark	phage
hotspring_phage_3300006767_____Ga0101942_100412	benchmark	phage
hotspring_phage_3300006865_____Ga0073934_10000284	benchmark	phage
hotspring_phage_3300006865_____Ga0073934_10000462	benchmark	phage
hotspring_phage_3300006865_____Ga0073934_10001200	benchmark	phage
hotspring_phage_3300006865_____Ga0073934_10001304	benchmark	phage
hotspring_phage_3300006865_____Ga0073934_10001324	benchmark	phage
hotspring_phage_3300006865_____Ga0073934_10001325	benchmark	phage
hotspring_phage_3300006865_____Ga0073934_10001604	benchmark	phage
hotspring_phage_3300006865_____Ga0073934_10001701	benchmark	phage
hotspring_phage_3300006865_____Ga0073934_10001873	benchmark	phage
hotspring_phage_3300006865_____Ga0073934_10002141	benchmark	phage
hotspring_phage_3300006865_____Ga0073934_10002206	benchmark	phage
hotspring_phage_3300006865_____Ga0073934_10002445	benchmark	phage
hotspring_phage_3300006865_____Ga0073934_10002488	benchmark	phage
hotspring_phage_3300006865_____Ga0073934_10002715	benchmark	phage
hotspring_phage_3300006865_____Ga0073934_10002778	benchmark	phage
hotspring_phage_3300006865_____Ga0073934_10002861	benchmark	phage
hotspring_phage_3300006865_____Ga0073934_10003007	benchmark	phage
hotspring_phage_3300006865_____Ga0073934_10003228	benchmark	phage
hotspring_phage_3300006865_____Ga0073934_10003586	benchmark	phage
hotspring_phage_3300006865_____Ga0073934_10003681	benchmark	phage
hotspring_phage_3300006865_____Ga0073934_10003840	benchmark	phage
hotspring_phage_3300006865_____Ga0073934_10003912	benchmark	phage
hotspring_phage_3300006865_____Ga0073934_10004272	benchmark	phage
hotspring_phage_3300006865_____Ga0073934_10004334	benchmark	phage
hotspring_phage_3300006865_____Ga0073934_10004609	benchmark	phage
hotspring_phage_3300006865_____Ga0073934_10005017	benchmark	phage
hotspring_phage_3300006865_____Ga0073934_10005258	benchmark	phage
hotspring_phage_3300006865_____Ga0073934_10005388	benchmark	phage
hotspring_phage_3300006865_____Ga0073934_10005600	benchmark	phage
hotspring_phage_3300006865_____Ga0073934_10005628	benchmark	phage
hotspring_phage_3300006865_____Ga0073934_10005686	benchmark	phage
hotspring_phage_3300006865_____Ga0073934_10005822	benchmark	phage
hotspring_phage_3300006865_____Ga0073934_10005882	benchmark	phage
hotspring_phage_3300006865_____Ga0073934_10005979	benchmark	phage
hotspring_phage_3300006865_____Ga0073934_10006113	benchmark	phage
hotspring_phage_3300006865_____Ga0073934_10006486	benchmark	phage
hotspring_phage_3300006865_____Ga0073934_10006518	benchmark	phage
hotspring_phage_3300006865_____Ga0073934_10006988	benchmark	phage
hotspring_phage_3300006865_____Ga0073934_10007621	benchmark	phage
hotspring_phage_3300006865_____Ga0073934_10007740	benchmark	phage
hotspring_phage_3300006865_____Ga0073934_10007996	benchmark	phage
hotspring_phage_3300006865_____Ga0073934_10008157	benchmark	phage
hotspring_phage_3300006865_____Ga0073934_10008588	benchmark	phage
hotspring_phage_3300006865_____Ga0073934_10008742	benchmark	phage
hotspring_phage_3300006865_____Ga0073934_10008890	benchmark	phage
hotspring_phage_3300006865_____Ga0073934_10009231	benchmark	phage
hotspring_phage_3300006865_____Ga0073934_10009895	benchmark	phage
hotspring_phage_3300006865_____Ga0073934_10011229	benchmark	phage
hotspring_phage_3300006865_____Ga0073934_10011514	benchmark	phage
hotspring_phage_3300006865_____Ga0073934_10011581	benchmark	phage
hotspring_phage_3300006945_____Ga0073933_1000555	benchmark	phage
hotspring_phage_3300006945_____Ga0073933_1000798	benchmark	phage
hotspring_phage_3300006945_____Ga0073933_1000907	benchmark	phage
hotspring_phage_3300006945_____Ga0073933_1001061	benchmark	phage
hotspring_phage_3300006945_____Ga0073933_1001414	benchmark	phage
hotspring_phage_3300006945_____Ga0073933_1001624	benchmark	phage
hotspring_phage_3300006945_____Ga0073933_1002426	benchmark	phage
hotspring_phage_3300006945_____Ga0073933_1002643	benchmark	phage
hotspring_phage_3300006945_____Ga0073933_1002966	benchmark	phage
hotspring_phage_3300006945_____Ga0073933_1003034	benchmark	phage
hotspring_phage_3300006945_____Ga0073933_1003228	benchmark	phage
hotspring_phage_3300006951_____Ga0073931_100086	benchmark	phage
hotspring_phage_3300006951_____Ga0073931_100612	benchmark	phage
hotspring_phage_3300007070_____Ga0073929_1000233	benchmark	phage
hotspring_phage_3300007070_____Ga0073929_1000449	benchmark	phage
hotspring_phage_3300007070_____Ga0073929_1000679	benchmark	phage
hotspring_phage_3300007070_____Ga0073929_1000785	benchmark	phage
hotspring_phage_3300007070_____Ga0073929_1000817	benchmark	phage
hotspring_phage_3300007070_____Ga0073929_1001256	benchmark	phage
hotspring_phage_3300007070_____Ga0073929_1001297	benchmark	phage
hotspring_phage_3300007070_____Ga0073929_1002233	benchmark	phage
hotspring_phage_3300007070_____Ga0073929_1002679	benchmark	phage
hotspring_phage_3300007070_____Ga0073929_1002733	benchmark	phage
hotspring_phage_3300007070_____Ga0073929_1002775	benchmark	phage
hotspring_phage_3300010289_____Ga0129299_1002114	benchmark	phage
hotspring_phage_3300010289_____Ga0129299_1002340	benchmark	phage
hotspring_phage_3300010289_____Ga0129299_1002407	benchmark	phage
hotspring_phage_3300010289_____Ga0129299_1002857	benchmark	phage
hotspring_phage_3300010289_____Ga0129299_1003229	benchmark	phage
hotspring_phage_3300010289_____Ga0129299_1003371	benchmark	phage
hotspring_phage_3300010289_____Ga0129299_1003475	benchmark	phage
hotspring_phage_3300010289_____Ga0129299_1003611	benchmark	phage
hotspring_phage_3300010291_____Ga0129302_1000086	benchmark	phage
hotspring_phage_3300010291_____Ga0129302_1000223	benchmark	phage
hotspring_phage_3300010291_____Ga0129302_1000281	benchmark	phage
hotspring_phage_3300010291_____Ga0129302_1000830	benchmark	phage
hotspring_phage_3300010291_____Ga0129302_1001443	benchmark	phage
hotspring_phage_3300010291_____Ga0129302_1002041	benchmark	phage
hotspring_phage_3300010291_____Ga0129302_1002773	benchmark	phage
hotspring_phage_3300010291_____Ga0129302_1002927	benchmark	phage
hotspring_phage_3300010291_____Ga0129302_1003114	benchmark	phage
hotspring_phage_3300010291_____Ga0129302_1003309	benchmark	phage
hotspring_phage_3300010291_____Ga0129302_1003338	benchmark	phage
hotspring_phage_3300010291_____Ga0129302_1003445	benchmark	phage
hotspring_phage_3300010291_____Ga0129302_1003728	benchmark	phage
hotspring_phage_3300010291_____Ga0129302_1003817	benchmark	phage
hotspring_phage_3300010308_____Ga0136652_1001225	benchmark	phage
hotspring_phage_3300010308_____Ga0136652_1001368	benchmark	phage
hotspring_phage_3300010313_____Ga0116211_1000144	benchmark	phage
hotspring_phage_3300010313_____Ga0116211_1000167	benchmark	phage
hotspring_phage_3300010313_____Ga0116211_1000214	benchmark	phage
hotspring_phage_3300010313_____Ga0116211_1000226	benchmark	phage
hotspring_phage_3300010313_____Ga0116211_1000270	benchmark	phage
hotspring_phage_3300010313_____Ga0116211_1000457	benchmark	phage
hotspring_phage_3300010313_____Ga0116211_1000549	benchmark	phage
hotspring_phage_3300010313_____Ga0116211_1000651	benchmark	phage
hotspring_phage_3300010313_____Ga0116211_1000987	benchmark	phage
hotspring_phage_3300010313_____Ga0116211_1001105	benchmark	phage
hotspring_phage_3300010313_____Ga0116211_1001164	benchmark	phage
hotspring_phage_3300010313_____Ga0116211_1001437	benchmark	phage
hotspring_phage_3300010313_____Ga0116211_1001520	benchmark	phage
hotspring_phage_3300010313_____Ga0116211_1001569	benchmark	phage
hotspring_phage_3300010317_____Ga0116197_1000010	benchmark	phage
hotspring_phage_3300010317_____Ga0116197_1000024	benchmark	phage
hotspring_phage_3300010317_____Ga0116197_1000067	benchmark	phage
hotspring_phage_3300010317_____Ga0116197_1000237	benchmark	phage
hotspring_phage_3300010317_____Ga0116197_1000247	benchmark	phage
hotspring_phage_3300013009_____Ga0167615_1000426	benchmark	phage
hotspring_phage_3300014652_____Ga0134319_100182	benchmark	phage
hotspring_phage_3300019289_____Ga0187840_10000029	benchmark	phage
hotspring_phage_3300012978_____Ga0157393_10029	benchmark	phage
hotspring_phage_3300012978_____Ga0157393_10108	benchmark	phage
hotspring_phage_3300012978_____Ga0157393_10125	benchmark	phage
hotspring_phage_3300012978_____Ga0157393_10168	benchmark	phage
hotspring_phage_3300012978_____Ga0157393_10213	benchmark	phage
hotspring_phage_3300012978_____Ga0157393_10400	benchmark	phage
hotspring_phage_3300012978_____Ga0157393_10431	benchmark	phage
hotspring_phage_3300012978_____Ga0157393_11002	benchmark	phage
lake_phage_2084038009_____LWFCA_contig00002	benchmark	phage
lake_phage_2084038009_____LWFCA_contig00003	benchmark	phage
lake_phage_2084038009_____LWFCA_contig00004	benchmark	phage
lake_phage_2084038009_____LWFCA_contig00005	benchmark	phage
lake_phage_2088090007_____LWFCAnN_contig00001	benchmark	phage
lake_phage_2088090007_____LWFCAnN_contig00002	benchmark	phage
lake_phage_2088090007_____LWFCAnN_contig00004	benchmark	phage
lake_phage_2088090013_____LWAnNN_contig00006	benchmark	phage
lake_phage_2088090013_____LWAnNN_contig00008	benchmark	phage
lake_phage_2100351007_____LWFCAn_contig00001	benchmark	phage
lake_phage_2100351007_____LWFCAn_contig00002	benchmark	phage
lake_phage_2100351007_____LWFCAn_contig00003	benchmark	phage
lake_phage_2100351007_____LWFCAn_contig00004	benchmark	phage
lake_phage_2100351007_____LWFCAn_contig00010	benchmark	phage
lake_phage_2140918012_____contig00004	benchmark	phage
lake_phage_2140918012_____contig00020	benchmark	phage
lake_phage_2149837010_____LBLPr__contig00001	benchmark	phage
lake_phage_2149837010_____LBLPr__contig00002	benchmark	phage
lake_phage_2149837010_____LBLPr__contig00003	benchmark	phage
lake_phage_2149837010_____LBLPr__contig00004	benchmark	phage
lake_phage_2149837010_____LBLPr__contig00005	benchmark	phage
lake_phage_2149837010_____LBLPr__contig00006	benchmark	phage
lake_phage_2149837010_____LBLPr__contig00008	benchmark	phage
lake_phage_2149837010_____LBLPr__contig00009	benchmark	phage
lake_phage_2149837010_____LBLPr__contig00012	benchmark	phage
lake_phage_3300000162_____TB03JUN2009H_c000006	benchmark	phage
lake_phage_3300000162_____TB03JUN2009H_c000009	benchmark	phage
lake_phage_3300000162_____TB03JUN2009H_c000013	benchmark	phage
lake_phage_3300000162_____TB03JUN2009H_c000016	benchmark	phage
lake_phage_3300000162_____TB03JUN2009H_c000025	benchmark	phage
lake_phage_3300000162_____TB03JUN2009H_c000038	benchmark	phage
lake_phage_3300000162_____TB03JUN2009H_c000043	benchmark	phage
lake_phage_3300000162_____TB03JUN2009H_c000046	benchmark	phage
lake_phage_3300000162_____TB03JUN2009H_c000050	benchmark	phage
lake_phage_3300000162_____TB03JUN2009H_c000075	benchmark	phage
lake_phage_3300000162_____TB03JUN2009H_c000081	benchmark	phage
lake_phage_3300000162_____TB03JUN2009H_c000087	benchmark	phage
lake_phage_3300000162_____TB03JUN2009H_c000090	benchmark	phage
lake_phage_3300000162_____TB03JUN2009H_c000094	benchmark	phage
lake_phage_3300000162_____TB03JUN2009H_c000110	benchmark	phage
lake_phage_3300000162_____TB03JUN2009H_c000142	benchmark	phage
lake_phage_3300000162_____TB03JUN2009H_c000143	benchmark	phage
lake_phage_3300000162_____TB03JUN2009H_c000145	benchmark	phage
lake_phage_3300000162_____TB03JUN2009H_c000146	benchmark	phage
lake_phage_3300000162_____TB03JUN2009H_c000158	benchmark	phage
lake_phage_3300000162_____TB03JUN2009H_c000165	benchmark	phage
lake_phage_3300000162_____TB03JUN2009H_c000170	benchmark	phage
lake_phage_3300000162_____TB03JUN2009H_c000174	benchmark	phage
lake_phage_3300000162_____TB03JUN2009H_c000176	benchmark	phage
lake_phage_3300000162_____TB03JUN2009H_c000191	benchmark	phage
lake_phage_3300000162_____TB03JUN2009H_c000208	benchmark	phage
lake_phage_3300000162_____TB03JUN2009H_c000222	benchmark	phage
lake_phage_3300000162_____TB03JUN2009H_c000228	benchmark	phage
lake_phage_3300000162_____TB03JUN2009H_c000232	benchmark	phage
lake_phage_3300000162_____TB03JUN2009H_c000233	benchmark	phage
lake_phage_3300000162_____TB03JUN2009H_c000235	benchmark	phage
lake_phage_3300000162_____TB03JUN2009H_c000247	benchmark	phage
lake_phage_3300000162_____TB03JUN2009H_c000258	benchmark	phage
lake_phage_3300000162_____TB03JUN2009H_c000261	benchmark	phage
lake_phage_3300000162_____TB03JUN2009H_c000270	benchmark	phage
lake_phage_3300000162_____TB03JUN2009H_c000275	benchmark	phage
lake_phage_3300000162_____TB03JUN2009H_c000278	benchmark	phage
lake_phage_3300000162_____TB03JUN2009H_c000281	benchmark	phage
lake_phage_3300000162_____TB03JUN2009H_c000282	benchmark	phage
lake_phage_3300000162_____TB03JUN2009H_c000286	benchmark	phage
lake_phage_3300000162_____TB03JUN2009H_c000300	benchmark	phage
lake_phage_3300000162_____TB03JUN2009H_c000309	benchmark	phage
lake_phage_3300000162_____TB03JUN2009H_c000315	benchmark	phage
lake_phage_3300000162_____TB03JUN2009H_c000368	benchmark	phage
lake_phage_3300000162_____TB03JUN2009H_c000388	benchmark	phage
lake_phage_3300000162_____TB03JUN2009H_c000393	benchmark	phage
lake_phage_3300000162_____TB03JUN2009H_c000396	benchmark	phage
lake_phage_3300000162_____TB03JUN2009H_c000429	benchmark	phage
lake_phage_3300000162_____TB03JUN2009H_c000443	benchmark	phage
lake_phage_3300000176_____TB03JUN2009E_c000001	benchmark	phage
lake_phage_3300000176_____TB03JUN2009E_c000003	benchmark	phage
lake_phage_3300000176_____TB03JUN2009E_c000004	benchmark	phage
lake_phage_3300000176_____TB03JUN2009E_c000007	benchmark	phage
lake_phage_3300000176_____TB03JUN2009E_c000008	benchmark	phage
lake_phage_3300000176_____TB03JUN2009E_c000009	benchmark	phage
lake_phage_3300000176_____TB03JUN2009E_c000010	benchmark	phage
lake_phage_3300000176_____TB03JUN2009E_c000012	benchmark	phage
lake_phage_3300000176_____TB03JUN2009E_c000016	benchmark	phage
lake_phage_3300000176_____TB03JUN2009E_c000018	benchmark	phage
lake_phage_3300000176_____TB03JUN2009E_c000032	benchmark	phage
lake_phage_3300000176_____TB03JUN2009E_c000033	benchmark	phage
lake_phage_3300000176_____TB03JUN2009E_c000034	benchmark	phage
lake_phage_3300000176_____TB03JUN2009E_c000035	benchmark	phage
lake_phage_3300000176_____TB03JUN2009E_c000037	benchmark	phage
lake_phage_3300000176_____TB03JUN2009E_c000043	benchmark	phage
lake_phage_3300019093_____Ga0187843_10000995	benchmark	phage
lake_phage_3300019093_____Ga0187843_10001162	benchmark	phage
lake_phage_3300019093_____Ga0187843_10001168	benchmark	phage
lake_phage_3300019093_____Ga0187843_10001229	benchmark	phage
lake_phage_3300019093_____Ga0187843_10001247	benchmark	phage
lake_phage_3300019093_____Ga0187843_10001326	benchmark	phage
lake_phage_3300019093_____Ga0187843_10001327	benchmark	phage
lake_phage_3300019093_____Ga0187843_10001516	benchmark	phage
lake_phage_3300019093_____Ga0187843_10001528	benchmark	phage
lake_phage_3300019093_____Ga0187843_10001627	benchmark	phage
lake_phage_3300019093_____Ga0187843_10001685	benchmark	phage
lake_phage_3300019093_____Ga0187843_10001689	benchmark	phage
lake_phage_3300019093_____Ga0187843_10001749	benchmark	phage
lake_phage_3300019093_____Ga0187843_10001797	benchmark	phage
lake_phage_3300019093_____Ga0187843_10001915	benchmark	phage
lake_phage_3300019093_____Ga0187843_10001927	benchmark	phage
lake_phage_3300019093_____Ga0187843_10001934	benchmark	phage
lake_phage_3300019093_____Ga0187843_10001995	benchmark	phage
lake_phage_3300019093_____Ga0187843_10001998	benchmark	phage
lake_phage_3300019093_____Ga0187843_10002075	benchmark	phage
lake_phage_3300019093_____Ga0187843_10002110	benchmark	phage
lake_phage_3300019093_____Ga0187843_10002365	benchmark	phage
lake_phage_3300019093_____Ga0187843_10002409	benchmark	phage
lake_phage_3300019093_____Ga0187843_10002509	benchmark	phage
lake_phage_3300019093_____Ga0187843_10002627	benchmark	phage
lake_phage_3300019093_____Ga0187843_10002658	benchmark	phage
lake_phage_3300019093_____Ga0187843_10002737	benchmark	phage
lake_phage_3300019093_____Ga0187843_10002791	benchmark	phage
lake_phage_3300019093_____Ga0187843_10002883	benchmark	phage
lake_phage_3300019093_____Ga0187843_10002941	benchmark	phage
oceanic_phage_3300009071_____Ga0115566_10000065	benchmark	phage
oceanic_phage_3300009071_____Ga0115566_10000114	benchmark	phage
oceanic_phage_3300009071_____Ga0115566_10000153	benchmark	phage
oceanic_phage_3300009071_____Ga0115566_10000154	benchmark	phage
oceanic_phage_3300009071_____Ga0115566_10000156	benchmark	phage
oceanic_phage_3300009071_____Ga0115566_10000170	benchmark	phage
oceanic_phage_3300009071_____Ga0115566_10000243	benchmark	phage
oceanic_phage_3300009071_____Ga0115566_10000251	benchmark	phage
oceanic_phage_3300009071_____Ga0115566_10000263	benchmark	phage
oceanic_phage_3300009071_____Ga0115566_10000273	benchmark	phage
oceanic_phage_3300009071_____Ga0115566_10000294	benchmark	phage
oceanic_phage_3300009071_____Ga0115566_10000305	benchmark	phage
oceanic_phage_3300009071_____Ga0115566_10000317	benchmark	phage
oceanic_phage_3300009071_____Ga0115566_10000331	benchmark	phage
oceanic_phage_3300009071_____Ga0115566_10000349	benchmark	phage
oceanic_phage_3300009071_____Ga0115566_10000356	benchmark	phage
oceanic_phage_3300009071_____Ga0115566_10000387	benchmark	phage
oceanic_phage_3300009071_____Ga0115566_10000414	benchmark	phage
oceanic_phage_3300009071_____Ga0115566_10000474	benchmark	phage
oceanic_phage_3300009071_____Ga0115566_10000505	benchmark	phage
oceanic_phage_3300009071_____Ga0115566_10000557	benchmark	phage
oceanic_phage_3300009071_____Ga0115566_10000571	benchmark	phage
oceanic_phage_3300009071_____Ga0115566_10000579	benchmark	phage
oceanic_phage_3300009071_____Ga0115566_10000591	benchmark	phage
oceanic_phage_3300009071_____Ga0115566_10000594	benchmark	phage
oceanic_phage_3300009071_____Ga0115566_10000602	benchmark	phage
oceanic_phage_3300009071_____Ga0115566_10000639	benchmark	phage
oceanic_phage_3300009071_____Ga0115566_10000656	benchmark	phage
oceanic_phage_3300009071_____Ga0115566_10000677	benchmark	phage
oceanic_phage_3300009071_____Ga0115566_10000698	benchmark	phage
oceanic_phage_3300009071_____Ga0115566_10000729	benchmark	phage
oceanic_phage_3300009071_____Ga0115566_10000735	benchmark	phage
oceanic_phage_3300009071_____Ga0115566_10000737	benchmark	phage
oceanic_phage_3300009071_____Ga0115566_10000783	benchmark	phage
oceanic_phage_3300009071_____Ga0115566_10000787	benchmark	phage
oceanic_phage_3300009071_____Ga0115566_10000832	benchmark	phage
oceanic_phage_3300009071_____Ga0115566_10000837	benchmark	phage
oceanic_phage_3300009071_____Ga0115566_10000841	benchmark	phage
oceanic_phage_3300009071_____Ga0115566_10000862	benchmark	phage
oceanic_phage_3300009071_____Ga0115566_10000867	benchmark	phage
oceanic_phage_3300009071_____Ga0115566_10000919	benchmark	phage
oceanic_phage_3300009071_____Ga0115566_10000925	benchmark	phage
oceanic_phage_3300009071_____Ga0115566_10000933	benchmark	phage
oceanic_phage_3300009071_____Ga0115566_10000959	benchmark	phage
oceanic_phage_3300009071_____Ga0115566_10000961	benchmark	phage
oceanic_phage_3300009071_____Ga0115566_10000990	benchmark	phage
oceanic_phage_3300009071_____Ga0115566_10001012	benchmark	phage
oceanic_phage_3300009071_____Ga0115566_10001050	benchmark	phage
oceanic_phage_3300009071_____Ga0115566_10001068	benchmark	phage
oceanic_phage_3300009071_____Ga0115566_10001071	benchmark	phage
oceanic_phage_3300009071_____Ga0115566_10001084	benchmark	phage
oceanic_phage_3300009071_____Ga0115566_10001089	benchmark	phage
oceanic_phage_3300009071_____Ga0115566_10001103	benchmark	phage
oceanic_phage_3300009071_____Ga0115566_10001207	benchmark	phage
oceanic_phage_3300009071_____Ga0115566_10001229	benchmark	phage
oceanic_phage_3300009071_____Ga0115566_10001230	benchmark	phage
oceanic_phage_3300009071_____Ga0115566_10001234	benchmark	phage
oceanic_phage_3300009071_____Ga0115566_10001283	benchmark	phage
oceanic_phage_3300009071_____Ga0115566_10001324	benchmark	phage
oceanic_phage_3300009071_____Ga0115566_10001378	benchmark	phage
oceanic_phage_3300009071_____Ga0115566_10001469	benchmark	phage
oceanic_phage_3300009071_____Ga0115566_10001474	benchmark	phage
oceanic_phage_3300009071_____Ga0115566_10001480	benchmark	phage
oceanic_phage_3300009071_____Ga0115566_10001489	benchmark	phage
oceanic_phage_3300009071_____Ga0115566_10001506	benchmark	phage
oceanic_phage_3300009071_____Ga0115566_10001554	benchmark	phage
oceanic_phage_3300009071_____Ga0115566_10001570	benchmark	phage
oceanic_phage_3300009071_____Ga0115566_10001584	benchmark	phage
oceanic_phage_3300009071_____Ga0115566_10001625	benchmark	phage
oceanic_phage_3300009071_____Ga0115566_10001634	benchmark	phage
oceanic_phage_3300009071_____Ga0115566_10001635	benchmark	phage
oceanic_phage_3300009071_____Ga0115566_10001644	benchmark	phage
oceanic_phage_3300009071_____Ga0115566_10001653	benchmark	phage
oceanic_phage_3300009071_____Ga0115566_10001659	benchmark	phage
oceanic_phage_3300009071_____Ga0115566_10001669	benchmark	phage
oceanic_phage_3300009071_____Ga0115566_10001731	benchmark	phage
oceanic_phage_3300009071_____Ga0115566_10001736	benchmark	phage
oceanic_phage_3300009071_____Ga0115566_10001761	benchmark	phage
oceanic_phage_3300009071_____Ga0115566_10001770	benchmark	phage
oceanic_phage_3300009071_____Ga0115566_10001794	benchmark	phage
oceanic_phage_3300009071_____Ga0115566_10001802	benchmark	phage
oceanic_phage_3300009071_____Ga0115566_10001809	benchmark	phage
oceanic_phage_3300009071_____Ga0115566_10001823	benchmark	phage
oceanic_phage_3300009071_____Ga0115566_10001897	benchmark	phage
oceanic_phage_3300009071_____Ga0115566_10001953	benchmark	phage
oceanic_phage_3300009071_____Ga0115566_10001960	benchmark	phage
oceanic_phage_3300009071_____Ga0115566_10001985	benchmark	phage
oceanic_phage_3300009071_____Ga0115566_10001998	benchmark	phage
oceanic_phage_3300009071_____Ga0115566_10002008	benchmark	phage
oceanic_phage_3300009071_____Ga0115566_10002031	benchmark	phage
oceanic_phage_3300009071_____Ga0115566_10002064	benchmark	phage
oceanic_phage_3300009071_____Ga0115566_10002069	benchmark	phage
oceanic_phage_3300009071_____Ga0115566_10002094	benchmark	phage
oceanic_phage_3300009071_____Ga0115566_10002116	benchmark	phage
oceanic_phage_3300009071_____Ga0115566_10002119	benchmark	phage
oceanic_phage_3300009071_____Ga0115566_10002181	benchmark	phage
oceanic_phage_3300009071_____Ga0115566_10002203	benchmark	phage
oceanic_phage_3300009071_____Ga0115566_10002206	benchmark	phage
oceanic_phage_3300009071_____Ga0115566_10002207	benchmark	phage
oceanic_phage_3300009071_____Ga0115566_10002211	benchmark	phage
oceanic_phage_3300013231_____Ga0116832_1000002	benchmark	phage
oceanic_phage_3300013231_____Ga0116832_1000003	benchmark	phage
oceanic_phage_3300013231_____Ga0116832_1000004	benchmark	phage
oceanic_phage_3300013231_____Ga0116832_1000006	benchmark	phage
oceanic_phage_3300013231_____Ga0116832_1000011	benchmark	phage
oceanic_phage_3300013231_____Ga0116832_1000018	benchmark	phage
oceanic_phage_3300013231_____Ga0116832_1000023	benchmark	phage
oceanic_phage_3300013231_____Ga0116832_1000025	benchmark	phage
oceanic_phage_3300013252_____Ga0116817_1000004	benchmark	phage
oceanic_phage_3300013252_____Ga0116817_1000018	benchmark	phage
oceanic_phage_3300013253_____Ga0116813_1000027	benchmark	phage
[truncated: 946 more rows]

## Sheet: Misc
Absent from network
[truncated: 91 more rows]
