# Supplementary material for: MArVD2: a machine learning enhanced tool to discriminate between archaeal and bacterial viruses in viral datasets
Source: ISME Commun. 2023 Aug 24;3:87. doi: 10.1038/s43705-023-00295-9 (PMC10449787; doi:10.1038/s43705-023-00295-9)
Supplement: Supplementary file 10 — Supplementary Table 3 [file 43705_2023_295_MOESM10_ESM.xlsx]

## Sheet: marine_model_premodel_table
Proximity_Outlier	Name	Genes	Avg Gene Len	Gene Density	Strand Shifts	Viral TaxID	Archaeal	pVOG Total Hits	pVOG Unique Hits	pVOG Bacteria	pVOG Bacteria % Genes Matched	pVOG Bacteria VQ	pVOG Bacteria+Archaea	pVOG Bacteria+Archaea % Genes Matched	pVOG Bacteria+Archaea VQ	pVOG Archaea	pVOG Archaea % Genes Matched	pVOG Archaea VQ	MMSeqs2 Target Matches (Total)	MMSeqs2 Target Matches (Unique)	MMSeqs2 Avg bacteria E-Value	MMSeqs2 Avg bacteria Score	MMSeqs2 Avg eukaryota E-Value	MMSeqs2 Avg eukaryota Score	MMSeqs2 Avg archaea E-Value	MMSeqs2 Avg archaea Score	MMSeqs2 Avg Unknown E-Value	MMSeqs2 Avg Unknown Score	Jackhmmer Total Target Matches	Jackhmmer Unique Target Matches	Jackhmmer No Matches	Jackhmmer Avg E-Value	Jackhmmer Avg Score	Jackhmmer % Genes Matched
yes	archvir_virsorter_Halobacteria_gi_257386085-423263-463260	57	204.807	1.42511	0.807018	0	1	9	8	1	0.0175439	0.251095	8	0.140351	0.305685	0	0	0	963	55	2.76305e-08	98.3221	8.07171e-08	120.973	2.76305e-08	98.3221	2.05257e-07	152.857	129	6	0.105263	9.52129e-07	162.139	0.105263
yes	archvir_virsorter_Thermococci_gi_295698802	12	330.75	0.922013	0	0	1	1	1	1	0.0833333	0.0110208	0	0	0	0	0	0	279	2	7.17702e-07	68.7914	1000	0	6.553e-53	198	1000	0	15	4	0.333333	4.7375e-07	561.806	0.333333
yes	St18_uomzD_NODE_2261_length_10924_cov_25.247309	16	225.5	1.46466	0	0	0	3	3	1	0.0625	0.241689	2	0.125	0.213877	0	0	0	750	6	8.52359e-10	83.78	4.14201e-09	78.9967	8.52359e-10	83.78	8.52359e-10	83.78	82	3	0.1875	1.21371e-10	318.726	0.1875
yes	virsorter_Planctomycetia_gi_163804432	12	291.75	1.03119	0	0	0	1	1	1	0.0833333	0.611232	0	0	0	0	0	0	3	2	2.89695e-06	55	1000	0	1000	0	1000	0	0	0	0	1000	0	0
yes	archvir_virsorter_Halobacteria_gi_448473100-287-13395	29	143.724	2.21239	0.827586	0	1	1	1	0	0	0	1	0.0344828	0.214827	0	0	0	63	18	7.30044e-07	129.154	1000	0	5.64392e-08	92.75	1000	0	98	3	0.103448	3.50081e-08	49.4801	0.103448
yes	virsorter_Cytophagia_gi_124008650-8550-74489	64	249.672	0.970594	0.375	0	0	9	7	3	0.046875	0.817508	5	0.078125	0.185653	1	0.015625	0.943707	2783	63	8.773e-96	312	3.63523e-18	170.237	1.58632e-07	126.458	7.89047e-10	116.167	161	6	0.09375	4.32696e-07	84.5156	0.09375
yes	archvir_virsorter_Halobacteria_gi_448683719-248199-271311	27	230.815	1.16822	0.444444	0	1	7	7	3	0.111111	0.288171	4	0.148148	0.417657	0	0	0	739	19	1.58248e-06	63.8879	1.58248e-06	63.8879	1.123e-27	148.5	1.58248e-06	63.8879	118	3	0.111111	4.10272e-08	285.576	0.111111
yes	St17_scm_NODE_1196_length_11712_cov_7.225101	15	246.667	1.28074	0	0	0	4	4	1	0.0666667	0.241689	3	0.2	0.276791	0	0	0	632	5	3.11935e-07	100.48	1.33431e-10	84.7167	1.31786e-07	263.387	1.33431e-10	84.7167	58	2	0.133333	5.00424e-11	238.169	0.133333
yes	virsorter_SUP05_AB_751_P07AB_905_26	18	216.167	1.32685	0.888889	0	0	2	2	0	0	0	2	0.111111	0.423303	0	0	0	46	6	4.02775e-07	104.857	1000	0	1.04053e-07	129	1000	0	2	1	0.0555556	6.9e-39	135.6	0.0555556
yes	archvir_virsorter_Halobacteria_gi_448664643-48834-68054	25	227.68	1.30073	0.48	0	1	6	6	2	0.08	0.810421	4	0.16	0.417657	0	0	0	92	18	3.28636e-07	278.091	1000	0	6.948e-07	178.8	3.28636e-07	278.091	119	3	0.12	6.92091e-08	289.51	0.12
yes	virsorter_Spirochaetia_gi_469839090	16	226.625	1.34635	0.0625	0	0	2	2	0	0	0	2	0.125	0.702232	0	0	0	58	3	4.441e-26	122	7.79357e-07	65.5091	1000	0	7.79357e-07	65.5091	5	2	0.125	4.08e-17	159.117	0.125
yes	virsorter_Bacilli_gi_486217883	29	302.862	1.06029	0	0	0	39	27	32	1.10345	0.817199	6	0.206897	0.657878	1	0.0344828	0.626365	2002	29	1.35733e-08	246.523	1.72252e-07	241.146	2.25242e-08	324.21	6.41559e-07	69.1887	95	5	0.172414	8.73335e-09	252.645	0.172414
yes	archvir_virsorter_Methanobacteria_gi_485040070	10	387.2	0.798722	0	0	1	1	1	0	0	0	1	0.1	0.489262	0	0	0	57	4	1.97081e-06	67.55	1000	0	2.111e-09	67	1000	0	39	3	0.3	2.67807e-08	90.6454	0.3
yes	archvir_virsorter_Methanobacteria_gi_485041323	24	149.625	1.93159	0.0833333	0	1	3	2	1	0.0416667	0.776415	2	0.0833333	0.676233	0	0	0	57	4	1.1029e-06	83.25	1000	0	1000	0	1000	0	19	5	0.208333	4.07627e-10	70.11	0.208333
yes	virsorter_Bacilli_gi_486274654-644418-689751	64	223.266	1.41178	0.90625	0	0	77	58	68	1.0625	0.793807	8	0.125	0.526675	1	0.015625	0.626365	3447	64	1.986e-06	54.6667	9.80359e-08	123.123	2.98893e-09	323.297	5.12113e-07	102.292	104	6	0.09375	2.79732e-08	231.07	0.09375
yes	archvir_virsorter_Methanobacteria_gi_485039322	34	138.735	1.98401	0.0588235	0	1	6	4	2	0.0588235	0.82332	4	0.117647	0.599681	0	0	0	73	6	1.96115e-07	220.793	1000	0	1000	0	1000	0	19	5	0.147059	4.07627e-10	70.11	0.147059
yes	virsorter_Negativicutes_gi_546348773	27	215.741	1.49692	0	0	0	13	11	8	0.296296	0.623092	4	0.148148	0.638281	1	0.037037	0.626365	572	19	1.05316e-06	73.9524	1000	0	1000	0	1.05316e-06	73.9524	47	5	0.185185	9.85979e-07	46.1452	0.185185
yes	archvir_virsorter_Methanobacteria_gi_485039734	28	123.321	2.22205	0.0714286	0	1	3	2	1	0.0357143	0.776415	2	0.0714286	0.676233	0	0	0	41	4	5.0775e-09	63	1000	0	1000	0	1000	0	17	4	0.142857	5.09533e-10	72.6437	0.142857
yes	archvir_virsorter_Halobacteria_gi_381414467	16	502.75	0.626444	0.375	0	1	4	3	1	0.0625	1	3	0.1875	0.208425	0	0	0	644	8	6.14191e-07	70.4889	2.15101e-06	59.6667	6.14191e-07	70.4889	1000	0	109	5	0.3125	2.46572e-07	127.46	0.3125
no	St08_scmB_NODE_1467_length_10600_cov_8.762067	7	504	0.660377	0	0	0	3	1	3	0.428571	0.944714	0	0	0	0	0	0	11	1	1.91783e-07	68.9091	1000	0	1000	0	1000	0	0	0	0	1000	0	0
no	archvir_virsorter_Halobacteria_gi_448330764-14227-33803	28	196.107	1.43032	0.5	0	1	7	7	0	0	0	6	0.214286	0.370529	1	0.0357143	0.173247	158	13	1.5282e-08	244.909	1000	0	2.26233e-27	125.667	1.5282e-08	244.909	122	4	0.142857	1.25011e-07	216.495	0.142857
no	St14_oxyB_NODE_1710_length_10294_cov_45.643129	16	207.875	1.5543	0.375	0	0	2	2	2	0.125	0.969964	0	0	0	0	0	0	84	5	5.17344e-07	57	1000	0	2.68933e-09	140.533	1000	0	6	3	0.1875	4.66667e-17	395.383	0.1875
no	archvir_cat_2_VIRSorter_A17B_NODE_258_length_28671_cov_64_209149-cat_2_VIRSorter_A17B_NODE_258_length_28671_cov_64_209149-cat_2	29	325.69	1.01148	0.0344828	0	1	9	5	4	0.137931	0.818817	2	0.0689655	0.748823	3	0.103448	1	13	3	9.0395e-08	62.5	1000	0	1000	0	1000	0	1215	27	0.931034	5.7274e-09	340.682	0.931034
no	St16_omz_NODE_1050_length_22121_cov_34.767697	37	182.541	1.67262	0.243243	0	0	16	9	11	0.297297	0.73131	5	0.135135	0.610523	0	0	0	329	13	9.11578e-07	61.8182	1.32369e-06	60.9248	6.75391e-16	157.636	7.06428e-07	115.75	178	11	0.297297	9.31923e-09	222.522	0.297297
no	virsorter_Clostridia_gi_355689648-74587-135725	91	209.209	1.48844	0.010989	0	0	38	30	33	0.362637	0.882565	5	0.0549451	0.619873	0	0	0	1013	67	2.65829e-08	183.543	1000	0	2.84556e-08	81.1137	1.09426e-08	96.0962	54	6	0.0659341	3.5828e-07	133.009	0.0659341
no	virsorter_Deltaproteobacteria_gi_510897572	23	225.609	1.39293	0.0434783	0	0	12	11	10	0.434783	0.447033	2	0.0869565	0.689456	0	0	0	555	17	7.54467e-08	74.1176	1000	0	1000	0	7.54467e-08	74.1176	35	2	0.0869565	1.29099e-08	73.7895	0.0869565
no	NC_020484.1_Pelagibacter_phage_HTVC008M_complete_genome	199	238.784	1.35113	0.0703518	0	0	139	110	124	0.623116	0.747798	14	0.0703518	0.612298	1	0.00502513	0.111688	6363	108	4.83468e-07	169.595	4.83468e-07	169.595	4.83468e-07	169.595	4.83468e-07	169.595	1003	55	0.276382	1.03002e-07	148.043	0.276382
no	virsorter_Negativicutes_gi_545588341	24	224.917	1.43704	0	0	0	10	9	7	0.291667	0.531985	3	0.125	0.634334	0	0	0	813	12	6.93459e-07	80.0816	1000	0	1000	0	2.17946e-07	76.1812	5	3	0.125	2.76768e-12	91.7	0.125
no	NC_028693.2_Enterococcus_phage_vB_EfaP_IME195_complete_genome	26	225.231	1.39373	0.384615	0	0	20	18	18	0.692308	0.892593	2	0.0769231	0.962388	0	0	0	450	15	2.50371e-07	74.0777	3.16706e-07	69.3651	1000	0	1000	0	0	0	0	1000	0	0
no	St16_uomz_NODE_637_length_23196_cov_19.617994	18	408.556	0.775996	0	0	0	2	2	2	0.111111	0.531648	0	0	0	0	0	0	55	3	7.0625e-17	112.75	1.80963e-07	63.3043	1.67589e-06	74	1.80963e-07	63.3043	134	3	0.166667	3.08985e-07	108.678	0.166667
no	archvir_cat_1_VIRSorter_A17_NODE_2575_length_10288_cov_8_293267-cat_2_VIRSorter_A17_NODE_2575_length_10288_cov_8_293267-cat_2	9	374.333	0.874806	0	0	1	4	3	1	0.111111	1	2	0.222222	0.748823	1	0.111111	1	18	2	1.36931e-07	65.4	1000	0	1.36931e-07	65.4	1000	0	339	9	1	1.0174e-09	465.691	1
no	virsorter_Deinococci_gi_484153907	82	206.866	1.49018	0.890244	0	0	13	9	9	0.109756	0.481372	4	0.0487805	0.288975	0	0	0	1934	26	3.75133e-07	74.1875	3.75133e-07	74.1875	3.75133e-07	74.1875	3.15851e-31	165.18	154	5	0.0609756	4.3325e-08	101.358	0.0609756
no	St17_oxy_NODE_983_length_18014_cov_6.222117	35	160.143	1.94293	0.342857	0	0	8	5	4	0.114286	0.618126	4	0.114286	0.168388	0	0	0	370	6	6.90566e-07	115.75	1.04577e-10	143.659	6.90566e-07	115.75	1.04577e-10	143.659	167	11	0.314286	8.05631e-08	218.94	0.314286
no	NC_028998.1_Phormidium_phage_MIS-PhV1B_complete_genome	56	212.482	1.35623	0.357143	0	0	20	17	12	0.214286	0.402524	8	0.142857	0.368669	0	0	0	1066	26	1.402e-25	107	6.62441e-08	94.1649	7.68908e-08	116.027	6.62441e-08	94.1649	63	7	0.125	4.08581e-07	130.727	0.125
no	St16_omz_NODE_3373_length_10209_cov_7.769549	8	411	0.783622	0	0	0	0	0	0	0	0	0	0	0	0	0	0	0	0	1000	0	1000	0	1000	0	1000	0	2	1	0.125	6e-09	50.95	0.125
no	St17_scm_NODE_962_length_13347_cov_7.568537	16	262	1.19877	0.5	0	0	2	2	2	0.125	0.583975	0	0	0	0	0	0	333	4	5.62489e-31	156.283	5.62489e-31	156.283	1000	0	5.62489e-31	156.283	5	4	0.25	3e-19	103.05	0.25
no	archvir_cat_2_VIRSorter_A17B_NODE_97_length_45312_cov_17_071326-cat_2_VIRSorter_A17B_NODE_97_length_45312_cov_17_071326-cat_2	48	300.688	1.05932	0.0625	0	1	9	5	5	0.104167	0.972297	1	0.0208333	0.664938	3	0.0625	1	335	4	3.11873e-06	58.0833	5.98825e-13	134.147	1000	0	5.98825e-13	134.147	1026	35	0.729167	2.21103e-07	235.284	0.729167
no	virsorter_Spirochaetia_gi_477565433	74	242.635	1.14803	0.378378	0	0	8	8	4	0.0540541	0.512064	4	0.0540541	0.446788	0	0	0	1760	31	1.679e-06	92	1000	0	2.25788e-07	75.5323	2.25788e-07	75.5323	70	7	0.0945946	1.15943e-07	116.259	0.0945946
no	archvir_cat_2_VIRSorter_A17_NODE_244_length_43475_cov_6_613012-cat_2_VIRSorter_A17_NODE_244_length_43475_cov_6_613012-cat_2	38	378.237	0.874066	0.421053	0	1	4	4	2	0.0526316	0.501255	1	0.0263158	0.378885	1	0.0263158	1	622	5	1.59203e-07	76.3815	1.59203e-07	76.3815	1.59203e-07	76.3815	1.59203e-07	76.3815	1397	36	0.947368	3.62449e-08	389.871	0.947368
no	virsorter_Negativicutes_gi_545448349	16	307.75	0.975015	0.0625	0	0	17	9	15	0.9375	0.749273	2	0.125	0.256771	0	0	0	1496	14	1.14921e-10	383.812	3.11642e-07	161.665	2.31979e-07	110.265	1000	0	61	3	0.1875	4.03856e-20	167.911	0.1875
no	archvir_virsorter_Halobacteria_gi_289579696-268989-287077	25	204.56	1.38213	0.52	0	1	3	3	0	0	0	3	0.12	0.380953	0	0	0	225	14	7.86768e-07	90	7.86768e-07	90	5.255e-35	266	7.10477e-07	158.231	4	2	0.08	2.83334e-15	354.45	0.08
no	virsorter_Alphaproteobacteria_gi_547776269-554-11103	13	260	1.23234	0	0	0	9	9	8	0.615385	0.566778	1	0.0769231	0.832707	0	0	0	162	9	4.40779e-08	60	1000	0	1000	0	1000	0	114	1	0.0769231	1.02989e-07	57.7632	0.0769231
no	virsorter_Clostridia_gi_365845792	28	213.929	1.42806	0.0357143	0	0	12	11	7	0.25	0.618631	5	0.178571	0.474266	0	0	0	1327	16	1.32032e-11	156.263	3.30962e-07	73.1852	8.24859e-08	98.1749	1.23924e-07	115.99	46	4	0.142857	9.96932e-10	51.6826	0.142857
no	NC_028950.1_Ralstonia_phage_RSL2_DNA_complete_sequence	233	301.361	1.04049	0.2103	0	0	124	101	117	0.502146	0.835764	7	0.0300429	0.341929	0	0	0	2486	83	2.18173e-72	457.797	8.86368e-07	64.1	8.82296e-17	109.33	2.18173e-72	457.797	171	13	0.055794	4.54375e-07	104.819	0.055794
no	archvir_virsorter_Halobacteria_gi_433637028-2086207-2096493	13	224.154	1.26385	0.692308	0	1	2	2	0	0	0	2	0.153846	0.320381	0	0	0	214	8	9.35495e-08	99.0769	1000	0	4.50683e-51	285.25	1000	0	4	2	0.153846	2.76667e-32	345.45	0.153846
no	archvir_cat_2_VIRSorter_A14B_NODE_1052_length_11280_cov_6_178797-cat_2_VIRSorter_A14B_NODE_1052_length_11280_cov_6_178797-cat_2	12	296.417	1.06383	0	0	1	4	3	0	0	0	3	0.25	0.263185	1	0.0833333	0.111688	615	4	1.25975e-06	59.8261	6.08989e-08	97.6323	6.08989e-08	97.6323	6.08989e-08	97.6323	903	12	1	2.93415e-09	345.378	1
no	archvir_virsorter_Halobacteria_gi_322371616	41	205.049	1.47796	0.317073	0	1	12	11	0	0	0	3	0.0731707	0.693336	9	0.219512	1	85	36	1.71587e-06	109.217	1000	0	3.759e-31	120	1.87974e-07	70.5556	9	3	0.0731707	7.76848e-15	66.1667	0.0731707
no	St17_oxy_NODE_1516_length_13089_cov_5.783643	14	293.286	1.0696	0	0	0	10	7	10	0.714286	0.599834	0	0	0	0	0	0	698	7	1.31201e-06	63.381	1.3941e-08	71.8047	1.3941e-08	71.8047	1000	0	16	2	0.142857	6.8541e-07	79.05	0.142857
no	NC_016654.1_Rhodococcus_phage_REQ3_complete_genome	59	209.102	1.49465	0.949153	0	0	25	22	23	0.389831	0.779116	2	0.0338983	0.523767	0	0	0	796	32	1.45346e-06	56.3636	1000	0	4.56939e-07	75.4469	1.54158e-07	165.526	15	3	0.0508475	9.60361e-07	51.004	0.0508475
no	virsorter_Spirochaetia_gi_477562971	55	202.927	1.56717	0.4	0	0	12	9	8	0.145455	0.540337	4	0.0727273	0.55971	0	0	0	453	14	6.38722e-09	129.472	4.06794e-07	68.4375	6.38722e-09	129.472	2.86864e-08	85.5367	63	5	0.0909091	2.89114e-08	151.212	0.0909091
no	archvir_cat_2_VIRSorter_A09_NODE_244_length_27543_cov_10_849352-cat_3_VIRSorter_A09_NODE_244_length_27543_cov_10_849352-cat_3	36	247.222	1.30705	0	0	1	7	6	3	0.0833333	0.667503	3	0.0833333	0.263185	1	0.0277778	0.111688	912	6	2.00382e-08	66.25	1.04719e-06	64	1.04719e-06	64	1.04719e-06	64	1326	33	0.916667	3.14998e-09	265.825	0.916667
no	archvir_cat_1_VIRSorter_A05B_NODE_246_length_27397_cov_5_602809-cat_2_VIRSorter_A05B_NODE_246_length_27397_cov_5_602809-cat_2	26	343.231	0.949009	0	0	1	9	5	3	0.115385	0.953828	2	0.0769231	0.748823	4	0.153846	1	21	2	5.081e-07	60	1000	0	5.65967e-07	68.85	1000	0	1091	23	0.884615	1.25235e-07	253.191	0.884615
no	archvir_cat_2_VIRSorter_A04_NODE_410_length_28849_cov_40_185282-cat_2_VIRSorter_A04_NODE_410_length_28849_cov_40_185282-cat_2	42	217.286	1.45586	0.119048	0	1	6	5	1	0.0238095	1	4	0.0952381	0.277143	1	0.0238095	0.111688	712	7	8.16025e-08	107.562	8.16025e-08	107.562	8.16025e-08	107.562	8.16025e-08	107.562	1633	41	0.97619	1.20089e-08	223.802	0.97619
no	archvir_cat_2_VIRSorter_A08_NODE_1095_length_10067_cov_6_524970-cat_3_VIRSorter_A08_NODE_1095_length_10067_cov_6_524970-cat_3	17	193.118	1.68869	0	0	1	3	2	0	0	0	2	0.117647	0.199762	1	0.0588235	0.111688	579	2	2.91666e-08	113.122	7.88682e-27	165.463	7.88682e-27	165.463	7.88682e-27	165.463	752	15	0.882353	6.21507e-08	215.263	0.882353
no	archvir_cat_2_VIRSorter_A04_NODE_474_length_26275_cov_17_486613-cat_2_VIRSorter_A04_NODE_474_length_26275_cov_17_486613-cat_2	45	193.022	1.71265	0	0	1	7	6	1	0.0222222	1	5	0.111111	0.259609	1	0.0222222	0.111688	865	8	7.66227e-07	74.536	7.66227e-07	74.536	7.66227e-07	74.536	7.66227e-07	74.536	1487	42	0.933333	5.26197e-08	210.969	0.933333
no	archvir_cat_2_VIRSorter_A21_NODE_28_length_93974_cov_18_324663-cat_2_VIRSorter_A21_NODE_28_length_93974_cov_18_324663-cat_2	121	240.529	1.28759	0.446281	0	1	15	12	2	0.0165289	0.94312	9	0.0743802	0.44764	4	0.0330579	0.777922	955	14	2.6643e-09	90.5926	3.54595e-16	142.383	3.54595e-16	142.383	3.54595e-16	142.383	3668	106	0.876033	6.11512e-09	264.208	0.876033
no	NC_020860.1_Cellulophaga_phage_phiSM_genomic_sequence	59	240.169	1.32415	0.440678	0	0	44	40	36	0.610169	0.812534	8	0.135593	0.205932	0	0	0	1840	20	5.31689e-10	119.83	5.31689e-10	119.83	3.34779e-07	73.4498	7.47938e-23	140.267	44	5	0.0847458	2.13207e-08	84.8988	0.0847458
no	archvir_cat_1_VIRSorter_A13_NODE_661_length_19495_cov_6_202418-cat_2_VIRSorter_A13_NODE_661_length_19495_cov_6_202418-cat_2	22	288.727	1.12849	0	0	1	5	5	0	0	0	2	0.0909091	0.639752	3	0.136364	1	4	2	3.10784e-06	61.6667	1000	0	6.304e-06	57	1000	0	947	20	0.909091	7.36782e-09	300.297	0.909091
no	NC_028977.1_Klebsiella_phage_vB_KpnP_KpV289_complete_genome	50	250.9	1.21791	0	0	0	64	48	59	1.18	0.922558	5	0.1	0.577367	0	0	0	1471	33	1.61009e-10	312.285	1.61009e-10	312.285	1000	0	1.61009e-10	312.285	186	6	0.12	4.13846e-08	135.754	0.12
no	virsorter_Alphaproteobacteria_gi_547785573-39959-52534	20	199.85	1.59046	0.85	0	0	5	5	4	0.2	0.456095	1	0.05	0.832707	0	0	0	302	11	1.166e-11	65	3.67953e-07	62.8649	1000	0	1000	0	132	4	0.2	5.50549e-15	116.928	0.2
no	archvir_cat_2_VIRSorter_A13B_NODE_1351_length_11586_cov_3_855433-cat_3_VIRSorter_A13B_NODE_1351_length_11586_cov_3_855433-cat_3	15	251	1.29467	0	0	1	2	2	0	0	0	2	0.133333	0.354525	0	0	0	319	2	1.29082e-07	90.6156	1.29082e-07	90.6156	1.29082e-07	90.6156	1.29082e-07	90.6156	963	15	1	1.32471e-08	260.692	1
no	NC_029018.2_Mycobacterium_phage_Anubis_complete_genome	83	182.807	1.63212	0.626506	0	0	97	74	86	1.03614	0.937774	11	0.13253	0.57815	0	0	0	1577	80	2.12397e-13	366.778	1.87844e-07	165.45	1.55334e-06	120.316	1.27795e-06	100.25	225	12	0.144578	3.14484e-07	135.241	0.144578
no	NC_021071.1_Cyanophage_P-RSM1_genomic_sequence	211	267.076	1.19067	0.0189573	0	0	266	196	247	1.17062	0.893881	19	0.0900474	0.482419	0	0	0	7248	188	4.75507e-186	609.04	4.75507e-186	609.04	4.17113e-07	104.57	4.75507e-186	609.04	838	48	0.227488	1.96481e-07	176.81	0.227488
no	archvir_cat_1_VIRSorter_A14B_NODE_606_length_16127_cov_5_251493-cat_2_VIRSorter_A14B_NODE_606_length_16127_cov_5_251493-cat_2	21	248.381	1.30216	0	0	1	4	3	1	0.047619	1	2	0.0952381	0.748823	1	0.047619	1	19	3	8.033e-08	53	1000	0	1.36931e-07	65.4	1000	0	474	14	0.666667	1.80456e-08	368.339	0.666667
no	St08_uomzD_NODE_1299_length_11637_cov_6.014678	24	149.375	2.06239	0.416667	0	0	5	3	4	0.166667	0.768106	1	0.0416667	0.184252	0	0	0	361	6	8.04211e-07	60.96	1000	0	1.83543e-06	73.6421	1.83543e-06	73.6421	15	3	0.125	2.22222e-10	141.199	0.125
no	St14_omz_NODE_716_length_16616_cov_20.653342	23	231.261	1.38421	0	0	0	3	2	3	0.130435	0.850204	0	0	0	0	0	0	127	5	1.05113e-09	66	1.0395e-19	141	1000	0	1000	0	134	3	0.130435	2.56064e-14	131.574	0.130435
no	archvir_cat_1_VIRSorter_A09B_NODE_932_length_13662_cov_6_029029-cat_3_VIRSorter_A09B_NODE_932_length_13662_cov_6_029029-cat_3	23	194.609	1.6835	0	0	1	4	3	0	0	0	3	0.130435	0.263185	1	0.0434783	0.111688	402	4	4.60703e-07	74.5904	4.60703e-07	74.5904	4.60703e-07	74.5904	1.90233e-15	153.143	1090	19	0.826087	1.19344e-08	235.714	0.826087
no	archvir_virsorter_Halobacteria_gi_484232361-1956327-2012832	82	208.207	1.4512	0.304878	0	1	24	22	0	0	0	6	0.0731707	0.693336	18	0.219512	1	176	72	1.80273e-07	206.182	1000	0	1.71e-92	302	1.87974e-07	70.5556	17	5	0.0609756	1.06651e-13	65.2967	0.0609756
no	archvir_cat_2_VIRSorter_A20_NODE_482_length_28667_cov_8_645813-cat_2_VIRSorter_A20_NODE_482_length_28667_cov_8_645813-cat_2	42	215.857	1.4651	0.880952	0	1	6	5	1	0.0238095	1	4	0.0952381	0.277143	1	0.0238095	0.111688	712	7	1.4639e-08	65.5	2.256e-07	62.8182	2.256e-07	62.8182	8.16025e-08	107.562	1633	41	0.97619	1.20089e-08	223.394	0.97619
no	archvir_cat_2_VIRSorter_A09B_NODE_30_length_55004_cov_7_427797-cat_2_VIRSorter_A09B_NODE_30_length_55004_cov_7_427797-cat_2	52	346.5	0.945386	0.0192308	0	1	9	6	5	0.0961538	0.972297	1	0.0192308	0.664938	3	0.0576923	1	26	2	1.87948e-07	66.9286	1000	0	1.87948e-07	66.9286	1000	0	1594	44	0.846154	1.46543e-08	214.936	0.846154
no	NC_006949.1_Enterobacteria_phage_ES18_complete_genome	73	195.616	1.5565	0.315068	0	0	73	56	68	0.931507	0.582423	5	0.0684932	0.512724	0	0	0	3722	71	6.02253e-24	111.25	1.02583e-07	85.5592	8.05372e-23	232.197	1.05684e-08	144.514	51	7	0.0958904	4.92254e-08	88.1402	0.0958904
no	NC_007581.1_Clostridium_phage_c-st_complete_genome	207	252.362	1.1148	0.468599	0	0	86	68	61	0.294686	0.408025	25	0.120773	0.188027	0	0	0	10165	161	2.51449e-06	65.6667	9.33594e-09	135.99	9.33594e-09	135.99	1.97033e-11	122.381	247	21	0.101449	2.26209e-07	105.788	0.101449
no	archvir_cat_2_VIRSorter_A09_NODE_8_length_89068_cov_63_579342-cat_2_VIRSorter_A09_NODE_8_length_89068_cov_63_579342-cat_2	126	226.214	1.41465	0.444444	0	1	17	15	6	0.047619	0.829626	6	0.047619	0.403181	5	0.0396825	0.822338	1156	14	1.05998e-06	66.3	3.1132e-09	78	1.05998e-06	66.3	4.48668e-34	262.577	3449	122	0.968254	1.01633e-08	270.396	0.968254
no	St16_omz_NODE_419_length_39452_cov_14.866767	22	586.636	0.55764	0	0	0	9	6	8	0.363636	0.552575	1	0.0454545	0.00633249	0	0	0	917	8	1.32461e-07	72.0068	7.26955e-07	57	6.74796e-09	121.4	1.32461e-07	72.0068	3	3	0.136364	9.09667e-07	50.7333	0.136364
no	archvir_cat_2_VIRSorter_A04_NODE_82_length_74282_cov_28_876177-cat_2_VIRSorter_A04_NODE_82_length_74282_cov_28_876177-cat_2	98	232.592	1.3193	0.55102	0	1	9	9	1	0.0102041	1	6	0.0612245	0.494049	2	0.0204082	1	692	13	3.15299e-06	58.5	2.06363e-06	59.2	3.15299e-06	58.5	2.48485e-07	93.8179	2571	90	0.918367	6.28734e-09	266.204	0.918367
no	archvir_cat_2_VIRSorter_A17B_NODE_112_length_43361_cov_20_989586-cat_2_VIRSorter_A17B_NODE_112_length_43361_cov_20_989586-cat_2	44	320.591	1.01474	0	0	1	9	7	2	0.0454545	0.987622	4	0.0909091	0.694287	3	0.0681818	1	41	3	3.594e-06	56	8.74695e-07	65.6176	2.33542e-07	71.6667	1000	0	1605	39	0.886364	1.28324e-08	337.233	0.886364
no	archvir_cat_1_VIRSorter_A14_NODE_293_length_23576_cov_48_873092-cat_2_VIRSorter_A14_NODE_293_length_23576_cov_48_873092-cat_2	32	243.375	1.35731	0	0	1	8	6	2	0.0625	0.987622	3	0.09375	0.605554	3	0.09375	1	70	2	1.00047e-06	62.2075	1.00047e-06	62.2075	1.00047e-06	62.2075	1000	0	949	22	0.6875	1.91104e-08	307.172	0.6875
no	NC_016166.1_Gordonia_phage_GTE7_complete_genome	96	231.312	1.28979	0.6875	0	0	59	51	52	0.541667	0.906161	7	0.0729167	0.469854	0	0	0	1028	19	2.547e-10	69	5.1328e-07	65.7344	5.1328e-07	65.7344	3.91172e-12	132.363	257	12	0.125	5.97661e-07	133.484	0.125
no	archvir_cat_2_VIRSorter_A05_NODE_1588_length_10755_cov_13_594299-cat_3_VIRSorter_A05_NODE_1588_length_10755_cov_13_594299-cat_3	21	166.714	1.95258	0	0	1	3	2	0	0	0	2	0.0952381	0.199762	1	0.047619	0.111688	785	3	1.15466e-06	52.7137	9.02404e-24	160.073	9.02404e-24	160.073	9.02404e-24	160.073	869	18	0.857143	1.35492e-08	191.768	0.857143
no	virsorter_Gammaproteobacteria_gi_545250371-2005021-2037157	40	248.7	1.24471	0.85	0	0	43	34	36	0.9	0.677172	7	0.175	0.679951	0	0	0	4592	39	5.977e-10	123.2	1000	0	4.66294e-08	429.668	5.16627e-07	86.24	171	3	0.075	4.50879e-10	172.312	0.075
no	archvir_cat_2_VIRSorter_A05_NODE_299_length_31390_cov_24_280038-cat_2_VIRSorter_A05_NODE_299_length_31390_cov_24_280038-cat_2	35	296.057	1.115	0.0857143	0	1	6	5	1	0.0285714	1	4	0.114286	0.277143	1	0.0285714	0.111688	766	8	1.06172e-06	78.3	6.59007e-07	74.0728	9.15213e-09	70.8947	6.59007e-07	74.0728	1653	35	1	5.46944e-09	250.754	1
no	archvir_virsorter_Thermoprotei_gi_227826411-1679190-1693805	30	153.567	2.05269	0.6	0	1	25	24	0	0	0	7	0.233333	0.524612	18	0.6	0.906424	181	27	1000	0	1000	0	6.41286e-40	168.571	1000	0	6	3	0.1	1.01168e-07	146.5	0.1
no	NC_024788.1_Bacillus_phage_Riley_complete_genome	288	174.181	1.76887	0.222222	0	0	292	251	277	0.961806	0.919708	15	0.0520833	0.490526	0	0	0	3823	85	7.82095e-10	68.5	1.4381e-34	252.48	4.60953e-07	93.9855	6.23232e-07	95.5246	198	18	0.0625	3.02003e-07	140.388	0.0625
no	archvir_cat_2_VIRSorter_A14_NODE_24_length_75389_cov_13_047177-cat_2_VIRSorter_A14_NODE_24_length_75389_cov_13_047177-cat_2	111	212.441	1.47236	0.540541	0	1	17	13	4	0.036036	0.504243	8	0.0720721	0.463938	5	0.045045	0.822338	949	14	1.24405e-06	65.1154	1.24405e-06	65.1154	1.24405e-06	65.1154	1.24405e-06	65.1154	3355	93	0.837838	4.81906e-09	263.257	0.837838
no	archvir_cat_2_VIRSorter_A13_NODE_194_length_37109_cov_31_327522-cat_3_VIRSorter_A13_NODE_194_length_37109_cov_31_327522-cat_3	72	157.319	1.94023	0.833333	0	1	9	8	2	0.0277778	0.501255	6	0.0833333	0.378955	1	0.0138889	0.111688	1098	11	2.10289e-09	71	9.07459e-07	65.1379	9.07459e-07	65.1379	9.07459e-07	65.1379	2061	61	0.847222	1.52943e-08	184.195	0.847222
no	archvir_cat_1_VIRSorter_A13B_NODE_383_length_24262_cov_7_683480-cat_2_VIRSorter_A13B_NODE_383_length_24262_cov_7_683480-cat_2	29	272.31	1.19528	0	0	1	8	7	0	0	0	4	0.137931	0.694287	4	0.137931	1	82	2	1.1795e-06	67.0556	1.1795e-06	67.0556	1.1795e-06	67.0556	1.1795e-06	67.0556	1251	27	0.931034	1.35412e-08	348.03	0.931034
no	archvir_cat_1_VIRSorter_A04_NODE_1887_length_10790_cov_6_851234-cat_2_VIRSorter_A04_NODE_1887_length_10790_cov_6_851234-cat_2	14	249.929	1.2975	0.928571	0	1	4	4	2	0.142857	0.501255	2	0.142857	0.354525	0	0	0	572	5	2.86156e-06	59.2	1.77103e-06	58.4242	1.77103e-06	58.4242	1.77103e-06	58.4242	741	13	0.928571	9.71307e-09	291.244	0.928571
no	archvir_cat_1_VIRSorter_A20_NODE_1448_length_12984_cov_19_575219-cat_2_VIRSorter_A20_NODE_1448_length_12984_cov_19_575219-cat_2	16	258.625	1.23229	0.0625	0	1	1	1	0	0	0	0	0	0	1	0.0625	1	1	1	6.198e-08	64	1000	0	1000	0	1000	0	275	14	0.875	2.06467e-08	281.6	0.875
no	archvir_cat_1_VIRSorter_A17B_NODE_635_length_17770_cov_10_379340-cat_2_VIRSorter_A17B_NODE_635_length_17770_cov_10_379340-cat_2	25	230.04	1.40687	0	0	1	3	3	0	0	0	1	0.04	0.319017	2	0.08	1	52	1	2.06241e-06	61.4231	2.06241e-06	61.4231	2.06241e-06	61.4231	1000	0	832	20	0.8	4.57601e-08	232.094	0.8
no	archvir_cat_2_VIRSorter_A20_NODE_172_length_58086_cov_12_563440-cat_2_VIRSorter_A20_NODE_172_length_58086_cov_12_563440-cat_2	70	256.271	1.20511	0.0714286	0	1	8	7	0	0	0	4	0.0571429	0.694287	4	0.0571429	1	125	3	1.09225e-07	73	6.55774e-07	69.3529	1.09225e-07	73	6.55774e-07	69.3529	1800	49	0.7	7.12945e-09	278.957	0.7
no	virsorter_Epsilonproteobacteria_gi_419538725	56	181.804	1.63418	0.589286	0	0	10	9	8	0.142857	0.597658	2	0.0357143	0.199539	0	0	0	954	40	4.825e-68	230	3.23167e-07	401.333	6.06632e-07	80.0405	1.00533e-19	336.667	57	6	0.107143	2.60511e-08	66.8938	0.107143
no	St14_scm_NODE_1330_length_10356_cov_7.596544	17	180.176	1.64156	0.529412	0	0	4	1	4	0.235294	0.958535	0	0	0	0	0	0	15	1	1.85336e-07	77.6	1000	0	1000	0	1000	0	14	2	0.117647	1.46154e-11	90.1962	0.117647
no	archvir_cat_1_VIRSorter_A14_NODE_1115_length_10140_cov_21_956966-cat_2_VIRSorter_A14_NODE_1115_length_10140_cov_21_956966-cat_2	17	186.647	1.67653	0.294118	0	1	4	3	0	0	0	1	0.0588235	0.664938	3	0.176471	1	0	0	1000	0	1000	0	1000	0	1000	0	418	15	0.882353	7.30594e-09	203.642	0.882353
no	NC_009904.1_Enterococcus_phage_phiEF24C_complete_genome	214	197.364	1.50628	0.327103	0	0	223	182	203	0.948598	0.918966	20	0.0934579	0.554873	0	0	0	3252	214	1.59655e-07	76.7	1.05471e-09	115.78	2.42092e-07	137.681	4.57344e-41	200.243	170	15	0.0700935	1.35813e-07	169.327	0.0700935
no	archvir_cat_2_VIRSorter_A15_NODE_772_length_25148_cov_8_093054-cat_3_VIRSorter_A15_NODE_772_length_25148_cov_8_093054-cat_3	40	200.9	1.59058	0.025	0	1	5	5	2	0.05	0.501255	3	0.075	0.263185	0	0	0	879	6	3.46175e-10	71.8182	6.01008e-07	61.4545	6.01008e-07	61.4545	1.63386e-25	221.327	1375	33	0.825	1.22866e-09	240.063	0.825
no	archvir_cat_1_VIRSorter_A14B_NODE_1266_length_10100_cov_27_621802-cat_2_VIRSorter_A14B_NODE_1266_length_10100_cov_27_621802-cat_2	17	185.882	1.68317	0.294118	0	1	4	3	0	0	0	1	0.0588235	0.664938	3	0.176471	1	0	0	1000	0	1000	0	1000	0	1000	0	417	15	0.882353	2.00117e-18	203.601	0.882353
no	archvir_virsorter_Halobacteria_gi_482989397-13759-33075	28	186.893	1.44958	0.571429	0	1	7	7	0	0	0	7	0.25	0.489247	0	0	0	122	25	3.9696e-07	170.769	1000	0	3.9696e-07	170.769	3.9696e-07	170.769	5	2	0.0714286	1.52417e-06	53.4583	0.0714286
no	St14_omz_NODE_1528_length_11062_cov_16.719088	26	128.5	2.35039	0	0	0	2	2	2	0.0769231	0.554121	0	0	0	0	0	0	173	5	6.97604e-07	63.122	1000	0	1000	0	1000	0	1	1	0.0384615	3e-36	126.3	0.0384615
no	NC_031052.1_Gordonia_phage_Twister6_complete_genome	90	201.411	1.55699	0.166667	0	0	45	36	37	0.411111	0.83113	8	0.0888889	0.539073	0	0	0	1195	28	3.93073e-07	65.4848	3.93073e-07	65.4848	6.69447e-07	132.359	9.74856e-08	156.714	178	8	0.0888889	1.62236e-08	154.859	0.0888889
no	NC_031127.1_Erwinia_phage_vB_EamM_Huxley_complete_genome	262	287.947	1.08822	0.122137	0	0	240	152	237	0.90458	0.905052	3	0.0114504	0.0774254	0	0	0	1949	61	2.77333e-06	55.8571	1.87686e-06	103.5	1.055e-08	126.5	1.86236e-15	104.837	217	11	0.0419847	1.15102e-06	83.1693	0.0419847
no	NC_026603.1_Mycobacterium_phage_Keshu_complete_genome	93	197.484	1.51834	0.0322581	0	0	92	76	83	0.892473	0.92653	9	0.0967742	0.660524	0	0	0	1059	69	1.76281e-06	61.5556	3.89342e-11	230.645	8.21454e-08	187.928	8.21454e-08	187.928	180	10	0.107527	3.29611e-07	79.5254	0.107527
no	archvir_cat_2_VIRSorter_A11B_NODE_104_length_40754_cov_30_116563-cat_2_VIRSorter_A11B_NODE_104_length_40754_cov_30_116563-cat_2	50	267.76	1.22687	0	0	1	9	7	3	0.06	0.953828	3	0.06	0.648147	3	0.06	1	55	3	1.91447e-06	57.2105	1.03414e-06	63.5	2.28557e-07	71.3333	1000	0	1665	43	0.86	1.33975e-08	293.908	0.86
no	archvir_virsorter_Halobacteria_gi_448633164	29	200.724	1.47538	0.275862	0	1	3	3	0	0	0	0	0	0	3	0.103448	0.504441	245	19	2.38405e-07	138.8	1.59752e-07	143.396	2.38405e-07	138.8	3.64205e-12	95.2222	35	3	0.103448	7e-07	108.791	0.103448
no	NC_027204.1_Sinorhizobium_phage_phiM12_complete_genome	360	164.908	1.84899	0.619444	0	0	335	311	317	0.880556	0.895729	18	0.05	0.470303	0	0	0	6431	116	3.65111e-07	67.7368	2.81854e-06	58.5	1.27174e-07	321.213	8.5924e-07	72.9948	680	31	0.0861111	5.20754e-08	165.713	0.0861111
no	archvir_cat_1_VIRSorter_A14_NODE_90_length_42615_cov_15_283811-cat_2_VIRSorter_A14_NODE_90_length_42615_cov_15_283811-cat_2	28	499.857	0.657046	0	0	1	7	5	2	0.0714286	0.94312	1	0.0357143	0.664938	4	0.142857	1	40	1	5.43611e-07	66.55	1000	0	1000	0	1000	0	1288	28	1	6.27039e-08	500.436	1
no	NC_003324.1_Sinorhizobium_phage_PBC5_complete_genome	64	279.688	1.11467	0.609375	0	0	33	26	29	0.453125	0.649087	4	0.0625	0.206605	0	0	0	1394	48	5.25e-06	53	1000	0	7.11746e-08	115.904	7.11746e-08	115.904	128	6	0.09375	1.06999e-07	107.725	0.09375
no	virsorter_SUP05_AB_751_G10AB_905_6	33	266.091	1.18552	0.636364	0	0	26	19	23	0.69697	0.710294	3	0.0909091	0.460087	0	0	0	1406	22	9.94033e-08	76.1826	9.36002e-17	123.567	9.36002e-17	123.567	9.36002e-17	123.567	85	8	0.242424	7.25279e-10	126.028	0.242424
no	archvir_cat_2_VIRSorter_A05B_NODE_905_length_14080_cov_6_802496-cat_3_VIRSorter_A05B_NODE_905_length_14080_cov_6_802496-cat_3	17	268.235	1.20739	0	0	1	5	4	1	0.0588235	1	3	0.176471	0.263185	1	0.0588235	0.111688	525	5	1.262e-06	52	3.58204e-07	79.3315	3.58204e-07	79.3315	3.58204e-07	79.3315	993	17	1	7.40386e-09	265.887	1
no	archvir_cat_1_VIRSorter_A09B_NODE_975_length_13381_cov_10_893216-cat_1_VIRSorter_A09B_NODE_975_length_13381_cov_10_893216-cat_1	11	400	0.822061	0	0	1	5	3	1	0.0909091	0.886239	1	0.0909091	0.664938	3	0.272727	1	0	0	1000	0	1000	0	1000	0	1000	0	685	11	1	2.07023e-08	365.333	1
no	St17_scm_NODE_629_length_17125_cov_45.041418	11	454.636	0.642336	0.909091	0	0	0	0	0	0	0	0	0	0	0	0	0	2	1	4.18853e-06	65.5	1000	0	4.18853e-06	65.5	1000	0	179	2	0.181818	4.88242e-13	145.47	0.181818
no	virsorter_SUP05_AB_750C22AB_904_13	21	336.81	0.974342	0.380952	0	0	9	7	7	0.333333	0.614477	2	0.0952381	0.496567	0	0	0	496	11	9.42773e-16	168.273	1.20966e-08	87.54	1000	0	1.20966e-08	87.54	40	5	0.238095	4.21939e-10	130.895	0.238095
no	archvir_cat_2_VIRSorter_A05_NODE_484_length_22858_cov_50_979433-cat_3_VIRSorter_A05_NODE_484_length_22858_cov_50_979433-cat_3	39	194.282	1.70619	0	0	1	4	3	0	0	0	3	0.0769231	0.25947	1	0.025641	0.111688	728	7	2.46264e-07	71.0588	2.59528e-06	55.5	2.46264e-07	71.0588	1.10642e-07	108.414	1629	38	0.974359	2.15239e-08	213.954	0.974359
no	NC_021794.1_Cellulophaga_phage_phi18:3_complete_genome	112	195.241	1.56768	0.553571	0	0	92	83	85	0.758929	0.860607	7	0.0625	0.344075	0	0	0	1239	24	2.622e-11	74	1.799e-26	125	5.8134e-07	76.0667	3.38691e-06	54.8889	65	11	0.0982143	1.56823e-07	168.771	0.0982143
no	NC_031017.1_Lactococcus_phage_63301_complete_genome	50	197.34	1.54278	0.9	0	0	40	34	33	0.66	0.806284	7	0.14	0.631104	0	0	0	1810	42	7.89211e-07	116.854	6.70142e-08	228.863	4.88299e-08	108.117	7.89211e-07	116.854	85	6	0.12	2.34054e-07	78.8272	0.12
no	archvir_virsorter_Halobacteria_gi_448386223-0-18400	27	191	1.46739	0.407407	0	1	5	5	0	0	0	4	0.148148	0.305841	1	0.037037	0.173247	172	17	5.99545e-07	263.455	1000	0	9.46e-31	144.333	5.99545e-07	263.455	122	4	0.148148	1.01578e-09	219.794	0.148148
no	archvir_virsorter_Halobacteria_gi_448700956	16	502.75	0.624488	0.375	0	1	4	3	1	0.0625	1	3	0.1875	0.208425	0	0	0	644	8	6.14191e-07	70.4889	2.15101e-06	59.6667	6.14191e-07	70.4889	1000	0	109	5	0.3125	2.46572e-07	127.46	0.3125
no	archvir_cat_2_VIRSorter_A17_NODE_1884_length_12460_cov_4_961951-cat_3_VIRSorter_A17_NODE_1884_length_12460_cov_4_961951-cat_3	21	180.81	1.68539	0.761905	0	1	6	3	2	0.0952381	0.384176	3	0.142857	0.365336	1	0.047619	0.024771	1005	6	3.4109e-07	54.5	1.18714e-09	125.619	3.63429e-09	62.5	1.18714e-09	125.619	307	21	1	4.45359e-08	218.866	1
no	NC_020855.1_Cyanophage_P-RSM6_genomic_sequence	215	287.67	1.1169	0.0232558	0	0	238	176	216	1.00465	0.832279	21	0.0976744	0.494471	1	0.00465116	0.111688	7274	169	9.46948e-08	221.63	9.97118e-19	174.514	9.46948e-08	221.63	4.83451e-09	72.2	945	54	0.251163	1.36087e-07	157.042	0.251163
no	archvir_cat_1_VIRSorter_A05_NODE_1330_length_11861_cov_25_962816-cat_2_VIRSorter_A05_NODE_1330_length_11861_cov_25_962816-cat_2	16	237.5	1.34896	0	0	1	4	3	1	0.0625	0.886239	1	0.0625	0.960487	2	0.125	1	0	0	1000	0	1000	0	1000	0	1000	0	733	15	0.9375	7.4434e-09	281.277	0.9375
no	archvir_cat_1_VIRSorter_A16_NODE_2054_length_10248_cov_5_122241-cat_2_VIRSorter_A16_NODE_2054_length_10248_cov_5_122241-cat_2	11	302.818	1.07338	0	0	1	1	1	0	0	0	0	0	0	1	0.0909091	1	0	0	1000	0	1000	0	1000	0	1000	0	253	11	1	3.70996e-08	236.949	1
no	archvir_cat_2_VIRSorter_A17B_NODE_23_length_74642_cov_8_894311-cat_2_VIRSorter_A17B_NODE_23_length_74642_cov_8_894311-cat_2	77	318.961	1.03159	0.701299	0	1	17	11	5	0.0649351	0.699715	8	0.103896	0.426042	4	0.0519481	1	373	9	2.053e-06	58	2.29661e-13	105.697	2.18791e-06	65.5	2.29661e-13	105.697	2392	67	0.87013	8.7553e-09	219.632	0.87013
no	archvir_cat_1_VIRSorter_A04_NODE_1823_length_11021_cov_9_730987-cat_2_VIRSorter_A04_NODE_1823_length_11021_cov_9_730987-cat_2	15	229.4	1.36104	0.933333	0	1	2	2	0	0	0	0	0	0	2	0.133333	1	0	0	1000	0	1000	0	1000	0	1000	0	432	15	1	6.15389e-11	217.318	1
no	NC_028783.1_Lactobacillus_phage_iLp84_complete_genome	57	210.772	1.44674	0.192982	0	0	45	36	39	0.684211	0.746474	6	0.105263	0.65549	0	0	0	2123	49	3.65857e-08	301.857	3.65857e-08	301.857	4.47034e-08	153.062	4.21496e-07	78.8079	123	6	0.105263	8.03938e-08	149.091	0.105263
no	NC_028999.1_Pseudomonas_phage_PhiPA3_complete_genome	413	233.252	1.33567	0.184019	0	0	225	176	218	0.527845	0.908472	7	0.0169492	0.282462	0	0	0	2895	178	1.21e-30	122	1.69647e-06	106.368	9.102e-16	280.743	9.102e-16	280.743	267	15	0.0363196	9.39026e-07	98.7365	0.0363196
no	virsorter_Planctomycetia_gi_163804441	4	894	0.358744	0.75	0	0	3	3	3	0.75	0.00208749	0	0	0	0	0	0	951	4	3.51334e-36	218.677	3.51334e-36	218.677	1000	0	3.51334e-36	218.677	357	3	0.75	6.25666e-08	50.1235	0.75
no	archvir_cat_1_VIRSorter_A13B_NODE_692_length_17579_cov_93_169425-cat_2_VIRSorter_A13B_NODE_692_length_17579_cov_93_169425-cat_2	24	233	1.36527	0	0	1	6	5	1	0.0416667	0.975245	2	0.0833333	0.491978	3	0.125	1	59	2	2.06241e-06	61.4231	2.06241e-06	61.4231	2.06241e-06	61.4231	1000	0	815	20	0.833333	1.93435e-08	280.84	0.833333
no	archvir_cat_2_VIRSorter_A09B_NODE_2_length_103818_cov_11_522489-cat_2_VIRSorter_A09B_NODE_2_length_103818_cov_11_522489-cat_2	110	304.873	1.05955	0.536364	0	1	23	14	10	0.0909091	0.630845	9	0.0818182	0.392507	4	0.0363636	1	1647	13	5.65967e-07	68.85	1.60352e-31	351.683	1.60352e-31	351.683	1.60352e-31	351.683	2846	79	0.718182	7.65093e-08	232.882	0.718182
no	virsorter_Epsilonproteobacteria_gi_416117995	25	172.12	1.76529	0.24	0	0	9	5	2	0.08	0.672953	7	0.28	0.716058	0	0	0	358	17	4.4615e-40	222	1000	0	4.20561e-08	117.59	4.20561e-08	117.59	153	4	0.16	5.70775e-08	67.9488	0.16
no	archvir_cat_2_VIRSorter_A21_NODE_456_length_20788_cov_31_588386-cat_2_VIRSorter_A21_NODE_456_length_20788_cov_31_588386-cat_2	34	194.353	1.63556	0.117647	0	1	5	4	0	0	0	4	0.117647	0.277143	1	0.0294118	0.111688	678	6	2.34251e-08	99.6196	1.43401e-17	143.25	1.43401e-17	143.25	1.43401e-17	143.25	1489	32	0.941176	8.69837e-08	247.208	0.941176
no	NC_029078.1_Erysipelothrix_phage_SE-1_complete_genome	44	235	1.25725	0.136364	0	0	21	17	17	0.386364	0.626772	4	0.0909091	0.481825	0	0	0	1557	23	3.17636e-08	76.0526	1.04147e-09	98.5233	5.03784e-07	88.95	1.04147e-09	98.5233	67	3	0.0681818	1.76757e-06	119.694	0.0681818
no	archvir_virsorter_Halobacteria_gi_448355303-29616-43126	16	225	1.18431	0.375	0	1	2	2	0	0	0	2	0.125	0.464016	0	0	0	116	7	9.0062e-07	67.1717	9.0062e-07	67.1717	7.81333e-30	139.667	1000	0	1	1	0.0625	1.3e-96	325.6	0.0625
no	NC_015252.1_Brochothrix_phage_NF5_complete_genome	53	218.113	1.43425	0.0754717	0	0	52	39	46	0.867925	0.720233	6	0.113208	0.761394	0	0	0	3135	53	7.4e-11	124.2	1000	0	3.84511e-09	92.3556	1.36566e-08	89.3103	36	6	0.113208	3.69331e-07	91.65	0.113208
no	archvir_cat_1_VIRSorter_A15_NODE_2691_length_11661_cov_5_415475-cat_2_VIRSorter_A15_NODE_2691_length_11661_cov_5_415475-cat_2	15	246	1.28634	0	0	1	1	1	0	0	0	0	0	0	1	0.0666667	1	2	2	4.301e-06	56	1000	0	1000	0	1000	0	346	15	1	6.11787e-08	233.255	1
no	St16_omz_NODE_500_length_35636_cov_16.313903	16	738.562	0.448984	0	0	0	2	1	2	0.125	1	0	0	0	0	0	0	29	3	1.54064e-06	56.0526	1000	0	1000	0	1000	0	1	1	0.0625	1.9e-25	91.1	0.0625
no	NC_006548.1_Pseudomonas_phage_B3_complete_genome	51	235.235	1.32678	0.666667	0	0	53	45	51	1	0.623359	2	0.0392157	0.456781	0	0	0	1281	49	3.99125e-52	183.5	1.72877e-07	98.5238	5.76399e-08	156.866	5.76399e-08	156.866	124	3	0.0588235	3.26124e-13	98.3686	0.0588235
no	archvir_cat_1_VIRSorter_A16_NODE_2100_length_10057_cov_4_475205-cat_2_VIRSorter_A16_NODE_2100_length_10057_cov_4_475205-cat_2	13	245.462	1.29263	0	0	1	1	1	0	0	0	0	0	0	1	0.0769231	1	0	0	1000	0	1000	0	1000	0	1000	0	326	13	1	1.4082e-14	223.943	1
no	archvir_cat_2_VIRSorter_A05B_NODE_373_length_21980_cov_8_569396-cat_2_VIRSorter_A05B_NODE_373_length_21980_cov_8_569396-cat_2	24	299.542	1.0919	0.0416667	0	1	6	3	3	0.125	0.796343	2	0.0833333	0.748823	1	0.0416667	1	8	2	1.84937e-06	68.6667	1000	0	1000	0	1000	0	1039	23	0.958333	1.09548e-08	269.584	0.958333
no	virsorter_Actinobacteria_gi_523593728	34	220.412	1.44958	0	0	0	20	14	11	0.323529	0.585066	9	0.264706	0.632217	0	0	0	2773	31	2.164e-09	60	8.65133e-08	99.0707	3.57303e-07	90.619	8.65133e-08	99.0707	107	6	0.176471	4.67726e-08	132.529	0.176471
no	archvir_cat_2_VIRSorter_A05B_NODE_625_length_17121_cov_18_506211-cat_2_VIRSorter_A05B_NODE_625_length_17121_cov_18_506211-cat_2	29	192.931	1.69383	0.103448	0	1	6	5	1	0.0344828	0.330236	4	0.137931	0.29211	1	0.0344828	0.111688	462	7	2.442e-07	59	9.23936e-07	71.125	9.23936e-07	71.125	9.02404e-24	160.613	1214	25	0.862069	2.13947e-09	229.601	0.862069
no	NC_031908.1_Pseudoalteromonas_phage_PH1_complete_genome	54	253.185	1.26508	0.703704	0	0	23	21	21	0.388889	0.633749	2	0.037037	0.287894	0	0	0	864	15	3.11368e-06	55.4	5.06126e-07	78.2286	2.03165e-06	57.5	6.83989e-09	70.6	125	7	0.12963	2.73774e-07	89.5669	0.12963
no	NC_022972.2_Arthrobacter_phage_vB_ArS-ArV2_complete_genome	63	179.46	1.68575	0.111111	0	0	35	22	29	0.460317	0.845073	6	0.0952381	0.634269	0	0	0	1413	24	3.949e-09	60	1.09268e-12	178.897	4.85804e-07	70.1011	4.85804e-07	70.1011	186	6	0.0952381	1.63958e-07	89.9089	0.0952381
no	archvir_cat_2_VIRSorter_A17_NODE_238_length_43859_cov_25_177335-cat_2_VIRSorter_A17_NODE_238_length_43859_cov_25_177335-cat_2	47	302.319	1.07162	0.0425532	0	1	9	5	5	0.106383	0.972297	1	0.0212766	0.664938	3	0.0638298	1	335	4	3.11873e-06	58.0833	5.98825e-13	134.147	1000	0	5.98825e-13	134.147	1026	35	0.744681	2.21103e-07	235.137	0.744681
no	archvir_cat_2_VIRSorter_A17B_NODE_237_length_29890_cov_21_954852-cat_2_VIRSorter_A17B_NODE_237_length_29890_cov_21_954852-cat_2	31	314.968	1.03714	0.16129	0	1	5	4	1	0.0322581	0.886239	2	0.0645161	0.639752	2	0.0645161	1	41	3	1.54787e-08	71.8	1.401e-06	63.2333	1.401e-06	63.2333	1000	0	1219	30	0.967742	1.6652e-07	249.154	0.967742
no	archvir_virsorter_Halobacteria_gi_486396487-3990589-4003157	16	209.562	1.27307	0.5	0	1	1	1	0	0	0	1	0.0625	0.455991	0	0	0	26	9	5.4242e-07	70	1000	0	2.513e-08	57	1000	0	1	1	0.0625	5.4e-190	633.8	0.0625
no	archvir_cat_2_VIRSorter_A05B_NODE_370_length_22024_cov_6_465201-cat_3_VIRSorter_A05B_NODE_370_length_22024_cov_6_465201-cat_3	40	181.15	1.8162	0	0	1	6	5	1	0.025	0.0025092	4	0.1	0.39117	1	0.025	0.111688	923	8	1.091e-15	83	1.9519e-06	57	1.9519e-06	57	6.01e-15	144.057	1365	39	0.975	3.07161e-08	195.47	0.975
no	NC_028774.1_Klebsiella_phage_Sushi_complete_genome	75	197.133	1.53834	0.226667	0	0	84	69	79	1.05333	0.841602	5	0.0666667	0.585129	0	0	0	1616	47	6.07483e-28	122.556	1.12353e-09	139.633	1.94705e-07	78.5	1.12353e-09	139.633	222	12	0.16	6.90798e-08	160.196	0.16
no	virsorter_Gammaproteobacteria_gi_484063187-102870-113757	14	221.857	1.28594	0.857143	0	0	7	5	6	0.428571	0.553416	1	0.0714286	0.214827	0	0	0	779	8	1.39328e-06	51.6	2.90792e-07	157.548	2.90792e-07	157.548	2.90792e-07	157.548	0	0	0	1000	0	0
no	archvir_cat_2_VIRSorter_A14_NODE_14_length_93009_cov_14_056038-cat_2_VIRSorter_A14_NODE_14_length_93009_cov_14_056038-cat_2	104	293.529	1.11817	0.557692	0	1	21	15	9	0.0865385	0.700535	7	0.0673077	0.475749	5	0.0480769	0.822338	1465	16	1.21397e-09	142.947	1.21397e-09	142.947	1.21397e-09	142.947	2.89621e-08	102.031	3363	86	0.826923	1.50902e-08	345.483	0.826923
no	archvir_cat_2_VIRSorter_A05B_NODE_285_length_25543_cov_28_307556-cat_2_VIRSorter_A05B_NODE_285_length_25543_cov_28_307556-cat_2	33	254.879	1.29194	0.939394	0	1	5	4	0	0	0	4	0.121212	0.277143	1	0.030303	0.111688	755	7	1.07852e-10	75.6364	4.01534e-08	99.5692	9.15213e-09	70.8947	4.01534e-08	99.5692	1569	33	1	2.61029e-09	241.636	1
no	St17_scm_NODE_766_length_15275_cov_9.445926	18	284.111	1.1784	0	0	0	2	2	0	0	0	2	0.111111	0.00633249	0	0	0	1953	14	8.1098e-07	59.4	1.02676e-14	116.54	1.02676e-14	116.54	1.02676e-14	116.54	0	0	0	1000	0	0
no	NC_024149.1_Lactoccocus_phage_WP-2_complete_genome	24	241.375	1.26991	0.333333	0	0	11	11	10	0.416667	0.932019	1	0.0416667	0.924776	0	0	0	21	8	2.27803e-06	91.2	1000	0	1000	0	1000	0	17	1	0.0416667	4.88235e-12	216.3	0.0416667
no	NC_025422.1_Caulobacter_phage_Cr30_complete_genome	275	176.644	1.76285	0.134545	0	0	131	109	116	0.421818	0.782971	14	0.0509091	0.467316	1	0.00363636	0.111688	6601	91	4.964e-13	111	2.22628e-08	85.2623	4.964e-13	111	2.20919e-12	95.7023	612	25	0.0909091	2.41307e-07	192.182	0.0909091
no	archvir_cat_1_VIRSorter_A21_NODE_234_length_30959_cov_5_678909-cat_2_VIRSorter_A21_NODE_234_length_30959_cov_5_678909-cat_2	18	567.389	0.581414	0	0	1	4	3	1	0.0555556	0.886239	0	0	0	3	0.166667	1	22	1	4.68556e-07	68.5909	1000	0	1000	0	1000	0	930	18	1	1.71818e-08	429.101	1
no	archvir_cat_2_VIRSorter_A13_NODE_145_length_42691_cov_30_241416-cat_2_VIRSorter_A13_NODE_145_length_42691_cov_30_241416-cat_2	44	315.523	1.03066	0	0	1	9	7	2	0.0454545	0.987622	4	0.0909091	0.694287	3	0.0681818	1	40	2	2.33542e-07	71.6667	8.74695e-07	65.6176	2.33542e-07	71.6667	1000	0	1603	39	0.886364	9.93956e-09	335.049	0.886364
no	archvir_cat_2_VIRSorter_A17_NODE_97_length_73438_cov_24_410899-cat_2_VIRSorter_A17_NODE_97_length_73438_cov_24_410899-cat_2	69	346.884	0.939568	0.521739	0	1	19	12	6	0.0869565	0.778142	9	0.130435	0.395212	4	0.057971	1	748	8	4.60235e-08	87.2353	8.62643e-08	102.057	4.60235e-08	87.2353	8.62643e-08	102.057	2409	57	0.826087	2.2911e-08	245.159	0.826087
no	virsorter_Clostridia_gi_365845821	32	132.188	2.25384	0.96875	0	0	6	6	6	0.1875	0.567604	0	0	0	0	0	0	853	10	1.56165e-33	199.147	1.56165e-33	199.147	1.56165e-33	199.147	1.56165e-33	199.147	0	0	0	1000	0	0
no	archvir_cat_2_VIRSorter_A13B_NODE_202_length_34043_cov_14_176651-cat_2_VIRSorter_A13B_NODE_202_length_34043_cov_14_176651-cat_2	40	269.8	1.17498	0.3	0	1	6	5	1	0.025	0.0316169	4	0.1	0.393956	1	0.025	0.111688	619	7	1.099e-08	64	3.63076e-08	91.8397	5.538e-07	57	3.63076e-08	91.8397	1501	39	0.975	1.63977e-09	327.315	0.975
no	virsorter_Gammaproteobacteria_gi_545250371-3663255-3714136	61	245.148	1.19888	0.213115	0	0	67	48	63	1.03279	0.473016	4	0.0655738	0.379849	0	0	0	7429	59	6.8104e-08	128.581	7.60213e-15	242.973	1.67345e-07	74.2433	2.13586e-07	184.107	22	6	0.0983607	1.45e-06	124.08	0.0983607
no	virsorter_Cytophagia_gi_484106105	60	261.733	0.991195	0.35	0	0	18	13	13	0.216667	0.505143	5	0.0833333	0.272144	0	0	0	2188	24	2.57688e-07	69.4	4.86263e-08	108.844	2.72767e-13	133.693	2.72767e-13	133.693	139	5	0.0833333	1.59715e-07	78.6944	0.0833333
no	archvir_cat_2_VIRSorter_A13_NODE_237_length_34103_cov_30_426310-cat_3_VIRSorter_A13_NODE_237_length_34103_cov_30_426310-cat_3	67	156.522	1.96464	0.268657	0	1	10	8	5	0.0746269	0.426648	4	0.0597015	0.39117	1	0.0149254	0.111688	1039	6	7.79188e-08	84.0612	1.951e-14	143.037	1.951e-14	143.037	1.951e-14	143.037	1474	51	0.761194	7.23456e-09	219.168	0.761194
no	virsorter_Planctomycetia_gi_163804224	47	253.34	1.19654	0.148936	0	0	3	3	3	0.0638298	0.363728	0	0	0	0	0	0	645	14	1.571e-20	98	6.9325e-08	89.0474	6.9325e-08	89.0474	6.9325e-08	89.0474	145	5	0.106383	1.92341e-06	130.202	0.106383
no	archvir_cat_2_VIRSorter_A09_NODE_10_length_86123_cov_45_857752-cat_2_VIRSorter_A09_NODE_10_length_86123_cov_45_857752-cat_2	109	247.899	1.26563	0.449541	0	1	18	15	4	0.0366972	0.971186	9	0.0825688	0.503478	5	0.0458716	0.822338	1019	13	1.24107e-07	76.9083	1.24107e-07	76.9083	1.24107e-07	76.9083	8.20028e-19	148.443	3811	98	0.899083	2.30325e-08	251.277	0.899083
no	virsorter_Cyanobacteria_gi_546223575	18	214.444	1.46092	0.444444	0	0	3	2	3	0.166667	0.539873	0	0	0	0	0	0	296	3	2.07965e-25	112	2.77499e-08	94.2969	1000	0	2.77499e-08	94.2969	1	1	0.0555556	1.1e-30	107.8	0.0555556
no	archvir_cat_2_VIRSorter_A05_NODE_1689_length_10300_cov_6_084529-cat_3_VIRSorter_A05_NODE_1689_length_10300_cov_6_084529-cat_3	18	192.778	1.74757	0	0	1	4	3	1	0.0555556	0.0025092	2	0.111111	0.199762	1	0.0555556	0.111688	824	3	3.28069e-24	292.783	6.01e-15	144.057	6.01e-15	144.057	6.01e-15	144.057	786	18	1	1.07716e-08	208.518	1
no	archvir_virsorter_Thermoprotei_gi_229577818-1585865-1598038	23	158.304	1.88943	0.826087	0	1	18	16	0	0	0	4	0.173913	0.539875	14	0.608696	0.904558	148	22	1000	0	1000	0	3.34265e-38	165	5.42e-29	145	1	1	0.0434783	1.7e-114	383.5	0.0434783
no	archvir_cat_1_VIRSorter_A09B_NODE_534_length_18829_cov_5_848194-cat_2_VIRSorter_A09B_NODE_534_length_18829_cov_5_848194-cat_2	26	233.808	1.38085	0	0	1	6	5	1	0.0384615	0.886239	2	0.0769231	0.639752	3	0.115385	1	44	1	1.83113e-06	61.5455	1.83113e-06	61.5455	1.83113e-06	61.5455	1000	0	1044	21	0.807692	3.89866e-08	247.609	0.807692
no	St16_omz_NODE_3111_length_10807_cov_5.092541	5	719.6	0.462663	0	0	0	2	1	2	0.4	1	0	0	0	0	0	0	0	0	1000	0	1000	0	1000	0	1000	0	0	0	0	1000	0	0
no	archvir_cat_2_VIRSorter_A11_NODE_651_length_15609_cov_45_183297-cat_2_VIRSorter_A11_NODE_651_length_15609_cov_45_183297-cat_2	17	297.882	1.08912	0	0	1	5	4	1	0.0588235	0.0025092	3	0.176471	0.263185	1	0.0588235	0.111688	917	6	6.944e-08	60	3.25559e-10	107.537	3.25559e-10	107.537	3.25559e-10	107.537	1040	17	1	5.42925e-09	359.74	1
no	archvir_cat_2_VIRSorter_A14B_NODE_19_length_72817_cov_21_237693-cat_2_VIRSorter_A14B_NODE_19_length_72817_cov_21_237693-cat_2	59	404.288	0.81025	0.237288	0	1	12	8	6	0.101695	0.809209	2	0.0338983	0.748823	4	0.0677966	1	359	6	2.945e-06	55	3.78687e-25	223.753	3.78687e-25	223.753	3.78687e-25	223.753	2520	57	0.966102	3.39353e-08	430.183	0.966102
no	archvir_cat_2_VIRSorter_A20_NODE_114_length_80802_cov_20_227439-cat_2_VIRSorter_A20_NODE_114_length_80802_cov_20_227439-cat_2	111	228.694	1.37373	0.540541	0	1	17	13	4	0.036036	0.504243	8	0.0720721	0.463938	5	0.045045	0.822338	949	14	1.67489e-07	80.9072	1.67489e-07	80.9072	1.33135e-13	79.5	1.67489e-07	80.9072	3364	93	0.837838	4.8167e-09	265.03	0.837838
no	St16_omz_NODE_1992_length_14428_cov_35.188478	10	474.8	0.693097	0	0	0	0	0	0	0	0	0	0	0	0	0	0	43	4	1.872e-13	73	8.57619e-17	184.762	1000	0	1000	0	0	0	0	1000	0	0
no	archvir_cat_2_VIRSorter_A08_NODE_621_length_13572_cov_19_774506-cat_3_VIRSorter_A08_NODE_621_length_13572_cov_19_774506-cat_3	25	181.36	1.84203	0	0	1	4	3	1	0.04	1	2	0.08	0.229696	1	0.04	0.111688	507	2	1.19331e-07	92.781	1.19331e-07	92.781	1.19331e-07	92.781	1.19331e-07	92.781	826	23	0.92	5.45397e-08	163.537	0.92
no	St07_scm_NODE_640_length_20618_cov_10.248699	32	193.594	1.55204	0.46875	0	0	7	6	5	0.15625	0.713369	2	0.0625	0.878312	0	0	0	56	5	2.5965e-06	57	9.68294e-07	63.3438	9.68294e-07	63.3438	1000	0	234	6	0.1875	1.19835e-10	130.446	0.1875
no	St16_scmB_NODE_544_length_18762_cov_93.693430	32	186.344	1.70558	0	0	0	38	30	35	1.09375	0.944815	3	0.09375	0.413932	0	0	0	1251	31	5.09683e-07	174.315	2.006e-07	85.3	5.09683e-07	174.315	5.09683e-07	174.315	184	5	0.15625	2.20789e-09	192.496	0.15625
no	NC_019454.1_Pantoea_phage_LIMElight_complete_genome	55	250.891	1.23468	0.0181818	0	0	41	36	36	0.654545	0.869635	5	0.0909091	0.623495	0	0	0	814	53	7.28347e-07	69.3	3.74908e-08	195.923	1.09138e-07	92.7778	3.74908e-08	195.923	213	9	0.163636	2.70282e-07	91.5817	0.163636
no	NC_024123.1_Pseudomonas_phage_KPP25_DNA_complete_sequence	88	228.625	1.37258	0.636364	0	0	51	36	48	0.545455	0.765847	3	0.0340909	0.213186	0	0	0	1014	30	3.967e-23	110	2.33495e-07	102.814	4.12989e-07	72.8893	1.24195e-06	70.6552	244	3	0.0340909	1.04756e-07	137.948	0.0340909
no	NC_023572.1_Mycobacterium_phage_MichelleMyBell_complete_genome	68	194.338	1.60985	0.0735294	0	0	64	55	59	0.867647	0.91641	5	0.0735294	0.503166	0	0	0	1418	44	1.3201e-07	93.8333	4.42881e-07	112.861	1.46735e-07	153.23	4.61532e-10	129.298	149	9	0.132353	8.96846e-08	95.094	0.132353
no	NC_021789.1_Cellulophaga_phage_phi19:3_complete_genome	122	190.926	1.60539	0.565574	0	0	92	87	89	0.729508	0.891826	3	0.0245902	0.700067	0	0	0	629	27	5.38564e-07	71.6267	5.38564e-07	71.6267	1.62365e-07	86.6349	2.43294e-06	53.8214	43	8	0.0655738	2.15745e-07	125.744	0.0655738
no	archvir_cat_2_VIRSorter_A11B_NODE_25_length_71510_cov_16_943559-cat_2_VIRSorter_A11B_NODE_25_length_71510_cov_16_943559-cat_2	63	372.667	0.880996	0.174603	0	1	14	10	7	0.111111	0.753968	3	0.047619	0.819377	4	0.0634921	1	663	9	1.98142e-13	137.4	1.98142e-13	137.4	4.3977e-07	65.3333	1.98142e-13	137.4	2565	61	0.968254	5.12373e-09	325.314	0.968254
no	archvir_cat_2_VIRSorter_A11_NODE_29_length_88072_cov_187_684106-cat_2_VIRSorter_A11_NODE_29_length_88072_cov_187_684106-cat_2	84	345.19	0.953765	0.630952	0	1	21	15	9	0.107143	0.808642	7	0.0833333	0.475749	5	0.0595238	0.822338	1542	17	5.69473e-11	89.7308	5.69473e-11	89.7308	5.69473e-11	89.7308	2.47632e-11	135.28	3233	75	0.892857	1.72947e-08	365.691	0.892857
no	virsorter_Planctomycetia_gi_163804191	70	283.343	0.984931	0.385714	0	0	17	13	10	0.142857	0.396456	7	0.1	0.498885	0	0	0	2194	26	3.06e-125	400	3.43467e-10	97.2567	5.40236e-08	303.691	4.76881e-08	57.3	338	10	0.142857	7.98101e-08	101.974	0.142857
no	Negativicutes_gi_545446786	45	286.844	1.08332	0.0444444	0	0	24	19	19	0.422222	0.522569	5	0.111111	0.564943	0	0	0	4535	41	3.58966e-07	97.3636	3.14335e-07	275.842	3.14335e-07	275.842	9.31348e-10	135.17	73	9	0.2	3.82682e-07	125.516	0.2
no	archvir_cat_1_VIRSorter_A22_NODE_2370_length_10184_cov_5_757923-cat_3_VIRSorter_A22_NODE_2370_length_10184_cov_5_757923-cat_3	10	336.2	0.981932	0	0	1	1	1	0	0	0	1	0.1	0.832707	0	0	0	9	1	3.38957e-06	63.8889	1000	0	3.38957e-06	63.8889	1000	0	241	9	0.9	6.11117e-27	348.502	0.9
no	archvir_cat_2_VIRSorter_A04_NODE_590_length_22964_cov_18_104020-cat_2_VIRSorter_A04_NODE_590_length_22964_cov_18_104020-cat_2	26	291.154	1.13221	0.153846	0	1	7	4	4	0.153846	0.847257	2	0.0769231	0.748823	1	0.0384615	1	310	3	1.52263e-06	66.7778	1.27507e-09	76.6333	1000	0	1.27507e-09	76.6333	892	25	0.961538	2.36116e-08	280.385	0.961538
no	NC_024390.1_Leuconostoc_phage_phiLN03_complete_genome	39	211.718	1.45783	0.487179	0	0	27	26	23	0.589744	0.809907	4	0.102564	0.620343	0	0	0	587	15	1.85592e-08	101.887	1000	0	1000	0	1.13997e-07	102.661	110	5	0.128205	4.78782e-07	65.8609	0.128205
no	St16_oxy_NODE_617_length_27463_cov_6.982998	41	200.707	1.49292	0.756098	0	0	13	11	10	0.243902	0.720895	3	0.0731707	0.446947	0	0	0	653	14	6.66126e-08	109.967	1.20211e-14	154.75	1.20211e-14	154.75	6.62473e-07	54.7	151	4	0.097561	3.3076e-09	113.37	0.097561
no	St18_uomzD_NODE_376_length_29958_cov_11.185199	47	190.851	1.56886	0.12766	0	0	9	8	6	0.12766	0.737466	3	0.0638298	0.43069	0	0	0	268	7	1.14054e-09	75.5	1.68521e-06	59.6139	5.73471e-07	104.391	5.73471e-07	104.391	166	17	0.361702	6.22971e-08	187.756	0.361702
no	virsorter_Gammaproteobacteria_gi_545251347-1752536-1783915	40	249.9	1.27474	0.85	0	0	38	35	30	0.75	0.598686	8	0.2	0.714306	0	0	0	4624	39	1.68095e-10	124.2	1000	0	1.85563e-08	427.358	5.16627e-07	86.24	174	4	0.1	1.08898e-10	158.08	0.1
no	archvir_virsorter_Halobacteria_gi_448466231-19110-33970	17	256.824	1.14401	0.352941	0	1	8	8	1	0.0588235	0.251095	7	0.411765	0.489247	0	0	0	336	9	1.27667e-09	221.333	1000	0	4.6125e-08	260.25	6.55552e-15	138.783	4	2	0.117647	2.66001e-10	50.05	0.117647
no	NC_031015.1_Bacillus_phage_Claudi_complete_genome	42	173.095	1.58467	0.238095	0	0	16	15	15	0.357143	0.891368	1	0.0238095	0.924776	0	0	0	804	12	3.53314e-12	72	3.44334e-07	75.2222	1000	0	4.98643e-08	202.938	3	1	0.0238095	2.23333e-06	29.1667	0.0238095
no	virsorter_SAR406_cluster_bacterium_SCGC_AAA160-C11_ID_25	66	216.379	1.38353	0.257576	0	0	25	19	15	0.227273	0.856708	10	0.151515	0.529416	0	0	0	154	16	8.31251e-11	90.75	1.7032e-09	106.8	1.23972e-06	64.5484	1000	0	85	10	0.151515	8.73212e-09	163.187	0.151515
no	archvir_cat_1_VIRSorter_A05B_NODE_886_length_14286_cov_21_224721-cat_2_VIRSorter_A05B_NODE_886_length_14286_cov_21_224721-cat_2	17	271.706	1.18998	0	0	1	3	2	1	0.0588235	0.886239	0	0	0	2	0.117647	1	3	1	1000	0	1000	0	2.00313e-06	59.6667	1000	0	654	15	0.882353	2.93844e-07	254.992	0.882353
no	archvir_cat_1_VIRSorter_A11B_NODE_289_length_23500_cov_213_803412-cat_2_VIRSorter_A11B_NODE_289_length_23500_cov_213_803412-cat_2	31	249.968	1.31915	0	0	1	8	6	2	0.0645161	0.987622	3	0.0967742	0.605554	3	0.0967742	1	69	2	7.26188e-07	62.75	7.26188e-07	62.75	7.26188e-07	62.75	1000	0	949	22	0.709677	1.91104e-08	306.699	0.709677
no	St18_uomzD_NODE_1677_length_13232_cov_31.809289	11	396.545	0.831318	0	0	0	6	4	6	0.545455	0.798386	0	0	0	0	0	0	65	5	2.1192e-06	67	1000	0	1000	0	1000	0	14	1	0.0909091	6.57143e-11	461.971	0.0909091
no	archvir_cat_2_VIRSorter_A16_NODE_111_length_86920_cov_17_628872-cat_2_VIRSorter_A16_NODE_111_length_86920_cov_17_628872-cat_2	119	229.95	1.36908	0.504202	0	1	17	13	4	0.0336134	0.504243	8	0.0672269	0.463938	5	0.0420168	0.822338	977	14	1.24405e-06	65.1154	1.24405e-06	65.1154	1.24405e-06	65.1154	1.24405e-06	65.1154	3659	101	0.848739	4.43602e-09	271.144	0.848739
no	archvir_cat_1_VIRSorter_A17B_NODE_761_length_16363_cov_10_334744-cat_2_VIRSorter_A17B_NODE_761_length_16363_cov_10_334744-cat_2	29	172.862	1.77229	0.827586	0	1	2	2	0	0	0	1	0.0344828	0.832707	1	0.0344828	0.024771	639	6	2.6213e-07	79.125	2.10019e-09	147.358	2.10019e-09	147.358	2.10019e-09	147.358	539	29	1	1.28918e-07	230.274	1
no	NC_024371.1_Mycobacterium_phage_Damien_complete_genome	84	240.655	1.22832	0.97619	0	0	62	54	60	0.714286	0.93409	2	0.0238095	0.551279	0	0	0	989	48	5.76218e-08	163.276	2.21594e-09	101.757	1000	0	1.47067e-31	287.767	182	8	0.0952381	3.6456e-07	152.767	0.0952381
no	archvir_cat_2_VIRSorter_A13B_NODE_772_length_16512_cov_63_395212-cat_2_VIRSorter_A13B_NODE_772_length_16512_cov_63_395212-cat_2	21	258.048	1.2718	0.0952381	0	1	6	5	2	0.0952381	0.501255	3	0.142857	0.263185	1	0.047619	0.111688	919	7	1.25975e-06	59.8261	6.08989e-08	97.6323	6.08989e-08	97.6323	6.08989e-08	97.6323	1127	20	0.952381	4.61507e-09	319.72	0.952381
no	St16_omz_NODE_1533_length_17351_cov_16.890668	28	184.821	1.61374	0.785714	0	0	4	4	4	0.142857	0.843869	0	0	0	0	0	0	76	6	8.83437e-11	321.031	1000	0	1000	0	1000	0	29	4	0.142857	5.66545e-12	119.413	0.142857
no	archvir_virsorter_Halobacteria_gi_543936266	47	166.723	1.63746	0.0638298	0	1	4	4	1	0.0212766	0.119712	1	0.0212766	0.0206736	2	0.0425532	0.586624	626	4	2.99245e-14	188.513	8.78046e-09	116.131	4.873e-06	68	2.99245e-14	188.513	39	6	0.12766	2.06131e-07	139.875	0.12766
no	archvir_cat_1_VIRSorter_A09_NODE_867_length_13627_cov_6_417919-cat_2_VIRSorter_A09_NODE_867_length_13627_cov_6_417919-cat_2	12	370.167	0.880605	0	0	1	5	3	1	0.0833333	0.886239	1	0.0833333	0.664938	3	0.25	1	0	0	1000	0	1000	0	1000	0	1000	0	610	11	0.916667	2.28044e-08	356.808	0.916667
no	St17_oxy_NODE_933_length_18798_cov_11.084351	16	346.375	0.955053	0	0	0	7	7	7	0.4375	0.754522	0	0	0	0	0	0	46	4	2.88173e-15	137.429	1000	0	1000	0	1000	0	8	3	0.1875	3.029e-07	50.2667	0.1875
no	archvir_cat_1_VIRSorter_A15_NODE_2039_length_13901_cov_5_675213-cat_2_VIRSorter_A15_NODE_2039_length_13901_cov_5_675213-cat_2	15	298.533	1.07906	0	0	1	6	5	2	0.133333	0.306592	2	0.133333	0.575864	2	0.133333	1	303	3	5.52667e-20	277.49	5.52667e-20	277.49	5.52667e-20	277.49	5.52667e-20	277.49	371	14	0.933333	2.67857e-08	279.23	0.933333
no	NC_009816.1_Corynebacterium_phage_P1201_complete_genome	86	236.035	1.21849	0.383721	0	0	46	32	40	0.465116	0.733071	6	0.0697674	0.4966	0	0	0	2322	24	8.46667e-106	605.293	3.17291e-09	97.2367	4.22182e-10	113.214	2.6812e-39	289.537	209	9	0.104651	2.86518e-07	228.543	0.104651
no	archvir_cat_2_VIRSorter_A08_NODE_148_length_30342_cov_10_189454-cat_2_VIRSorter_A08_NODE_148_length_30342_cov_10_189454-cat_2	25	399.44	0.82394	0	0	1	7	6	2	0.08	0.94312	2	0.08	0.639752	3	0.12	1	74	3	1.66431e-06	62.9219	1.66431e-06	62.9219	1.292e-08	65	1.66431e-06	62.9219	1071	24	0.96	1.3357e-08	299.974	0.96
no	St14_uomzD_NODE_2557_length_10135_cov_13.259127	10	331.4	0.98668	0	0	0	2	2	2	0.2	0.818101	0	0	0	0	0	0	44	1	2.76327e-07	65.9773	1000	0	1000	0	1000	0	1	1	0.1	7.6e-39	134.8	0.1
no	archvir_cat_1_VIRSorter_A04_NODE_1029_length_16176_cov_18_746356-cat_2_VIRSorter_A04_NODE_1029_length_16176_cov_18_746356-cat_2	13	409.846	0.80366	0	0	1	7	4	3	0.230769	0.953828	1	0.0769231	0.664938	3	0.230769	1	22	1	1.39042e-06	63.5455	1000	0	1000	0	1000	0	746	13	1	3.1469e-08	342.283	1
no	archvir_cat_1_VIRSorter_A05B_NODE_1482_length_10765_cov_6_654155-cat_1_VIRSorter_A05B_NODE_1482_length_10765_cov_6_654155-cat_1	8	441.875	0.743149	0	0	1	2	1	0	0	0	1	0.125	0.664938	1	0.125	1	2	1	1.6775e-06	51.5	1000	0	1000	0	1000	0	505	8	1	3.3405e-08	318.56	1
no	archvir_cat_1_VIRSorter_A21_NODE_126_length_40772_cov_8_593217-cat_3_VIRSorter_A21_NODE_126_length_40772_cov_8_593217-cat_3	29	468.966	0.711272	0.517241	0	1	4	4	1	0.0344828	0.0025092	2	0.0689655	0.354525	1	0.0344828	1	601	3	2.46284e-08	104.231	2.46284e-08	104.231	2.46284e-08	104.231	2.46284e-08	104.231	1480	26	0.896552	1.76291e-08	436.878	0.896552
no	virsorter_Cytophagia_gi_441500421	49	230.163	1.37044	0.306122	0	0	8	7	8	0.163265	0.594721	0	0	0	0	0	0	343	19	2.4233e-07	112.071	4.49826e-07	73.3077	1000	0	4.49826e-07	73.3077	225	4	0.0816327	2.64769e-06	43.9365	0.0816327
no	St16_omz_NODE_2446_length_12650_cov_4.729019	12	340.083	0.948617	0.0833333	0	0	3	2	2	0.166667	0.443648	1	0.0833333	0.160426	0	0	0	330	5	2.63685e-07	64.8378	2.81828e-07	86.3865	2.81828e-07	86.3865	2.81828e-07	86.3865	128	3	0.25	6.765e-13	147.27	0.25
no	archvir_cat_2_VIRSorter_A13B_NODE_53_length_57087_cov_24_367320-cat_2_VIRSorter_A13B_NODE_53_length_57087_cov_24_367320-cat_2	48	391.958	0.840822	0.270833	0	1	13	9	6	0.125	0.810666	3	0.0625	0.819377	4	0.0833333	1	365	9	1.4205e-06	52	4.3977e-07	65.3333	4.3977e-07	65.3333	4.3977e-07	65.3333	2178	46	0.958333	4.88796e-09	358.065	0.958333
no	archvir_cat_2_VIRSorter_A13B_NODE_64_length_54342_cov_17_046954-cat_2_VIRSorter_A13B_NODE_64_length_54342_cov_17_046954-cat_2	45	396.4	0.828089	0.688889	0	1	9	7	4	0.0888889	0.720003	1	0.0222222	0.664938	4	0.0888889	1	351	5	5.43611e-07	66.55	3.78687e-25	223.753	3.78687e-25	223.753	3.78687e-25	223.753	2012	44	0.977778	4.38403e-08	404.181	0.977778
no	NC_027335.1_Enterococcus_phage_ECP3_complete_genome	219	193.484	1.50497	0.328767	0	0	230	189	208	0.949772	0.903298	22	0.100457	0.558497	0	0	0	4010	210	8.71167e-08	129.167	5.32832e-07	100.875	5.32832e-07	100.875	5.32832e-07	100.875	201	20	0.0913242	7.51173e-08	148.075	0.0913242
no	virsorter_Cyanobacteria_gi_443328673	112	252.527	1.1938	0.473214	0	0	22	17	12	0.107143	0.439376	10	0.0892857	0.0831198	0	0	0	3475	36	5.76884e-07	73.01	5.76884e-07	73.01	4.81034e-07	60.0805	1.72236e-07	103.792	14	6	0.0535714	6.31389e-12	85.3694	0.0535714
no	archvir_cat_1_VIRSorter_A14B_NODE_1263_length_10119_cov_13_171701-cat_2_VIRSorter_A14B_NODE_1263_length_10119_cov_13_171701-cat_2	13	252.462	1.28471	0	0	1	4	3	0	0	0	3	0.230769	0.25947	1	0.0769231	0.111688	703	3	2.68858e-08	108.546	7.84667e-16	150.993	7.84667e-16	150.993	7.84667e-16	150.993	706	12	0.923077	3.48208e-11	318.875	0.923077
no	St16_scm_NODE_64_length_49664_cov_77.384608	69	227.246	1.38934	0.0289855	0	0	81	67	70	1.01449	0.878531	11	0.15942	0.449378	0	0	0	3437	69	4.9364e-08	205.513	4.9364e-08	205.513	4.9364e-08	205.513	4.9364e-08	205.513	642	18	0.26087	8.47487e-08	201.448	0.26087
no	archvir_virsorter_Halobacteria_gi_381414460-8392-26272	26	209.808	1.45414	0.538462	0	1	12	12	0	0	0	1	0.0384615	0.943707	11	0.423077	1	92	15	5.21827e-09	94.0833	1000	0	7.946e-06	50	6.51342e-07	60.8261	0	0	0	1000	0	0
no	archvir_cat_2_VIRSorter_A21_NODE_567_length_18031_cov_7_616211-cat_2_VIRSorter_A21_NODE_567_length_18031_cov_7_616211-cat_2	23	259.739	1.27558	0	0	1	6	5	2	0.0869565	0.987622	1	0.0434783	0.664938	3	0.130435	1	68	3	1.57845e-06	62.9231	1.23968e-06	66.22	1.57845e-06	62.9231	1.23968e-06	66.22	925	22	0.956522	6.24808e-09	277.388	0.956522
no	archvir_cat_1_VIRSorter_A08_NODE_1108_length_10028_cov_12_127845-cat_2_VIRSorter_A08_NODE_1108_length_10028_cov_12_127845-cat_2	15	210.733	1.49581	0.866667	0	1	3	3	0	0	0	0	0	0	3	0.2	1	300	1	1000	0	3.16706e-12	185.557	3.16706e-12	185.557	3.16706e-12	185.557	392	15	1	3.66201e-09	191.975	1
no	archvir_cat_2_VIRSorter_A08_NODE_216_length_24598_cov_9_948376-cat_3_VIRSorter_A08_NODE_216_length_24598_cov_9_948376-cat_3	37	213.892	1.50419	0	0	1	4	3	0	0	0	3	0.0810811	0.415221	1	0.027027	0.111688	458	5	1.12867e-07	87.1667	1.12867e-07	87.1667	1.12867e-07	87.1667	1.12867e-07	87.1667	1039	29	0.783784	3.03988e-09	256.118	0.783784
no	archvir_cat_2_VIRSorter_A09B_NODE_9_length_81789_cov_14_271503-cat_2_VIRSorter_A09B_NODE_9_length_81789_cov_14_271503-cat_2	91	295.132	1.11262	0.43956	0	1	19	13	8	0.0879121	0.773186	6	0.0659341	0.500013	5	0.0549451	0.822338	1228	13	1.90884e-06	70.2857	4.59655e-25	233.573	1.90884e-06	70.2857	4.59655e-25	233.573	2969	81	0.89011	1.04724e-08	301.569	0.89011
no	archvir_cat_1_VIRSorter_A16_NODE_1345_length_13539_cov_6_462993-cat_2_VIRSorter_A16_NODE_1345_length_13539_cov_6_462993-cat_2	14	305.857	1.03405	0	0	1	2	2	0	0	0	0	0	0	2	0.142857	1	1	1	1000	0	1000	0	1000	0	1000	0	421	14	1	4.53012e-09	199.936	1
no	St16_omz_NODE_310_length_46210_cov_25.230766	67	214.448	1.4499	0.373134	0	0	8	7	4	0.0597015	0.574544	4	0.0597015	0.521599	0	0	0	771	10	5.81929e-13	103.668	5.81929e-13	103.668	6.81401e-07	162.5	5.81929e-13	103.668	182	9	0.134328	1.80713e-08	167.605	0.134328
no	NC_021349.1_Mycobacterium_phage_Astraea_complete_genome	219	210.726	1.41407	0.0182648	0	0	104	84	94	0.429224	0.944568	10	0.0456621	0.449916	0	0	0	2990	216	3.72047e-07	68.2364	2.25533e-15	621.333	1.79316e-07	119.747	1.79316e-07	119.747	114	15	0.0684932	3.09715e-07	117.088	0.0684932
no	St16_oxy_NODE_975_length_19999_cov_33.518151	35	173.486	1.75009	0.114286	0	0	33	30	31	0.885714	0.816835	2	0.0571429	0.682723	0	0	0	1737	31	3.32601e-23	117.882	8.49633e-76	543.77	2.52421e-11	99.1867	8.49633e-76	543.77	35	5	0.142857	1.73433e-07	94.6755	0.142857
no	NC_006356.2_Flavobacterium_phage_11b_complete_genome	67	165.299	1.86049	0	0	0	29	22	23	0.343284	0.860529	6	0.0895522	0.66325	0	0	0	632	63	1.31014e-06	78.7	5.00986e-07	83.1378	1.31014e-06	78.7	5.00986e-07	83.1378	48	8	0.119403	1.45823e-09	75.1445	0.119403
no	archvir_cat_1_VIRSorter_A08_NODE_504_length_15087_cov_18_722126-cat_2_VIRSorter_A08_NODE_504_length_15087_cov_18_722126-cat_2	17	291.882	1.1268	0	0	1	4	2	1	0.0588235	0.975245	2	0.117647	0.748823	1	0.0588235	1	5	1	1.09013e-06	69.2	1000	0	1.09013e-06	69.2	1000	0	423	9	0.529412	2.46514e-09	373.848	0.529412
no	archvir_cat_1_VIRSorter_A04_NODE_355_length_31362_cov_21_220079-cat_2_VIRSorter_A04_NODE_355_length_31362_cov_21_220079-cat_2	40	258.7	1.27543	0	0	1	7	5	1	0.025	0.886239	3	0.075	0.605554	3	0.075	1	132	2	2.46944e-06	64.1667	5.95181e-07	68.9286	2.46944e-06	64.1667	5.95181e-07	68.9286	1237	35	0.875	2.57407e-07	278.452	0.875
no	NC_031932.1_Flavobacterium_phage_Fpv10_complete_genome	63	218.111	1.47534	0	0	0	25	21	23	0.365079	0.779974	2	0.031746	0.156371	0	0	0	871	13	1.285e-12	125.875	1000	0	1000	0	8.71001e-08	115.5	23	4	0.0634921	1.00786e-08	119.04	0.0634921
no	archvir_cat_1_VIRSorter_A08_NODE_775_length_12197_cov_5_708944-cat_1_VIRSorter_A08_NODE_775_length_12197_cov_5_708944-cat_1	10	402.1	0.819874	0	0	1	4	2	1	0.1	0.886239	1	0.1	0.664938	2	0.2	1	2	1	2.92074e-06	60.5	1000	0	1000	0	1000	0	599	10	1	2.19118e-08	363.387	1
no	NC_027125.1_Flavobacterium_phage_FCL-2_complete_genome	72	200.889	1.5273	0	0	0	41	37	35	0.486111	0.786075	6	0.0833333	0.347637	0	0	0	951	23	1.14737e-07	115.366	8.28767e-09	72.1667	1.14737e-07	115.366	1.01485e-06	56.4	98	7	0.0972222	8.00025e-07	99.5893	0.0972222
no	NC_023612.1_Geobacillus_phage_GBK2_complete_genome	57	211.965	1.45862	0.0175439	0	0	47	28	39	0.684211	0.695838	7	0.122807	0.542006	1	0.0175439	1	2608	37	5.19966e-07	60	1.4102e-56	288.28	2.54251e-08	85.3333	1.4102e-56	288.28	200	10	0.175439	1.57139e-07	119.675	0.175439
no	NC_006883.2_Prochlorococcus_phage_P-SSM2_complete_genome	329	244.568	1.30348	0.0364742	0	0	276	225	245	0.744681	0.797001	30	0.0911854	0.376692	1	0.00303951	0.111688	12003	243	4.62432e-08	138.405	4.6948e-08	146.824	3.21987e-07	70.5763	3.21987e-07	70.5763	1109	75	0.227964	2.13465e-07	135.363	0.227964
no	archvir_virsorter_Halobacteria_gi_448285003	93	193.484	1.60044	0.860215	0	1	35	25	8	0.0860215	0.806746	23	0.247312	0.559267	4	0.0430108	0.622035	1503	86	1.33396e-06	60.9664	2.93111e-07	85.6667	1.80975e-09	182	1.96063e-07	86.2233	204	15	0.16129	2.3377e-07	163.199	0.16129
no	NC_023571.1_Oenococcus_phage_phiS11_complete_genome	56	246.732	1.21099	0.839286	0	0	49	43	42	0.75	0.740255	7	0.125	0.678824	0	0	0	2180	41	3.94301e-11	99.2	1.40061e-17	171.81	2.44298e-08	80.9409	1.40061e-17	171.81	108	9	0.160714	7.65316e-08	104.917	0.160714
no	archvir_cat_2_VIRSorter_A17B_NODE_10_length_87929_cov_31_051449-cat_2_VIRSorter_A17B_NODE_10_length_87929_cov_31_051449-cat_2	119	232.773	1.35336	0.504202	0	1	18	14	5	0.0420168	0.603394	8	0.0672269	0.463938	5	0.0420168	0.822338	979	15	2.34251e-08	99.6196	1.43401e-17	143.25	1.43401e-17	143.25	1.43401e-17	143.25	3660	101	0.848739	4.43588e-09	275.236	0.848739
no	St17_uomz_NODE_425_length_15742_cov_25.965258	12	428.833	0.762292	0	0	0	4	4	4	0.333333	0.42544	0	0	0	0	0	0	99	8	1.109e-06	93	1000	0	1000	0	1000	0	9	3	0.25	2.17222e-10	112.767	0.25
no	archvir_cat_1_VIRSorter_A09_NODE_1146_length_11291_cov_9_897472-cat_2_VIRSorter_A09_NODE_1146_length_11291_cov_9_897472-cat_2	17	215.412	1.50562	0	0	1	4	3	0	0	0	3	0.176471	0.25947	1	0.0588235	0.111688	691	3	5.38935e-07	71.2673	2.4092e-24	155.537	2.4092e-24	155.537	2.4092e-24	155.537	790	15	0.882353	8.74516e-09	253.928	0.882353
no	archvir_cat_2_VIRSorter_A05B_NODE_19_length_73012_cov_14_049152-cat_2_VIRSorter_A05B_NODE_19_length_73012_cov_14_049152-cat_2	114	200.421	1.56139	0.508772	0	1	15	13	1	0.00877193	1	9	0.0789474	0.503478	5	0.0438596	0.822338	967	14	1.1795e-06	67.0556	1.1795e-06	67.0556	1.1795e-06	67.0556	1.1795e-06	67.0556	3521	104	0.912281	6.94228e-09	265.5	0.912281
no	St16_oxyB_NODE_5_length_125736_cov_34.742316	117	344.487	0.930521	0.00854701	0	0	118	84	111	0.948718	0.904242	7	0.0598291	0.67605	0	0	0	2125	88	2.28691e-07	85.7143	2.35681e-07	94.3404	4.83489e-08	122.667	1.77214e-07	69.0533	271	20	0.17094	2.88625e-07	93.1369	0.17094
no	St17_oxy_NODE_753_length_22234_cov_9.449254	9	816.667	0.404785	0	0	0	4	3	4	0.444444	0.546504	0	0	0	0	0	0	302	2	7.98214e-30	139.68	1000	0	1000	0	7.98214e-30	139.68	73	6	0.666667	2.97238e-07	136.16	0.666667
no	archvir_cat_1_VIRSorter_A17_NODE_2267_length_11146_cov_6_598143-cat_2_VIRSorter_A17_NODE_2267_length_11146_cov_6_598143-cat_2	18	205.889	1.61493	0	0	1	4	3	0	0	0	3	0.166667	0.25947	1	0.0555556	0.111688	616	3	9.72712e-08	109.573	9.72712e-08	109.573	9.72712e-08	109.573	9.72712e-08	109.573	766	16	0.888889	6.68031e-08	238.489	0.888889
no	archvir_cat_2_VIRSorter_A05_NODE_99_length_57699_cov_9_243200-cat_2_VIRSorter_A05_NODE_99_length_57699_cov_9_243200-cat_2	41	457.78	0.710584	0.292683	0	1	13	9	6	0.146341	0.809209	3	0.0731707	0.60927	4	0.097561	1	341	8	3.474e-09	57	8.07747e-27	238.553	3.2271e-06	60	8.07747e-27	238.553	1967	40	0.97561	1.42903e-08	406.711	0.97561
no	archvir_cat_2_VIRSorter_A13B_NODE_596_length_19285_cov_6_651274-cat_2_VIRSorter_A13B_NODE_596_length_19285_cov_6_651274-cat_2	20	318	1.03708	0	0	1	6	5	0	0	0	3	0.15	0.605554	3	0.15	1	123	2	6.55774e-07	69.3529	6.55774e-07	69.3529	6.55774e-07	69.3529	6.55774e-07	69.3529	849	19	0.95	1.21223e-08	338.98	0.95
no	NC_025471.1_Idiomarinaceae_phage_Phi1M2-2_complete_genome	61	186.934	1.65563	0.360656	0	0	34	26	29	0.47541	0.733892	5	0.0819672	0.768804	0	0	0	612	22	4.61636e-09	227.273	1.19476e-07	83.5882	4.73437e-08	189.419	1.19476e-07	83.5882	104	7	0.114754	5.75558e-07	140.437	0.114754
no	archvir_cat_1_VIRSorter_A04_NODE_1453_length_12750_cov_7_055140-cat_2_VIRSorter_A04_NODE_1453_length_12750_cov_7_055140-cat_2	16	253.062	1.2549	0.9375	0	1	3	3	0	0	0	1	0.0625	0.960487	2	0.125	1	0	0	1000	0	1000	0	1000	0	1000	0	476	16	1	1.72641e-08	209.157	1
no	archvir_cat_2_VIRSorter_A05_NODE_525_length_21837_cov_6_249472-cat_3_VIRSorter_A05_NODE_525_length_21837_cov_6_249472-cat_3	19	371.579	0.870083	0.736842	0	1	4	4	2	0.105263	0.501255	2	0.105263	0.354525	0	0	0	619	5	1.713e-08	63	5.36886e-24	230.413	5.36886e-24	230.413	5.36886e-24	230.413	1016	18	0.947368	1.32571e-08	459.216	0.947368
no	archvir_cat_1_VIRSorter_A05B_NODE_1391_length_11157_cov_11_392542-cat_2_VIRSorter_A05B_NODE_1391_length_11157_cov_11_392542-cat_2	16	227.812	1.43408	0	0	1	3	2	1	0.0625	0.886239	0	0	0	2	0.125	1	0	0	1000	0	1000	0	1000	0	1000	0	602	15	0.9375	7.25783e-09	242.008	0.9375
no	NC_025440.1_Listeria_phage_WIL-1_complete_genome	185	215.638	1.37681	0.783784	0	0	131	104	112	0.605405	0.867637	19	0.102703	0.561853	0	0	0	3530	94	4.30437e-07	67.86	1.06701e-09	177.125	5.79878e-07	102.033	4.21904e-08	66.9286	279	19	0.102703	2.63355e-07	135.03	0.102703
no	St16_omz_NODE_2515_length_12419_cov_326.821093	27	142.074	2.17409	0.888889	0	0	6	4	4	0.148148	0.808064	2	0.0740741	0.588826	0	0	0	37	5	1.18087e-06	61.5455	1.18087e-06	61.5455	1000	0	1000	0	55	6	0.222222	1.25139e-11	68.9403	0.222222
no	archvir_virsorter_Halobacteria_gi_55376942-2136603-2147154	15	214.133	1.42167	0.333333	0	1	4	4	0	0	0	4	0.266667	0.477948	0	0	0	320	12	3.91106e-08	81.4252	3.91106e-08	81.4252	3.045e-32	243	3.91106e-08	81.4252	1	1	0.0666667	2.9e-210	700.7	0.0666667
no	virsorter_Clostridia_gi_444384414-0-41581	65	200.4	1.56321	0.107692	0	0	37	23	31	0.476923	0.63796	6	0.0923077	0.672604	0	0	0	1223	56	7.39563e-18	133.667	1000	0	8.2446e-10	231.068	5.5961e-07	81.1705	182	4	0.0615385	4.40201e-07	93.441	0.0615385
no	NC_019486.1_Lactobacillus_phage_LF1_complete_genome	55	232.473	1.2909	0.2	0	0	42	32	35	0.636364	0.717183	7	0.127273	0.541687	0	0	0	2333	53	2.28371e-07	118.286	1.05508e-07	79.6136	1.05508e-07	79.6136	7.92211e-07	83.2449	175	8	0.145455	8.11713e-07	79.4726	0.145455
no	NC_009551.1_Phormidium_phage_Pf-WMP3_complete_genome	41	316.317	0.947999	0.365854	0	0	22	16	21	0.512195	0.765467	1	0.0243902	0.238282	0	0	0	377	16	1.10248e-07	85.8462	1.5131e-06	60.8533	1000	0	1.05291e-06	66.6051	155	6	0.146341	2e-09	138.085	0.146341
no	archvir_cat_2_VIRSorter_A21_NODE_166_length_36333_cov_35_586526-cat_3_VIRSorter_A21_NODE_166_length_36333_cov_35_586526-cat_3	33	353.758	0.908265	0.030303	0	1	6	3	4	0.121212	0.955034	1	0.030303	0.962826	1	0.030303	0.024771	537	5	3.04259e-19	139.278	1.5072e-11	105.704	1.5072e-11	105.704	1.5072e-11	105.704	147	19	0.575758	5.5557e-08	378.72	0.575758
no	virsorter_Clostridia_gi_365845843	24	315.792	0.932981	0.708333	0	0	7	5	3	0.125	0.858826	4	0.166667	0.0989092	0	0	0	1086	13	2.57945e-07	73.4286	2.57945e-07	73.4286	5.24171e-30	237.053	1000	0	31	3	0.125	3.32538e-09	135.68	0.125
no	archvir_cat_1_VIRSorter_A13B_NODE_408_length_23500_cov_360_965366-cat_2_VIRSorter_A13B_NODE_408_length_23500_cov_360_965366-cat_2	31	249.968	1.31915	0	0	1	8	6	2	0.0645161	0.987622	3	0.0967742	0.605554	3	0.0967742	1	69	2	7.26188e-07	62.75	7.26188e-07	62.75	7.26188e-07	62.75	1000	0	949	22	0.709677	1.91104e-08	306.699	0.709677
no	archvir_cat_2_VIRSorter_A05B_NODE_774_length_15355_cov_6_053856-cat_2_VIRSorter_A05B_NODE_774_length_15355_cov_6_053856-cat_2	20	256.85	1.30251	0	0	1	3	2	0	0	0	2	0.1	0.748823	1	0.05	1	11	1	1.22858e-06	64.2727	1000	0	1.22858e-06	64.2727	1000	0	451	15	0.75	1.19304e-08	324.824	0.75
no	archvir_cat_2_VIRSorter_A10_NODE_652_length_20674_cov_6_883845-cat_2_VIRSorter_A10_NODE_652_length_20674_cov_6_883845-cat_2	27	251	1.30599	0	0	1	7	5	1	0.037037	0.886239	3	0.111111	0.605554	3	0.111111	1	71	2	1.18224e-07	68.2	1.48422e-06	64.6061	1.18224e-07	68.2	1.48422e-06	64.6061	988	24	0.888889	1.52837e-09	327.537	0.888889
no	archvir_cat_1_VIRSorter_A21_NODE_987_length_13045_cov_6_944804-cat_3_VIRSorter_A21_NODE_987_length_13045_cov_6_944804-cat_3	19	226.632	1.4565	0.0526316	0	1	5	4	1	0.0526316	1	3	0.157895	0.263185	1	0.0526316	0.111688	582	3	5.76825e-08	109.624	5.76825e-08	109.624	5.76825e-08	109.624	5.76825e-08	109.624	772	19	1	7.33847e-09	197.548	1
no	St18_uomzD_NODE_243_length_37251_cov_12.725212	44	276.568	1.18118	0.227273	0	0	11	10	7	0.159091	0.558989	4	0.0909091	0.0287205	0	0	0	2881	26	2.7305e-07	82.5	1.07001e-07	90.7444	3.4848e-09	96.9464	3.4848e-09	96.9464	124	3	0.0681818	2.17534e-08	93.6784	0.0681818
no	archvir_cat_2_VIRSorter_A03_NODE_829_length_15745_cov_30_984704-cat_2_VIRSorter_A03_NODE_829_length_15745_cov_30_984704-cat_2	12	433.333	0.762147	0	0	1	8	5	5	0.416667	0.530049	2	0.166667	0.280601	1	0.0833333	1	337	3	3.91667e-19	295.32	3.91667e-19	295.32	3.91667e-19	295.32	3.91667e-19	295.32	259	11	0.916667	8.18182e-09	252.022	0.916667
no	archvir_cat_1_VIRSorter_A15_NODE_1200_length_19491_cov_5_830572-cat_3_VIRSorter_A15_NODE_1200_length_19491_cov_5_830572-cat_3	35	180.343	1.7957	0.457143	0	1	3	3	1	0.0285714	0.603805	1	0.0285714	0.114417	1	0.0285714	0.024771	611	6	9.495e-07	66.6667	5.34532e-08	138.641	9.495e-07	66.6667	5.34532e-08	138.641	406	33	0.942857	2.18639e-08	219.262	0.942857
no	archvir_cat_2_VIRSorter_A20_NODE_546_length_26245_cov_11_684918-cat_2_VIRSorter_A20_NODE_546_length_26245_cov_11_684918-cat_2	48	159	1.82892	0.583333	0	1	5	4	1	0.0208333	0.705999	1	0.0208333	0.664938	3	0.0625	0.674924	607	4	1.1521e-11	103.308	7.73582e-09	135.763	7.73582e-09	135.763	7.73582e-09	135.763	581	34	0.708333	7.60964e-10	206.154	0.708333
no	St17_scm_NODE_152_length_40078_cov_12.926917	49	258.306	1.22262	0.510204	0	0	7	6	5	0.102041	0.586998	2	0.0408163	0.878312	0	0	0	54	6	1.65804e-14	88.75	7.13943e-07	62.6	1000	0	1000	0	232	5	0.102041	2.91024e-07	120.494	0.102041
no	St16_scmB_NODE_1222_length_10750_cov_5.341000	12	297	1.11628	0	0	0	14	10	11	0.916667	0.993103	3	0.25	0.28515	0	0	0	425	12	2.54625e-08	86.7473	2.19314e-07	163.912	2.19314e-07	163.912	4.99697e-10	284.788	169	6	0.5	2.75392e-08	187.342	0.5
no	archvir_cat_2_VIRSorter_A09B_NODE_819_length_14774_cov_19_091650-cat_3_VIRSorter_A09B_NODE_819_length_14774_cov_19_091650-cat_3	24	203.542	1.62448	0	0	1	5	4	1	0.0416667	0.0025092	3	0.125	0.25947	1	0.0416667	0.111688	895	4	2.44267e-23	290.927	2.4092e-24	155.537	2.4092e-24	155.537	2.4092e-24	155.537	964	22	0.916667	7.28599e-09	205.188	0.916667
no	virsorter_Alphaproteobacteria_gi_83309099-2600211-2620488	45	140.511	2.21926	0.511111	0	0	2	2	2	0.0444444	0.170603	0	0	0	0	0	0	178	6	6.54e-07	66	2.95675e-07	65.8689	1000	0	1000	0	1	1	0.0222222	8.6e-08	33.5	0.0222222
no	St16_omz_NODE_94_length_97382_cov_56.061709	95	322.737	0.97554	0.526316	0	0	13	12	6	0.0631579	0.543069	7	0.0736842	0.458508	0	0	0	1031	14	1.39453e-10	235.39	1.39453e-10	235.39	1.39453e-10	235.39	4.36346e-55	240.897	119	7	0.0736842	3.60794e-08	130.344	0.0736842
no	St16_omz_NODE_627_length_31586_cov_18.600140	45	209.489	1.42468	0.111111	0	0	11	9	10	0.222222	0.535155	1	0.0222222	0.330164	0	0	0	867	13	3.04818e-07	57.3333	5.67809e-08	96.3586	1.83743e-07	87.2081	5.17755e-07	74.875	240	7	0.155556	6.64964e-08	129.832	0.155556
no	archvir_virsorter_Halobacteria_gi_482989160-1666641-1686042	30	175.667	1.54631	0.433333	0	1	4	4	0	0	0	4	0.133333	0.417657	0	0	0	70	16	4.319e-06	52	1000	0	1.985e-33	203	1.493e-08	72	5	3	0.1	1.22222e-13	141.089	0.1
no	NC_025463.1_Shewanella_sp._phage_1/44_complete_genome	67	231.478	1.34972	0.343284	0	0	23	22	20	0.298507	0.526854	3	0.0447761	0.419715	0	0	0	842	23	1.13158e-06	107.857	1.45441e-09	103.6	2.34927e-07	86.4302	1.45441e-09	103.6	64	5	0.0746269	7.16683e-08	83.7925	0.0746269
no	archvir_cat_2_VIRSorter_A04_NODE_110_length_61133_cov_82_610809-cat_2_VIRSorter_A04_NODE_110_length_61133_cov_82_610809-cat_2	50	397.14	0.817889	0.02	0	1	11	7	5	0.1	0.778773	2	0.04	0.748823	4	0.08	1	476	7	2.297e-06	59	3.78206e-13	130.623	1000	0	3.78206e-13	130.623	1826	44	0.88	4.77038e-08	338.18	0.88
no	NC_023548.1_Citrobacter_phage_CR8_complete_genome	50	241.88	1.261	0.02	0	0	57	42	52	1.04	0.893269	5	0.1	0.577367	0	0	0	1358	33	1.72628e-08	286.297	1.72628e-08	286.297	1000	0	1.72628e-08	286.297	184	6	0.12	1.72367e-07	122.72	0.12
no	archvir_cat_2_VIRSorter_A14B_NODE_153_length_34104_cov_22_231813-cat_3_VIRSorter_A14B_NODE_153_length_34104_cov_22_231813-cat_3	67	156.522	1.96458	0.268657	0	1	10	8	5	0.0746269	0.426648	4	0.0597015	0.39117	1	0.0149254	0.111688	1039	6	7.79188e-08	84.0612	1.951e-14	143.037	1.951e-14	143.037	1.951e-14	143.037	1474	51	0.761194	7.23456e-09	219.168	0.761194
no	archvir_cat_2_VIRSorter_A05B_NODE_592_length_17524_cov_9_607133-cat_3_VIRSorter_A05B_NODE_592_length_17524_cov_9_607133-cat_3	21	267	1.19836	0.904762	0	1	5	5	2	0.0952381	0.501255	3	0.142857	0.263185	0	0	0	909	6	1.34302e-06	60.9677	5.36886e-24	230.413	5.36886e-24	230.413	5.36886e-24	230.413	1170	20	0.952381	1.61748e-08	305.917	0.952381
no	archvir_cat_2_VIRSorter_A09_NODE_407_length_21606_cov_6_856155-cat_2_VIRSorter_A09_NODE_407_length_21606_cov_6_856155-cat_2	27	261.926	1.24965	0	0	1	6	4	2	0.0740741	0.94312	1	0.037037	0.664938	3	0.111111	1	64	2	4.38589e-08	60.6	7.98953e-07	66.4576	7.98953e-07	66.4576	7.98953e-07	66.4576	985	23	0.851852	3.7003e-08	248.127	0.851852
no	archvir_cat_2_VIRSorter_A08_NODE_27_length_78611_cov_46_021411-cat_2_VIRSorter_A08_NODE_27_length_78611_cov_46_021411-cat_2	96	257.01	1.2212	0.572917	0	1	13	11	1	0.0104167	0.886239	8	0.0833333	0.493531	4	0.0416667	1	701	11	5.56423e-07	68.3	3.29827e-09	76.2692	5.56423e-07	68.3	5.37002e-08	95.2037	2898	89	0.927083	1.99105e-08	291.202	0.927083
no	archvir_virsorter_Halobacteria_gi_289594273	92	198.022	1.573	0.119565	0	1	35	25	8	0.0869565	0.806746	23	0.25	0.559267	4	0.0434783	0.622035	1504	86	4.87237e-12	111.363	4.87237e-12	111.363	2.5805e-09	232	4.87237e-12	111.363	204	15	0.163043	2.3377e-07	172.915	0.163043
no	NC_022086.1_Mycobacterium_phage_LittleCherry_complete_genome	76	195.605	1.49931	0.644737	0	0	66	56	58	0.763158	0.892151	8	0.105263	0.569782	0	0	0	1678	51	1.177e-06	172.6	2.07281e-08	125.326	2.07281e-08	125.326	1.3906e-06	87.3333	215	12	0.157895	8.13535e-07	120.061	0.157895
no	NC_021318.1_Mycobacterium_phage_Chy5_complete_genome	87	180.644	1.69875	0.643678	0	0	100	79	88	1.01149	0.919301	12	0.137931	0.545481	0	0	0	2028	80	1.8995e-08	372.04	4.3752e-07	93.8309	8.99785e-07	99.8696	1.85983e-07	78.9358	218	12	0.137931	2.57909e-07	122.309	0.137931
no	archvir_cat_2_VIRSorter_A12_NODE_1256_length_11622_cov_8_857958-cat_2_VIRSorter_A12_NODE_1256_length_11622_cov_8_857958-cat_2	16	242.688	1.3767	0	0	1	7	4	4	0.25	0.62034	2	0.125	0.280601	1	0.0625	1	603	4	1.94505e-18	146.74	1.94505e-18	146.74	3.15165e-21	282.56	1.94505e-18	146.74	280	12	0.75	4.44861e-11	258.14	0.75
no	archvir_cat_2_VIRSorter_A14_NODE_17_length_83609_cov_8_134895-cat_2_VIRSorter_A14_NODE_17_length_83609_cov_8_134895-cat_2	71	378.887	0.849191	0.169014	0	1	19	12	8	0.112676	0.70892	7	0.0985915	0.384305	4	0.056338	1	1028	9	3.61682e-07	80.7385	3.61682e-07	80.7385	3.61682e-07	80.7385	1.62256e-06	72.1085	2231	57	0.802817	5.80328e-08	251.532	0.802817
no	St14_oxyB_NODE_317_length_29955_cov_12.622609	30	291.367	1.0015	0.233333	0	0	7	6	4	0.133333	0.7856	3	0.1	0.49143	0	0	0	486	12	8.3958e-13	76.1429	3.9866e-07	70.5789	1.48196e-07	84.5952	1.199e-07	157.052	49	7	0.233333	6.0734e-08	115.539	0.233333
no	archvir_cat_1_VIRSorter_A09B_NODE_87_length_38687_cov_7_477842-cat_2_VIRSorter_A09B_NODE_87_length_38687_cov_7_477842-cat_2	39	323.795	1.00809	0.948718	0	1	5	4	0	0	0	2	0.0512821	0.491978	3	0.0769231	1	34	3	1.59093e-06	62.76	1.59093e-06	62.76	1.59093e-06	62.76	1000	0	1540	35	0.897436	1.26018e-08	264.98	0.897436
no	archvir_cat_2_VIRSorter_A09B_NODE_307_length_24772_cov_10_666788-cat_3_VIRSorter_A09B_NODE_307_length_24772_cov_10_666788-cat_3	38	211.658	1.53399	0	0	1	6	5	2	0.0526316	0.501255	3	0.0789474	0.263185	1	0.0263158	0.111688	814	9	3.04654e-06	56.7143	3.86802e-07	61.6286	3.86802e-07	61.6286	3.86802e-07	61.6286	1364	34	0.894737	9.98943e-10	248.236	0.894737
no	archvir_cat_1_VIRSorter_A14B_NODE_595_length_16312_cov_6_963031-cat_2_VIRSorter_A14B_NODE_595_length_16312_cov_6_963031-cat_2	23	227.652	1.41	0.0869565	0	1	5	5	0	0	0	2	0.0869565	0.897767	3	0.130435	1	28	2	1.6746e-06	65.2	3.46249e-08	88.3043	1.6746e-06	65.2	1000	0	664	23	1	2.57438e-09	207.413	1
no	virsorter_Deinococci_gi_484153811	100	251.53	1.25417	0.79	0	0	13	13	10	0.1	0.310606	3	0.03	0.150444	0	0	0	2701	39	2.799e-46	380.15	2.799e-46	380.15	1.71802e-07	78.9706	2.799e-46	380.15	54	9	0.09	9.17003e-08	90.8487	0.09
no	virsorter_Epsilonproteobacteria_gi_419539196-0-25042	38	207.316	1.51745	0.394737	0	0	17	15	16	0.421053	0.501987	1	0.0263158	0.650122	0	0	0	1143	37	1.2551e-06	113.167	1000	0	1000	0	3.35458e-07	58.4215	140	3	0.0789474	1.53815e-06	76.1147	0.0789474
no	NC_016761.1_Salmonella_phage_SPN1S_complete_genome	49	242.041	1.26667	0.306122	0	0	43	39	41	0.836735	0.535895	2	0.0408163	0.112386	0	0	0	1774	46	4.35892e-08	71.1765	2.42096e-07	134.566	2.42096e-07	134.566	1.68883e-11	124.103	32	3	0.0612245	1.39625e-13	117.259	0.0612245
no	archvir_cat_1_VIRSorter_A17B_NODE_729_length_16649_cov_6_147342-cat_2_VIRSorter_A17B_NODE_729_length_16649_cov_6_147342-cat_2	19	292.789	1.14121	0	0	1	2	1	0	0	0	1	0.0526316	0.664938	1	0.0526316	1	3	1	8.26483e-10	72	1000	0	8.26483e-10	72	1000	0	451	18	0.947368	6.55725e-09	345.336	0.947368
no	St18_uomzD_NODE_999_length_17774_cov_9.798352	31	163.613	1.74412	0.16129	0	0	7	7	5	0.16129	0.755942	2	0.0645161	0.274379	0	0	0	169	6	1.30224e-06	72.6667	1000	0	1000	0	8.5911e-11	120.583	251	4	0.129032	8.9375e-09	150.741	0.129032
no	archvir_cat_2_VIRSorter_A11B_NODE_747_length_13445_cov_5_014040-cat_3_VIRSorter_A11B_NODE_747_length_13445_cov_5_014040-cat_3	21	209.19	1.56192	0	0	1	4	4	1	0.047619	1	3	0.142857	0.415221	0	0	0	621	4	2.21892e-09	111.091	2.21892e-09	111.091	2.21892e-09	111.091	2.21892e-09	111.091	881	19	0.904762	1.06259e-09	209.033	0.904762
no	virsorter_Deinococci_gi_484154262	8	582.75	0.557142	0	0	0	3	3	1	0.125	0.26429	2	0.25	0.256771	0	0	0	815	7	1.29792e-07	211.685	1.29792e-07	211.685	1.29792e-07	211.685	1.29792e-07	211.685	52	2	0.25	5.21169e-11	113.068	0.25
no	archvir_cat_2_VIRSorter_A10_NODE_1171_length_14849_cov_8_742058-cat_2_VIRSorter_A10_NODE_1171_length_14849_cov_8_742058-cat_2	19	255.526	1.27955	0	0	1	9	5	4	0.210526	0.62034	4	0.210526	0.5471	1	0.0526316	1	604	5	1.455e-08	65	1.37633e-17	301.077	1.37633e-17	301.077	1.37633e-17	301.077	311	16	0.842105	8.125e-10	264.515	0.842105
no	virsorter_Epsilonproteobacteria_gi_419536862	13	274.231	1.16791	0.0769231	0	0	4	4	4	0.307692	0.664002	0	0	0	0	0	0	232	13	2.55533e-11	168.333	1000	0	1000	0	1000	0	39	2	0.153846	1.54082e-09	99.6	0.153846
no	archvir_cat_1_VIRSorter_A13B_NODE_1118_length_13065_cov_21_119216-cat_2_VIRSorter_A13B_NODE_1118_length_13065_cov_21_119216-cat_2	22	195.591	1.68389	0	0	1	4	4	0	0	0	4	0.181818	0.29211	0	0	0	467	6	8.938e-06	55	1.7345e-06	68.5	1.7345e-06	68.5	9.49812e-15	95.35	1051	20	0.909091	1.13861e-10	247.833	0.909091
no	virsorter_Betaproteobacteria_gi_485071427	65	265.477	1.18878	0.215385	0	0	37	27	28	0.430769	0.537591	9	0.138462	0.407171	0	0	0	4204	63	6.17381e-07	145.336	1.01485e-07	152.339	6.17381e-07	145.336	2.90426e-08	119.313	114	11	0.169231	6.76095e-09	113.511	0.169231
no	archvir_cat_2_VIRSorter_A11B_NODE_608_length_15268_cov_6_467101-cat_2_VIRSorter_A11B_NODE_608_length_15268_cov_6_467101-cat_2	13	382.769	0.851454	0	0	1	7	3	3	0.230769	0.953828	2	0.153846	0.748823	2	0.153846	1	14	2	1.88882e-06	68.0769	1000	0	1000	0	1000	0	678	13	1	1.58367e-08	329.123	1
no	virsorter_Epsilonproteobacteria_gi_419540124	20	230.75	1.35713	0.7	0	0	3	3	3	0.15	0.663966	0	0	0	0	0	0	82	15	4.3018e-07	193.7	1000	0	1000	0	1000	0	40	3	0.15	6.09254e-09	78.9772	0.15
no	archvir_cat_1_VIRSorter_A22_NODE_749_length_19333_cov_8_903569-cat_2_VIRSorter_A22_NODE_749_length_19333_cov_8_903569-cat_2	24	260.833	1.2414	0	0	1	7	4	2	0.0833333	0.930742	2	0.0833333	0.748823	3	0.125	1	75	2	1.28472e-06	65.1094	1.28472e-06	65.1094	1.28472e-06	65.1094	1000	0	900	19	0.791667	1.75709e-08	328.729	0.791667
no	archvir_cat_2_VIRSorter_A11_NODE_100_length_42691_cov_24_154048-cat_2_VIRSorter_A11_NODE_100_length_42691_cov_24_154048-cat_2	44	315.523	1.03066	0	0	1	9	7	2	0.0454545	0.987622	4	0.0909091	0.694287	3	0.0681818	1	40	2	2.33542e-07	71.6667	8.74695e-07	65.6176	2.33542e-07	71.6667	1000	0	1604	39	0.886364	1.29552e-08	334.922	0.886364
no	virsorter_Epsilonproteobacteria_gi_419544126	25	236.28	1.36881	0.76	0	0	13	12	11	0.44	0.549696	2	0.08	0.417447	0	0	0	1118	24	7.865e-44	157.5	1000	0	6.69467e-08	117.245	3.18222e-07	322.333	44	2	0.08	1.82125e-09	145.776	0.08
no	NC_025447.1_Escherichia_phage_121Q_complete_genome	586	182.609	1.68134	0.0750853	0	0	320	267	301	0.513652	0.847502	18	0.0307167	0.425572	1	0.00170648	0.111688	7834	96	3.46506e-07	76.234	3.46506e-07	76.234	3.46506e-07	76.234	3.46506e-07	76.234	811	40	0.0682594	1.4725e-07	163.173	0.0682594
no	archvir_cat_1_VIRSorter_A13B_NODE_75_length_51105_cov_6_910578-cat_2_VIRSorter_A13B_NODE_75_length_51105_cov_6_910578-cat_2	52	324.827	1.01751	0.0192308	0	1	12	8	3	0.0576923	0.953828	5	0.0961538	0.560666	4	0.0769231	1	328	5	1.85047e-12	132.983	1.85047e-12	132.983	1000	0	1.85047e-12	132.983	1512	46	0.884615	8.83149e-09	230.519	0.884615
no	St14_oxyB_NODE_277_length_31745_cov_86.719722	57	176.088	1.79556	0.385965	0	0	13	13	13	0.22807	0.803686	0	0	0	0	0	0	536	17	7.49902e-08	147.667	5.61368e-19	104.867	1000	0	1000	0	193	5	0.0877193	2.96502e-08	76.0392	0.0877193
no	archvir_virsorter_Halobacteria_gi_448728133-100599-153663	88	192.023	1.65916	0.636364	0	1	9	8	2	0.0227273	0.551113	3	0.0340909	0.280691	4	0.0454545	0.606494	228	17	9.26932e-11	83.625	1.13623e-06	64	9.26932e-11	83.625	1000	0	134	15	0.170455	2.85246e-07	102.96	0.170455
no	archvir_cat_2_VIRSorter_A09B_NODE_3_length_96396_cov_21_948215-cat_2_VIRSorter_A09B_NODE_3_length_96396_cov_21_948215-cat_2	115	276.165	1.193	0.556522	0	1	21	16	10	0.0869565	0.730481	6	0.0521739	0.416256	5	0.0434783	0.822338	1775	16	3.38995e-09	151.27	3.38995e-09	151.27	3.38995e-09	151.27	5.98081e-08	102.708	3453	98	0.852174	5.16568e-08	298.148	0.852174
no	NC_009815.1_Listeria_phage_A006_complete_genome	60	197.183	1.57381	0.183333	0	0	42	37	40	0.666667	0.688513	2	0.0333333	0.359234	0	0	0	2160	49	2.51017e-72	243	1000	0	1.35642e-07	179.89	1.62671e-07	174.243	40	5	0.0833333	1.6764e-14	152.811	0.0833333
no	archvir_cat_1_VIRSorter_A22_NODE_391_length_26825_cov_5_589541-cat_2_VIRSorter_A22_NODE_391_length_26825_cov_5_589541-cat_2	27	322.111	1.00652	0	0	1	8	5	2	0.0740741	0.885491	3	0.111111	0.648147	3	0.111111	1	102	2	8.26515e-07	65.6535	8.26515e-07	65.6535	8.26515e-07	65.6535	8.26515e-07	65.6535	1145	27	1	9.92282e-09	293.096	1
no	archvir_cat_1_VIRSorter_A11_NODE_637_length_15809_cov_4_994922-cat_3_VIRSorter_A11_NODE_637_length_15809_cov_4_994922-cat_3	18	284.111	1.13859	0.777778	0	1	3	3	2	0.111111	0.501255	1	0.0555556	0.378885	0	0	0	615	4	1.80097e-09	75.6667	3.3129e-27	236.433	1.80097e-09	75.6667	1.80097e-09	75.6667	977	17	0.944444	8.52526e-09	306.313	0.944444
no	archvir_cat_1_VIRSorter_A13_NODE_300_length_30330_cov_4_654203-cat_2_VIRSorter_A13_NODE_300_length_30330_cov_4_654203-cat_2	35	282.371	1.15397	0	0	1	9	8	1	0.0285714	1	4	0.114286	0.694287	4	0.114286	1	90	3	1.36931e-07	65.4	1.1795e-06	67.0556	1.36931e-07	65.4	1.1795e-06	67.0556	1435	33	0.942857	1.11295e-08	341.259	0.942857
no	NC_027370.1_Propionibacterium_phage_PHL179M00_complete_genome	41	207.902	1.39323	0.487805	0	0	26	21	18	0.439024	0.930898	8	0.195122	0.730755	0	0	0	317	29	2.335e-51	180	1.4025e-10	109.75	4.8579e-07	112.475	1000	0	218	7	0.170732	2.01173e-07	132.942	0.170732
no	NC_031904.1_Flavobacterium_phage_Fpv3_complete_genome	91	302.363	1.02917	0.615385	0	0	15	14	12	0.131868	0.454138	3	0.032967	0.346092	0	0	0	758	19	6.27742e-07	60.4737	6.27742e-07	60.4737	2.2331e-06	65	5.10279e-06	55.625	96	12	0.131868	4.35e-07	152.392	0.131868
no	virsorter_Clostridia_gi_512436336	125	272.256	1.07382	0.304	0	0	40	30	17	0.136	0.479307	23	0.184	0.368538	0	0	0	11543	112	5.01225e-07	80.6143	5.01225e-07	80.6143	5.01225e-07	80.6143	5.01225e-07	80.6143	178	13	0.104	3.95796e-07	95.439	0.104
no	virsorter_Actinobacteria_gi_485070998	32	302.812	1.04326	0.125	0	0	21	15	19	0.59375	0.877549	2	0.0625	0.867881	0	0	0	686	25	1.77556e-07	74.8129	1.77556e-07	74.8129	6.07197e-07	67.9888	1.77556e-07	74.8129	47	2	0.0625	6.83864e-16	107.78	0.0625
no	archvir_virsorter_Halobacteria_gi_410688693	13	240.385	1.20426	0.0769231	0	1	6	6	0	0	0	6	0.461538	0.473653	0	0	0	31	8	1000	0	1000	0	5.03e-26	139.333	3.096e-08	217.5	3	1	0.0769231	4.66667e-08	51.7333	0.0769231
no	NC_023688.1_Aeromonas_phage_PX29_complete_genome	330	207.133	1.48645	0.148485	0	0	348	288	331	1.00303	0.892442	17	0.0515152	0.459639	0	0	0	8148	328	4.96096e-14	103.893	4.96096e-14	103.893	4.96096e-14	103.893	3.18291e-07	168.476	707	39	0.118182	3.53743e-07	172.185	0.118182
no	archvir_cat_2_VIRSorter_A13_NODE_31_length_93248_cov_172_852714-cat_2_VIRSorter_A13_NODE_31_length_93248_cov_172_852714-cat_2	100	305.57	1.07241	0.53	0	1	21	15	9	0.09	0.808642	7	0.07	0.475749	5	0.05	0.822338	1542	17	2.47632e-11	135.28	2.47632e-11	135.28	6.05199e-24	232.25	2.47632e-11	135.28	3344	84	0.84	1.54496e-08	348.931	0.84
no	archvir_cat_2_VIRSorter_A14B_NODE_108_length_39273_cov_22_861008-cat_2_VIRSorter_A14B_NODE_108_length_39273_cov_22_861008-cat_2	41	310.976	1.04397	0	0	1	9	7	2	0.0487805	0.987622	4	0.097561	0.694287	3	0.0731707	1	39	2	8.74695e-07	65.6176	8.74695e-07	65.6176	8.74695e-07	65.6176	1000	0	1574	38	0.926829	1.32962e-08	322.82	0.926829
no	archvir_cat_2_VIRSorter_A05B_NODE_568_length_17791_cov_6_463577-cat_2_VIRSorter_A05B_NODE_568_length_17791_cov_6_463577-cat_2	14	416.643	0.786915	0	0	1	6	3	3	0.214286	0.991748	2	0.142857	0.748823	1	0.0714286	1	15	3	3.5265e-06	51	1000	0	1000	0	1000	0	741	14	1	1.21595e-08	319.909	1
no	archvir_cat_1_VIRSorter_A05_NODE_1467_length_11190_cov_6_100943-cat_1_VIRSorter_A05_NODE_1467_length_11190_cov_6_100943-cat_1	8	461.25	0.714924	0	0	1	4	2	1	0.125	0.886239	1	0.125	0.664938	2	0.25	1	2	1	4.3265e-06	50.5	1000	0	1000	0	1000	0	505	8	1	1.78976e-08	334.48	1
no	St18_uomzD_NODE_810_length_19967_cov_19.386953	28	221.5	1.40231	0.285714	0	0	7	6	4	0.142857	0.651809	3	0.107143	0.666726	0	0	0	243	9	2.05485e-07	86.8333	1000	0	1000	0	2.05485e-07	86.8333	109	6	0.214286	2.65812e-08	94.276	0.214286
no	NC_031072.1_Gordonia_phage_CaptainKirk2_complete_genome	77	198.234	1.60758	0.116883	0	0	31	27	25	0.324675	0.788216	6	0.0779221	0.628876	0	0	0	772	28	5.447e-18	95.3333	1.34149e-08	131.857	9.17791e-08	78.32	1.25532e-06	60.4248	55	3	0.038961	1.28421e-07	60.8817	0.038961
no	St16_scm_NODE_147_length_35105_cov_8.416662	39	291.41	1.11095	0	0	0	45	27	42	1.07692	0.867147	3	0.0769231	0.429092	0	0	0	337	26	1.23661e-07	72.72	1.23661e-07	72.72	1.23438e-07	120.458	1.53804e-07	68.9813	202	10	0.25641	2.83714e-08	95.3106	0.25641
no	archvir_cat_1_VIRSorter_A11B_NODE_589_length_15535_cov_14_458333-cat_2_VIRSorter_A11B_NODE_589_length_15535_cov_14_458333-cat_2	27	187.519	1.73801	0.962963	0	1	4	4	0	0	0	4	0.148148	0.29211	0	0	0	476	7	1.61095e-11	74.2	2.54461e-07	65.5	2.54461e-07	65.5	1.029e-17	138.82	1208	25	0.925926	3.03334e-09	237.967	0.925926
no	archvir_cat_2_VIRSorter_A04_NODE_547_length_24179_cov_9_982756-cat_2_VIRSorter_A04_NODE_547_length_24179_cov_9_982756-cat_2	21	378.524	0.868522	0.761905	0	1	5	4	2	0.0952381	0.501255	2	0.0952381	0.229696	1	0.047619	0.111688	916	7	1.32769e-10	69.625	1.85216e-29	242.09	1.85216e-29	242.09	1.85216e-29	242.09	1281	21	1	1.89032e-09	340.647	1
no	archvir_cat_1_VIRSorter_A13_NODE_682_length_19016_cov_7_545172-cat_2_VIRSorter_A13_NODE_682_length_19016_cov_7_545172-cat_2	19	326.526	0.999159	0	0	1	6	4	1	0.0526316	0.886239	1	0.0526316	0.664938	4	0.210526	1	0	0	1000	0	1000	0	1000	0	1000	0	926	19	1	3.33152e-08	305.363	1
no	St16_oxy_NODE_1591_length_14514_cov_13.125389	21	225.619	1.44688	0	0	0	3	3	3	0.142857	0.838721	0	0	0	0	0	0	26	5	9.95682e-07	60.5333	1.704e-12	79	1000	0	1000	0	150	7	0.333333	4.65779e-07	89.6788	0.333333
no	NC_028848.1_Acinetobacter_phage_Fri1_complete_genome	52	244.808	1.24387	0	0	0	52	45	49	0.942308	0.8708	3	0.0576923	0.463335	0	0	0	798	41	1.33871e-09	335.909	4.16662e-07	103.409	4.5732e-07	207.143	2.1627e-08	196.098	176	8	0.153846	7.80757e-07	78.2037	0.153846
no	archvir_cat_1_VIRSorter_A04_NODE_1213_length_14354_cov_6_486607-cat_2_VIRSorter_A04_NODE_1213_length_14354_cov_6_486607-cat_2	20	235.65	1.39334	0	0	1	3	2	1	0.05	0.886239	0	0	0	2	0.1	1	15	1	2.85082e-06	60.4	2.85082e-06	60.4	2.85082e-06	60.4	1000	0	708	16	0.8	2.52667e-08	229.741	0.8
no	archvir_cat_2_VIRSorter_A10_NODE_596_length_21573_cov_5_130124-cat_2_VIRSorter_A10_NODE_596_length_21573_cov_5_130124-cat_2	27	259.704	1.25156	0	0	1	11	8	5	0.185185	0.551241	4	0.148148	0.440435	2	0.0740741	1	902	4	1.93572e-08	67.5	1.94758e-30	260.84	1.94758e-30	260.84	8.79031e-11	170.473	480	23	0.851852	1.0219e-08	235.693	0.851852
no	NC_031928.1_Escherichia_phage_WG01_complete_genome	271	198.756	1.59472	0.151292	0	0	307	247	288	1.06273	0.923815	19	0.0701107	0.581512	0	0	0	7005	261	3.40927e-17	87.5714	6.06722e-07	300	6.77422e-08	130.423	1.03684e-08	211.895	554	25	0.0922509	1.82341e-07	219.261	0.0922509
no	St08_scmB_NODE_1270_length_11720_cov_7.826404	24	154.042	2.04778	0.0416667	0	0	5	4	4	0.166667	0.342851	1	0.0416667	0.962258	0	0	0	272	5	6.039e-06	54	3.74201e-09	86.2	8.33034e-08	69.3208	8.33034e-08	69.3208	39	5	0.208333	2.41747e-08	82.8829	0.208333
no	archvir_cat_2_VIRSorter_A05B_NODE_15_length_81333_cov_12_872832-cat_2_VIRSorter_A05B_NODE_15_length_81333_cov_12_872832-cat_2	69	372.971	0.848364	0.681159	0	1	18	13	8	0.115942	0.856907	5	0.0724638	0.45744	5	0.0724638	0.822338	1213	12	1.16919e-07	95.4113	1.16919e-07	95.4113	1.16919e-07	95.4113	1.16919e-07	95.4113	2999	64	0.927536	3.08272e-08	357.283	0.927536
no	NC_027979.1_Enterobacteria_phage_RB68_complete_genome	266	200.079	1.57956	0.157895	0	0	323	247	306	1.15038	0.916187	17	0.0639098	0.555846	0	0	0	7952	266	2.15783e-08	412.565	1.81842e-06	201.606	1.42e-07	121.826	4.295e-07	201.85	558	25	0.093985	7.53957e-08	234.728	0.093985
no	NC_031924.1_Salmonella_phage_IME207_complete_genome	88	165.636	1.85014	0.375	0	0	55	47	52	0.590909	0.634724	3	0.0340909	0.623485	0	0	0	1462	47	2.12718e-07	61	8.78309e-10	137.959	1000	0	8.78309e-10	137.959	72	6	0.0681818	4.28894e-08	107.844	0.0681818
no	archvir_cat_2_VIRSorter_A15_NODE_1345_length_17917_cov_16_552850-cat_2_VIRSorter_A15_NODE_1345_length_17917_cov_16_552850-cat_2	19	309.053	1.06045	0	0	1	9	6	4	0.210526	0.62034	4	0.210526	0.386033	1	0.0526316	1	1018	7	5.825e-11	69	7.23126e-27	161.187	1.42888e-07	110.43	1.42888e-07	110.43	317	15	0.789474	6.3675e-09	300.148	0.789474
no	archvir_cat_1_VIRSorter_A14_NODE_278_length_23910_cov_9_241417-cat_2_VIRSorter_A14_NODE_278_length_23910_cov_9_241417-cat_2	34	208.265	1.422	0.352941	0	1	5	4	1	0.0294118	0.705999	1	0.0294118	0.664938	3	0.0882353	1	14	2	6.198e-08	64	1000	0	1000	0	1000	0	593	28	0.823529	1.03233e-08	235.674	0.823529
no	archvir_cat_2_VIRSorter_A05_NODE_162_length_46074_cov_11_792390-cat_2_VIRSorter_A05_NODE_162_length_46074_cov_11_792390-cat_2	81	174.235	1.75804	0.716049	0	1	6	5	0	0	0	5	0.0617284	0.35083	1	0.0123457	0.111688	878	11	6.54576e-14	81.0769	2.72665e-07	80.156	1.29773e-06	63	2.72665e-07	80.156	2222	72	0.888889	3.82682e-09	228.72	0.888889
no	St18_uomzD_NODE_1054_length_17315_cov_7.658401	28	197.857	1.6171	0.0714286	0	0	7	7	6	0.214286	0.747348	1	0.0357143	0.189471	0	0	0	74	7	2.265e-06	52	7.20815e-10	148.455	1000	0	1000	0	33	2	0.0714286	1.30027e-07	255.339	0.0714286
no	NC_011534.1_Kluyvera_phage_Kvp1_complete_genome	46	261.065	1.16538	0	0	0	58	43	53	1.15217	0.895518	5	0.108696	0.577367	0	0	0	1664	40	9.89782e-14	258	4.24932e-09	305.721	1000	0	4.24932e-09	305.721	186	7	0.152174	5.19317e-08	122.064	0.152174
no	archvir_cat_2_VIRSorter_A04_NODE_505_length_25216_cov_15_643059-cat_3_VIRSorter_A04_NODE_505_length_25216_cov_15_643059-cat_3	35	230.086	1.38801	0	0	1	3	2	0	0	0	2	0.0571429	0.229696	1	0.0285714	0.111688	501	5	2.5193e-09	118.327	2.5193e-09	118.327	2.5193e-09	118.327	2.5193e-09	118.327	966	31	0.885714	2.42168e-10	270.637	0.885714
no	archvir_cat_2_VIRSorter_A13B_NODE_121_length_42691_cov_39_520476-cat_2_VIRSorter_A13B_NODE_121_length_42691_cov_39_520476-cat_2	44	315.523	1.03066	0	0	1	9	7	2	0.0454545	0.987622	4	0.0909091	0.694287	3	0.0681818	1	40	2	2.33542e-07	71.6667	8.74695e-07	65.6176	2.33542e-07	71.6667	1000	0	1603	39	0.886364	9.93956e-09	335.002	0.886364
no	St18_uomzD_NODE_326_length_32297_cov_5.717759	51	193.706	1.57909	0.117647	0	0	7	7	5	0.0980392	0.867803	2	0.0392157	0.523767	0	0	0	34	4	6.65099e-08	111.588	1000	0	6.65099e-08	111.588	6.65099e-08	111.588	224	17	0.333333	2.02758e-07	200.167	0.333333
no	archvir_cat_1_VIRSorter_A04_NODE_1297_length_13768_cov_8_908408-cat_1_VIRSorter_A04_NODE_1297_length_13768_cov_8_908408-cat_1	12	377.5	0.871586	0	0	1	6	4	2	0.166667	0.94312	1	0.0833333	0.664938	3	0.25	1	18	3	2.389e-06	51	1000	0	1000	0	1000	0	648	12	1	1.89422e-08	309.31	1
no	archvir_cat_2_VIRSorter_A05B_NODE_434_length_20364_cov_14_509232-cat_3_VIRSorter_A05B_NODE_434_length_20364_cov_14_509232-cat_3	23	288.522	1.12944	0.130435	0	1	6	5	2	0.0869565	0.501255	3	0.130435	0.263185	1	0.0434783	0.111688	891	7	3.193e-07	52.5	8.16425e-08	95.8198	8.16425e-08	95.8198	8.16425e-08	95.8198	1219	21	0.913043	4.5644e-09	328.281	0.913043
no	archvir_cat_1_VIRSorter_A11B_NODE_1167_length_10300_cov_5_205954-cat_2_VIRSorter_A11B_NODE_1167_length_10300_cov_5_205954-cat_2	14	225.929	1.35922	0.142857	0	1	2	2	0	0	0	0	0	0	2	0.142857	1	0	0	1000	0	1000	0	1000	0	1000	0	344	11	0.785714	2.62801e-08	227.489	0.785714
no	NC_031096.1_Pectobacterium_phage_PP90_complete_genome	57	244.649	1.27889	0.982456	0	0	42	38	39	0.684211	0.900141	3	0.0526316	0.612067	0	0	0	1195	32	1.09224e-07	84.8261	1.09224e-07	84.8261	3.85143e-07	76.8	1.89974e-33	148.95	154	6	0.105263	5.11715e-08	98.049	0.105263
no	archvir_cat_2_VIRSorter_A09_NODE_9_length_87771_cov_11_020133-cat_2_VIRSorter_A09_NODE_9_length_87771_cov_11_020133-cat_2	89	324.337	1.014	0.573034	0	1	20	15	9	0.101124	0.808642	6	0.0674157	0.416256	5	0.0561798	0.822338	1558	14	1.64045e-12	139.66	1.64045e-12	139.66	7.12911e-26	231.803	1.64045e-12	139.66	3369	82	0.921348	1.70466e-08	325.569	0.921348
no	NC_029118.1_Lactococcus_phage_GE1_complete_genome	45	161.378	1.81108	0.355556	0	0	11	9	10	0.222222	0.869509	1	0.0222222	0.954786	0	0	0	168	12	8.89444e-08	94.2222	1000	0	1000	0	7.92649e-07	58.9412	22	2	0.0444444	9.39318e-08	53.9071	0.0444444
no	St17_oxy_NODE_1640_length_12322_cov_6.294449	10	405.9	0.811557	0	0	0	1	1	1	0.1	0.58475	0	0	0	0	0	0	14	2	1.30616e-06	64.3077	1000	0	1000	0	1000	0	0	0	0	1000	0	0
no	St16_omz_NODE_515_length_34994_cov_7.810069	16	726.562	0.457221	0	0	0	1	1	1	0.0625	1	0	0	0	0	0	0	9	2	1.88041e-08	66.6	1000	0	1000	0	1000	0	0	0	0	1000	0	0
no	St16_omz_NODE_535_length_34284_cov_318.708288	49	231.776	1.42924	0.653061	0	0	18	17	11	0.22449	0.544335	7	0.142857	0.135983	0	0	0	2938	21	1.30016e-06	72.8767	2.39157e-07	70.9392	1.30016e-06	72.8767	2.39157e-07	70.9392	190	8	0.163265	2.54597e-07	198.094	0.163265
no	archvir_cat_2_VIRSorter_A05B_NODE_18_length_73589_cov_7_910096-cat_2_VIRSorter_A05B_NODE_18_length_73589_cov_7_910096-cat_2	47	515.085	0.638682	0.0212766	0	1	13	8	10	0.212766	0.927527	0	0	0	3	0.0638298	1	24	5	1.40256e-09	88.25	1000	0	1000	0	1000	0	1829	43	0.914894	2.13889e-08	338.041	0.914894
no	NC_024358.1_Anabaena_phage_A-4L_complete_genome	41	316.244	0.982036	0.439024	0	0	19	14	18	0.439024	0.81002	1	0.0243902	0.238282	0	0	0	663	12	9.53719e-14	159	5.41855e-07	81.1789	1000	0	9.60361e-07	65.7882	154	5	0.121951	2.2e-12	118.597	0.121951
no	archvir_virsorter_Halobacteria_gi_448303253-72276-133184	88	202.273	1.4448	0.454545	0	1	32	30	3	0.0340909	0.647389	8	0.0909091	0.571612	21	0.238636	0.936823	980	29	3.98713e-08	112.718	3.98713e-08	112.718	3.98713e-08	112.718	3.98713e-08	112.718	542	8	0.0909091	3.47366e-07	127.405	0.0909091
no	archvir_cat_2_VIRSorter_A14B_NODE_272_length_25991_cov_27_032233-cat_2_VIRSorter_A14B_NODE_272_length_25991_cov_27_032233-cat_2	29	283.241	1.11577	0.0344828	0	1	7	4	4	0.137931	0.993811	2	0.0689655	0.748823	1	0.0344828	1	314	3	1.12841e-06	63.8333	5.52667e-11	162.613	1000	0	5.52667e-11	162.613	929	29	1	8.9318e-09	320.653	1
no	archvir_virsorter_Halobacteria_gi_564288321-22075-34920	18	219.5	1.40132	0.277778	0	1	7	7	0	0	0	7	0.388889	0.489247	0	0	0	34	12	1000	0	1000	0	2.169e-51	185	3.34568e-08	81.25	5	2	0.111111	2.22417e-07	53.8083	0.111111
no	archvir_cat_2_VIRSorter_A05B_NODE_73_length_47506_cov_8_249984-cat_2_VIRSorter_A05B_NODE_73_length_47506_cov_8_249984-cat_2	57	263.825	1.19985	0	0	1	12	8	5	0.0877193	0.972297	3	0.0526316	0.344827	4	0.0701754	1	31	4	1.90996e-06	61.9167	1000	0	1000	0	1000	0	1186	44	0.77193	6.06289e-08	173.64	0.77193
no	archvir_cat_2_VIRSorter_A09B_NODE_29_length_55618_cov_90_131688-cat_2_VIRSorter_A09B_NODE_29_length_55618_cov_90_131688-cat_2	57	309.421	1.02485	0	0	1	12	10	4	0.0701754	0.971186	4	0.0701754	0.694287	4	0.0701754	1	211	4	1.23678e-06	62.9853	4.5134e-07	67.9256	1.23678e-06	62.9853	4.5134e-07	67.9256	1857	48	0.842105	8.4308e-09	290.496	0.842105
no	archvir_cat_2_VIRSorter_A17B_NODE_722_length_16717_cov_5_753751-cat_3_VIRSorter_A17B_NODE_722_length_16717_cov_5_753751-cat_3	24	223.25	1.43566	0	0	1	4	3	0	0	0	3	0.125	0.263185	1	0.0416667	0.111688	451	5	6.196e-11	64	3.01526e-07	86.3288	3.01526e-07	86.3288	3.01526e-07	86.3288	1026	22	0.916667	4.22895e-09	249.922	0.916667
no	archvir_cat_2_VIRSorter_A08_NODE_65_length_46204_cov_17_921623-cat_3_VIRSorter_A08_NODE_65_length_46204_cov_17_921623-cat_3	40	378.55	0.865726	0.5	0	1	6	6	2	0.05	0.501255	3	0.075	0.263185	1	0.025	1	1201	7	5.86786e-08	105.797	1.45973e-08	99.4833	1.45973e-08	99.4833	1.45973e-08	99.4833	1746	35	0.875	9.98436e-08	356.916	0.875
no	virsorter_Deltaproteobacteria_gi_557300723	38	235.605	1.26187	0.0789474	0	0	10	10	9	0.236842	0.411038	1	0.0263158	0.832707	0	0	0	1775	24	3.4474e-07	53	1.36548e-09	253.1	1.36548e-09	253.1	9.94606e-15	374.625	115	2	0.0526316	1.93265e-08	70.1412	0.0526316
no	NC_029120.1_Shigella_phage_75/02_Stx_complete_genome	76	238.355	1.24846	0.684211	0	0	74	60	72	0.947368	0.650194	2	0.0263158	0.355828	0	0	0	3971	71	6.434e-06	51	2.7384e-07	136.972	1000	0	1.12804e-07	95.4463	202	6	0.0789474	4.14462e-07	82.3732	0.0789474
no	virsorter_Deltaproteobacteria_gi_486401586	44	206.818	1.34163	0.340909	0	0	29	24	23	0.522727	0.541974	6	0.136364	0.506153	0	0	0	1632	29	2.4497e-07	57.8636	5.35133e-40	202.843	5.35133e-40	202.843	2.57929e-08	93.0972	152	3	0.0681818	2.53451e-07	103.679	0.0681818
no	St16_oxy_NODE_2013_length_12330_cov_7.288635	15	272.667	1.21655	0	0	0	5	5	1	0.0666667	0.00441869	4	0.266667	0.232549	0	0	0	1427	10	7.66521e-07	74.5333	9.08045e-09	113.327	9.08045e-09	113.327	9.08045e-09	113.327	15	3	0.2	8.08111e-07	76.099	0.2
no	NC_028760.1_Klebsiella_phage_KLPN1_complete_genome	73	202.616	1.48867	0.232877	0	0	80	65	75	1.0274	0.83864	5	0.0684932	0.585129	0	0	0	1608	46	1.45647e-11	68	1.52385e-09	139.569	5.78078e-07	77.7105	1.52385e-09	139.569	207	12	0.164384	1.82943e-07	160.882	0.164384
no	virsorter_Spirochaetia_gi_469943774	61	221.492	1.36646	0.52459	0	0	12	10	7	0.114754	0.495212	5	0.0819672	0.595554	0	0	0	788	23	2.58578e-06	68.4167	1000	0	7.06281e-08	144.66	7.06281e-08	144.66	37	4	0.0655738	3.38943e-14	225.343	0.0655738
no	NC_016073.1_Salmonella_phage_SFP10_complete_genome	206	236.306	1.30421	0.640777	0	0	236	189	222	1.07767	0.875813	14	0.0679612	0.488335	0	0	0	4769	197	5.91618e-11	182.647	1.44396e-07	72.0833	1.44396e-07	72.0833	1.30395e-07	201.594	550	21	0.101942	8.28367e-08	184.35	0.101942
no	NC_017865.1_Pseudomonas_phage_vB_Pae-TbilisiM32_complete_genome	54	247.778	1.25681	0	0	0	35	28	32	0.592593	0.84774	3	0.0555556	0.463335	0	0	0	778	48	3.20242e-08	73.8525	7.52598e-11	235.209	1000	0	3.48997e-06	309.867	177	8	0.148148	1.26068e-07	80.1746	0.148148
no	virsorter_Epsilonproteobacteria_gi_317511053	29	206.517	1.54939	0.448276	0	0	11	10	11	0.37931	0.633326	0	0	0	0	0	0	614	28	4.50551e-07	123.609	1000	0	1000	0	2.0523e-21	147.633	238	2	0.0689655	2.01866e-16	148.632	0.0689655
no	NC_023706.1_Rhodococcus_phage_ReqiDocB7_complete_genome	98	229.796	1.29335	0.704082	0	0	58	47	51	0.520408	0.886777	7	0.0714286	0.380885	0	0	0	1172	18	7.99512e-07	60	7.99512e-07	60	3.39347e-08	70.4732	2.94658e-10	138.83	247	11	0.112245	5.94218e-08	129.718	0.112245
no	archvir_cat_2_VIRSorter_A16_NODE_1144_length_15030_cov_5_286945-cat_2_VIRSorter_A16_NODE_1144_length_15030_cov_5_286945-cat_2	19	257.632	1.26414	0	0	1	11	6	5	0.263158	0.6631	4	0.210526	0.5471	2	0.105263	1	303	3	5.70928e-32	292.35	5.70928e-32	292.35	5.70928e-32	292.35	5.70928e-32	292.35	369	16	0.842105	3.30184e-13	209.583	0.842105
no	NC_018280.1_Celeribacter_phage_P12053L_complete_genome	55	228.309	1.41428	0.363636	0	0	33	26	30	0.545455	0.799582	3	0.0545455	0.276791	0	0	0	997	22	1.31344e-12	84.4545	1.19069e-08	96.6827	1.19069e-08	96.6827	1.19069e-08	96.6827	278	12	0.218182	6.05909e-07	107.08	0.218182
no	NC_025450.1_Lelliottia_phage_phD2B_complete_genome	53	259.34	1.19461	0	0	0	44	38	41	0.773585	0.897051	3	0.0566038	0.463335	0	0	0	876	39	7.83484e-13	207.567	7.83484e-13	207.567	1000	0	7.83484e-13	207.567	254	7	0.132075	9.97392e-08	66.208	0.132075
no	virsorter_Negativicutes_gi_545446850	30	202.933	1.35956	0.1	0	0	16	13	10	0.333333	0.283185	6	0.2	0.547735	0	0	0	3076	29	1.95088e-07	73.15	2.23619e-07	176.258	3.65039e-07	162.566	2.23619e-07	176.258	37	4	0.133333	1.33435e-11	132.726	0.133333
no	archvir_virsorter_Methanobacteria_gi_485039440	29	147.138	1.87484	0.0689655	0	1	6	4	2	0.0689655	0.82332	4	0.137931	0.599681	0	0	0	48	5	5.0775e-09	63	1000	0	1000	0	1000	0	19	5	0.172414	4.07627e-10	70.11	0.172414
no	archvir_cat_2_VIRSorter_A13B_NODE_281_length_28755_cov_6_659686-cat_2_VIRSorter_A13B_NODE_281_length_28755_cov_6_659686-cat_2	49	193.061	1.70405	0.979592	0	1	5	4	0	0	0	4	0.0816327	0.24197	1	0.0204082	0.111688	850	9	2.39358e-07	150.89	2.39358e-07	150.89	1.29773e-06	63	2.19813e-06	57.9444	1787	49	1	4.66175e-10	254.68	1
no	archvir_cat_2_VIRSorter_A16_NODE_629_length_22945_cov_9_745173-cat_2_VIRSorter_A16_NODE_629_length_22945_cov_9_745173-cat_2	19	393.105	0.828067	0.631579	0	1	6	6	4	0.210526	0.583186	2	0.105263	0.354525	0	0	0	586	7	2.16992e-09	70	1.63386e-25	221.327	1.63386e-25	221.327	1.63386e-25	221.327	809	19	1	6.93978e-10	330.464	1
no	St16_oxyB_NODE_359_length_26357_cov_7.552582	36	222.694	1.36586	0.0277778	0	0	20	14	18	0.5	0.816394	2	0.0555556	0.250504	0	0	0	88	14	2.287e-06	56	1000	0	1000	0	3.44544e-08	94.2308	70	6	0.166667	7.66667e-08	130.288	0.166667
no	NC_031020.1_Morganella_phage_vB_MmoM_MP1_complete_genome	269	195.078	1.64827	0.144981	0	0	199	161	183	0.680297	0.849809	16	0.0594796	0.568588	0	0	0	6795	155	1.66156e-18	100.94	1.66156e-18	100.94	7.02527e-12	183.393	2.46834e-13	108.542	554	22	0.0817844	1.17077e-08	213.442	0.0817844
no	archvir_cat_1_VIRSorter_A15_NODE_2830_length_11282_cov_7_637125-cat_2_VIRSorter_A15_NODE_2830_length_11282_cov_7_637125-cat_2	20	162.1	1.77274	0.35	0	1	4	3	0	0	0	1	0.05	0.664938	3	0.15	1	0	0	1000	0	1000	0	1000	0	1000	0	449	19	0.95	2.84351e-10	171.24	0.95
no	St08_scmB_NODE_571_length_19638_cov_20.842772	18	359.944	0.91659	0.777778	0	0	5	2	4	0.222222	0.958535	1	0.0555556	0.160426	0	0	0	294	2	3.59508e-08	77.0909	1.12091e-07	78.7633	1000	0	1.12091e-07	78.7633	25	4	0.222222	8.4375e-08	127.6	0.222222
no	archvir_cat_2_VIRSorter_A09_NODE_25_length_61674_cov_11_928074-cat_2_VIRSorter_A09_NODE_25_length_61674_cov_11_928074-cat_2	63	322.19	1.0215	0.603175	0	1	14	9	5	0.0793651	0.862802	5	0.0793651	0.434497	4	0.0634921	1	233	5	1.68512e-07	65.3125	5.346e-11	72	4.5665e-16	102.5	2.25997e-07	122.413	2144	56	0.888889	3.01966e-08	196.509	0.888889
no	NC_020841.1_Psychrobacter_phage_pOW20-A_genomic_sequence	68	183.721	1.66654	0.205882	0	0	45	35	37	0.544118	0.689625	8	0.117647	0.503605	0	0	0	1882	32	1.43103e-06	67	4.34314e-08	82.7083	3.15357e-10	138.493	1.32036e-07	172.259	109	9	0.132353	8.4748e-07	114.346	0.132353
no	archvir_cat_1_VIRSorter_A20_NODE_883_length_18538_cov_8_812422-cat_2_VIRSorter_A20_NODE_883_length_18538_cov_8_812422-cat_2	23	264.783	1.24069	0	0	1	6	5	1	0.0434783	0.886239	2	0.0869565	0.639752	3	0.130435	1	59	1	1.88886e-06	63.9153	1.88886e-06	63.9153	1.88886e-06	63.9153	1.88886e-06	63.9153	923	22	0.956522	1.36121e-08	314.153	0.956522
no	St16_oxyB_NODE_127_length_41979_cov_49.399032	45	291.667	1.07196	0	0	0	57	40	53	1.17778	0.890915	4	0.0888889	0.368012	0	0	0	512	38	1.69661e-10	91.28	1.69661e-10	91.28	2.57392e-08	121.407	1.9101e-08	78.9667	198	11	0.244444	1.80488e-07	89.223	0.244444
no	NC_016764.1_Pseudomonas_phage_Bf7_complete_genome	45	275.333	1.12337	0	0	0	31	27	29	0.644444	0.849378	2	0.0444444	0.27865	0	0	0	1013	22	4.815e-20	106.6	1.58047e-08	210.245	1000	0	1.58047e-08	210.245	214	9	0.2	3.41237e-08	86.1517	0.2
no	St18_uomzD_NODE_2111_length_11424_cov_6.746416	6	630	0.52521	0	0	0	0	0	0	0	0	0	0	0	0	0	0	0	0	1000	0	1000	0	1000	0	1000	0	0	0	0	1000	0	0
no	archvir_cat_1_VIRSorter_A13_NODE_1224_length_13107_cov_9_488124-cat_2_VIRSorter_A13_NODE_1224_length_13107_cov_9_488124-cat_2	22	185.955	1.67849	0.227273	0	1	4	3	0	0	0	1	0.0454545	0.664938	3	0.136364	1	0	0	1000	0	1000	0	1000	0	1000	0	526	19	0.863636	2.45352e-09	196.2	0.863636
no	NC_029107.1_Ralstonia_phage_RS138_DNA_complete_genome	52	245.385	1.23984	0.942308	0	0	31	26	29	0.557692	0.563537	2	0.0384615	0.754883	0	0	0	972	39	2.17926e-08	77.125	7.8155e-07	139.567	1000	0	9.5533e-08	76.3409	90	2	0.0384615	3.75999e-06	34.4955	0.0384615
no	NC_022980.1_Brevibacillus_phage_Davies_complete_genome	85	163.141	1.85598	0.0823529	0	0	57	48	50	0.588235	0.647071	7	0.0823529	0.563895	0	0	0	3108	56	9.13961e-08	59.4	1000	0	1.2623e-07	104.255	1.2623e-07	104.255	57	9	0.105882	1.06863e-06	57.7334	0.105882
no	archvir_cat_2_VIRSorter_A09_NODE_935_length_12861_cov_3_977120-cat_3_VIRSorter_A09_NODE_935_length_12861_cov_3_977120-cat_3	23	183.913	1.78835	0	0	1	4	3	1	0.0434783	0.0025092	2	0.0869565	0.199762	1	0.0434783	0.111688	900	4	6.8527e-08	103.542	6.8527e-08	103.542	6.8527e-08	103.542	6.8527e-08	103.542	694	22	0.956522	1.12129e-08	207.102	0.956522
no	virsorter_Deltaproteobacteria_gi_544815434	92	316.141	0.962625	0.706522	0	0	42	29	29	0.315217	0.634528	12	0.130435	0.43025	1	0.0108696	0.943707	7207	90	2.55809e-07	141.623	8.2233e-11	93.97	2.55809e-07	141.623	3.40036e-08	117.85	660	16	0.173913	2.2121e-07	65.7748	0.173913
no	St16_uomz_NODE_1780_length_11572_cov_6.157246	9	405.778	0.777739	0	0	0	1	1	1	0.111111	0.516162	0	0	0	0	0	0	9	2	1.15227e-16	93	6.41048e-15	100.2	1000	0	1000	0	0	0	0	1000	0	0
no	NC_021531.1_Cronobacter_phage_CR5_complete_genome	236	299.826	1.05362	0.139831	0	0	229	147	226	0.957627	0.91893	3	0.0127119	0.101425	0	0	0	1724	55	3.73343e-06	53.9	8.34477e-07	64.3426	4.49023e-07	110	1.14394e-08	88.9211	182	10	0.0423729	1.56817e-06	81.2554	0.0423729
no	NC_031108.1_Propionibacterium_phage_PFR2_complete_genome	61	200.984	1.53885	0.114754	0	0	24	19	17	0.278689	0.61571	7	0.114754	0.517272	0	0	0	1797	26	7.429e-06	50	6.78732e-07	71.3944	1.25325e-07	94.8947	3.67277e-08	116.47	90	4	0.0655738	3.3929e-08	83.526	0.0655738
no	St16_omz_NODE_2551_length_12313_cov_5.053924	20	196.9	1.6243	0.3	0	0	2	2	1	0.05	0.0270346	1	0.05	0.152317	0	0	0	449	3	4.49444e-08	99.5045	2.05041e-06	54.1714	4.49444e-08	99.5045	4.49444e-08	99.5045	26	2	0.1	7.72727e-41	208.205	0.1
no	St17_oxy_NODE_1610_length_12487_cov_5.040782	5	831.6	0.400416	0	0	0	0	0	0	0	0	0	0	0	0	0	0	0	0	1000	0	1000	0	1000	0	1000	0	0	0	0	1000	0	0
no	St16_omz_NODE_3062_length_10915_cov_15.678269	9	388.444	0.824553	0	0	0	1	1	1	0.111111	1	0	0	0	0	0	0	0	0	1000	0	1000	0	1000	0	1000	0	0	0	0	1000	0	0
no	archvir_cat_2_VIRSorter_A17_NODE_370_length_34103_cov_30_035714-cat_3_VIRSorter_A17_NODE_370_length_34103_cov_30_035714-cat_3	64	163.234	1.87667	0.265625	0	1	10	8	5	0.078125	0.426648	4	0.0625	0.39117	1	0.015625	0.111688	1039	6	8.06253e-08	84.3201	1.951e-14	143.037	1.951e-14	143.037	1.951e-14	143.037	1462	49	0.765625	9.14856e-09	221.476	0.765625
no	virsorter_Betaproteobacteria_gi_485071434	57	208.07	1.4998	0.842105	0	0	30	28	27	0.473684	0.420362	3	0.0526316	0.737206	0	0	0	2135	42	2.508e-06	53	2.49632e-07	158.573	2.49632e-07	158.573	2.49632e-07	158.573	138	5	0.0877193	3.87169e-09	151.799	0.0877193
no	archvir_cat_2_VIRSorter_A20_NODE_1206_length_14799_cov_7_433668-cat_2_VIRSorter_A20_NODE_1206_length_14799_cov_7_433668-cat_2	23	205.391	1.55416	0.0869565	0	1	3	3	1	0.0434783	1	2	0.0869565	0.897767	0	0	0	22	2	5.97418e-08	86.3889	1000	0	5.97418e-08	86.3889	1000	0	493	22	0.956522	4.99721e-09	224.225	0.956522
no	archvir_virsorter_Halobacteria_gi_448345507-100317-118155	26	189.231	1.45756	0.538462	0	1	4	4	1	0.0384615	0.119712	2	0.0769231	0.268249	1	0.0384615	0.173247	422	12	8.0775e-07	97.25	2.73968e-08	133.976	3.9715e-34	152.5	2.73968e-08	133.976	153	5	0.192308	4.39467e-08	117.053	0.192308
no	archvir_cat_2_VIRSorter_A05B_NODE_1056_length_12989_cov_25_767048-cat_2_VIRSorter_A05B_NODE_1056_length_12989_cov_25_767048-cat_2	17	255.059	1.3088	0	0	1	4	3	1	0.0588235	1	2	0.117647	0.748823	1	0.0588235	1	14	2	2.33404e-07	69.625	4.52702e-07	53.5	2.33404e-07	69.625	1000	0	447	16	0.941176	2.56073e-07	287.583	0.941176
no	NC_028945.1_Sinorhizobium_phage_phiN3_complete_genome	378	165.712	1.82862	0.57672	0	0	351	325	333	0.880952	0.890128	18	0.047619	0.510161	0	0	0	6828	127	2.31328e-06	57	6.25666e-09	127.667	2.13188e-07	319.681	2.39113e-07	276.18	691	30	0.0793651	8.34326e-08	172.284	0.0793651
no	virsorter_Nitrospinia_gi_484200773	16	343.188	0.811606	0.1875	0	0	9	6	5	0.3125	0.391655	4	0.25	0.313878	0	0	0	1454	9	8.63442e-07	62.7857	2.34429e-08	83.152	2.34429e-08	83.152	2.34429e-08	83.152	37	4	0.25	3.54761e-07	113.336	0.25
no	archvir_cat_2_VIRSorter_A04_NODE_1178_length_14702_cov_6_827541-cat_2_VIRSorter_A04_NODE_1178_length_14702_cov_6_827541-cat_2	19	251.211	1.29234	0	0	1	5	4	1	0.0526316	1	3	0.157895	0.263185	1	0.0526316	0.111688	904	7	5.3682e-08	96.5709	5.3682e-08	96.5709	5.3682e-08	96.5709	5.3682e-08	96.5709	1116	18	0.947368	7.94763e-09	299.707	0.947368
no	NC_028746.1_Paenibacillus_phage_Harrison_complete_genome	74	179.676	1.67235	0.108108	0	0	53	44	46	0.621622	0.684683	7	0.0945946	0.703697	0	0	0	3487	44	3.82287e-07	59.8235	4.01018e-07	79.4602	6.34009e-07	64.3899	6.34009e-07	64.3899	87	7	0.0945946	1.98509e-08	113.614	0.0945946
no	archvir_cat_2_VIRSorter_A11B_NODE_167_length_32346_cov_6_463597-cat_3_VIRSorter_A11B_NODE_167_length_32346_cov_6_463597-cat_3	20	539.75	0.618314	0.65	0	1	3	3	1	0.05	0.0025092	2	0.1	0.354525	0	0	0	601	3	2.46284e-08	104.231	7.59376e-25	240.16	7.59376e-25	240.16	7.59376e-25	240.16	1013	18	0.9	1.74086e-08	535.999	0.9
no	archvir_cat_2_VIRSorter_A03_NODE_361_length_26557_cov_7_713833-cat_2_VIRSorter_A03_NODE_361_length_26557_cov_7_713833-cat_2	32	273.5	1.20496	0	0	1	7	5	1	0.03125	0.886239	3	0.09375	0.605554	3	0.09375	1	71	2	8.87091e-08	68.4	1.48422e-06	64.6061	8.87091e-08	68.4	1.48422e-06	64.6061	1031	29	0.90625	1.26668e-09	319.771	0.90625
no	NC_031029.1_Gordonia_phage_Cucurbita_complete_genome	170	166.494	1.81457	0.741176	0	0	48	41	41	0.241176	0.811863	7	0.0411765	0.384704	0	0	0	2671	43	6.19838e-11	88.12	3.58088e-07	97.1838	3.58088e-07	97.1838	3.58088e-07	97.1838	93	9	0.0529412	1.38422e-07	63.6348	0.0529412
no	NC_017980.1_Clostridium_phage_phiCP7R_complete_genome	28	196.536	1.52199	0.642857	0	0	25	19	24	0.857143	0.918209	1	0.0357143	0.924776	0	0	0	643	12	2.12045e-06	54.5833	2.48407e-12	92.06	1000	0	2.12045e-06	54.5833	1	1	0.0357143	1.5e-34	119.6	0.0357143
no	archvir_cat_1_VIRSorter_A13B_NODE_1559_length_10614_cov_67_627048-cat_2_VIRSorter_A13B_NODE_1559_length_10614_cov_67_627048-cat_2	14	245	1.31901	0	0	1	4	3	0	0	0	3	0.214286	0.25947	1	0.0714286	0.111688	703	3	2.68858e-08	108.546	7.84667e-16	150.993	7.84667e-16	150.993	7.84667e-16	150.993	713	13	0.928571	2.89016e-11	303.644	0.928571
no	St18_uomzD_NODE_748_length_20928_cov_7.878455	29	235.276	1.3857	0.793103	0	0	2	2	1	0.0344828	0.107169	1	0.0344828	0.0958846	0	0	0	1050	9	2.47024e-06	58.875	1000	0	4.6401e-16	118.917	8.25887e-09	92.5149	8	3	0.103448	7.16704e-07	78.9667	0.103448
no	archvir_cat_2_VIRSorter_A17_NODE_60_length_93272_cov_41_962013-cat_2_VIRSorter_A17_NODE_60_length_93272_cov_41_962013-cat_2	119	247.739	1.27584	0.504202	0	1	17	13	4	0.0336134	0.504243	8	0.0672269	0.463938	5	0.0420168	0.822338	978	15	2.34251e-08	99.6196	1.43401e-17	143.25	1.43401e-17	143.25	1.43401e-17	143.25	3673	101	0.848739	4.43588e-09	276.916	0.848739
no	NC_028762.1_Proteus_phage_vB_PmiM_Pm5461_complete_genome	256	203.332	1.58035	0.152344	0	0	214	174	199	0.777344	0.83416	15	0.0585938	0.590608	0	0	0	7409	157	1.96344e-11	106.375	1.25579e-21	172.657	1.24752e-06	213.843	1.96344e-11	106.375	589	27	0.105469	5.17829e-08	194.046	0.105469
no	NC_031224.2_Arthrobacter_phage_Mudcat_complete_genome	90	207.711	1.51406	0.0111111	0	0	62	48	56	0.622222	0.919749	6	0.0666667	0.78331	0	0	0	672	36	1.90344e-11	69	8.82769e-07	56.8571	1000	0	3.71304e-81	328.54	53	6	0.0666667	1.20033e-07	133.525	0.0666667
no	St14_scmB_NODE_820_length_13459_cov_63.991719	19	221.211	1.41169	0.631579	0	0	9	8	9	0.473684	0.854839	0	0	0	0	0	0	86	6	8.56944e-10	153.243	1000	0	1000	0	1000	0	190	6	0.315789	1.02018e-06	85.338	0.315789
no	NC_030932.1_Gordonia_phage_Gsput1_complete_genome	67	194.284	1.54005	0.910448	0	0	33	30	26	0.38806	0.879442	7	0.104478	0.638546	0	0	0	1248	29	1.73068e-18	119.707	1.08692e-11	154.4	1000	0	1.73068e-18	119.707	237	10	0.149254	1.50355e-08	70.6148	0.149254
no	NC_031931.1_Flavobacterium_phage_Fpv2_complete_genome	94	294.691	1.05606	0.606383	0	0	15	14	12	0.12766	0.474002	3	0.0319149	0.346092	0	0	0	868	21	8.805e-12	68	4.23235e-07	74.39	2.2331e-06	65	8.39886e-20	121.19	98	11	0.117021	4.71707e-08	160.937	0.117021
no	archvir_cat_2_VIRSorter_A07_NODE_1421_length_10701_cov_4_865677-cat_2_VIRSorter_A07_NODE_1421_length_10701_cov_4_865677-cat_2	11	317.091	1.02794	0	0	1	6	4	2	0.181818	0.306592	3	0.272727	0.605556	1	0.0909091	1	303	3	1.37633e-17	301.203	1.37633e-17	301.203	1.37633e-17	301.203	1.37633e-17	301.203	278	11	1	2.95455e-17	283.82	1
no	St18_uomzD_NODE_94_length_58581_cov_8.031781	87	199.575	1.48512	0.413793	0	0	21	20	18	0.206897	0.744653	3	0.0344828	0.62305	0	0	0	464	15	9.22649e-08	87.6765	9.12468e-07	64.7075	9.22649e-08	87.6765	9.12468e-07	64.7075	295	8	0.091954	7.43682e-08	141.014	0.091954
no	virsorter_Gammaproteobacteria_gi_452719833-1388182-1434543	59	229.068	1.27262	0.79661	0	0	57	40	51	0.864407	0.61177	6	0.101695	0.39692	0	0	0	6407	57	4.26329e-10	113.397	9.52267e-15	242.693	1.02923e-07	240.132	1.8704e-07	112.97	20	4	0.0677966	1.57849e-09	67.2646	0.0677966
no	St16_omz_NODE_3116_length_10795_cov_27.142179	25	132.4	2.31589	0.96	0	0	3	3	1	0.04	1	2	0.08	0.199354	0	0	0	604	3	5.91484e-08	93.102	5.91484e-08	93.102	5.91484e-08	93.102	5.91484e-08	93.102	47	5	0.2	1.17222e-09	175.442	0.2
no	archvir_cat_2_VIRSorter_A17B_NODE_60_length_54342_cov_20_654337-cat_2_VIRSorter_A17B_NODE_60_length_54342_cov_20_654337-cat_2	45	396.4	0.828089	0.311111	0	1	9	7	4	0.0888889	0.720003	1	0.0222222	0.664938	4	0.0888889	1	351	5	2.945e-06	55	3.78687e-25	223.753	3.78687e-25	223.753	3.78687e-25	223.753	2012	44	0.977778	4.38403e-08	404.19	0.977778
no	archvir_cat_2_VIRSorter_A04_NODE_164_length_48219_cov_11_055809-cat_1_VIRSorter_A04_NODE_164_length_48219_cov_11_055809-cat_1	41	386.317	0.850287	0.731707	0	1	9	8	3	0.0731707	0.629583	3	0.0731707	0.556512	3	0.0731707	1	495	6	5.02277e-07	58.5	1.61913e-24	217.753	1.61913e-24	217.753	4.1795e-07	69.0667	1779	36	0.878049	2.49281e-08	381.656	0.878049
no	archvir_virsorter_Halobacteria_gi_448281150-35255-45734	16	189.562	1.52686	0.3125	0	1	1	1	0	0	0	1	0.0625	0.455991	0	0	0	316	9	5.765e-12	109.5	7.54624e-12	119.976	5.617e-10	61	7.54624e-12	119.976	2	2	0.125	5.5e-08	335.9	0.125
no	virsorter_Planctomycetia_gi_470885976	27	281.926	0.977234	0.62963	0	0	3	3	3	0.111111	0.708162	0	0	0	0	0	0	678	7	1.08968e-08	101.465	2.89488e-11	87.6	6.43653e-20	101.723	1.08968e-08	101.465	0	0	0	1000	0	0
no	archvir_cat_2_VIRSorter_A09B_NODE_980_length_13352_cov_5_372415-cat_3_VIRSorter_A09B_NODE_980_length_13352_cov_5_372415-cat_3	22	201.409	1.64769	0	0	1	3	2	0	0	0	2	0.0909091	0.229696	1	0.0454545	0.111688	484	2	3.32824e-09	106.185	3.32824e-09	106.185	3.32824e-09	106.185	3.32824e-09	106.185	727	21	0.954545	5.22282e-09	171.688	0.954545
no	NC_031229.1_Gordonia_phage_Hotorobo_complete_genome	102	232.363	1.32516	0.264706	0	0	54	44	47	0.460784	0.857511	7	0.0686275	0.469854	0	0	0	1037	14	1.24667e-06	62.175	1.24667e-06	62.175	1.24667e-06	62.175	9.95541e-17	140.623	240	11	0.107843	1.6343e-07	138.501	0.107843
no	archvir_cat_2_VIRSorter_A03_NODE_542_length_20507_cov_8_631527-cat_3_VIRSorter_A03_NODE_542_length_20507_cov_8_631527-cat_3	30	218.667	1.46292	0	0	1	4	3	0	0	0	3	0.1	0.263185	1	0.0333333	0.111688	767	8	1.25701e-06	65	7.10037e-07	63.5	7.10037e-07	63.5	4.0602e-08	111.338	1366	28	0.933333	3.37201e-09	251.064	0.933333
no	archvir_cat_2_VIRSorter_A09B_NODE_4_length_90517_cov_133_072152-cat_2_VIRSorter_A09B_NODE_4_length_90517_cov_133_072152-cat_2	125	231.368	1.38096	0.44	0	1	17	15	6	0.048	0.829626	6	0.048	0.403181	5	0.04	0.822338	1156	14	4.48668e-34	262.577	9.87525e-11	134.742	9.87525e-11	134.742	9.87525e-11	134.742	3474	121	0.968	1.02473e-08	273.324	0.968
no	archvir_cat_2_VIRSorter_A09B_NODE_16_length_66487_cov_20_262509-cat_2_VIRSorter_A09B_NODE_16_length_66487_cov_20_262509-cat_2	66	330.5	0.992675	0.590909	0	1	15	10	6	0.0909091	0.71942	5	0.0757576	0.434497	4	0.0606061	1	533	6	1.68512e-07	65.3125	5.346e-11	72	4.5665e-16	102.5	2.25997e-07	122.413	2256	58	0.878788	2.93798e-08	198.196	0.878788
no	St16_omz_NODE_961_length_23333_cov_14.330827	39	185.487	1.67145	0.487179	0	0	19	13	17	0.435897	0.67827	2	0.0512821	0.628386	0	0	0	1179	14	1.03219e-06	55.2857	8.02521e-08	86.9439	1.07243e-08	139.403	1.07243e-08	139.403	181	9	0.230769	2.41795e-07	115.608	0.230769
no	NC_031125.1_Lactobacillus_phage_PLE3_complete_genome	58	214.603	1.41446	0.224138	0	0	43	35	37	0.637931	0.77249	6	0.103448	0.65549	0	0	0	2018	51	3.65857e-08	301.857	3.65857e-08	301.857	4.47034e-08	153.062	5.03715e-07	77.7958	123	6	0.103448	8.03938e-08	148.299	0.103448
no	virsorter_Betaproteobacteria_gi_484009608-6961-46444	54	234.204	1.36768	0.462963	0	0	34	30	30	0.555556	0.406714	4	0.0740741	0.586165	0	0	0	2697	39	4.84591e-08	106.801	3.83267e-13	76.0333	2.972e-08	365.16	4.84591e-08	106.801	139	3	0.0555556	1.6424e-08	97.32	0.0555556
no	archvir_cat_2_VIRSorter_A19_NODE_860_length_10323_cov_6_203155-cat_2_VIRSorter_A19_NODE_860_length_10323_cov_6_203155-cat_2	13	264.923	1.25932	0	0	1	9	4	5	0.384615	0.696272	3	0.230769	0.408714	1	0.0769231	1	310	3	2.899e-06	58	5.49516e-32	269.92	5.49516e-32	269.92	5.49516e-32	269.92	269	13	1	6.87986e-08	216.821	1
no	virsorter_Gammaproteobacteria_gi_545250657-0-38644	52	219.808	1.34562	0.288462	0	0	59	44	56	1.07692	0.571984	3	0.0576923	0.445049	0	0	0	5719	52	1.79697e-07	178.105	2.0217e-07	87.5385	1.9772e-08	283.753	3.26553e-09	589.54	9	4	0.0769231	5.29003e-07	64.3458	0.0769231
no	archvir_cat_2_VIRSorter_A05B_NODE_63_length_49039_cov_17_886555-cat_3_VIRSorter_A05B_NODE_63_length_49039_cov_17_886555-cat_3	35	466.714	0.713718	0.457143	0	1	7	6	1	0.0285714	0.0025092	4	0.114286	0.393956	2	0.0571429	0.555844	928	5	2.46284e-08	104.231	2.46284e-08	104.231	2.46284e-08	104.231	2.46284e-08	104.231	1815	32	0.914286	1.52019e-08	392.089	0.914286
no	NC_021788.1_Cellulophaga_phage_phi4:1_complete_genome	195	233.559	1.33685	0.271795	0	0	58	47	48	0.246154	0.769429	10	0.0512821	0.298242	0	0	0	2787	42	1.04375e-15	79.5	5.46877e-18	131.203	2.95474e-07	92.433	5.46877e-18	131.203	169	16	0.0820513	2.46642e-07	113.546	0.0820513
no	St16_scm_NODE_942_length_11826_cov_5.456036	16	238.188	1.35295	0	0	0	5	4	2	0.125	0.693639	3	0.1875	0.276791	0	0	0	1018	7	2.29088e-11	204.903	2.29088e-11	204.903	2.29088e-11	204.903	7.34648e-08	103.209	92	4	0.25	5.54e-08	138.332	0.25
no	archvir_cat_2_VIRSorter_A16_NODE_1564_length_12183_cov_11_271933-cat_2_VIRSorter_A16_NODE_1564_length_12183_cov_11_271933-cat_2	16	250.25	1.31331	0	0	1	10	6	4	0.25	0.62034	5	0.3125	0.485336	1	0.0625	1	602	3	6.95385e-14	118.6	6.95385e-14	118.6	2.45067e-20	281.427	2.45067e-20	281.427	308	13	0.8125	3.38574e-08	267.052	0.8125
no	NC_004735.1_Rhodothermus_phage_RM378_complete_genome	150	275	1.15466	0.453333	0	0	33	28	25	0.166667	0.667643	8	0.0533333	0.342797	0	0	0	1775	28	5.47942e-07	65.9238	5.47942e-07	65.9238	5.47942e-07	65.9238	5.47942e-07	65.9238	463	13	0.0866667	1.61348e-07	141.242	0.0866667
no	virsorter_Gammaproteobacteria_gi_520906408	38	184.237	1.59677	0.578947	0	0	16	14	12	0.315789	0.543655	4	0.105263	0.16848	0	0	0	1221	33	8.305e-08	194.333	2.11219e-07	302.042	5.03979e-07	129.256	3.60258e-08	276.724	21	5	0.131579	7.6e-07	141.679	0.131579
no	NC_018454.1_Cronobacter_phage_phiES15_complete_genome	54	221.759	1.35088	0.759259	0	0	50	37	45	0.833333	0.577792	5	0.0925926	0.54871	0	0	0	3594	51	9.11093e-07	61.0417	2.79463e-07	117.167	2.79463e-07	117.167	1.83488e-30	476.573	109	5	0.0925926	3.19489e-07	93.89	0.0925926
no	virsorter_Negativicutes_gi_546348709	9	488.556	0.683371	0	0	0	0	0	0	0	0	0	0	0	0	0	0	0	0	1000	0	1000	0	1000	0	1000	0	0	0	0	1000	0	0
no	NC_014467.1_Enterobacteria_phage_RB16_complete_genome	266	212.064	1.50463	0.447368	0	0	254	205	236	0.887218	0.862863	18	0.0676692	0.401307	0	0	0	8115	255	6.84202e-07	111.261	2.04018e-07	102.905	6.84202e-07	111.261	1.45548e-07	234.498	566	31	0.116541	7.62283e-08	195.766	0.116541
no	NC_031061.1_Gordonia_phage_Nymphadora_complete_genome	78	217.974	1.45983	0.128205	0	0	39	30	33	0.423077	0.679502	6	0.0769231	0.473388	0	0	0	1361	40	4.49046e-07	65.5	1.09784e-06	77.8356	4.938e-07	95	9.59692e-08	111.533	39	6	0.0769231	4.55001e-07	101.888	0.0769231
no	virsorter_Bacilli_gi_566131765-19584-59097	53	220.906	1.34133	0.113208	0	0	29	21	27	0.509434	0.703852	2	0.0377358	0.806841	0	0	0	1002	48	2.492e-23	150.5	1000	0	1000	0	2.99201e-07	104.727	48	3	0.0566038	4.94783e-08	74.7812	0.0566038
no	virsorter_Clostridia_gi_365845844	15	227.2	1.4119	0.8	0	0	6	5	5	0.333333	0.662148	1	0.0666667	0.650122	0	0	0	174	9	3.3893e-08	97.1375	1000	0	1000	0	1000	0	0	0	0	1000	0	0
no	archvir_cat_2_VIRSorter_A14B_NODE_214_length_28991_cov_14_109345-cat_2_VIRSorter_A14B_NODE_214_length_28991_cov_14_109345-cat_2	30	314.4	1.0348	0	0	1	4	4	0	0	0	2	0.0666667	0.639752	2	0.0666667	1	54	2	3.3879e-06	59	2.06241e-06	61.4231	2.06241e-06	61.4231	1000	0	1118	26	0.866667	1.18189e-08	287.219	0.866667
no	archvir_cat_2_VIRSorter_A10_NODE_628_length_21073_cov_5_511181-cat_2_VIRSorter_A10_NODE_628_length_21073_cov_5_511181-cat_2	24	280.792	1.1389	0	0	1	6	5	1	0.0416667	0.886239	2	0.0833333	0.639752	3	0.125	1	78	1	1.15531e-06	63.7308	1.15531e-06	63.7308	1.15531e-06	63.7308	1.15531e-06	63.7308	1024	23	0.958333	4.70934e-08	243.824	0.958333
no	St17_scm_NODE_388_length_24303_cov_55.993649	25	309	1.02868	0.88	0	0	4	3	2	0.08	0.758081	2	0.08	0.522448	0	0	0	12	3	1.73695e-06	63.2857	1000	0	1.73695e-06	63.2857	1000	0	122	2	0.08	4.58333e-11	168.606	0.08
no	virsorter_Planctomycetia_gi_163804221	53	183.755	1.32527	0.660377	0	0	1	1	0	0	0	1	0.0188679	0.832707	0	0	0	740	22	2.3e-08	63	8.67592e-07	76.8167	1.56958e-08	72.7273	2.1414e-10	134.59	126	4	0.0754717	1.329e-06	54.9981	0.0754717
no	archvir_virsorter_Thermoprotei_gi_483380609-2368826-2414990	66	205.667	1.42969	0.621212	0	1	12	12	0	0	0	5	0.0757576	0.345111	7	0.106061	0.543444	1387	63	8.78249e-08	75.0339	8.47069e-07	121.607	1.048e-07	232	1.38882e-12	171.637	57	13	0.19697	1.09435e-07	54.0564	0.19697
no	archvir_cat_1_VIRSorter_A13_NODE_1686_length_10614_cov_46_495501-cat_2_VIRSorter_A13_NODE_1686_length_10614_cov_46_495501-cat_2	14	245	1.31901	0	0	1	4	3	0	0	0	3	0.214286	0.25947	1	0.0714286	0.111688	703	3	2.68858e-08	108.546	7.84667e-16	150.993	7.84667e-16	150.993	7.84667e-16	150.993	713	13	0.928571	2.89016e-11	303.605	0.928571
no	NC_029013.1_Citrobacter_phage_IME-CF2_complete_genome	277	203.318	1.55891	0.527076	0	0	256	207	239	0.862816	0.853941	17	0.0613718	0.410897	0	0	0	7767	256	5.68116e-07	109.917	3.75791e-07	234.923	5.68116e-07	109.917	3.75791e-07	234.923	567	30	0.108303	1.29991e-07	191.125	0.108303
no	archvir_virsorter_Methanobacteria_gi_485039845	32	155.5	1.78741	0.03125	0	1	6	4	2	0.0625	0.82332	4	0.125	0.599681	0	0	0	77	7	1.96115e-07	222.655	1000	0	2.64653e-09	85.75	1000	0	19	5	0.15625	4.07627e-10	69.99	0.15625
no	St16_oxyB_NODE_1020_length_14348_cov_9.263276	12	396.5	0.836353	0	0	0	4	4	4	0.333333	0.888345	0	0	0	0	0	0	27	4	4.35031e-12	97.7857	1000	0	1000	0	1000	0	4	2	0.166667	4.13333e-06	92.0333	0.166667
no	archvir_cat_1_VIRSorter_A11B_NODE_140_length_34860_cov_50_635483-cat_2_VIRSorter_A11B_NODE_140_length_34860_cov_50_635483-cat_2	39	291.667	1.11876	0	0	1	7	6	1	0.025641	0.975245	3	0.0769231	0.648147	3	0.0769231	1	61	3	9.27786e-07	72.8571	2.06241e-06	61.4231	9.27786e-07	72.8571	1000	0	1371	32	0.820513	1.16928e-08	310.426	0.820513
no	NC_029091.1_Escherichia_phage_APCEc01_complete_genome	268	199.019	1.58795	0.152985	0	0	327	250	310	1.15672	0.913846	17	0.0634328	0.553493	0	0	0	8676	248	1.22259e-26	169.5	4.38149e-08	92.1967	4.38149e-08	92.1967	4.38149e-08	92.1967	544	22	0.0820896	9.76e-08	244.025	0.0820896
no	archvir_cat_2_VIRSorter_A09_NODE_17_length_72770_cov_25_594857-cat_2_VIRSorter_A09_NODE_17_length_72770_cov_25_594857-cat_2	71	335.085	0.975677	0.521127	0	1	16	12	6	0.084507	0.765791	5	0.0704225	0.433474	5	0.0704225	0.822338	1203	12	3.2695e-06	53	1.53242e-10	85.2593	1.53242e-10	85.2593	2.91264e-23	226.173	2764	65	0.915493	1.6707e-08	322.692	0.915493
no	archvir_cat_1_VIRSorter_A17B_NODE_1153_length_12579_cov_6_570345-cat_2_VIRSorter_A17B_NODE_1153_length_12579_cov_6_570345-cat_2	18	228.444	1.43096	0	0	1	3	3	0	0	0	1	0.0555556	0.319017	2	0.111111	1	72	1	1.1795e-06	67.0556	1.1795e-06	67.0556	1.1795e-06	67.0556	1.1795e-06	67.0556	705	17	0.944444	2.05459e-08	268.631	0.944444
no	virsorter_Cyanobacteria_gi_553739909	36	270.75	0.958135	0.472222	0	0	9	7	7	0.194444	0.571145	2	0.0555556	0.141604	0	0	0	1045	11	5.09963e-08	74.3696	8.91442e-07	78.7556	3.49729e-09	353.533	3.49729e-09	353.533	127	4	0.111111	2.51239e-08	62.4593	0.111111
no	NC_031914.1_Flavobacterium_phage_Fpv1_complete_genome	93	297.602	1.04501	0.612903	0	0	15	14	12	0.129032	0.474002	3	0.0322581	0.346092	0	0	0	868	21	8.805e-12	68	4.23235e-07	74.39	2.2331e-06	65	5.10279e-06	55.625	98	11	0.11828	4.71707e-08	160.937	0.11828
no	NC_005885.1_Actinoplanes_phage_phiAsp2_complete_genome	73	244.438	1.24493	0.150685	0	0	29	24	26	0.356164	0.789267	3	0.0410959	0.664178	0	0	0	748	72	6.60562e-08	164.625	4.90127e-08	116.027	4.90127e-08	116.027	8.75471e-09	135.111	185	7	0.0958904	3.07914e-07	76.7499	0.0958904
no	St17_oxy_NODE_1839_length_11400_cov_4.916527	13	282.308	1.14035	0	0	0	3	3	1	0.0769231	0.107169	2	0.153846	0.00633249	0	0	0	930	7	6.955e-25	116	2.28355e-70	297.383	2.28355e-70	297.383	2.28355e-70	297.383	27	1	0.0769231	5.36015e-07	37.1222	0.0769231
no	archvir_cat_1_VIRSorter_A04_NODE_915_length_17519_cov_18_432375-cat_2_VIRSorter_A04_NODE_915_length_17519_cov_18_432375-cat_2	30	164.133	1.71243	0.533333	0	1	4	3	0	0	0	2	0.0666667	0.45161	2	0.0666667	1	359	5	1.28117e-07	67.2593	1.26573e-11	186.417	3.74e-09	58	1.26573e-11	186.417	509	28	0.933333	1.82861e-08	170.949	0.933333
no	archvir_cat_2_VIRSorter_A15B_NODE_100_length_37562_cov_10_584158-cat_3_VIRSorter_A15B_NODE_100_length_37562_cov_10_584158-cat_3	64	190.75	1.70385	0.015625	0	1	5	4	1	0.015625	0.0025092	3	0.046875	0.263185	1	0.015625	0.111688	768	9	5.994e-06	56	1.03324e-22	215.96	1.03324e-22	215.96	1.03324e-22	215.96	1689	51	0.796875	2.10419e-09	240.415	0.796875
no	NC_025428.1_Ruegeria_phage_DSS3-P1_complete_genome	86	213.698	1.44293	0.186047	0	0	48	38	42	0.488372	0.720653	6	0.0697674	0.400337	0	0	0	2193	39	3.55522e-07	150.453	3.86983e-07	224.592	6.35793e-20	113.294	7.08132e-08	233.182	80	8	0.0930233	7.90591e-07	126.253	0.0930233
no	NC_021559.1_Prochlorococcus_phage_P-SSM3_genomic_sequence	232	245.603	1.29563	0.0215517	0	0	279	213	258	1.11207	0.904941	21	0.0905172	0.484162	0	0	0	7176	207	2.16116e-08	83.0833	1.85416e-07	211.458	2.12028e-41	191.3	3.40632e-09	165.388	821	48	0.206897	1.41508e-07	178.383	0.206897
no	NC_027377.1_Leuconostoc_phage_Ln-8_complete_genome	43	205	1.48681	0.465116	0	0	44	38	39	0.906977	0.898159	5	0.116279	0.687232	0	0	0	690	14	1.12671e-13	137	1000	0	1000	0	6.17221e-07	58.8261	64	4	0.0930233	1.62472e-07	52.4839	0.0930233
no	NC_028773.1_Cronobacter_phage_S13_complete_genome	270	211.167	1.48234	0.144444	0	0	191	149	174	0.644444	0.827031	17	0.062963	0.447498	0	0	0	7557	146	1.08108e-12	83.6667	1.84356e-10	167.868	1.78739e-12	468.275	1.6512e-29	450.16	542	28	0.103704	7.13637e-09	203.291	0.103704
no	archvir_virsorter_Halobacteria_gi_448558771-8784-33975	32	233.594	1.27029	0.46875	0	1	7	6	1	0.03125	0.810421	6	0.1875	0.361939	0	0	0	637	16	5.95362e-07	129.793	1.76873e-07	146.196	5.91587e-07	57.3333	5.91587e-07	57.3333	31	4	0.125	2.6e-08	168.394	0.125
no	virsorter_Actinobacteria_gi_523594143	55	271.491	1.14252	0.145455	0	0	36	26	25	0.454545	0.539152	11	0.2	0.557361	0	0	0	5207	55	1.004e-22	105.5	2.86067e-07	98.8087	3.13242e-08	128.417	2.86067e-07	98.8087	164	11	0.2	3.11788e-07	132.2	0.2
no	archvir_cat_2_VIRSorter_A13B_NODE_191_length_34621_cov_38_919169-cat_3_VIRSorter_A13B_NODE_191_length_34621_cov_38_919169-cat_3	68	156.353	1.96413	0.279412	0	1	10	8	5	0.0735294	0.426648	4	0.0588235	0.39117	1	0.0147059	0.111688	1039	6	7.79188e-08	84.0612	1.951e-14	143.037	1.951e-14	143.037	1.951e-14	143.037	1474	51	0.75	7.23456e-09	219.208	0.75
no	archvir_virsorter_Halobacteria_gi_448307387-192053-246867	85	189.506	1.5507	0.482353	0	1	30	26	3	0.0352941	0.97534	6	0.0705882	0.58756	21	0.247059	0.936823	346	27	3.6709e-07	92.3056	2.63288e-06	56.75	2.49972e-08	59	1.68377e-07	96.6169	609	11	0.129412	5.32882e-07	93.8492	0.129412
no	virsorter_Negativicutes_gi_545592408-57929-84582	42	195.452	1.57729	0.904762	0	0	20	16	18	0.428571	0.604943	2	0.047619	0.496567	0	0	0	880	16	1.75892e-07	105	1000	0	2.96149e-08	148.682	1.54998e-07	147.732	129	5	0.119048	3.20001e-09	123.363	0.119048
no	St16_oxy_NODE_2288_length_11402_cov_6.312241	5	755.8	0.43852	0	0	0	1	1	1	0.2	1	0	0	0	0	0	0	2	1	6.1735e-10	64	1000	0	1000	0	1000	0	0	0	0	1000	0	0
no	archvir_cat_1_VIRSorter_A15_NODE_2686_length_11664_cov_4_576363-cat_3_VIRSorter_A15_NODE_2686_length_11664_cov_4_576363-cat_3	26	120	2.22908	0.269231	0	1	2	1	0	0	0	1	0.0384615	0.664938	1	0.0384615	1	0	0	1000	0	1000	0	1000	0	1000	0	179	19	0.730769	3.48409e-09	145.262	0.730769
no	archvir_cat_1_VIRSorter_A11B_NODE_1216_length_10082_cov_44_783784-cat_2_VIRSorter_A11B_NODE_1216_length_10082_cov_44_783784-cat_2	13	252.308	1.28943	0	0	1	4	3	0	0	0	3	0.230769	0.25947	1	0.0769231	0.111688	703	3	2.68858e-08	108.546	7.84667e-16	150.993	7.84667e-16	150.993	7.84667e-16	150.993	706	12	0.923077	3.48208e-11	318.853	0.923077
no	virsorter_SAR406_cluster_bacterium_SCGC_AAA160-C11_ID_19	25	168.2	2.0016	0.4	0	0	11	8	9	0.36	0.738619	2	0.08	0.213877	0	0	0	540	10	2.29185e-10	159.67	7.21945e-08	164.338	3.13549e-07	184.474	2.29185e-10	159.67	172	7	0.28	4.28054e-07	150.989	0.28
no	St17_scm_NODE_1164_length_11853_cov_12.710714	18	199.5	1.5186	0	0	0	8	5	7	0.388889	0.830366	1	0.0555556	0.00633249	0	0	0	1496	8	3.1972e-19	95.7533	3.1972e-19	95.7533	3.1972e-19	95.7533	3.1972e-19	95.7533	32	5	0.277778	1.22692e-06	83.4479	0.277778
no	archvir_cat_2_VIRSorter_A22_NODE_691_length_20301_cov_9_657513-cat_2_VIRSorter_A22_NODE_691_length_20301_cov_9_657513-cat_2	22	296.091	1.08369	0	0	1	5	5	0	0	0	2	0.0909091	0.639752	3	0.136364	1	78	1	1.15531e-06	63.7308	1.15531e-06	63.7308	1.15531e-06	63.7308	1.15531e-06	63.7308	1022	22	1	5.03551e-08	249.186	1
no	archvir_cat_1_VIRSorter_A05B_NODE_1031_length_13205_cov_25_985323-cat_2_VIRSorter_A05B_NODE_1031_length_13205_cov_25_985323-cat_2	15	287.067	1.13593	0	0	1	4	3	1	0.0666667	0.886239	1	0.0666667	0.319017	2	0.133333	1	74	1	1.12326e-06	65.2568	1.12326e-06	65.2568	1.12326e-06	65.2568	1.12326e-06	65.2568	607	15	1	5.69352e-09	344.065	1
no	NC_019398.1_Cronobacter_phage_vB_CsaM_GAP161_complete_genome	272	209.294	1.52643	0.448529	0	0	258	206	240	0.882353	0.856848	18	0.0661765	0.401307	0	0	0	8126	253	2.08281e-19	150	6.51962e-19	105.86	4.88956e-07	174.273	6.6057e-08	239.124	562	29	0.106618	1.23819e-07	199.852	0.106618
no	archvir_cat_2_VIRSorter_A09_NODE_1329_length_10366_cov_4_868587-cat_2_VIRSorter_A09_NODE_1329_length_10366_cov_4_868587-cat_2	10	341.8	0.964692	0	0	1	5	2	2	0.2	0.987622	2	0.2	0.748823	1	0.1	1	9	1	1.52263e-06	66.7778	1000	0	1000	0	1000	0	468	10	1	2.19215e-08	366.005	1
no	virsorter_Spirochaetia_gi_469851180	90	182.444	1.53552	0.0888889	0	0	12	10	9	0.1	0.335402	3	0.0333333	0.135201	0	0	0	1746	25	7.31e-08	125	1.04494e-07	75.2107	1.04494e-07	75.2107	1.04494e-07	75.2107	17	6	0.0666667	8.33458e-09	121.609	0.0666667
no	archvir_cat_1_VIRSorter_A14_NODE_222_length_26652_cov_12_005865-cat_2_VIRSorter_A14_NODE_222_length_26652_cov_12_005865-cat_2	33	256.424	1.23818	0	0	1	7	6	1	0.030303	0.975245	3	0.0909091	0.648147	3	0.0909091	1	59	2	9.27786e-07	72.8571	2.06241e-06	61.4231	9.27786e-07	72.8571	1000	0	1234	27	0.818182	1.89311e-08	286.798	0.818182
no	St16_scm_NODE_263_length_26161_cov_15.368574	32	255.344	1.22319	0.15625	0	0	3	3	3	0.09375	0.827421	0	0	0	0	0	0	13	3	1.506e-07	54.5	1000	0	1000	0	1000	0	146	3	0.09375	1.58575e-08	106.546	0.09375
no	St17_scm_NODE_501_length_19988_cov_5.248683	9	734.222	0.45027	0.777778	0	0	0	0	0	0	0	0	0	0	0	0	0	0	0	1000	0	1000	0	1000	0	1000	0	0	0	0	1000	0	0
no	archvir_cat_1_VIRSorter_A09B_NODE_636_length_17084_cov_20_220859-cat_2_VIRSorter_A09B_NODE_636_length_17084_cov_20_220859-cat_2	16	347	0.936549	0	0	1	8	4	3	0.1875	0.953828	2	0.125	0.748823	3	0.1875	1	17	3	7.946e-06	50	1000	0	1000	0	1000	0	840	16	1	2.48639e-08	343.721	1
no	NC_031128.1_Salmonella_phage_vB_SalM_PM10_complete_genome	207	234.942	1.30946	0.362319	0	0	238	191	223	1.07729	0.873901	15	0.0724638	0.468188	0	0	0	4765	195	1.1417e-06	51	1.30937e-07	245.204	8.26629e-13	117.333	3.14427e-09	129.75	553	21	0.101449	1.31561e-07	183.269	0.101449
no	archvir_cat_1_VIRSorter_A04_NODE_766_length_19659_cov_66_080647-cat_1_VIRSorter_A04_NODE_766_length_19659_cov_66_080647-cat_1	19	337.789	0.966478	0	0	1	6	4	1	0.0526316	0.886239	1	0.0526316	0.664938	4	0.210526	1	0	0	1000	0	1000	0	1000	0	1000	0	944	19	1	4.14168e-08	308.695	1
no	virsorter_Clostridia_gi_365845991-10830-52419	61	219	1.46762	0.918033	0	0	33	22	29	0.47541	0.699136	4	0.0655738	0.488607	0	0	0	1983	36	2.93757e-06	49.7	1.99218e-06	58.4167	1000	0	1.58254e-06	79.5161	87	7	0.114754	4.4567e-08	171.793	0.114754
no	NC_024208.1_Lactococcus_phage_P118_complete_genome	79	217.671	1.45829	0	0	0	35	28	31	0.392405	0.918888	4	0.0506329	0.721134	0	0	0	513	23	2.63518e-07	88.637	2.61589e-06	55.0536	2.61589e-06	55.0536	1000	0	58	5	0.0632911	3.61151e-07	69.0984	0.0632911
no	archvir_cat_1_VIRSorter_A17B_NODE_534_length_19616_cov_39_679209-cat_2_VIRSorter_A17B_NODE_534_length_19616_cov_39_679209-cat_2	22	295.636	1.12153	0	0	1	8	6	2	0.0909091	0.987622	3	0.136364	0.605554	3	0.136364	1	69	2	2.7879e-06	63.1765	7.26188e-07	62.75	2.7879e-06	63.1765	1000	0	806	18	0.818182	1.77731e-08	326.823	0.818182
no	NC_019528.1_Aeromonas_phage_phiAS7_complete_genome	56	234.268	1.34706	0.0357143	0	0	43	37	39	0.696429	0.888185	4	0.0714286	0.538805	0	0	0	999	20	1.0287e-13	197	4.85142e-08	207.486	1000	0	1.68556e-07	74.35	184	8	0.142857	1.4099e-07	85.2082	0.142857
no	archvir_cat_2_VIRSorter_A13_NODE_580_length_20858_cov_12_741383-cat_2_VIRSorter_A13_NODE_580_length_20858_cov_12_741383-cat_2	39	174.538	1.86979	0.025641	0	1	6	5	0	0	0	5	0.128205	0.297492	1	0.025641	0.111688	734	8	2.10687e-08	104.729	2.10687e-08	104.729	2.10687e-08	104.729	2.10687e-08	104.729	1462	35	0.897436	1.52971e-08	213.15	0.897436
no	St16_oxy_NODE_433_length_33639_cov_37.488923	50	209.14	1.48637	0.22	0	0	17	14	17	0.34	0.814413	0	0	0	0	0	0	503	23	8.5155e-08	112.868	9.802e-08	125	8.5155e-08	112.868	5.64787e-07	66.7356	200	6	0.12	1.89457e-06	73.5274	0.12
no	archvir_cat_2_VIRSorter_A04_NODE_1457_length_12721_cov_7_834044-cat_2_VIRSorter_A04_NODE_1457_length_12721_cov_7_834044-cat_2	11	375.182	0.864712	0	0	1	5	3	2	0.181818	0.987622	2	0.181818	0.748823	1	0.0909091	1	12	2	1.6775e-06	51.5	1000	0	1000	0	1000	0	557	11	1	2.81614e-08	335.255	1
no	St07_scm_NODE_1054_length_14225_cov_8.852435	14	327.714	0.984183	0.285714	0	0	5	3	5	0.357143	0.811499	0	0	0	0	0	0	126	4	2.12329e-07	105.209	2.12329e-07	105.209	1000	0	1000	0	29	2	0.142857	5.81325e-07	63.3488	0.142857
no	St16_omzB_NODE_726_length_12228_cov_17.052740	9	452	0.736016	0	0	0	1	1	1	0.111111	1	0	0	0	0	0	0	17	2	1.56638e-06	54.3	1000	0	1000	0	1000	0	15	1	0.111111	1.01508e-07	50.7333	0.111111
no	archvir_cat_2_VIRSorter_A11_NODE_163_length_34104_cov_23_673353-cat_3_VIRSorter_A11_NODE_163_length_34104_cov_23_673353-cat_3	64	163.234	1.87661	0.265625	0	1	10	8	5	0.078125	0.426648	4	0.0625	0.39117	1	0.015625	0.111688	1039	6	8.06253e-08	84.3201	1.951e-14	143.037	1.951e-14	143.037	1.951e-14	143.037	1462	49	0.765625	9.14856e-09	221.476	0.765625
no	archvir_cat_2_VIRSorter_A14B_NODE_6_length_89306_cov_14_611579-cat_2_VIRSorter_A14B_NODE_6_length_89306_cov_14_611579-cat_2	92	312.978	1.03017	0.706522	0	1	11	7	5	0.0543478	0.972297	2	0.0217391	0.497551	4	0.0434783	1	337	6	5.98825e-13	134.147	5.98825e-13	134.147	5.622e-07	57	5.98825e-13	134.147	2301	68	0.73913	1.62103e-07	221.278	0.73913
no	archvir_cat_2_VIRSorter_A09B_NODE_420_length_21610_cov_23_046764-cat_2_VIRSorter_A09B_NODE_420_length_21610_cov_23_046764-cat_2	30	238.6	1.38825	0.233333	0	1	6	5	2	0.0666667	0.501255	3	0.1	0.263185	1	0.0333333	0.111688	904	7	1.22893e-08	105.287	1.22893e-08	105.287	1.22893e-08	105.287	1.22893e-08	105.287	1312	28	0.933333	1.23854e-07	273.539	0.933333
no	archvir_cat_2_VIRSorter_A09_NODE_879_length_13497_cov_5_744160-cat_3_VIRSorter_A09_NODE_879_length_13497_cov_5_744160-cat_3	19	233.684	1.40772	0	0	1	5	4	1	0.0526316	1	3	0.157895	0.263185	1	0.0526316	0.111688	445	5	1.2191e-07	90.4786	1.2191e-07	90.4786	1.2191e-07	90.4786	1.2191e-07	90.4786	948	18	0.947368	8.81383e-09	235.411	0.947368
no	archvir_cat_2_VIRSorter_A11B_NODE_11_length_97867_cov_225_335848-cat_2_VIRSorter_A11B_NODE_11_length_97867_cov_225_335848-cat_2	115	274.47	1.17506	0.443478	0	1	21	15	9	0.0782609	0.76567	7	0.0608696	0.475749	5	0.0434783	0.822338	1767	18	6.13851e-08	107.289	1.21397e-09	142.947	6.13851e-08	107.289	6.13851e-08	107.289	3254	89	0.773913	1.44601e-08	335.492	0.773913
no	archvir_cat_1_VIRSorter_A05_NODE_269_length_33375_cov_7_031813-cat_2_VIRSorter_A05_NODE_269_length_33375_cov_7_031813-cat_2	38	283.711	1.13858	0	0	1	11	7	5	0.131579	0.972297	2	0.0526316	0.748823	4	0.105263	1	18	3	2.29968e-06	55	1000	0	1000	0	1000	0	1488	35	0.921053	1.98719e-08	279.134	0.921053
no	archvir_cat_2_VIRSorter_A09B_NODE_559_length_18353_cov_8_193409-cat_3_VIRSorter_A09B_NODE_559_length_18353_cov_8_193409-cat_3	24	250.083	1.30769	0.0416667	0	1	5	4	2	0.0833333	0.501255	2	0.0833333	0.229696	1	0.0416667	0.111688	923	6	1.40951e-09	114.883	1.40951e-09	114.883	1.40951e-09	114.883	1.40951e-09	114.883	1217	23	0.958333	2.56823e-08	272.3	0.958333
no	archvir_virsorter_Halobacteria_gi_564288321-2722282-2741295	26	214.154	1.36749	0.461538	0	1	5	5	1	0.0384615	0.810421	4	0.153846	0.417657	0	0	0	110	20	2.4027e-09	154.1	9.9416e-07	65.3333	1.19792e-08	70.2857	8.2e-07	67.75	118	3	0.115385	3.68566e-08	290.734	0.115385
no	archvir_cat_2_VIRSorter_A14B_NODE_14_length_81696_cov_7_403572-cat_2_VIRSorter_A14B_NODE_14_length_81696_cov_7_403572-cat_2	87	308.644	1.06492	0.655172	0	1	18	12	6	0.0689655	0.583514	8	0.091954	0.426042	4	0.045977	1	973	11	1.85047e-12	132.983	1.85047e-12	132.983	2.69e-29	267.98	1.85047e-12	132.983	2523	72	0.827586	1.17126e-08	219.457	0.827586
no	archvir_cat_2_VIRSorter_A10_NODE_930_length_16991_cov_10_313829-cat_2_VIRSorter_A10_NODE_930_length_16991_cov_10_313829-cat_2	23	241.043	1.35366	0	0	1	10	7	5	0.217391	0.689674	3	0.130435	0.50782	2	0.0869565	1	542	6	3.17467e-06	51.5	2.77489e-08	105.326	2.77489e-08	105.326	2.77489e-08	105.326	401	19	0.826087	1.05263e-08	245.697	0.826087
no	archvir_cat_2_VIRSorter_A14_NODE_134_length_34339_cov_20_926321-cat_3_VIRSorter_A14_NODE_134_length_34339_cov_20_926321-cat_3	65	161.754	1.89289	0.261538	0	1	10	8	5	0.0769231	0.426648	4	0.0615385	0.39117	1	0.0153846	0.111688	1039	6	8.06253e-08	84.3201	1.951e-14	143.037	1.951e-14	143.037	1.951e-14	143.037	1462	49	0.753846	9.14856e-09	221.461	0.753846
no	archvir_virsorter_Thermococci_gi_295698815	34	196.235	1.57656	0.0294118	0	1	2	2	1	0.0294118	0.30082	1	0.0294118	0.661684	0	0	0	182	18	7.73344e-07	71.7087	1000	0	3.707e-50	178	1000	0	5	4	0.117647	3.6575e-07	208.725	0.117647
no	NC_031266.1_Mycobacterium_phage_Phrann_complete_genome	66	214.167	1.47085	0.106061	0	0	63	55	56	0.848485	0.911914	7	0.106061	0.421226	0	0	0	1427	46	7.82724e-09	90.5	2.74564e-07	151.724	7.33777e-12	92.2067	2.90697e-08	129.275	187	9	0.136364	2.39351e-07	69.6465	0.136364
no	NC_022336.1_Propionibacterium_phage_PHL010M04_complete_genome	42	206.167	1.4232	0.5	0	0	26	21	18	0.428571	0.930898	8	0.190476	0.730755	0	0	0	309	29	4.057e-49	174	5.16e-09	111.25	1000	0	1000	0	222	7	0.166667	1.15557e-07	130.96	0.166667
no	archvir_cat_1_VIRSorter_A13B_NODE_1512_length_10828_cov_3_883041-cat_3_VIRSorter_A13B_NODE_1512_length_10828_cov_3_883041-cat_3	17	210.471	1.57	0	0	1	3	3	1	0.0588235	1	2	0.117647	0.354525	0	0	0	296	3	7.08811e-08	99.4232	7.08811e-08	99.4232	7.08811e-08	99.4232	7.08811e-08	99.4232	752	13	0.764706	3.73635e-08	294.979	0.764706
no	archvir_cat_2_VIRSorter_A13B_NODE_520_length_20651_cov_4_945184-cat_3_VIRSorter_A13B_NODE_520_length_20651_cov_4_945184-cat_3	28	238.964	1.35587	0	0	1	6	5	2	0.0714286	0.501255	3	0.107143	0.263185	1	0.0357143	0.111688	1183	6	1.88327e-06	61.375	1.88327e-06	61.375	1.88327e-06	61.375	1.83747e-26	235.743	1185	26	0.928571	3.44017e-09	252.685	0.928571
no	virsorter_Actinobacteria_gi_345849874-10087-67150	80	214.15	1.40196	0.0625	0	0	13	11	8	0.1	0.627696	5	0.0625	0.501138	0	0	0	2282	40	2.3555e-24	289	2.82433e-60	496.643	2.82433e-60	496.643	2.82433e-60	496.643	168	6	0.075	2.07898e-09	125.241	0.075
no	NC_010106.1_Enterobacteria_phage_phiEcoM-GJ1_complete_genome	73	213.233	1.37801	0	0	0	61	51	56	0.767123	0.814689	5	0.0684932	0.341185	0	0	0	1292	72	5.21398e-08	314.891	5.21398e-08	314.891	6.87326e-11	128.633	5.21398e-08	314.891	178	8	0.109589	9.19016e-08	185.38	0.109589
no	St16_oxy_NODE_822_length_22683_cov_28.189411	21	354.476	0.925803	0	0	0	3	3	2	0.0952381	0.758081	1	0.047619	0.572856	0	0	0	22	3	2.54289e-06	59.4	2.54289e-06	59.4	2.54289e-06	59.4	1000	0	3	2	0.0952381	8.5e-39	163.65	0.0952381
no	NC_020839.1_Rhodobacter_phage_RC1_genomic_sequence	54	229.481	1.36457	0.0555556	0	0	28	26	26	0.481481	0.480164	2	0.037037	0.780749	0	0	0	1344	37	3.70469e-30	198	1.6598e-06	110.826	3.27806e-12	83.292	5.16035e-07	68.5556	136	5	0.0925926	1.68622e-07	90.1125	0.0925926
no	NC_029070.1_Cronobacter_phage_Dev-CD-23823_complete_sequence	47	276.936	1.12926	0	0	0	42	36	39	0.829787	0.90617	3	0.0638298	0.463335	0	0	0	1037	20	4.93884e-07	70.1869	4.93884e-07	70.1869	1.05648e-06	68.5106	4.93884e-07	70.1869	181	5	0.106383	1.10822e-07	88.5099	0.106383
no	NC_027401.1_Propionibacterium_phage_PHL095N00_complete_genome	44	200.091	1.47894	0.522727	0	0	26	21	18	0.409091	0.930898	8	0.181818	0.730755	0	0	0	316	31	1.955e-49	175	4.01759e-07	107	3.63694e-07	110.5	1000	0	233	7	0.159091	3.99029e-07	129.347	0.159091
no	archvir_cat_1_VIRSorter_A11_NODE_324_length_23500_cov_203_783408-cat_2_VIRSorter_A11_NODE_324_length_23500_cov_203_783408-cat_2	31	249.968	1.31915	0	0	1	8	6	2	0.0645161	0.987622	3	0.0967742	0.605554	3	0.0967742	1	69	2	7.26188e-07	62.75	7.26188e-07	62.75	7.26188e-07	62.75	1000	0	949	22	0.709677	1.91104e-08	306.785	0.709677
no	archvir_cat_2_VIRSorter_A15_NODE_2952_length_10967_cov_3_617669-cat_3_VIRSorter_A15_NODE_2952_length_10967_cov_3_617669-cat_3	23	144.522	2.0972	0.695652	0	1	2	2	1	0.0434783	0.603805	0	0	0	1	0.0434783	0.024771	585	3	3.77529e-08	139.581	3.77529e-08	139.581	3.77529e-08	139.581	3.77529e-08	139.581	335	22	0.956522	3.10402e-08	171.185	0.956522
no	NC_027390.1_Proteus_phage_PM_93_complete_genome	52	269.096	1.15123	0	0	0	53	44	49	0.942308	0.895424	4	0.0769231	0.556905	0	0	0	906	39	3.48833e-07	79.2078	3.15845e-07	97.8258	1000	0	3.48833e-07	79.2078	196	10	0.192308	4.01665e-08	86.3427	0.192308
no	NC_019928.1_Helicobacter_phage_KHP30_DNA_complete_genome	28	286.286	1.06809	0	0	0	28	24	26	0.928571	0.529445	2	0.0714286	0.226554	0	0	0	861	27	1.0555e-121	631.75	1000	0	1000	0	1.73333e-26	184.74	145	3	0.107143	1.1521e-15	146.43	0.107143
no	archvir_cat_2_VIRSorter_A17_NODE_348_length_35251_cov_31_155898-cat_2_VIRSorter_A17_NODE_348_length_35251_cov_31_155898-cat_2	42	264	1.19146	0.142857	0	1	11	7	6	0.142857	0.879211	2	0.047619	0.748823	3	0.0714286	1	316	5	9.0395e-08	62.5	2.47632e-11	135.28	1000	0	2.47632e-11	135.28	1221	34	0.809524	3.91375e-09	321.701	0.809524
no	archvir_cat_2_VIRSorter_A21_NODE_74_length_53176_cov_30_417462-cat_2_VIRSorter_A21_NODE_74_length_53176_cov_30_417462-cat_2	78	211.526	1.46683	0.397436	0	1	12	9	4	0.0512821	0.504243	4	0.0512821	0.650733	4	0.0512821	1	270	7	1.98102e-06	57.2857	1.43339e-09	88.2963	1.98102e-06	57.2857	8.5419e-07	71.9841	1868	62	0.794872	4.09433e-09	260.525	0.794872
no	St16_oxyB_NODE_997_length_14574_cov_41.451408	14	344.286	0.960615	0	0	0	9	8	7	0.5	0.193187	2	0.142857	0.213877	0	0	0	1609	9	1.52136e-07	73.2652	8.43244e-12	90.27	1.52136e-07	73.2652	2.91257e-17	177.363	84	5	0.357143	6.80002e-09	137.595	0.357143
no	NC_007902.1_Sodalis_phage_phiSG1_complete_genome	64	228.391	1.22695	0.703125	0	0	34	31	29	0.453125	0.476078	5	0.078125	0.28995	0	0	0	3534	52	1.03816e-07	75.5795	5.1364e-08	93.2128	3.2607e-07	84.5644	5.1364e-08	93.2128	6	4	0.0625	5.5e-07	105.2	0.0625
no	St16_omz_NODE_2982_length_11115_cov_8.314105	13	277.769	1.16959	0	0	0	6	5	5	0.384615	0.733753	1	0.0769231	0.845787	0	0	0	155	4	3.92067e-07	106.133	1.88408e-06	59.0976	1000	0	1000	0	78	1	0.0769231	2.69739e-06	29.0244	0.0769231
no	NC_020482.1_Pelagibacter_phage_HTVC011P_complete_genome	48	263.146	1.20237	0.0208333	0	0	31	24	28	0.583333	0.82615	3	0.0625	0.484369	0	0	0	1184	22	8.70882e-16	381.559	4.78045e-09	142.94	3.98891e-08	107.971	1.54916e-10	93.55	230	8	0.166667	3.28041e-08	145.125	0.166667
no	archvir_cat_2_VIRSorter_A21_NODE_292_length_27209_cov_12_999079-cat_3_VIRSorter_A21_NODE_292_length_27209_cov_12_999079-cat_3	27	327.704	0.992319	0.185185	0	1	5	4	2	0.0740741	0.501255	2	0.0740741	0.229696	1	0.037037	0.111688	916	7	1.32769e-10	69.625	7.78373e-10	120.93	7.78373e-10	120.93	7.78373e-10	120.93	1388	26	0.962963	1.24825e-09	299.684	0.962963
no	archvir_cat_1_VIRSorter_A05_NODE_144_length_48295_cov_6_025954-cat_2_VIRSorter_A05_NODE_144_length_48295_cov_6_025954-cat_2	49	324.082	1.0146	0.632653	0	1	8	7	1	0.0204082	0.886239	4	0.0816327	0.497138	3	0.0612245	1	323	6	2.83776e-06	61.6154	2.83776e-06	61.6154	2.83776e-06	61.6154	2.48485e-07	93.8179	2025	49	1	1.4019e-08	325.515	1
no	archvir_cat_1_VIRSorter_A16_NODE_930_length_17642_cov_5_449195-cat_2_VIRSorter_A16_NODE_930_length_17642_cov_5_449195-cat_2	23	246.348	1.30371	0.0869565	0	1	2	2	0	0	0	0	0	0	2	0.0869565	1	0	0	1000	0	1000	0	1000	0	1000	0	574	21	0.913043	7.50322e-10	213.03	0.913043
no	virsorter_Betaproteobacteria_gi_484077491-142197-183464	53	251.962	1.28432	0.566038	0	0	23	17	20	0.377358	0.475817	3	0.0566038	0.326103	0	0	0	1770	30	1.177e-13	188.5	2.40952e-07	82.3203	2.40952e-07	82.3203	1.49836e-08	157.254	42	4	0.0754717	6.38929e-08	283.784	0.0754717
no	NC_019403.1_Enterobacteria_phage_vB_EcoP_ACG-C91_complete_genome	55	243.527	1.25769	0	0	0	54	47	51	0.927273	0.898841	3	0.0545455	0.463335	0	0	0	896	50	3.49469e-10	415.917	1.11121e-06	60.2368	1000	0	1.4968e-21	119.44	174	5	0.0909091	6.58273e-12	89.3829	0.0909091
no	archvir_cat_1_VIRSorter_A11B_NODE_766_length_13275_cov_6_206203-cat_2_VIRSorter_A11B_NODE_766_length_13275_cov_6_206203-cat_2	12	358.583	0.903955	0	0	1	4	2	1	0.0833333	0.886239	1	0.0833333	0.664938	2	0.166667	1	2	1	1.9715e-09	58.5	1000	0	1000	0	1000	0	679	12	1	2.02918e-08	328.671	1
no	archvir_cat_2_VIRSorter_A05_NODE_1063_length_13550_cov_6_014005-cat_3_VIRSorter_A05_NODE_1063_length_13550_cov_6_014005-cat_3	23	195.087	1.69742	0	0	1	5	4	1	0.0434783	0.0025092	3	0.130435	0.25947	1	0.0434783	0.111688	921	4	1.42274e-06	68.4426	5.4754e-21	148.977	5.4754e-21	148.977	5.4754e-21	148.977	1005	21	0.913043	5.67997e-09	218.154	0.913043
no	NC_008364.1_Lactococcus_phage_Q54_complete_genome	49	168.571	1.84648	0.265306	0	0	15	12	14	0.285714	0.8343	1	0.0204082	0.962258	0	0	0	820	46	2.05558e-06	64.7385	1000	0	1000	0	3.43427e-22	141.917	33	1	0.0204082	1.15458e-13	153.545	0.0204082
no	archvir_cat_2_VIRSorter_A08_NODE_51_length_52225_cov_35_337761-cat_2_VIRSorter_A08_NODE_51_length_52225_cov_35_337761-cat_2	47	366.638	0.899952	0	0	1	9	8	1	0.0212766	0.93061	4	0.0851064	0.694287	4	0.0851064	1	103	3	1.51568e-07	70.3333	4.38653e-07	67.4783	4.38653e-07	67.4783	4.38653e-07	67.4783	1563	42	0.893617	1.20537e-08	305.762	0.893617
no	NC_031251.1_Gordonia_phage_SoilAssassin_complete_genome	72	211.347	1.50376	0.125	0	0	32	29	27	0.375	0.744251	5	0.0694444	0.741348	0	0	0	921	38	1.078e-08	59	1.21704e-07	97.0111	1000	0	3.14935e-11	99.0426	126	5	0.0694444	2.03159e-08	130.422	0.0694444
no	St16_uomz_NODE_205_length_59657_cov_15.431177	62	303.532	1.03927	0.645161	0	0	17	16	16	0.258065	0.804111	1	0.016129	0.256771	0	0	0	732	15	4.60872e-07	67.5625	4.60872e-07	67.5625	1000	0	6.63248e-07	83.8274	185	10	0.16129	9.44847e-12	130.414	0.16129
no	archvir_cat_1_VIRSorter_A21_NODE_78_length_52668_cov_29_907437-cat_2_VIRSorter_A21_NODE_78_length_52668_cov_29_907437-cat_2	81	197.074	1.53794	0.358025	0	1	8	6	2	0.0246914	0.69845	2	0.0246914	0.748823	4	0.0493827	0.756193	624	7	6.198e-08	64	4.76267e-08	74.6667	4.76267e-08	74.6667	7.73582e-09	135.763	1249	63	0.777778	1.33024e-08	250.327	0.777778
no	St16_omz_NODE_1958_length_14616_cov_55.030836	29	149.655	1.98413	0.0344828	0	0	4	3	3	0.103448	0.989003	1	0.0344828	0.214827	0	0	0	50	6	2.06353e-07	112.609	1000	0	1000	0	2.06353e-07	112.609	113	2	0.0689655	1.764e-08	312.349	0.0689655
no	archvir_cat_1_VIRSorter_A15_NODE_3293_length_10224_cov_4_643033-cat_2_VIRSorter_A15_NODE_3293_length_10224_cov_4_643033-cat_2	13	253.615	1.27152	0	0	1	1	1	0	0	0	0	0	0	1	0.0769231	1	1	1	1.525e-07	60	1000	0	1000	0	1000	0	304	13	1	1.92794e-08	209.775	1
no	archvir_virsorter_Halobacteria_gi_448498985-3140-23576	22	267.955	1.07653	0.863636	0	1	11	11	0	0	0	11	0.5	0.470621	0	0	0	125	13	8.54319e-08	110.767	1000	0	4.0685e-42	173	2.3519e-08	116.737	11	1	0.0454545	4.00228e-16	70.7545	0.0454545
no	archvir_cat_2_VIRSorter_A08_NODE_269_length_21416_cov_13_734282-cat_2_VIRSorter_A08_NODE_269_length_21416_cov_13_734282-cat_2	27	258	1.26074	0	0	1	6	4	4	0.148148	0.993811	1	0.037037	0.664938	1	0.037037	1	313	4	2.389e-06	51	1.72181e-09	132.21	1000	0	1.72181e-09	132.21	920	24	0.888889	4.35075e-08	255.998	0.888889
no	NC_028988.1_Ralstonia_phage_RSJ2_DNA_complete_genome	63	217.46	1.4202	0	0	0	39	36	37	0.587302	0.867141	2	0.031746	0.27865	0	0	0	911	26	1.09875e-08	85.1582	1.09875e-08	85.1582	1000	0	1.09875e-08	85.1582	214	8	0.126984	1.89169e-08	83.5199	0.126984
no	virsorter_Clostridia_gi_365845940	46	215.304	1.418	0.782609	0	0	12	10	9	0.195652	0.398044	3	0.0652174	0.742897	0	0	0	2043	30	7.77958e-07	63.443	1.2293e-07	111.616	3.21382e-08	116.886	1.2293e-07	111.616	39	4	0.0869565	1.06889e-06	105.47	0.0869565
no	archvir_virsorter_Halobacteria_gi_448291730-71576-83902	14	257	1.13581	0.142857	0	1	7	7	0	0	0	7	0.5	0.525151	0	0	0	41	10	6.30273e-07	233.182	1000	0	5.82e-25	137.333	6.30273e-07	233.182	2	1	0.0714286	3.70385e-16	64.1	0.0714286
no	virsorter_Alphaproteobacteria_gi_560138247	47	220.936	1.27399	0.319149	0	0	26	23	20	0.425532	0.545226	6	0.12766	0.488834	0	0	0	3431	34	2.60757e-07	195.667	1000	0	2.39557e-09	96.6033	2.79985e-11	223.848	167	2	0.0425532	3.49174e-08	114.986	0.0425532
no	NC_028995.1_Acinetobacter_phage_phiAC-1_complete_genome	78	168.795	1.80489	0.0641026	0	0	52	43	47	0.602564	0.773452	5	0.0641026	0.494821	0	0	0	1260	48	3.663e-08	57	5.1432e-08	72.0709	1.83508e-07	75.8594	5.1432e-08	72.0709	44	11	0.141026	5.58502e-08	135.141	0.141026
no	NC_020481.1_Pelagibacter_phage_HTVC010P_complete_genome	66	159.136	1.89155	0.212121	0	0	17	16	16	0.242424	0.805333	1	0.0151515	0.832707	0	0	0	251	14	3.4628e-07	59.7	1000	0	1000	0	2.80075e-08	114.333	202	9	0.136364	1.22601e-09	123.314	0.136364
no	archvir_virsorter_Halobacteria_gi_448610561	64	212.203	1.28793	0.265625	0	1	2	2	0	0	0	1	0.015625	0.0264373	1	0.015625	0.173247	670	24	1.33888e-08	193.214	1.33888e-08	193.214	1.947e-14	145	1.33888e-08	193.214	591	10	0.15625	1.80848e-07	72.6891	0.15625
no	archvir_cat_1_VIRSorter_A05_NODE_157_length_46624_cov_6_028324-cat_2_VIRSorter_A05_NODE_157_length_46624_cov_6_028324-cat_2	32	478.594	0.686342	0	0	1	7	5	2	0.0625	0.94312	1	0.03125	0.664938	4	0.125	1	35	1	1.62834e-06	62	1000	0	1000	0	1000	0	1332	30	0.9375	4.10389e-08	450.398	0.9375
no	archvir_cat_2_VIRSorter_A20_NODE_317_length_37991_cov_8_387837-cat_3_VIRSorter_A20_NODE_317_length_37991_cov_8_387837-cat_3	33	363.788	0.868627	0.0909091	0	1	8	7	2	0.0606061	0.653057	6	0.181818	0.251462	0	0	0	617	10	5.62827e-08	87.2064	5.62827e-08	87.2064	5.62827e-08	87.2064	5.62827e-08	87.2064	750	25	0.757576	1.30043e-07	395.967	0.757576
no	virsorter_Spirochaetia_gi_514398137	59	259.254	1.13689	0.542373	0	0	10	8	6	0.101695	0.635899	4	0.0677966	0.695844	0	0	0	528	22	1.47762e-07	79.7093	2.75186e-06	66.3421	1.47762e-07	79.7093	1000	0	36	3	0.0508475	4.51924e-14	186.824	0.0508475
no	virsorter_Alphaproteobacteria_gi_558562543-24663-106868	76	317.618	0.924799	0.368421	0	0	40	34	30	0.394737	0.513453	10	0.131579	0.45001	0	0	0	7044	71	2.968e-06	50	9.25435e-07	67.0609	9.25435e-07	67.0609	1.2378e-07	74.375	215	12	0.157895	4.58066e-07	110.592	0.157895
no	NC_023736.1_Ralstonia_phage_RSB2_DNA_complete_genome	54	229.611	1.33627	0	0	0	45	31	43	0.796296	0.891367	2	0.037037	0.27865	0	0	0	1367	52	8.52779e-12	449.389	9.51195e-07	100.41	1000	0	1.13664e-06	83.0539	186	7	0.12963	1.78455e-08	107.728	0.12963
no	archvir_cat_2_VIRSorter_A21_NODE_77_length_52694_cov_23_456050-cat_2_VIRSorter_A21_NODE_77_length_52694_cov_23_456050-cat_2	64	253.219	1.21456	0.640625	0	1	11	8	4	0.0625	0.343012	5	0.078125	0.463926	2	0.03125	0.369027	954	8	2.47014e-07	77.0357	1.37752e-07	85.7355	1.37752e-07	85.7355	2.47014e-07	77.0357	1625	43	0.671875	1.62808e-07	236.961	0.671875
no	archvir_cat_1_VIRSorter_A15_NODE_1784_length_15013_cov_8_574141-cat_3_VIRSorter_A15_NODE_1784_length_15013_cov_8_574141-cat_3	15	333.267	0.999134	0	0	1	3	2	0	0	0	2	0.133333	0.748823	1	0.0666667	1	8	1	1.62955e-06	64.875	1000	0	1.62955e-06	64.875	1000	0	342	8	0.533333	2.04441e-08	339.792	0.533333
no	archvir_cat_2_VIRSorter_A04_NODE_883_length_17941_cov_15_617466-cat_2_VIRSorter_A04_NODE_883_length_17941_cov_15_617466-cat_2	23	252.87	1.28198	0	0	1	5	4	2	0.0869565	0.501255	2	0.0869565	0.229696	1	0.0434783	0.111688	923	6	1.40951e-09	114.883	1.40951e-09	114.883	1.40951e-09	114.883	1.40951e-09	114.883	1215	22	0.956522	2.68497e-08	275.014	0.956522
no	archvir_virsorter_Thermoprotei_gi_374633285-291125-308527	27	161.037	1.55155	0.703704	0	1	22	20	0	0	0	7	0.259259	0.583959	15	0.555556	0.830791	213	25	1000	0	1000	0	5.62e-14	70	1000	0	3	3	0.111111	1.86667e-17	179.167	0.111111
no	St18_uomzD_NODE_1953_length_12003_cov_22.426013	14	268.571	1.16638	0	0	0	6	5	5	0.357143	0.93818	1	0.0714286	0.885209	0	0	0	444	4	1.84369e-08	150.034	3.379e-13	99.7895	1.84369e-08	150.034	1000	0	124	3	0.214286	3.23335e-08	97.0453	0.214286
no	archvir_cat_2_VIRSorter_A20_NODE_1107_length_15801_cov_5_180808-cat_3_VIRSorter_A20_NODE_1107_length_15801_cov_5_180808-cat_3	17	302.529	1.07588	0.294118	0	1	3	3	1	0.0588235	0.0025092	2	0.117647	0.354525	0	0	0	628	4	1.57655e-07	67.1111	1.51285e-06	60	1.51285e-06	60	1.51285e-06	60	860	16	0.941176	2.94781e-09	306.053	0.941176
no	NC_027364.1_Escherichia_phage_PBECO_4_complete_genome	584	182.656	1.67762	0.928082	0	0	316	265	297	0.508562	0.848619	18	0.0308219	0.425572	1	0.00171233	0.111688	7818	91	1.54904e-07	80.3114	1.54904e-07	80.3114	1.54904e-07	80.3114	1.54904e-07	80.3114	804	39	0.0667808	1.64188e-07	159.337	0.0667808
no	archvir_cat_2_VIRSorter_A09B_NODE_49_length_48110_cov_8_049173-cat_2_VIRSorter_A09B_NODE_49_length_48110_cov_8_049173-cat_2	42	374.524	0.872999	0.0238095	0	1	12	8	6	0.142857	0.879211	2	0.047619	0.748823	4	0.0952381	1	36	3	4.321e-10	60	1000	0	1000	0	1000	0	1797	40	0.952381	2.41918e-08	338.993	0.952381
no	NC_019929.1_Erwinia_phage_phiEaH2_complete_genome	263	288.046	1.08208	0.114068	0	0	238	157	235	0.893536	0.914564	3	0.0114068	0.0774254	0	0	0	1579	56	8.24932e-07	53.3333	5.447e-08	60	4.1425e-07	69.1667	4.1425e-07	69.1667	218	9	0.0342205	4.83022e-07	98.86	0.0342205
no	St08_uomzD_NODE_93_length_54213_cov_35.351472	61	278.459	1.12519	0.491803	0	0	5	5	3	0.0491803	0.777155	2	0.0327869	0.542035	0	0	0	112	9	9.152e-08	66.5	1000	0	1000	0	1000	0	179	8	0.131148	2.69078e-07	74.2136	0.131148
no	"NC_016761.1_Salmonella_phage_SPN1S	49	242.041	1.26667	0.306122	0	0	43	39	41	0.836735	0.535895	2	0.0408163	0.112386	0	0	0	1774	46	4.35892e-08	71.1765	2.42096e-07	134.566	2.42096e-07	134.566	1.68883e-11	124.103	32	3	0.0612245	1.39625e-13	117.259	0.0612245
no	St17_scm_NODE_243_length_32722_cov_8.612606	34	321.294	1.03906	0	0	0	8	8	5	0.147059	0.252848	3	0.0882353	0.00633249	0	0	0	3054	14	2.54301e-09	84.8733	7.68846e-09	103.425	1.57659e-06	56	2.54301e-09	84.8733	3	2	0.0588235	1.5e-16	79.05	0.0588235
no	NC_015262.1_Clostridium_phage_phiCD6356_complete_genome	61	177.475	1.61958	0.131148	0	0	46	40	41	0.672131	0.832619	5	0.0819672	0.503034	0	0	0	2215	59	2.54618e-08	78.35	1000	0	6.9569e-07	68.8395	6.9569e-07	68.8395	92	6	0.0983607	5.87438e-07	77.2343	0.0983607
no	archvir_cat_2_VIRSorter_A15_NODE_1985_length_14103_cov_10_323818-cat_2_VIRSorter_A15_NODE_1985_length_14103_cov_10_323818-cat_2	19	240.947	1.34723	0	0	1	10	6	4	0.210526	0.62034	5	0.263158	0.485336	1	0.0526316	1	602	3	2.45067e-20	281.427	2.45067e-20	281.427	2.45067e-20	281.427	2.45067e-20	281.427	312	15	0.789474	2.93431e-08	260.801	0.789474
no	archvir_cat_1_VIRSorter_A13B_NODE_1686_length_10100_cov_15_263713-cat_2_VIRSorter_A13B_NODE_1686_length_10100_cov_15_263713-cat_2	17	185.882	1.68317	0.294118	0	1	4	3	0	0	0	1	0.0588235	0.664938	3	0.176471	1	0	0	1000	0	1000	0	1000	0	1000	0	417	15	0.882353	2.00117e-18	203.613	0.882353
no	archvir_cat_2_VIRSorter_A04_NODE_255_length_37166_cov_28_835224-cat_2_VIRSorter_A04_NODE_255_length_37166_cov_28_835224-cat_2	66	181.667	1.77582	0.030303	0	1	15	12	8	0.121212	0.41695	4	0.0606061	0.440435	3	0.0454545	1	1354	11	3.26482e-07	69.6601	3.26482e-07	69.6601	6.03333e-21	282.723	3.26482e-07	69.6601	586	31	0.469697	5.80982e-09	200.094	0.469697
no	NC_024387.1_Listeria_phage_LP-101_complete_genome	67	197.478	1.53083	0.134328	0	0	69	52	60	0.895522	0.752787	9	0.134328	0.544673	0	0	0	2858	59	4.99957e-07	81.1304	2.61272e-09	222.266	2.61272e-09	222.266	5.10477e-07	78.4831	87	7	0.104478	1.24182e-07	112.846	0.104478
no	archvir_cat_2_VIRSorter_A05B_NODE_94_length_42688_cov_19_870828-cat_2_VIRSorter_A05B_NODE_94_length_42688_cov_19_870828-cat_2	60	234.583	1.40555	0.733333	0	1	7	6	1	0.0166667	0.0025092	5	0.0833333	0.413812	1	0.0166667	0.111688	966	9	1.06176e-21	277.33	1.06176e-21	277.33	7.15178e-08	107.578	1.06176e-21	277.33	2121	54	0.9	4.36911e-09	215.368	0.9
no	archvir_cat_2_VIRSorter_A14B_NODE_71_length_47736_cov_25_757451-cat_2_VIRSorter_A14B_NODE_71_length_47736_cov_25_757451-cat_2	50	313.68	1.04743	0.02	0	1	12	8	6	0.12	0.879211	2	0.04	0.748823	4	0.08	1	318	7	9.3145e-10	59.5	2.47632e-11	135.28	1000	0	2.47632e-11	135.28	1780	45	0.9	8.85198e-09	307.254	0.9
no	virsorter_Alphaproteobacteria_gi_482759443	56	196.964	1.59662	0.285714	0	0	10	9	8	0.142857	0.582227	2	0.0357143	0.189323	0	0	0	408	18	3.21813e-08	135.439	1000	0	3.21813e-08	135.439	3.21813e-08	135.439	17	4	0.0714286	9.375e-12	204.037	0.0714286
no	archvir_cat_2_VIRSorter_A13B_NODE_118_length_42791_cov_45_487388-cat_2_VIRSorter_A13B_NODE_118_length_42791_cov_45_487388-cat_2	51	275.824	1.19184	0	0	1	9	7	3	0.0588235	0.953828	3	0.0588235	0.648147	3	0.0588235	1	55	3	1.91447e-06	57.2105	1.03414e-06	63.5	2.28557e-07	71.3333	1000	0	1691	44	0.862745	1.65022e-08	301.275	0.862745
no	archvir_virsorter_Halobacteria_gi_448680304-178065-199729	25	248.76	1.15399	0.56	0	1	4	4	0	0	0	4	0.16	0.417657	0	0	0	67	15	1000	0	1000	0	6.042e-18	83	2.86e-14	303.7	115	3	0.12	2.1602e-08	287.753	0.12
no	archvir_cat_1_VIRSorter_A05B_NODE_1252_length_11858_cov_29_232314-cat_2_VIRSorter_A05B_NODE_1252_length_11858_cov_29_232314-cat_2	16	237.438	1.3493	0	0	1	3	3	0	0	0	1	0.0625	0.960487	2	0.125	1	0	0	1000	0	1000	0	1000	0	1000	0	734	15	0.9375	1.38343e-08	280.786	0.9375
no	archvir_virsorter_Halobacteria_gi_257386085-912068-927416	21	209.571	1.36826	0.238095	0	1	7	7	0	0	0	7	0.333333	0.489247	0	0	0	56	19	9.95812e-07	123.833	1000	0	3.857e-39	213.5	1000	0	0	0	0	1000	0	0
no	NC_014661.1_Acinetobacter_phage_Acj61_complete_genome	242	210.36	1.47477	0.165289	0	0	214	179	196	0.809917	0.870836	18	0.0743802	0.638432	0	0	0	7001	236	2.25382e-11	155.588	3.33724e-07	146.736	3.33724e-07	146.736	3.33724e-07	146.736	713	25	0.103306	8.50747e-08	199.077	0.103306
no	archvir_cat_1_VIRSorter_A13_NODE_1351_length_12296_cov_18_319990-cat_2_VIRSorter_A13_NODE_1351_length_12296_cov_18_319990-cat_2	12	332.333	0.975927	0	0	1	2	1	0	0	0	1	0.0833333	0.664938	1	0.0833333	1	4	2	1.4205e-06	52	1000	0	1000	0	1000	0	662	12	1	1.18074e-07	303.374	1
no	virsorter_Gammaproteobacteria_gi_422801730-377523-408698	43	197.116	1.37931	0.232558	0	0	45	33	40	0.930233	0.451765	5	0.116279	0.322791	0	0	0	3615	41	7.32715e-13	181.043	1000	0	1.20979e-07	238.495	7.32715e-13	181.043	21	5	0.116279	2.2e-20	129.462	0.116279
no	St16_omz_NODE_2027_length_14261_cov_6.852597	21	222.429	1.47255	0	0	0	2	2	1	0.047619	0.107169	1	0.047619	0.00633249	0	0	0	902	4	1.43463e-07	68.3333	5.73562e-78	318.73	5.28297e-10	115.244	5.73562e-78	318.73	4	2	0.0952381	1.27533e-06	56.2333	0.0952381
no	St14_uomzD_NODE_307_length_34649_cov_9.110800	13	883	0.375191	0	0	0	2	1	2	0.153846	1	0	0	0	0	0	0	14	2	6.0225e-10	73.7143	1000	0	1000	0	1000	0	0	0	0	1000	0	0
no	St17_uomz_NODE_580_length_13259_cov_6.449864	5	881.8	0.377102	0	0	0	2	1	2	0.4	1	0	0	0	0	0	0	25	3	1.993e-07	64	1000	0	1000	0	1000	0	0	0	0	1000	0	0
no	St16_omz_NODE_2870_length_11436_cov_5.450312	5	758.2	0.437216	0	0	0	3	1	2	0.4	1	1	0.2	0.650122	0	0	0	15	2	1.73383e-10	75.25	1000	0	1000	0	1000	0	0	0	0	1000	0	0
no	archvir_virsorter_Halobacteria_gi_55376942-2036778-2048065	11	310.818	0.974573	0.454545	0	1	3	3	0	0	0	3	0.272727	0.485267	0	0	0	128	11	1.40637e-08	141.49	1.40637e-08	141.49	4.7675e-14	72.5	1.40637e-08	141.49	2	2	0.181818	4.3e-54	329.15	0.181818
no	archvir_cat_2_VIRSorter_A05B_NODE_1641_length_10162_cov_4_703869-cat_2_VIRSorter_A05B_NODE_1641_length_10162_cov_4_703869-cat_2	9	374.222	0.885652	0	0	1	4	2	2	0.222222	0.987622	1	0.111111	0.664938	1	0.111111	1	22	1	1.39042e-06	63.5455	1000	0	1000	0	1000	0	462	9	1	3.26883e-08	336.929	1
no	archvir_cat_2_VIRSorter_A13B_NODE_18_length_100427_cov_301_143616-cat_2_VIRSorter_A13B_NODE_18_length_100427_cov_301_143616-cat_2	120	270.425	1.1949	0.533333	0	1	22	16	10	0.0833333	0.730481	7	0.0583333	0.475749	5	0.0416667	0.822338	1767	18	2.89621e-08	102.031	2.89621e-08	102.031	2.89621e-08	102.031	2.89621e-08	102.031	3441	94	0.783333	1.38038e-08	331.274	0.783333
no	archvir_cat_2_VIRSorter_A13_NODE_1699_length_10536_cov_6_393951-cat_3_VIRSorter_A13_NODE_1699_length_10536_cov_6_393951-cat_3	21	143.714	1.99317	0.666667	0	1	1	1	0	0	0	0	0	0	1	0.047619	0.024771	591	4	7.509e-06	55	2.15621e-31	201.913	2.15621e-31	201.913	2.15621e-31	201.913	270	19	0.904762	4.59436e-14	214.081	0.904762
no	St16_omz_NODE_3383_length_10189_cov_4.422735	18	179.444	1.76661	0.388889	0	0	6	5	5	0.277778	0.525062	1	0.0555556	0.238282	0	0	0	684	5	9.64228e-13	117.319	1000	0	1000	0	9.64228e-13	117.319	29	5	0.277778	1.81439e-17	113.24	0.277778
no	archvir_cat_2_VIRSorter_A04_NODE_759_length_19833_cov_14_548286-cat_2_VIRSorter_A04_NODE_759_length_19833_cov_14_548286-cat_2	24	262.5	1.2101	0.791667	0	1	5	5	2	0.0833333	0.501255	3	0.125	0.263185	0	0	0	824	6	1.12291e-08	69.6667	3.97824e-27	225.623	3.97824e-27	225.623	3.97824e-27	225.623	1155	24	1	5.83949e-09	253.421	1
no	archvir_cat_1_VIRSorter_A11B_NODE_1011_length_11171_cov_5_226160-cat_2_VIRSorter_A11B_NODE_1011_length_11171_cov_5_226160-cat_2	18	200.444	1.61132	0	0	1	3	3	0	0	0	1	0.0555556	0.960487	2	0.111111	1	0	0	1000	0	1000	0	1000	0	1000	0	660	17	0.944444	1.89614e-09	256.592	0.944444
no	St16_uomz_NODE_1730_length_11785_cov_4.147911	15	255.533	1.2728	0.866667	0	0	2	2	1	0.0666667	0.107169	1	0.0666667	0.00633249	0	0	0	606	4	3.26283e-61	241.62	3.26283e-61	241.62	1000	0	3.26283e-61	241.62	5	2	0.133333	8.67375e-08	33.625	0.133333
no	archvir_cat_1_VIRSorter_A13B_NODE_1520_length_10802_cov_5_306876-cat_2_VIRSorter_A13B_NODE_1520_length_10802_cov_5_306876-cat_2	12	291.667	1.11091	0	0	1	1	1	0	0	0	0	0	0	1	0.0833333	1	1	1	6.198e-08	64	1000	0	1000	0	1000	0	244	11	0.916667	2.62833e-08	305.291	0.916667
no	archvir_cat_2_VIRSorter_A17_NODE_1117_length_17263_cov_5_766330-cat_2_VIRSorter_A17_NODE_1117_length_17263_cov_5_766330-cat_2	20	281.85	1.15855	0	0	1	7	5	2	0.1	0.930742	2	0.1	0.491978	3	0.15	1	35	2	1.03414e-06	63.5	1.03414e-06	63.5	1.03414e-06	63.5	1000	0	928	19	0.95	2.79868e-08	318.834	0.95
no	NC_019716.1_Enterobacteria_phage_mEp460_complete_genome	56	242.589	1.25814	0.25	0	0	69	48	64	1.14286	0.485783	5	0.0892857	0.322791	0	0	0	6001	56	1.5698e-08	156.197	1000	0	7.21226e-07	166.653	1.5698e-08	156.197	23	7	0.125	1.14286e-09	133.254	0.125
no	NC_029106.1_Achromobacter_phage_phiAxp-2_complete_genome	81	236.951	1.30183	0.654321	0	0	46	36	43	0.530864	0.795935	3	0.037037	0.419715	0	0	0	1000	32	1.47332e-07	237.5	1.47332e-07	237.5	2.38317e-07	115.302	1.67093e-07	115.667	103	5	0.0617284	2.04411e-07	96.1762	0.0617284
no	archvir_cat_1_VIRSorter_A17B_NODE_986_length_14037_cov_9_735159-cat_1_VIRSorter_A17B_NODE_986_length_14037_cov_9_735159-cat_1	12	378.833	0.854884	0	0	1	4	2	1	0.0833333	0.886239	1	0.0833333	0.664938	2	0.166667	1	14	3	1.4205e-06	52	1000	0	1000	0	1000	0	669	12	1	1.57006e-08	362.782	1
no	archvir_virsorter_Halobacteria_gi_448367707	13	256.769	1.19551	0	0	1	8	6	1	0.0769231	0.870225	6	0.461538	0.800664	1	0.0769231	0.626365	44	8	1.07509e-09	139.136	1000	0	9.975e-22	107	1000	0	184	5	0.384615	4.31754e-09	114.463	0.384615
no	NC_025423.1_Bacillus_phage_CP-51_complete_genome	208	202.476	1.50009	0.913462	0	0	143	108	130	0.625	0.830815	13	0.0625	0.580269	0	0	0	4040	54	1.10724e-07	114.154	1.10724e-07	114.154	7.44592e-16	218.54	9.99001e-12	116.363	191	15	0.0721154	9.43389e-08	116.235	0.0721154
no	NC_018860.1_Bacillus_phage_BCP78_complete_genome	218	214.156	1.39586	0.16055	0	0	208	170	195	0.894495	0.860507	13	0.059633	0.471468	0	0	0	4837	100	2.6974e-39	160.25	9.56604e-09	71.4286	1.53654e-07	109.375	1.36755e-21	206.22	201	20	0.0917431	1.57572e-07	146.063	0.0917431
no	St16_omzB_NODE_926_length_10327_cov_14.475370	3	1140.33	0.290501	0	0	0	0	0	0	0	0	0	0	0	0	0	0	0	0	1000	0	1000	0	1000	0	1000	0	0	0	0	1000	0	0
no	St16_scm_NODE_324_length_23504_cov_22.113736	23	301.609	0.978557	0.826087	0	0	2	2	2	0.0869565	0.758081	0	0	0	0	0	0	18	4	2.41433e-14	92.5	1000	0	7.64798e-07	65.2	1000	0	196	4	0.173913	3.54167e-10	135.351	0.173913
no	NC_021796.1_Cellulophaga_phage_phi38:1_complete_genome	90	238.7	1.2408	0.355556	0	0	38	33	35	0.388889	0.861174	3	0.0333333	0.36516	0	0	0	1027	16	2.59144e-17	140.786	1.269e-42	177	1.58703e-07	100.255	1.66045e-06	69.0526	136	7	0.0777778	1.0652e-07	74.9653	0.0777778
no	St17_oxy_NODE_682_length_23941_cov_13.370133	26	296.731	1.086	0.961538	0	0	8	8	8	0.307692	0.589812	0	0	0	0	0	0	195	10	1.57886e-06	56.625	1000	0	2.05029e-07	98.8654	2.05029e-07	98.8654	132	5	0.192308	1.62e-08	96.1298	0.192308
no	archvir_cat_2_VIRSorter_A05_NODE_1112_length_13197_cov_14_556536-cat_3_VIRSorter_A05_NODE_1112_length_13197_cov_14_556536-cat_3	17	252.941	1.28817	0	0	1	5	4	1	0.0588235	1	3	0.176471	0.263185	1	0.0588235	0.111688	586	2	1.16688e-07	92.0839	1.16688e-07	92.0839	1.16688e-07	92.0839	1.16688e-07	92.0839	902	17	1	3.73766e-09	238.629	1
no	archvir_cat_2_VIRSorter_A14_NODE_13_length_98114_cov_12_183573-cat_2_VIRSorter_A14_NODE_13_length_98114_cov_12_183573-cat_2	102	309.49	1.03961	0.352941	0	1	13	9	6	0.0588235	0.810666	3	0.0294118	0.593791	4	0.0392157	1	664	8	6.891e-06	55	2.10333e-32	335.62	2.10333e-32	335.62	2.10333e-32	335.62	2499	74	0.72549	1.48912e-07	218.856	0.72549
no	archvir_cat_1_VIRSorter_A04_NODE_840_length_18460_cov_43_269112-cat_2_VIRSorter_A04_NODE_840_length_18460_cov_43_269112-cat_2	23	263.739	1.24594	0	0	1	6	5	1	0.0434783	0.886239	2	0.0869565	0.639752	3	0.130435	1	59	1	1.88886e-06	63.9153	1.88886e-06	63.9153	1.88886e-06	63.9153	1.88886e-06	63.9153	923	22	0.956522	1.36121e-08	312.8	0.956522
no	archvir_cat_2_VIRSorter_A17B_NODE_109_length_43627_cov_19_857179-cat_2_VIRSorter_A17B_NODE_109_length_43627_cov_19_857179-cat_2	84	160.833	1.92541	0.261905	0	1	11	9	5	0.0595238	0.426648	5	0.0595238	0.378969	1	0.0119048	0.111688	1062	10	7.79188e-08	84.0612	7.79188e-08	84.0612	2.36414e-07	68.1	7.79188e-08	84.0612	2183	64	0.761905	7.27404e-09	215.87	0.761905
no	archvir_cat_2_VIRSorter_A05B_NODE_8_length_93295_cov_9_309620-cat_2_VIRSorter_A05B_NODE_8_length_93295_cov_9_309620-cat_2	117	248.402	1.25409	0.470085	0	1	14	12	2	0.017094	0.94312	8	0.0683761	0.493531	4	0.034188	1	714	15	3.29827e-09	76.2692	3.29827e-09	76.2692	3.29827e-09	76.2692	5.37002e-08	95.2037	3211	107	0.91453	1.78999e-08	279.743	0.91453
no	archvir_cat_1_VIRSorter_A11_NODE_595_length_16460_cov_4_740872-cat_2_VIRSorter_A11_NODE_595_length_16460_cov_4_740872-cat_2	24	214.375	1.45808	0.166667	0	1	4	4	0	0	0	0	0	0	4	0.166667	1	1	1	2.321e-06	53	1000	0	1000	0	1000	0	641	21	0.875	1.37644e-08	218.29	0.875
no	NC_028743.1_Mannheimia_phage_vB_MhS_587AP2_complete_genome	73	200.425	1.50224	0.383562	0	0	72	61	66	0.90411	0.681627	6	0.0821918	0.459034	0	0	0	3313	58	3.87883e-14	79.5	1.02709e-07	92.5088	1.72051e-07	125.429	1.54547e-06	57.2	42	11	0.150685	3.36472e-07	85.0907	0.150685
no	NC_031912.1_Flavobacterium_phage_Fpv20_complete_genome	94	297.723	1.04518	0.62766	0	0	15	14	12	0.12766	0.474002	3	0.0319149	0.346092	0	0	0	869	21	5.10279e-06	55.625	4.23235e-07	74.39	1.91299e-06	66.25	5.10279e-06	55.625	98	11	0.117021	4.71707e-08	160.913	0.117021
no	NC_028763.1_Polaribacter_phage_P12002S_complete_genome	86	174.349	1.72528	0.627907	0	0	33	24	29	0.337209	0.813344	4	0.0465116	0.184252	0	0	0	980	21	1.717e-07	59	5.39106e-07	68.2778	1.01e-06	82.0239	1.01e-06	82.0239	54	7	0.0813953	4.39286e-07	125.818	0.0813953
no	archvir_virsorter_Halobacteria_gi_448671664-65692-85879	22	270.682	1.08981	0.454545	0	1	7	7	0	0	0	7	0.318182	0.577721	0	0	0	79	17	1000	0	1000	0	1.76073e-11	104.8	9.70377e-08	75.8	5	2	0.0909091	6.69167e-07	50.7167	0.0909091
no	archvir_cat_2_VIRSorter_A15_NODE_134_length_63086_cov_7_551062-cat_2_VIRSorter_A15_NODE_134_length_63086_cov_7_551062-cat_2	52	400.173	0.824272	0.25	0	1	18	9	8	0.153846	0.663243	6	0.115385	0.425229	4	0.0769231	1	739	7	1.85988e-07	68.7391	3.60922e-08	97.2	1.85988e-07	68.7391	3.60922e-08	97.2	2123	47	0.903846	3.53045e-08	231.812	0.903846
no	archvir_cat_1_VIRSorter_A04_NODE_1942_length_10573_cov_8_892755-cat_1_VIRSorter_A04_NODE_1942_length_10573_cov_8_892755-cat_1	8	435.125	0.756644	0	0	1	2	1	0	0	0	1	0.125	0.664938	1	0.125	1	0	0	1000	0	1000	0	1000	0	1000	0	483	8	1	1.26863e-07	334.669	1
no	archvir_cat_2_VIRSorter_A05B_NODE_825_length_14829_cov_5_951943-cat_2_VIRSorter_A05B_NODE_825_length_14829_cov_5_951943-cat_2	21	232.476	1.41614	0	0	1	6	5	1	0.047619	1	4	0.190476	0.393956	1	0.047619	0.111688	639	5	3.63133e-08	102.799	3.63133e-08	102.799	3.63133e-08	102.799	3.63133e-08	102.799	978	19	0.904762	9.27602e-09	293.603	0.904762
no	St16_omz_NODE_3270_length_10417_cov_46.165026	10	334.6	0.959969	0	0	0	5	2	5	0.5	0.978088	0	0	0	0	0	0	83	1	2.62795e-08	110.205	1000	0	2.62795e-08	110.205	1000	0	0	0	0	1000	0	0
no	virsorter_Deltaproteobacteria_gi_510897575	28	205.5	1.50416	0.428571	0	0	17	14	16	0.571429	0.367756	1	0.0357143	0.832707	0	0	0	584	19	3.9962e-08	58	2.49955e-06	68.5833	2.27964e-07	150.071	2.27964e-07	150.071	120	1	0.0357143	3.91668e-15	125.336	0.0357143
no	archvir_cat_2_VIRSorter_A04_NODE_91_length_70482_cov_15_655643-cat_2_VIRSorter_A04_NODE_91_length_70482_cov_15_655643-cat_2	67	339.463	0.950597	0.343284	0	1	14	9	5	0.0746269	0.629226	6	0.0895522	0.211573	3	0.0447761	1	942	7	6.20638e-07	73.0447	6.2688e-07	61	3.46e-09	64	6.20638e-07	73.0447	2109	48	0.716418	3.57311e-08	202.318	0.716418
no	archvir_cat_1_VIRSorter_A11B_NODE_848_length_12567_cov_9_793638-cat_2_VIRSorter_A11B_NODE_848_length_12567_cov_9_793638-cat_2	22	165.045	1.75062	0.454545	0	1	4	3	0	0	0	1	0.0454545	0.664938	3	0.136364	1	0	0	1000	0	1000	0	1000	0	1000	0	417	15	0.681818	2.00117e-18	203.598	0.681818
no	NC_023549.1_Clavibacter_phage_CN1A_complete_genome	77	218.766	1.3559	0.61039	0	0	27	22	23	0.298701	0.887804	4	0.0519481	0.704379	0	0	0	552	21	8.96205e-07	66.0769	4.90803e-08	109.733	1000	0	9.17734e-07	62.6875	92	8	0.103896	8.46137e-07	82.6288	0.103896
no	NC_031123.1_Citrobacter_phage_SH3_complete_genome	48	246.938	1.21692	0	0	0	57	42	52	1.08333	0.897247	5	0.104167	0.577367	0	0	0	1328	30	1.69604e-08	287.036	1.69604e-08	287.036	1000	0	1.69604e-08	287.036	184	6	0.125	8.12548e-08	126.1	0.125
no	archvir_cat_1_VIRSorter_A11_NODE_157_length_34938_cov_47_516957-cat_2_VIRSorter_A11_NODE_157_length_34938_cov_47_516957-cat_2	39	292.231	1.11626	0	0	1	7	6	1	0.025641	0.975245	3	0.0769231	0.648147	3	0.0769231	1	61	3	3.3879e-06	59	2.06241e-06	61.4231	9.27786e-07	72.8571	1000	0	1388	32	0.820513	1.16928e-08	311.889	0.820513
no	archvir_cat_2_VIRSorter_A05_NODE_150_length_47500_cov_6_160228-cat_2_VIRSorter_A05_NODE_150_length_47500_cov_6_160228-cat_2	42	369.595	0.884211	0.0238095	0	1	8	6	5	0.119048	0.855054	0	0	0	3	0.0714286	1	19	3	1.68542e-06	61.6667	1000	0	1000	0	1000	0	1659	38	0.904762	2.3065e-08	222.519	0.904762
no	archvir_cat_2_VIRSorter_A17B_NODE_695_length_16962_cov_6_729165-cat_2_VIRSorter_A17B_NODE_695_length_16962_cov_6_729165-cat_2	25	219.68	1.47388	0	0	1	4	3	0	0	0	3	0.12	0.25947	1	0.04	0.111688	684	6	6.54576e-14	81.0769	2.30092e-07	92.5138	1.29773e-06	63	2.30092e-07	92.5138	1369	25	1	7.34115e-10	270.505	1
no	NC_023594.2_Shewanella_phage_Spp001_complete_genome	67	250.776	1.22283	0	0	0	50	41	45	0.671642	0.735647	5	0.0746269	0.405734	0	0	0	841	37	7.63482e-08	69.12	1.23029e-08	244.404	1000	0	8.41723e-07	54.6667	233	10	0.149254	9.20896e-08	162.418	0.149254
no	NC_022744.1_Erwinia_phage_FE44_complete_genome	46	262.739	1.15404	0	0	0	56	41	51	1.1087	0.917044	5	0.108696	0.577367	0	0	0	1678	41	2.3434e-13	264.233	7.1666e-09	306.269	1000	0	7.1666e-09	306.269	186	7	0.152174	1.53065e-09	124.49	0.152174
no	archvir_cat_1_VIRSorter_A11_NODE_449_length_19562_cov_16_710976-cat_1_VIRSorter_A11_NODE_449_length_19562_cov_16_710976-cat_1	21	303.857	1.07351	0	0	1	6	4	1	0.047619	0.886239	1	0.047619	0.664938	4	0.190476	1	4	2	1.4205e-06	52	1000	0	1000	0	1000	0	955	21	1	9.44685e-09	303.908	1
no	virsorter_Actinobacteria_gi_485069185	57	257.772	1.15429	0.859649	0	0	22	16	19	0.333333	0.795576	3	0.0526316	0.449668	0	0	0	2974	39	3.96519e-09	121.287	1.66462e-07	98.0221	1.66462e-07	98.0221	1.66462e-07	98.0221	52	6	0.105263	1.03686e-08	86.3169	0.105263
no	NC_027628.1_Propionibacterium_phage_Lauchelly_complete_genome	42	206.048	1.42291	0.5	0	0	26	21	18	0.428571	0.930898	8	0.190476	0.730755	0	0	0	310	29	8.587e-44	158	8.67429e-08	110.571	1000	0	1000	0	233	7	0.166667	2.33652e-07	129.1	0.166667
no	virsorter_Planctomycetia_gi_163804434	13	270.846	1.1203	0	0	0	1	1	1	0.0769231	0.663358	0	0	0	0	0	0	122	4	1.175e-25	104	1000	0	1000	0	1000	0	119	1	0.0769231	4.90588e-09	112.871	0.0769231
no	NC_021864.1_Puniceispirillum_phage_HMO-2011_complete_genome	85	207	1.53757	0.588235	0	0	33	28	28	0.329412	0.897468	5	0.0588235	0.479352	0	0	0	711	30	1.61075e-09	63.5	1.90977e-06	57.3333	7.46695e-08	215.879	1.45946e-07	69.5417	216	24	0.282353	8.06767e-09	129.196	0.282353
no	virsorter_Alphaproteobacteria_gi_547784706	18	224.333	1.4788	0	0	0	12	11	7	0.388889	0.576576	5	0.277778	0.510605	0	0	0	1648	13	1.23181e-12	86.1698	4.87148e-08	86.0915	4.87148e-08	86.0915	4.87148e-08	86.0915	16	4	0.222222	4.75e-08	101.68	0.222222
no	virsorter_Clostridia_gi_544956489	14	222	1.36759	0	0	0	6	6	6	0.428571	0.787453	0	0	0	0	0	0	274	12	1.79071e-07	254	1000	0	1000	0	5.11035e-07	80.3469	2	2	0.142857	2.315e-12	49.8	0.142857
no	archvir_cat_2_VIRSorter_A21_NODE_205_length_32970_cov_7_706456-cat_2_VIRSorter_A21_NODE_205_length_32970_cov_7_706456-cat_2	30	355.767	0.909918	0	0	1	6	5	0	0	0	3	0.1	0.648147	3	0.1	1	70	2	2.64146e-06	62.913	2.64146e-06	62.913	2.64146e-06	62.913	2.64146e-06	62.913	1263	28	0.933333	6.03961e-09	312.58	0.933333
no	archvir_cat_2_VIRSorter_A04_NODE_187_length_44481_cov_13_193693-cat_3_VIRSorter_A04_NODE_187_length_44481_cov_13_193693-cat_3	44	310.727	0.989186	0.0681818	0	1	13	11	4	0.0909091	0.562371	9	0.204545	0.26639	0	0	0	716	13	1.40385e-07	80.6	5.62827e-08	87.2064	5.62827e-08	87.2064	5.62827e-08	87.2064	936	35	0.795455	1.83878e-07	350.931	0.795455
no	St16_uomz_NODE_1423_length_13394_cov_6.502137	19	229.158	1.41855	0	0	0	6	5	6	0.315789	0.948484	0	0	0	0	0	0	442	5	5.72898e-08	141.797	3.41296e-16	104.5	5.72898e-08	141.797	1000	0	121	1	0.0526316	2.65372e-10	194.2	0.0526316
no	archvir_cat_1_VIRSorter_A17_NODE_1106_length_17350_cov_12_449378-cat_2_VIRSorter_A17_NODE_1106_length_17350_cov_12_449378-cat_2	27	210.778	1.5562	0	0	1	5	4	0	0	0	4	0.148148	0.277143	1	0.037037	0.111688	737	6	5.88074e-09	67.2222	4.71031e-07	66.2174	4.71031e-07	66.2174	2.68858e-08	108.546	1335	25	0.925926	4.95325e-10	256.622	0.925926
no	virsorter_SUP05_AB_750K04AB_904_0	121	265.727	1.20771	0.520661	0	0	47	39	43	0.355372	0.786825	4	0.0330579	0.820077	0	0	0	1491	40	3.40447e-07	58.8929	3.38652e-07	63.5	1.32253e-06	67.8298	1.32253e-06	67.8298	79	11	0.0909091	2.91223e-07	128.256	0.0909091
no	virsorter_Sphingobacteriia_gi_408542838	39	287.513	1.01157	0.307692	0	0	19	15	17	0.435897	0.764537	2	0.0512821	0.523767	0	0	0	1017	15	3.02075e-07	82.1379	1.69445e-07	88.2222	3.02075e-07	82.1379	2.78612e-07	75.4702	7	4	0.102564	1.4383e-06	74.15	0.102564
no	archvir_cat_1_VIRSorter_A21_NODE_1313_length_10778_cov_44_789052-cat_2_VIRSorter_A21_NODE_1313_length_10778_cov_44_789052-cat_2	13	264.308	1.20616	0	0	1	4	3	2	0.153846	1	0	0	0	2	0.153846	1	10	1	2.96698e-07	62.4	1000	0	1000	0	1000	0	337	12	0.923077	6.49957e-08	217.151	0.923077
no	NC_021792.1_Cellulophaga_phage_phi46:3_complete_genome	111	198.802	1.52136	0.567568	0	0	83	77	79	0.711712	0.880264	4	0.036036	0.38044	0	0	0	384	21	2.30564e-06	54.375	1.261e-25	122	6.44132e-07	67.5556	6.44132e-07	67.5556	47	8	0.0720721	1.25e-09	119.451	0.0720721
no	archvir_cat_2_VIRSorter_A17_NODE_1903_length_12375_cov_6_446916-cat_2_VIRSorter_A17_NODE_1903_length_12375_cov_6_446916-cat_2	20	200.5	1.61616	0.1	0	1	2	2	0	0	0	2	0.1	0.602219	0	0	0	19	2	1.90754e-06	55.7143	1.90754e-06	55.7143	1.90754e-06	55.7143	1000	0	370	19	0.95	1.69454e-12	245.442	0.95
no	archvir_virsorter_Halobacteria_gi_448410956-177880-193721	22	216.591	1.3888	0.181818	0	1	6	6	0	0	0	6	0.272727	0.406369	0	0	0	362	13	2.48825e-08	61.5	1000	0	8.24e-13	133.2	4.18003e-08	108.714	3	1	0.0454545	1.2e-17	107.267	0.0454545
no	NC_011267.1_Mycobacterium_phage_Solon_complete_genome	81	183.605	1.63679	0.518519	0	0	100	77	91	1.12346	0.966509	9	0.111111	0.678564	0	0	0	1180	54	2.77079e-10	354.958	5.28136e-07	91.3232	1000	0	5.20313e-07	96.1241	171	8	0.0987654	2.88976e-07	81.3155	0.0987654
no	archvir_cat_2_VIRSorter_A14B_NODE_7_length_88086_cov_19_537742-cat_2_VIRSorter_A14B_NODE_7_length_88086_cov_19_537742-cat_2	119	233.218	1.35095	0.504202	0	1	18	14	5	0.0420168	0.603394	8	0.0672269	0.463938	5	0.0420168	0.822338	979	15	2.34251e-08	99.6196	1.43401e-17	143.25	1.43401e-17	143.25	1.43401e-17	143.25	3660	101	0.848739	4.43588e-09	275.544	0.848739
no	virsorter_Betaproteobacteria_gi_485071454	16	261.75	1.24378	0.9375	0	0	14	11	13	0.8125	0.639162	1	0.0625	0.194394	0	0	0	616	16	1.473e-84	282	1.89905e-07	76.0914	5.00533e-08	159.331	5.00533e-08	159.331	20	3	0.1875	4.93341e-09	174.526	0.1875
no	St16_omz_NODE_2617_length_12140_cov_10.068928	25	155.48	2.05931	0.32	0	0	4	4	4	0.16	0.712875	0	0	0	0	0	0	128	5	1.60668e-06	50.5	1000	0	1000	0	1000	0	3	2	0.08	7.5e-10	95.4	0.08
no	NC_028702.1_Delftia_phage_IME-DE1_complete_genome	48	241.812	1.26037	0	0	0	38	28	36	0.75	0.873044	2	0.0416667	0.27865	0	0	0	1328	29	2.72114e-08	442.171	5.19614e-09	245.125	1000	0	1.46703e-09	128.647	177	8	0.166667	3.67218e-07	107.053	0.166667
no	archvir_cat_1_VIRSorter_A07_NODE_873_length_14217_cov_5_006849-cat_3_VIRSorter_A07_NODE_873_length_14217_cov_5_006849-cat_3	17	280.882	1.19575	0	0	1	3	2	0	0	0	2	0.117647	0.748823	1	0.0588235	1	6	1	1.7164e-06	63.6667	1000	0	1.7164e-06	63.6667	1000	0	347	11	0.647059	1.41775e-16	379.111	0.647059
no	NC_024121.1_Serratia_phage_PS2_complete_genome	271	194.59	1.62017	0.154982	0	0	210	171	195	0.719557	0.878301	15	0.0553506	0.508858	0	0	0	6119	142	9.33391e-09	169.524	1.79063e-09	269.975	7.09382e-08	110.372	9.33391e-09	169.524	661	27	0.099631	1.1909e-07	195.519	0.099631
no	NC_000866.4_Enterobacteria_phage_T4_complete_genome	265	198.687	1.56895	0.158491	0	0	309	244	291	1.09811	0.897553	18	0.0679245	0.535231	0	0	0	9143	262	3.71049e-07	95.1667	1.34438e-12	317.385	1.42e-07	121.826	4.295e-07	201.85	559	26	0.0981132	4.35128e-08	215.422	0.0981132
no	archvir_cat_1_VIRSorter_A15_NODE_3321_length_10168_cov_7_203303-cat_2_VIRSorter_A15_NODE_3321_length_10168_cov_7_203303-cat_2	13	251.308	1.27852	0	0	1	1	1	0	0	0	0	0	0	1	0.0769231	1	0	0	1000	0	1000	0	1000	0	1000	0	271	13	1	2.07765e-08	217.194	1
no	archvir_cat_2_VIRSorter_A21_NODE_22_length_103225_cov_12_308869-cat_2_VIRSorter_A21_NODE_22_length_103225_cov_12_308869-cat_2	136	237.971	1.31751	0.397059	0	1	15	13	3	0.0220588	0.96208	8	0.0588235	0.493531	4	0.0294118	1	727	18	3.15299e-06	58.5	2.06363e-06	59.2	3.15299e-06	58.5	2.48485e-07	93.8179	3449	124	0.911765	4.38574e-08	273.81	0.911765
no	NC_022751.1_Cyanophage_PP_complete_genome	41	317.878	0.96516	0.390244	0	0	19	14	18	0.439024	0.772259	1	0.0243902	0.238282	0	0	0	586	15	8.7552e-08	86	1000	0	1000	0	1000	0	155	6	0.146341	1.36667e-08	137.295	0.146341
no	archvir_cat_2_VIRSorter_A09B_NODE_1066_length_12648_cov_14_454062-cat_3_VIRSorter_A09B_NODE_1066_length_12648_cov_14_454062-cat_3	19	220.158	1.50221	0	0	1	5	4	1	0.0526316	0.0025092	3	0.157895	0.25947	1	0.0526316	0.111688	925	4	1.11285e-06	69.2923	5.4754e-21	148.977	5.4754e-21	148.977	5.4754e-21	148.977	932	18	0.947368	2.19977e-09	238.406	0.947368
no	archvir_cat_2_VIRSorter_A11B_NODE_543_length_16458_cov_52_185881-cat_2_VIRSorter_A11B_NODE_543_length_16458_cov_52_185881-cat_2	21	257.19	1.27598	0.0952381	0	1	6	5	2	0.0952381	0.501255	3	0.142857	0.263185	1	0.047619	0.111688	919	7	1.25975e-06	59.8261	6.08989e-08	97.6323	6.08989e-08	97.6323	6.08989e-08	97.6323	1127	20	0.952381	4.62382e-09	318.619	0.952381
no	NC_017975.1_Halocynthia_phage_JM-2012_complete_genome	175	300.6	1.04608	0.217143	0	0	73	68	69	0.394286	0.856509	4	0.0228571	0.455377	0	0	0	1016	41	4.47244e-14	122.1	7.98041e-12	157.783	7.98041e-12	157.783	7.98041e-12	157.783	181	7	0.04	2.2335e-07	108.41	0.04
no	NC_009603.1_Microbacterium_phage_Min1_complete_genome	67	187.358	1.44506	0.835821	0	0	17	14	12	0.179104	0.650063	5	0.0746269	0.60803	0	0	0	1742	20	4.23813e-07	77.6089	4.45403e-07	124.423	1.611e-57	669.883	4.23813e-07	77.6089	54	7	0.104478	1.10487e-07	78.5927	0.104478
no	archvir_cat_2_VIRSorter_A16_NODE_1905_length_10721_cov_4_452466-cat_3_VIRSorter_A16_NODE_1905_length_10721_cov_4_452466-cat_3	25	133.16	2.33187	0.6	0	1	1	1	0	0	0	0	0	0	1	0.04	0.024771	591	4	2.46964e-08	139.01	2.25461e-33	204.023	2.0695e-06	66.5	2.25461e-33	204.023	298	25	1	2.8936e-09	177.913	1
no	archvir_cat_1_VIRSorter_A05B_NODE_482_length_19165_cov_7_753375-cat_3_VIRSorter_A05B_NODE_482_length_19165_cov_7_753375-cat_3	29	219	1.51318	0.0344828	0	1	6	6	2	0.0689655	0.501255	4	0.137931	0.393956	0	0	0	917	6	3.50574e-13	95.7407	3.50574e-13	95.7407	3.50574e-13	95.7407	3.66265e-25	224.567	1287	25	0.862069	4.97632e-10	226.132	0.862069
no	archvir_cat_2_VIRSorter_A16_NODE_1480_length_12731_cov_7_845377-cat_3_VIRSorter_A16_NODE_1480_length_12731_cov_7_845377-cat_3	31	131.129	2.435	0.709677	0	1	1	1	0	0	0	0	0	0	1	0.0322581	0.024771	586	4	2.14798e-06	54.1333	2.14798e-06	54.1333	1.27162e-07	58	1.05547e-35	208.07	387	27	0.870968	1.54146e-08	169.447	0.870968
no	St18_uomzD_NODE_1237_length_15852_cov_21.901627	19	275	1.19859	0	0	0	3	3	0	0	0	3	0.157895	0.00633249	0	0	0	1861	10	6.35536e-15	122.65	6.35536e-15	122.65	6.35536e-15	122.65	6.35536e-15	122.65	0	0	0	1000	0	0
no	archvir_cat_2_VIRSorter_A19_NODE_146_length_26672_cov_10_720780-cat_2_VIRSorter_A19_NODE_146_length_26672_cov_10_720780-cat_2	33	263.879	1.23725	0	0	1	7	5	1	0.030303	0.886239	3	0.0909091	0.605554	3	0.0909091	1	71	2	8.87091e-08	68.4	1.48422e-06	64.6061	8.87091e-08	68.4	1.48422e-06	64.6061	1332	31	0.939394	1.62095e-09	300.003	0.939394
no	NC_010237.1_Enterobacteria_phage_Min27_complete_genome	93	201.301	1.46699	0.623656	0	0	106	85	104	1.11828	0.680645	2	0.0215054	0.355828	0	0	0	4162	88	2.99367e-08	94.9153	5.2679e-09	473.871	1000	0	2.99367e-08	94.9153	150	6	0.0645161	8.43861e-07	121.439	0.0645161
no	archvir_cat_2_VIRSorter_A09_NODE_1131_length_11403_cov_6_365968-cat_3_VIRSorter_A09_NODE_1131_length_11403_cov_6_365968-cat_3	18	208.556	1.57853	0.833333	0	1	4	4	2	0.111111	0.501255	2	0.111111	0.354525	0	0	0	335	5	1.10826e-06	64.0769	1.10826e-06	64.0769	1.10826e-06	64.0769	1.10826e-06	64.0769	828	17	0.944444	8.58559e-08	248.825	0.944444
no	archvir_cat_2_VIRSorter_A15_NODE_918_length_22780_cov_50_601760-cat_3_VIRSorter_A15_NODE_918_length_22780_cov_50_601760-cat_3	32	223.344	1.40474	0	0	1	5	4	1	0.03125	0.0025092	3	0.09375	0.263185	1	0.03125	0.111688	767	8	7.10037e-07	63.5	7.10037e-07	63.5	7.10037e-07	63.5	1.03324e-22	215.96	1368	28	0.875	3.37225e-09	267.649	0.875
no	St16_omz_NODE_497_length_35729_cov_18.226103	43	259.093	1.2035	0.72093	0	0	24	17	21	0.488372	0.718896	3	0.0697674	0.679249	0	0	0	990	21	1.52305e-07	64.6	1.26226e-07	234.655	1000	0	1.89232e-07	82.9429	69	8	0.186047	1.49555e-07	136.307	0.186047
no	NC_031109.1_Gordonia_phage_Jumbo_complete_genome	95	247.305	1.21325	0.368421	0	0	49	43	42	0.442105	0.873548	7	0.0736842	0.474709	0	0	0	1240	21	9.69217e-07	63.3243	1.21242e-06	61.5414	9.69217e-07	63.3243	6.57835e-12	87.6433	248	14	0.147368	3.73886e-07	138.011	0.147368
no	archvir_cat_1_VIRSorter_A13_NODE_165_length_39658_cov_5_039719-cat_2_VIRSorter_A13_NODE_165_length_39658_cov_5_039719-cat_2	32	410.094	0.806899	0	0	1	10	6	3	0.09375	0.953828	3	0.09375	0.819377	4	0.125	1	26	3	6.348e-06	59	1000	0	1000	0	1000	0	1365	30	0.9375	1.30393e-08	250.795	0.9375
no	archvir_cat_1_VIRSorter_A13B_NODE_1080_length_13408_cov_4_913353-cat_3_VIRSorter_A13B_NODE_1080_length_13408_cov_4_913353-cat_3	18	248.111	1.34248	0	0	1	1	1	0	0	0	1	0.0555556	0.832707	0	0	0	6	1	2.77077e-06	64	1000	0	2.77077e-06	64	1000	0	375	15	0.833333	4.15425e-09	273.039	0.833333
no	virsorter_Negativicutes_gi_545446879	22	228.864	1.35668	0	0	0	8	7	4	0.181818	0.703427	4	0.181818	0.683927	0	0	0	1407	21	3.85299e-85	285.5	1.75214e-07	87.3214	1.75214e-07	87.3214	3.31276e-08	229.361	52	6	0.272727	4.6617e-08	98.175	0.272727
no	St16_scmB_NODE_496_length_20204_cov_13.351184	25	268.48	1.23738	0.04	0	0	6	6	4	0.16	0.0684886	2	0.08	0.0668955	0	0	0	1070	11	9.7544e-07	68.2414	3.89017e-07	70.1765	9.7544e-07	68.2414	2.04067e-22	166.713	19	10	0.4	1.55e-22	377.723	0.4
no	St17_uomz_NODE_1018_length_10035_cov_8.527054	12	254.25	1.19581	0	0	0	5	5	2	0.166667	0.584329	3	0.25	0.276791	0	0	0	950	5	6.13907e-07	160.849	6.13907e-07	160.849	6.13907e-07	160.849	5.85154e-10	82.26	83	3	0.25	3.10102e-12	348.297	0.25
no	St16_omz_NODE_496_length_35861_cov_6.964475	16	741.688	0.446167	0	0	0	2	1	2	0.125	1	0	0	0	0	0	0	17	4	7.04655e-07	67	1000	0	1000	0	1000	0	0	0	0	1000	0	0
no	archvir_cat_2_VIRSorter_A17_NODE_98_length_73396_cov_10_689710-cat_2_VIRSorter_A17_NODE_98_length_73396_cov_10_689710-cat_2	76	316.961	1.03548	0.473684	0	1	18	12	7	0.0921053	0.501729	7	0.0921053	0.549916	4	0.0526316	1	697	9	1.15902e-06	66.2308	2.29661e-13	105.697	2.18791e-06	65.5	2.29661e-13	105.697	2306	59	0.776316	1.37036e-08	224.502	0.776316
no	St17_omz_NODE_589_length_13091_cov_5.147898	17	254.176	1.2986	0	0	0	3	3	1	0.0588235	0.107169	2	0.117647	0.00633249	0	0	0	1578	10	3.11674e-74	308.257	3.11674e-74	308.257	3.11674e-74	308.257	3.11674e-74	308.257	25	1	0.0588235	1.49912e-07	36.6	0.0588235
no	archvir_cat_1_VIRSorter_A13_NODE_652_length_19616_cov_247_078319-cat_2_VIRSorter_A13_NODE_652_length_19616_cov_247_078319-cat_2	22	295.636	1.12153	0	0	1	8	6	2	0.0909091	0.987622	3	0.136364	0.605554	3	0.136364	1	69	2	7.26188e-07	62.75	7.26188e-07	62.75	7.26188e-07	62.75	1000	0	806	18	0.818182	1.77731e-08	326.777	0.818182
no	virsorter_Sphingobacteriia_gi_544764751	25	234.72	1.25175	0	0	0	0	0	0	0	0	0	0	0	0	0	0	54	4	7.11359e-21	197.05	1000	0	5.91635e-07	69.5714	1000	0	121	2	0.08	2.65168e-12	65.745	0.08
no	NC_031039.1_Bacillus_phage_AR9_complete_genome	300	250.9	1.19502	0.383333	0	0	85	66	77	0.256667	0.571751	8	0.0266667	0.302809	0	0	0	5466	74	6.25e-20	153.583	1.79553e-08	74.87	4.2569e-11	72.8505	6.25e-20	153.583	724	28	0.0933333	4.73316e-07	99.7108	0.0933333
no	St18_uomzD_NODE_2240_length_10986_cov_6.476443	19	169.526	1.72947	0.368421	0	0	2	2	1	0.0526316	0.835413	1	0.0526316	0.160426	0	0	0	27	2	1.32415e-06	72.4286	1000	0	7.55178e-08	84.15	1000	0	55	8	0.421053	2.63511e-09	224.115	0.421053
no	archvir_cat_2_VIRSorter_A09B_NODE_297_length_25117_cov_6_592491-cat_2_VIRSorter_A09B_NODE_297_length_25117_cov_6_592491-cat_2	30	272.667	1.19441	0	0	1	7	6	0	0	0	4	0.133333	0.694287	3	0.1	1	128	2	7.88334e-07	69.7642	7.88334e-07	69.7642	7.88334e-07	69.7642	1000	0	1243	29	0.966667	1.8753e-08	342.26	0.966667
no	archvir_cat_1_VIRSorter_A15_NODE_1770_length_15077_cov_4_253628-cat_2_VIRSorter_A15_NODE_1770_length_15077_cov_4_253628-cat_2	17	290.118	1.12755	0	0	1	4	3	1	0.0588235	0.886239	0	0	0	3	0.176471	1	0	0	1000	0	1000	0	1000	0	1000	0	789	17	1	4.6371e-08	218.895	1
no	archvir_cat_2_VIRSorter_A17B_NODE_7_length_101100_cov_14_982552-cat_1_VIRSorter_A17B_NODE_7_length_101100_cov_14_982552-cat_1	100	325.52	0.98912	0.6	0	1	21	14	8	0.08	0.70892	9	0.09	0.395212	4	0.04	1	1352	11	1.59935e-14	129.677	1.59935e-14	129.677	9.12267e-32	348.52	1.59935e-14	129.677	2817	77	0.77	4.37663e-08	231.949	0.77
no	archvir_virsorter_Halobacteria_gi_448362567-9627-44171	37	270.324	1.0711	0.756757	0	1	6	4	2	0.0540541	0.908193	3	0.0810811	0.773026	1	0.027027	1	114	6	3.2196e-07	79.6	1000	0	3.2196e-07	79.6	1000	0	191	6	0.162162	2.81924e-06	58.175	0.162162
no	virsorter_Bacilli_gi_486215615-1000089-1047538	65	227.523	1.36989	0.107692	0	0	77	61	70	1.07692	0.735642	7	0.107692	0.594585	0	0	0	3444	65	4.39714e-09	362.771	6.77797e-07	276.596	2.25242e-08	324.087	5.18889e-08	126.637	114	8	0.123077	6.58304e-09	185.219	0.123077
no	NC_028932.1_Mycobacterium_phage_Serenity_complete_genome	92	169.489	1.76624	0.652174	0	0	103	87	91	0.98913	0.956981	12	0.130435	0.545481	0	0	0	1491	79	9.095e-16	367.846	2.31109e-08	129.986	6.02792e-07	108.179	1.13342e-07	119.283	218	12	0.130435	1.1119e-07	127.724	0.130435
no	archvir_cat_2_VIRSorter_A02_NODE_325_length_21292_cov_9_917408-cat_2_VIRSorter_A02_NODE_325_length_21292_cov_9_917408-cat_2	29	239.31	1.36201	0	0	1	11	8	5	0.172414	0.689674	3	0.103448	0.50782	3	0.103448	1	542	6	1.81204e-06	58.375	2.77489e-08	105.326	2.77489e-08	105.326	2.77489e-08	105.326	483	23	0.793103	8.69573e-09	246.435	0.793103
no	archvir_cat_2_VIRSorter_A09B_NODE_20_length_62424_cov_8_843159-cat_2_VIRSorter_A09B_NODE_20_length_62424_cov_8_843159-cat_2	47	438.787	0.752916	0.0212766	0	1	11	7	4	0.0851064	0.818817	3	0.0638298	0.709808	4	0.0851064	1	30	6	3.59171e-06	53	1000	0	1.71089e-06	69	1000	0	1875	44	0.93617	2.36274e-08	455.157	0.93617
no	archvir_virsorter_Halobacteria_gi_448550861-23992-49182	33	228.242	1.31004	0.484848	0	1	7	6	1	0.030303	0.810421	6	0.181818	0.361939	0	0	0	637	16	5.95362e-07	129.793	7.6567e-22	282.4	2.83471e-28	119.333	5.95362e-07	129.793	31	4	0.121212	2.6e-08	168.394	0.121212
no	NC_018087.3_Acinetobacter_phage_ZZ1_complete_genome	258	203.163	1.54781	0.186047	0	0	202	170	188	0.728682	0.876238	14	0.0542636	0.571715	0	0	0	6538	186	5.33464e-07	283.448	5.33464e-07	283.448	5.33464e-07	283.448	5.33464e-07	283.448	693	22	0.0852713	8.00762e-08	204.174	0.0852713
no	St14_oxy_NODE_1137_length_14289_cov_4.503372	21	199.714	1.46966	0.619048	0	0	0	0	0	0	0	0	0	0	0	0	0	63	4	2.89408e-08	133.667	1.14631e-06	68.6471	2.89408e-08	133.667	2.89408e-08	133.667	124	4	0.190476	3.10109e-10	96.9424	0.190476
no	virsorter_Deltaproteobacteria_gi_557300972	20	252.7	1.26478	0	0	0	7	7	6	0.3	0.453454	1	0.05	0.650122	0	0	0	221	12	7.65956e-07	64	1000	0	2.61943e-06	52.3333	1000	0	34	2	0.1	1.19392e-13	109.341	0.1
no	NC_021325.1_Clostridium_phage_vB_CpeS-CP51_complete_genome	49	243.776	1.25294	0.102041	0	0	31	26	30	0.612245	0.590072	1	0.0204082	0.214827	0	0	0	1971	43	2.51043e-16	204.184	2.57385e-07	80.7778	3.78212e-20	114.163	2.51043e-16	204.184	55	5	0.102041	5.0916e-07	77.7048	0.102041
no	archvir_virsorter_Halobacteria_gi_448623630-35790-47017	15	227.667	1.33606	0.133333	0	1	6	6	0	0	0	6	0.4	0.473653	0	0	0	43	9	8.36636e-07	233.182	1000	0	4.1945e-08	60	8.36636e-07	233.182	2	1	0.0666667	3.45385e-15	60.95	0.0666667
no	NC_013694.1_Mycobacterium_virus_Peaches_complete_genome	82	191.195	1.59608	0.634146	0	0	92	75	79	0.963415	0.917168	13	0.158537	0.514975	0	0	0	2018	81	4.86701e-09	186.235	1.00879e-07	85.3699	1.00879e-07	85.3699	1.00879e-07	85.3699	216	13	0.158537	5.29566e-07	133.489	0.158537
no	St17_oxy_NODE_1628_length_12402_cov_4.524095	25	141.76	2.0158	0.32	0	0	4	4	3	0.12	0.956059	1	0.04	0.78627	0	0	0	75	5	9e-07	54	6.77252e-07	73.2	2.15535e-19	110.37	1000	0	113	6	0.24	7.5e-07	106.307	0.24
no	archvir_cat_1_VIRSorter_A09B_NODE_315_length_24562_cov_12_517077-cat_2_VIRSorter_A09B_NODE_315_length_24562_cov_12_517077-cat_2	26	311.923	1.05855	0	0	1	6	4	1	0.0384615	0.886239	1	0.0384615	0.664938	4	0.153846	1	51	1	3.64931e-07	71.3725	1000	0	1000	0	3.64931e-07	71.3725	1229	26	1	5.75888e-08	271.065	1
no	archvir_cat_2_VIRSorter_A13B_NODE_1187_length_12610_cov_5_111191-cat_2_VIRSorter_A13B_NODE_1187_length_12610_cov_5_111191-cat_2	11	378.091	0.872324	0	0	1	5	2	2	0.181818	0.987622	2	0.181818	0.748823	1	0.0909091	1	8	2	1.918e-08	55	1000	0	1000	0	1000	0	571	10	0.909091	2.26843e-08	351.684	0.909091
no	archvir_virsorter_Halobacteria_gi_448294712-6476-64495	84	214.857	1.44825	0.869048	0	1	12	10	2	0.0238095	0.577065	8	0.0952381	0.52735	2	0.0238095	0.513816	266	81	1.47779e-06	323	1000	0	2.888e-40	147	1000	0	166	9	0.107143	6.55809e-10	135.786	0.107143
no	archvir_virsorter_Halobacteria_gi_448460196-205347-227019	37	174.459	1.70727	0.189189	0	1	7	6	1	0.027027	0.496507	4	0.108108	0.135421	2	0.0540541	0.142468	579	16	5.75033e-14	82.3333	9.6069e-08	123.731	1.80289e-10	86.75	5.15401e-07	62.2	129	5	0.135135	5.88739e-08	114.019	0.135135
no	archvir_virsorter_Halobacteria_gi_448406145-102907-117157	18	219	1.26316	0.611111	0	1	3	3	0	0	0	3	0.166667	0.380953	0	0	0	67	15	5.47709e-07	217.154	1000	0	2.5485e-18	104	5.47709e-07	217.154	8	3	0.166667	1.55967e-10	247.85	0.166667
no	St16_omz_NODE_1522_length_17418_cov_6.438346	10	567.5	0.574119	0	0	0	0	0	0	0	0	0	0	0	0	0	0	3	3	1.704e-07	63	2.704e-06	59	1000	0	1000	0	18	2	0.2	1.93333e-07	76.8467	0.2
no	archvir_cat_2_VIRSorter_A05B_NODE_81_length_45310_cov_6_679748-cat_2_VIRSorter_A05B_NODE_81_length_45310_cov_6_679748-cat_2	41	365.951	0.904878	0.0243902	0	1	10	7	5	0.121951	0.855054	1	0.0243902	0.664938	4	0.097561	1	16	5	3.6905e-07	58.5	1000	0	1000	0	1000	0	1781	40	0.97561	1.12769e-08	316.42	0.97561
no	archvir_cat_2_VIRSorter_A13_NODE_115_length_48079_cov_34_325108-cat_2_VIRSorter_A13_NODE_115_length_48079_cov_34_325108-cat_2	55	287.527	1.14395	0	0	1	9	7	3	0.0545455	0.953828	3	0.0545455	0.648147	3	0.0545455	1	55	3	1.03414e-06	63.5	1.03414e-06	63.5	1.03414e-06	63.5	1000	0	1695	44	0.8	1.65022e-08	315.627	0.8
no	archvir_cat_2_VIRSorter_A04_NODE_203_length_42885_cov_26_961429-cat_2_VIRSorter_A04_NODE_203_length_42885_cov_26_961429-cat_2	38	373.474	0.886091	0.894737	0	1	8	6	1	0.0263158	0.886239	3	0.0789474	0.648147	4	0.105263	1	53	6	3.15299e-06	58.5	2.83776e-06	61.6154	3.15299e-06	58.5	1000	0	1616	37	0.973684	1.14228e-08	385.927	0.973684
no	archvir_cat_2_VIRSorter_A13B_NODE_69_length_51933_cov_33_721616-cat_1_VIRSorter_A13B_NODE_69_length_51933_cov_33_721616-cat_1	53	322.283	1.02055	0.679245	0	1	7	6	1	0.0188679	1	3	0.0566038	0.45428	3	0.0566038	1	418	5	3.91572e-10	109.01	3.91572e-10	109.01	3.91572e-10	109.01	3.91572e-10	109.01	2132	42	0.792453	2.82886e-08	248.64	0.792453
no	St16_omz_NODE_730_length_28530_cov_61.899982	29	323.103	1.01647	0.206897	0	0	1	1	1	0.0344828	0.429443	0	0	0	0	0	0	7	2	2.936e-10	72	1000	0	1000	0	1000	0	24	3	0.103448	3.66756e-20	107.162	0.103448
no	archvir_cat_1_VIRSorter_A13B_NODE_1228_length_12292_cov_4_679088-cat_2_VIRSorter_A13B_NODE_1228_length_12292_cov_4_679088-cat_2	18	217	1.46437	0.888889	0	1	3	3	0	0	0	2	0.111111	0.897767	1	0.0555556	1	22	2	5.97418e-08	86.3889	1000	0	5.97418e-08	86.3889	1000	0	510	18	1	5.42566e-09	200.781	1
no	archvir_cat_2_VIRSorter_A09_NODE_947_length_12744_cov_8_145874-cat_3_VIRSorter_A09_NODE_947_length_12744_cov_8_145874-cat_3	19	221.842	1.4909	0	0	1	5	4	1	0.0526316	0.0025092	3	0.157895	0.25947	1	0.0526316	0.111688	921	4	1.42224e-06	68.7869	5.4754e-21	148.977	5.4754e-21	148.977	5.4754e-21	148.977	932	18	0.947368	2.20685e-09	241.007	0.947368
no	archvir_cat_1_VIRSorter_A15_NODE_768_length_25171_cov_4_170608-cat_3_VIRSorter_A15_NODE_768_length_25171_cov_4_170608-cat_3	20	412.8	0.794565	0.2	0	1	3	3	1	0.05	0.0025092	2	0.1	0.354525	0	0	0	606	5	6.97944e-08	88.218	6.97944e-08	88.218	6.97944e-08	88.218	6.97944e-08	88.218	1121	20	1	2.87276e-07	347.117	1
no	archvir_cat_2_VIRSorter_A09_NODE_24_length_61755_cov_7_737585-cat_2_VIRSorter_A09_NODE_24_length_61755_cov_7_737585-cat_2	53	381.585	0.85823	0.754717	0	1	14	10	7	0.132075	0.740784	3	0.0566038	0.62551	4	0.0754717	1	656	10	2.0565e-06	55.5	4.59655e-25	233.573	2.0565e-06	55.5	4.59655e-25	233.573	2252	53	1	1.34587e-08	361.338	1
no	archvir_cat_1_VIRSorter_A14B_NODE_230_length_27779_cov_11_075025-cat_2_VIRSorter_A14B_NODE_230_length_27779_cov_11_075025-cat_2	41	202.122	1.47594	0.341463	0	1	5	4	1	0.0243902	0.705999	1	0.0243902	0.664938	3	0.0731707	1	14	2	6.198e-08	64	1000	0	1000	0	1000	0	634	33	0.804878	1.02407e-08	234.471	0.804878
no	archvir_virsorter_Halobacteria_gi_161561737	21	157.095	1.74404	0.285714	0	1	5	4	0	0	0	4	0.190476	0.0810232	1	0.047619	0.173247	476	14	7.53691e-07	61.8571	2.62485e-07	164.7	5.35514e-07	58.6667	3.04049e-11	94.95	9	4	0.190476	2.7425e-12	147.762	0.190476
no	archvir_cat_1_VIRSorter_A04_NODE_762_length_19737_cov_7_432019-cat_2_VIRSorter_A04_NODE_762_length_19737_cov_7_432019-cat_2	22	294.136	1.11466	0	0	1	6	5	0	0	0	3	0.136364	0.605554	3	0.136364	1	74	2	6.58817e-07	68.5455	1.43542e-06	63.6825	6.58817e-07	68.5455	1000	0	999	20	0.909091	1.52027e-08	301.783	0.909091
no	archvir_virsorter_Halobacteria_gi_448349957	87	164.724	1.87073	0.206897	0	1	8	8	2	0.0229885	0.216299	3	0.0344828	0.383506	3	0.0344828	0.304497	949	18	6.42565e-07	70.5833	2.33885e-47	228.123	8.087e-06	46	1.62817e-07	101.684	238	8	0.091954	1.19077e-07	110.139	0.091954
no	virsorter_Gammaproteobacteria_gi_545250175-175087-213939	48	246.604	1.23546	0.208333	0	0	54	37	49	1.02083	0.501125	5	0.104167	0.322791	0	0	0	4987	48	4.67937e-07	109.062	1000	0	9.07268e-07	167.992	4.67937e-07	109.062	20	4	0.0833333	5.75e-27	178.057	0.0833333
no	NC_031011.1_Shigella_phage_SHFML-26_complete_genome	272	196.011	1.60953	0.827206	0	0	320	246	301	1.10662	0.907079	19	0.0698529	0.527249	0	0	0	8830	268	3.09581e-11	283.29	2.34789e-08	432.536	2.34789e-08	432.536	2.34789e-08	432.536	590	30	0.110294	4.29547e-07	192.194	0.110294
no	NC_019520.1_Escherichia_phage_phiKT_complete_genome	49	272.673	1.15002	0	0	0	34	27	33	0.673469	0.837001	1	0.0204082	0.238282	0	0	0	1050	22	8.74645e-08	87.913	2.21387e-07	69.4803	1000	0	4.87898e-08	203.402	160	7	0.142857	9.68462e-08	85.9396	0.142857
no	archvir_cat_2_VIRSorter_A17_NODE_100_length_72972_cov_6_864737-cat_2_VIRSorter_A17_NODE_100_length_72972_cov_6_864737-cat_2	109	204.229	1.49372	0.495413	0	1	13	10	1	0.00917431	0.886239	8	0.0733945	0.383534	4	0.0366972	0.777922	955	14	1.449e-06	57	4.27148e-07	70.7569	4.00836e-10	72.6667	3.54595e-16	142.383	3139	94	0.862385	6.6249e-09	252.414	0.862385
no	NC_000929.1_Enterobacteria_phage_Mu_complete_genome	55	213.473	1.49794	0.0727273	0	0	44	34	40	0.727273	0.496286	4	0.0727273	0.678816	0	0	0	2322	46	1.816e-46	166	7.08933e-08	86.85	1000	0	2.75438e-07	147.464	162	6	0.109091	1.06364e-06	113.952	0.109091
no	NC_027402.1_Salmonella_phage_SPN3US_complete_genome	261	287.456	1.08563	0.126437	0	0	252	156	249	0.954023	0.910898	3	0.0114943	0.0774254	0	0	0	1602	61	1.65298e-06	56	7.63288e-07	64.257	1.52141e-06	56.0833	1.73485e-15	111.24	218	8	0.0306513	1.97661e-07	104.646	0.0306513
no	NC_023694.1_Rhodococcus_phage_ReqiPoco6_complete_genome	107	228.897	1.37067	0	0	0	72	49	66	0.616822	0.936817	6	0.0560748	0.611007	0	0	0	748	38	2.23344e-07	108.054	2.23344e-07	108.054	2.23344e-07	108.054	2.23344e-07	108.054	136	6	0.0560748	7.51004e-08	88.5303	0.0560748
no	virsorter_Gammaproteobacteria_gi_416222931	36	210.306	1.34384	0.25	0	0	36	26	31	0.861111	0.827384	5	0.138889	0.46052	0	0	0	1395	35	5.05166e-07	92.625	5.42254e-10	145.074	1000	0	5.42254e-10	145.074	4	3	0.0833333	2.76667e-06	49.5333	0.0833333
no	archvir_cat_1_VIRSorter_A13B_NODE_1515_length_10824_cov_5_125638-cat_2_VIRSorter_A13B_NODE_1515_length_10824_cov_5_125638-cat_2	20	150.1	1.84775	0.5	0	1	4	3	1	0.05	0.705999	1	0.05	0.664938	2	0.1	1	13	1	1.1521e-11	103.308	1000	0	1000	0	1000	0	344	17	0.85	2.25398e-18	171.642	0.85
no	archvir_cat_1_VIRSorter_A11B_NODE_796_length_13025_cov_4_860756-cat_2_VIRSorter_A11B_NODE_796_length_13025_cov_4_860756-cat_2	17	234.882	1.30518	0.0588235	0	1	2	1	1	0.0588235	0.690902	1	0.0588235	0.832707	0	0	0	16	2	2.67328e-06	53.4444	2.67328e-06	53.4444	2.67328e-06	53.4444	1000	0	377	15	0.882353	2.95417e-08	306.76	0.882353
no	St17_uomz_NODE_162_length_28851_cov_6.116231	20	477.4	0.693217	0	0	0	0	0	0	0	0	0	0	0	0	0	0	19	3	9.92857e-08	65.75	1000	0	1000	0	1000	0	5	1	0.05	5.78e-10	40.88	0.05
no	NC_028676.1_Sinorhizobium_phage_phiM9_complete_genome	249	183.008	1.6687	0.325301	0	0	114	97	101	0.405622	0.770209	12	0.0481928	0.424375	1	0.00401606	0.111688	4925	75	4.37563e-07	119.364	4.37563e-07	119.364	4.37563e-07	119.364	2.21845e-29	187.939	554	27	0.108434	2.90596e-07	134.022	0.108434
no	NC_019521.1_Sphingomonas_phage_PAU_complete_genome	293	238.02	1.33563	0.00682594	0	0	68	59	54	0.1843	0.543046	14	0.0477816	0.356022	0	0	0	4785	48	1.98654e-07	94.8293	2.10749e-07	144.214	1.98654e-07	94.8293	1.98654e-07	94.8293	705	19	0.0648464	2.64776e-07	132.054	0.0648464
no	NC_015283.1_Prochlorococcus_phage_P-RSM4_complete_genome	225	251.218	1.27531	0.0311111	0	0	278	207	258	1.14667	0.885955	20	0.0888889	0.46751	0	0	0	7155	224	4.4777e-07	338.8	1.3956e-06	99.3889	1.33542e-07	115.936	1.33542e-07	115.936	873	49	0.217778	6.38885e-08	181.962	0.217778
no	St17_scm_NODE_604_length_17732_cov_9.958873	24	227.208	1.35349	0.25	0	0	0	0	0	0	0	0	0	0	0	0	0	314	5	2.3358e-06	59.7273	2.28757e-09	88.7567	5.675e-15	80	2.28757e-09	88.7567	16	4	0.166667	1.45833e-14	102.411	0.166667
no	NC_028668.1_Gordonia_phage_GMA3_complete_genome	96	245.635	1.23427	0.666667	0	0	56	47	48	0.5	0.869463	8	0.0833333	0.524617	0	0	0	1275	21	2.30195e-07	56	2.30195e-07	56	5.20364e-07	63.8285	1.23695e-07	127.296	277	15	0.15625	8.73372e-08	127.318	0.15625
no	NC_021799.1_Cellulophaga_phage_phi19:1_complete_genome	110	158.773	1.91481	0.909091	0	0	48	41	44	0.4	0.911851	4	0.0363636	0.605233	0	0	0	603	20	7.038e-154	511	2.68682e-07	67.6761	5.08418e-16	122.294	1.18683e-06	54.9615	77	8	0.0727273	1.61925e-07	108.329	0.0727273
no	St14_oxy_NODE_1702_length_10769_cov_5.481146	14	230.571	1.30003	0	0	0	1	1	1	0.0714286	1	0	0	0	0	0	0	7	3	2.1946e-06	55.25	1000	0	1000	0	1000	0	24	3	0.214286	8.37553e-07	93.7802	0.214286
no	St16_omz_NODE_3178_length_10614_cov_5.929918	9	365.111	0.847937	0.666667	0	0	3	3	2	0.222222	0.83301	1	0.111111	0.238282	0	0	0	322	4	1.3044e-07	66.2	1000	0	1000	0	7.20288e-24	137.713	30	2	0.222222	8.38259e-18	84.738	0.222222
no	St18_uomzD_NODE_202_length_40310_cov_42.137523	44	305.023	1.09154	0	0	0	6	6	3	0.0681818	0.0128353	3	0.0681818	0.00633249	0	0	0	2286	15	8.72477e-08	172.159	8.72477e-08	172.159	1.12914e-06	77.472	5.46198e-09	109.82	6	3	0.0681818	3.74e-08	75.55	0.0681818
no	archvir_cat_1_VIRSorter_A09_NODE_97_length_39604_cov_6_579989-cat_2_VIRSorter_A09_NODE_97_length_39604_cov_6_579989-cat_2	29	448.138	0.732249	0	0	1	9	5	3	0.103448	0.953828	2	0.0689655	0.748823	4	0.137931	1	21	2	5.081e-07	60	1000	0	5.65967e-07	68.85	1000	0	1162	26	0.896552	1.15578e-07	270.303	0.896552
no	NC_020866.1_Rhodovulum_phage_RS1_genomic_sequence	54	228.444	1.34225	0.944444	0	0	28	26	26	0.481481	0.480164	2	0.037037	0.780749	0	0	0	1356	36	8.67393e-07	74.875	1.6598e-06	110.826	3.80822e-08	96.866	1.6598e-06	110.826	136	5	0.0925926	1.68622e-07	90.1125	0.0925926
no	archvir_cat_1_VIRSorter_A20_NODE_1398_length_13367_cov_7_587665-cat_2_VIRSorter_A20_NODE_1398_length_13367_cov_7_587665-cat_2	24	171.708	1.79547	0.291667	0	1	5	4	0	0	0	2	0.0833333	0.45161	3	0.125	1	300	1	1000	0	1.26573e-11	186.417	1.26573e-11	186.417	1.26573e-11	186.417	442	24	1	2.8961e-10	183.862	1
no	archvir_cat_2_VIRSorter_A09B_NODE_1446_length_10371_cov_7_836080-cat_2_VIRSorter_A09B_NODE_1446_length_10371_cov_7_836080-cat_2	15	231.733	1.44634	0	0	1	10	5	5	0.333333	0.696272	4	0.266667	0.366106	1	0.0666667	1	610	5	7.833e-08	63	4.51318e-33	292.533	4.51318e-33	292.533	4.51318e-33	292.533	286	13	0.866667	1.30769e-09	241.562	0.866667
no	archvir_cat_1_VIRSorter_A05_NODE_1056_length_13634_cov_25_236100-cat_2_VIRSorter_A05_NODE_1056_length_13634_cov_25_236100-cat_2	17	261.588	1.24688	0	0	1	4	3	1	0.0588235	0.886239	1	0.0588235	0.319017	2	0.117647	1	74	1	1.12326e-06	65.2568	1.12326e-06	65.2568	1.12326e-06	65.2568	1.12326e-06	65.2568	629	17	1	5.02369e-09	317.823	1
no	archvir_cat_2_VIRSorter_A09_NODE_489_length_19461_cov_6_664949-cat_3_VIRSorter_A09_NODE_489_length_19461_cov_6_664949-cat_3	33	194.818	1.6957	0	0	1	7	6	1	0.030303	0.0025092	5	0.151515	0.35083	1	0.030303	0.111688	1003	7	2.20068e-06	56.5088	2.20068e-06	56.5088	2.20068e-06	56.5088	2.56338e-23	160.483	1163	32	0.969697	8.11005e-08	207.259	0.969697
no	archvir_virsorter_Methanobacteria_gi_485039939	52	237.808	1.28895	0.0576923	0	1	7	6	2	0.0384615	0.888207	5	0.0961538	0.567506	0	0	0	172	9	1.97081e-06	67.55	1000	0	4.053e-09	67	1.3228e-06	62.5714	167	8	0.153846	3.35845e-08	77.0214	0.153846
no	NC_028841.1_Bacteriophage_Lily_complete_genome	72	187.333	1.60171	0.125	0	0	54	48	48	0.666667	0.625098	6	0.0833333	0.604517	0	0	0	3672	51	1.174e-07	55	1.90086e-07	84.9228	1.90086e-07	84.9228	1.02241e-07	119	84	7	0.0972222	6.71429e-11	141.233	0.0972222
no	NC_027366.1_Bacillus_phage_Mater_complete_genome	222	218.27	1.35117	0.153153	0	0	195	155	182	0.81982	0.856377	13	0.0585586	0.473145	0	0	0	4868	103	2.76529e-10	156.286	1.43062e-09	196.912	1.43062e-09	196.912	1.71454e-06	71.2593	220	22	0.0990991	2.11333e-07	138.583	0.0990991
no	St16_scm_NODE_244_length_27320_cov_22.444856	54	156.315	1.97657	0.388889	0	0	9	7	8	0.148148	0.670051	1	0.0185185	0.256771	0	0	0	406	12	2.55329e-07	93.7143	3.43334e-07	98	3.42218e-39	311.66	3.42218e-39	311.66	202	12	0.222222	2.00103e-07	106.725	0.222222
no	NC_028663.1_Cyanophage_P-TIM40_complete_genome	217	279.806	1.15039	0.0276498	0	0	251	188	227	1.04608	0.862095	23	0.105991	0.489109	1	0.00460829	0.111688	7394	176	8.13655e-08	817.429	1.22519e-07	95.95	1.17317e-08	140.763	1.34754e-07	111.32	927	53	0.24424	1.71478e-07	166.852	0.24424
no	archvir_cat_2_VIRSorter_A09B_NODE_587_length_17940_cov_9_822309-cat_3_VIRSorter_A09B_NODE_587_length_17940_cov_9_822309-cat_3	19	311.632	1.05909	0.789474	0	1	5	4	3	0.157895	0.64711	2	0.105263	0.354525	0	0	0	613	5	6.19711e-07	64.8333	8.43402e-29	246.737	6.19711e-07	64.8333	6.19711e-07	64.8333	1013	19	1	6.76948e-08	303.534	1
no	archvir_cat_1_VIRSorter_A13_NODE_268_length_31850_cov_9_573266-cat_2_VIRSorter_A13_NODE_268_length_31850_cov_9_573266-cat_2	50	191.74	1.56986	0.22	0	1	8	7	3	0.06	0.944714	2	0.04	0.897767	3	0.06	1	365	6	1.00093e-06	76.0606	3.46249e-08	88.3043	1.00093e-06	76.0606	3.16706e-12	185.557	899	47	0.94	1.28837e-09	218.571	0.94
no	archvir_cat_1_VIRSorter_A09B_NODE_526_length_19165_cov_29_228781-cat_2_VIRSorter_A09B_NODE_526_length_19165_cov_29_228781-cat_2	28	223	1.461	0	0	1	7	5	2	0.0714286	0.930742	2	0.0714286	0.491978	3	0.107143	1	33	3	2.44676e-06	61.4167	2.44676e-06	61.4167	2.44676e-06	61.4167	1000	0	901	24	0.857143	2.10784e-08	263.693	0.857143
no	virsorter_Bacilli_gi_486275406-0-33936	38	285.316	1.11975	0	0	0	43	32	38	1	0.863369	5	0.131579	0.826697	0	0	0	1662	38	5.55073e-07	77.3208	1000	0	1000	0	2.05272e-07	282.053	69	7	0.184211	9.12101e-07	97.2001	0.184211
no	St16_oxyB_NODE_851_length_16206_cov_6.253173	32	144.938	1.97458	0.6875	0	0	6	6	5	0.15625	0.652394	1	0.03125	0.238282	0	0	0	390	4	3.17463e-07	70.5319	1000	0	1000	0	1000	0	37	4	0.125	2.10729e-18	98.0254	0.125
no	NC_024329.1_Podovirus_Lau218_strain_Abe_complete_genome	50	243.12	1.26823	0.04	0	0	29	20	23	0.46	0.708693	6	0.12	0.45421	0	0	0	1770	22	8.38123e-33	234.347	1.30027e-07	141.659	1.30027e-07	141.659	1.30027e-07	141.659	219	9	0.18	2.77806e-07	154.211	0.18
no	virsorter_Cyanobacteria_gi_416410336	21	217.095	1.38258	0.428571	0	0	3	2	3	0.142857	0.539873	0	0	0	0	0	0	296	3	2.07965e-25	112	2.77499e-08	94.2969	1000	0	2.77499e-08	94.2969	2	2	0.0952381	1.65e-06	67.95	0.0952381
no	archvir_cat_2_VIRSorter_A15B_NODE_357_length_18120_cov_7_882092-cat_2_VIRSorter_A15B_NODE_357_length_18120_cov_7_882092-cat_2	20	297.25	1.10375	0	0	1	9	6	4	0.2	0.62034	4	0.2	0.386033	1	0.05	1	1018	7	5.825e-11	69	7.23126e-27	161.107	1.42888e-07	110.43	1.42888e-07	110.43	317	15	0.75	6.3675e-09	300.135	0.75
no	virsorter_Spirochaetia_gi_452694705	33	242.424	1.33	0.030303	0	0	14	13	12	0.363636	0.713052	2	0.0606061	0.715549	0	0	0	288	12	5.56716e-09	97.95	1000	0	1000	0	1000	0	242	6	0.181818	8.16559e-08	132.955	0.181818
no	NC_020853.1_Loktanella_phage_pCB2051-A_genomic_sequence	75	237.387	1.31676	0.48	0	0	50	37	43	0.573333	0.707076	7	0.0933333	0.336358	0	0	0	2012	35	1.44863e-08	128.714	3.29911e-07	73.9808	2.346e-19	356.183	3.29911e-07	73.9808	191	8	0.106667	1.91472e-07	135.83	0.106667
no	virsorter_Spirochaetia_gi_477563916	71	250.732	1.13937	0.492958	0	0	13	12	11	0.15493	0.729745	2	0.028169	0.715549	0	0	0	1881	28	1.27215e-07	115.342	1.27215e-07	115.342	1.19004e-06	69.1889	1.27215e-07	115.342	145	6	0.084507	2.5271e-08	144.746	0.084507
no	St16_omz_NODE_2349_length_13009_cov_4.725104	14	290.5	1.07618	0	0	0	8	5	8	0.571429	0.986305	0	0	0	0	0	0	132	3	3.04484e-07	104.692	1000	0	3.04484e-07	104.692	1000	0	0	0	0	1000	0	0
no	St16_uomz_NODE_486_length_28404_cov_5.705175	43	195.791	1.51387	0.325581	0	0	11	7	10	0.232558	0.813669	1	0.0232558	0.256771	0	0	0	880	16	2.53023e-06	79	4.78782e-07	69.7713	1000	0	1.71894e-10	80.7143	64	7	0.162791	2.14393e-08	145.926	0.162791
no	virsorter_SAR406_cluster_bacterium_sp_SCGC_AAA257-N23_ID_405	44	199.159	1.50664	0.0454545	0	0	7	6	5	0.113636	0.398107	2	0.0454545	0.40387	0	0	0	358	14	1.53429e-08	90.2857	2.14817e-07	98.3631	2.71028e-07	111.79	4.04858e-07	82.0909	36	7	0.159091	2.12319e-08	176.455	0.159091
no	NC_031129.1_Salmonella_phage_SJ46_complete_genome	119	257.101	1.15037	0.445378	0	0	114	93	105	0.882353	0.529229	9	0.0756303	0.219958	0	0	0	7748	119	1.11077e-15	699.154	1.64766e-07	124.59	1.64766e-07	124.59	5.6344e-08	132.768	189	8	0.0672269	1.93246e-07	106.643	0.0672269
no	archvir_cat_2_VIRSorter_A05_NODE_575_length_20510_cov_10_074652-cat_3_VIRSorter_A05_NODE_575_length_20510_cov_10_074652-cat_3	24	279.458	1.17016	0.125	0	1	6	5	2	0.0833333	0.501255	3	0.125	0.263185	1	0.0416667	0.111688	891	7	8.16425e-08	95.8198	8.16425e-08	95.8198	8.16425e-08	95.8198	8.16425e-08	95.8198	1267	22	0.916667	4.35197e-09	315.999	0.916667
no	St16_oxy_NODE_869_length_21886_cov_9.998259	27	233.852	1.23367	0.333333	0	0	16	12	14	0.518519	0.789647	2	0.0740741	0.235799	0	0	0	1134	18	2.21732e-07	93.5789	1.07039e-07	187.504	1.07039e-07	187.504	1.07039e-07	187.504	52	5	0.185185	1.0176e-06	130.847	0.185185
no	archvir_cat_2_VIRSorter_A05_NODE_840_length_15763_cov_4_383690-cat_2_VIRSorter_A05_NODE_840_length_15763_cov_4_383690-cat_2	19	278.211	1.20535	0	0	1	3	2	0	0	0	2	0.105263	0.748823	1	0.0526316	1	11	1	1.22858e-06	64.2727	1000	0	1.22858e-06	64.2727	1000	0	463	15	0.789474	2.17428e-09	336.701	0.789474
no	archvir_cat_2_VIRSorter_A22_NODE_2418_length_10058_cov_22_534140-cat_2_VIRSorter_A22_NODE_2418_length_10058_cov_22_534140-cat_2	14	239.929	1.39193	0	0	1	8	4	4	0.285714	0.62034	3	0.214286	0.408714	1	0.0714286	1	603	4	1.94505e-18	146.74	1.94505e-18	146.74	3.15165e-21	282.56	1.94505e-18	146.74	275	11	0.785714	4.84849e-11	268.039	0.785714
no	archvir_virsorter_Halobacteria_gi_448313326	17	198.059	1.41032	0.411765	0	1	2	2	0	0	0	2	0.117647	0.464016	0	0	0	379	9	2.16274e-06	67.9206	9.88255e-08	79.4089	3.92063e-31	157	9.88255e-08	79.4089	1	1	0.0588235	7.2e-145	484.9	0.0588235
no	archvir_cat_2_VIRSorter_A13_NODE_1063_length_14334_cov_4_495833-cat_3_VIRSorter_A13_NODE_1063_length_14334_cov_4_495833-cat_3	20	225.75	1.39528	0.95	0	1	5	5	3	0.15	0.444248	2	0.1	0.354525	0	0	0	888	6	1.88327e-06	61.375	1.88327e-06	61.375	1.88327e-06	61.375	1.83747e-26	235.743	927	18	0.9	5.56716e-12	275.995	0.9
no	NC_027398.1_Enterobacteria_phage_Sf101_complete_genome	56	206.018	1.44546	0.375	0	0	67	50	60	1.07143	0.559069	7	0.125	0.31265	0	0	0	2851	56	4.96486e-10	204.432	6.30651e-07	176.17	1000	0	4.96486e-10	204.432	54	3	0.0535714	2.30047e-08	97.0958	0.0535714
no	archvir_cat_2_VIRSorter_A14_NODE_88_length_42857_cov_22_652984-cat_2_VIRSorter_A14_NODE_88_length_42857_cov_22_652984-cat_2	44	316.773	1.02667	0	0	1	9	7	2	0.0454545	0.987622	4	0.0909091	0.694287	3	0.0681818	1	40	2	2.33542e-07	71.6667	8.74695e-07	65.6176	2.33542e-07	71.6667	1000	0	1603	39	0.886364	9.84381e-09	335.944	0.886364
no	NC_022094.1_Bacillus_phage_Wip1_complete_genome	25	169.4	1.74593	0.04	0	0	15	15	15	0.6	0.624394	0	0	0	0	0	0	352	8	1.42796e-27	119.5	1000	0	1000	0	1.91956e-07	70.2568	1	1	0.04	1.6e-07	32.5	0.04
no	NC_025437.1_Shigella_phage_Shf125875_complete_genome	271	197.76	1.60296	0.151292	0	0	326	253	309	1.14022	0.916172	17	0.0627306	0.553493	0	0	0	8425	254	6.68e-88	448.231	9.67961e-07	265.422	2.64891e-07	121.957	3.07421e-07	201.842	545	24	0.0885609	1.00639e-07	228.694	0.0885609
no	archvir_cat_1_VIRSorter_A08_NODE_419_length_16778_cov_13_095079-cat_2_VIRSorter_A08_NODE_419_length_16778_cov_13_095079-cat_2	18	303.444	1.07283	0	0	1	5	3	1	0.0555556	0.886239	1	0.0555556	0.664938	3	0.166667	1	2	1	1.706e-09	58.5	1000	0	1000	0	1000	0	781	18	1	1.88271e-08	291.818	1
no	archvir_virsorter_Halobacteria_gi_448695449-8434-26479	27	204.63	1.49626	0.518519	0	1	13	13	0	0	0	1	0.037037	0.943707	12	0.444444	1	92	15	5.21827e-09	94.0833	1000	0	7.946e-06	50	6.51342e-07	60.8261	0	0	0	1000	0	0
no	archvir_virsorter_Halobacteria_gi_448502870-13516-33994	24	249.417	1.17199	0.583333	0	1	5	5	0	0	0	5	0.208333	0.459399	0	0	0	201	13	3.34291e-07	78.9293	1.19661e-06	71.122	8.562e-10	68	1.19661e-06	71.122	24	3	0.125	5.78543e-08	226.754	0.125
no	St16_omz_NODE_3330_length_10290_cov_7.421202	14	245.071	1.36054	0	0	0	14	9	12	0.857143	0.54301	2	0.142857	0.641404	0	0	0	562	10	6.0689e-07	75	6.0689e-07	75	6.0689e-07	75	6.0689e-07	75	116	4	0.285714	3.15227e-16	130.729	0.285714
no	NC_031117.1_Acinetobacter_phage_LZ35_complete_genome	78	175.423	1.73777	0.153846	0	0	71	63	66	0.846154	0.818336	5	0.0641026	0.519594	0	0	0	1500	67	5.58333e-10	101.889	1.08069e-38	241.397	1000	0	1.21456e-07	173.79	84	7	0.0897436	3.16489e-09	134.591	0.0897436
no	St16_oxy_NODE_456_length_32748_cov_21.799284	45	226.733	1.37413	0.666667	0	0	23	16	19	0.422222	0.815147	4	0.0888889	0.565115	0	0	0	802	15	2.43484e-08	142.328	2.43484e-08	142.328	1.98931e-07	102.126	2.43484e-08	142.328	111	9	0.2	1.67001e-07	113.832	0.2
no	virsorter_Actinobacteria_gi_484042993	19	185.316	1.53573	0.263158	0	0	3	2	2	0.105263	0.541107	1	0.0526316	0.310476	0	0	0	450	8	1.04685e-14	78.5	7.97804e-44	245.957	7.97804e-44	245.957	7.97804e-44	245.957	117	2	0.105263	1.13214e-11	80.0865	0.105263
no	NC_028934.1_Mycobacterium_phage_Vincenzo_complete_genome	97	237.505	1.34463	0.463918	0	0	81	68	74	0.762887	0.957658	7	0.0721649	0.733538	0	0	0	1008	86	2.11772e-09	144.686	9.66836e-08	171.72	1.80631e-08	130.993	2.11772e-09	144.686	180	14	0.14433	2.45455e-07	102.43	0.14433
no	St17_oxy_NODE_1825_length_11449_cov_10.980165	4	951	0.349375	0	0	0	0	0	0	0	0	0	0	0	0	0	0	0	0	1000	0	1000	0	1000	0	1000	0	0	0	0	1000	0	0
no	archvir_cat_1_VIRSorter_A08_NODE_636_length_13444_cov_10_483979-cat_2_VIRSorter_A08_NODE_636_length_13444_cov_10_483979-cat_2	14	319.786	1.04136	0	0	1	4	2	1	0.0714286	0.975245	2	0.142857	0.748823	1	0.0714286	1	15	1	1.5071e-06	67.0667	1000	0	1.5071e-06	67.0667	1000	0	440	9	0.642857	2.70075e-09	411.573	0.642857
no	virsorter_Actinobacteria_gi_484042948	15	284.2	1.04939	0.133333	0	0	8	5	7	0.466667	0.791702	1	0.0666667	0.780976	0	0	0	942	8	1.91279e-10	255.733	1.91279e-10	255.733	1000	0	1.91279e-10	255.733	0	0	0	1000	0	0
no	archvir_cat_2_VIRSorter_A05B_NODE_33_length_59614_cov_11_171410-cat_2_VIRSorter_A05B_NODE_33_length_59614_cov_11_171410-cat_2	47	415.532	0.788405	0	0	1	11	7	5	0.106383	0.972297	2	0.0425532	0.748823	4	0.0851064	1	19	4	2.29968e-06	55	1000	0	1000	0	1000	0	1926	44	0.93617	2.39232e-08	363.401	0.93617
no	archvir_virsorter_Halobacteria_gi_448592111	79	180.468	1.69575	0.316456	0	1	4	4	1	0.0126582	0.120877	1	0.0126582	0.0264373	2	0.0253165	0.586624	510	27	3.9635e-08	131.5	3.53837e-08	93.5657	4.293e-106	381	6.21425e-07	70.75	484	11	0.139241	6.79031e-07	77.8333	0.139241
no	virsorter_Actinobacteria_gi_523592800	45	244.711	1.27834	0.0222222	0	0	30	20	20	0.444444	0.572719	10	0.222222	0.594672	0	0	0	3870	42	2.164e-09	60	8.65133e-08	99.0707	1.00959e-07	229.73	1.00959e-07	229.73	141	8	0.177778	5.08279e-08	163.448	0.177778
no	virsorter_Cyanobacteria_gi_553737699	32	211.969	1.19653	0.375	0	0	3	3	2	0.0625	0.810421	1	0.03125	0.832707	0	0	0	1505	17	1.51608e-06	56.6316	8.90315e-08	178.594	2.52881e-07	84.6	1.5445e-07	77.6701	120	1	0.03125	9.16669e-10	102.123	0.03125
no	archvir_cat_2_VIRSorter_A05B_NODE_618_length_17243_cov_23_937689-cat_3_VIRSorter_A05B_NODE_618_length_17243_cov_23_937689-cat_3	25	219.96	1.44986	0.88	0	1	5	5	3	0.12	0.444248	2	0.08	0.354525	0	0	0	462	6	8.67125e-10	72.1	4.30777e-24	223.567	4.30777e-24	223.567	4.30777e-24	223.567	1197	22	0.88	2.63287e-08	253.165	0.88
no	St18_uomzD_NODE_128_length_49967_cov_126.952677	49	328.449	0.980647	0.122449	0	0	8	7	8	0.163265	0.647408	0	0	0	0	0	0	277	10	2.045e-07	72.4286	2.68842e-07	65.7778	1000	0	3.08284e-09	93.0612	144	8	0.163265	3.00008e-09	105.444	0.163265
no	St16_omz_NODE_107_length_86935_cov_62.664227	94	288.277	1.08127	0.659574	0	0	15	12	12	0.12766	0.629844	3	0.0319149	0.430677	0	0	0	1099	14	5.54178e-07	58.375	1.22985e-07	79.0047	9.74088e-07	75.9549	1.22985e-07	79.0047	109	6	0.0638298	4.28162e-07	178.908	0.0638298
no	St17_scm_NODE_398_length_23902_cov_11.439552	37	196.027	1.54799	0.351351	0	0	25	15	21	0.567568	0.727636	4	0.108108	0.510359	0	0	0	1222	15	9.79276e-08	68.7273	1.71214e-07	201.381	6.90641e-09	145.911	2.01876e-08	113.964	252	9	0.243243	8.80629e-12	137.815	0.243243
no	NC_031095.1_Klebsiella_phage_PKO111_complete_genome	262	199.321	1.55252	0.870229	0	0	277	231	261	0.996183	0.900264	16	0.0610687	0.535953	0	0	0	7495	202	2.61479e-07	66	7.71667e-16	184.307	2.05204e-06	82.9828	2.97289e-07	61.1711	545	26	0.0992366	2.45481e-07	214.768	0.0992366
no	archvir_cat_2_VIRSorter_A13_NODE_135_length_43718_cov_8_266977-cat_2_VIRSorter_A13_NODE_135_length_43718_cov_8_266977-cat_2	49	286.714	1.12082	0.571429	0	1	6	5	1	0.0204082	0.0316169	4	0.0816327	0.393956	1	0.0204082	0.111688	623	7	4.92561e-14	95.2222	4.92561e-14	95.2222	4.92561e-14	95.2222	1.54745e-08	91.2441	1920	48	0.979592	2.15375e-09	333.022	0.979592
no	archvir_cat_2_VIRSorter_A21_NODE_37_length_74239_cov_15_536922-cat_2_VIRSorter_A21_NODE_37_length_74239_cov_15_536922-cat_2	114	204.246	1.53558	0.508772	0	1	15	13	1	0.00877193	1	9	0.0789474	0.503478	5	0.0438596	0.822338	968	14	2.62421e-07	97.031	2.40819e-20	150.027	2.40819e-20	150.027	2.40819e-20	150.027	3519	103	0.903509	6.22422e-09	267.995	0.903509
no	virsorter_Thermomicrobia_gi_390562069	36	241.778	1.2842	0.0833333	0	0	9	8	7	0.194444	0.641896	2	0.0555556	0.636952	0	0	0	1067	13	3.89737e-07	74.8511	3.53138e-10	110.35	3.53138e-10	110.35	3.53138e-10	110.35	46	3	0.0833333	1.16977e-11	84.6598	0.0833333
no	archvir_cat_2_VIRSorter_A11B_NODE_97_length_42691_cov_23_517943-cat_2_VIRSorter_A11B_NODE_97_length_42691_cov_23_517943-cat_2	44	315.523	1.03066	0	0	1	9	7	2	0.0454545	0.987622	4	0.0909091	0.694287	3	0.0681818	1	40	2	2.33542e-07	71.6667	8.74695e-07	65.6176	2.33542e-07	71.6667	1000	0	1603	39	0.886364	9.97202e-09	335.046	0.886364
no	virsorter_Betaproteobacteria_gi_149158964	69	264.768	1.04275	0.318841	0	0	44	34	36	0.521739	0.501254	7	0.101449	0.348212	1	0.0144928	0.943707	6345	68	1.68429e-79	289.857	5.56001e-80	553.057	6.292e-76	563.37	6.292e-76	563.37	117	5	0.0724638	1.22131e-08	107.141	0.0724638
no	NC_025459.1_Aeromonas_phage_pAh6-C_complete_genome	86	190.302	1.60018	0	0	0	52	42	46	0.534884	0.719088	6	0.0697674	0.476896	0	0	0	861	35	9.00358e-08	99.7857	2.67011e-07	138.8	1000	0	2.67011e-07	138.8	221	10	0.116279	1.46184e-07	162.184	0.116279
no	archvir_cat_2_VIRSorter_A03_NODE_973_length_14220_cov_7_232969-cat_2_VIRSorter_A03_NODE_973_length_14220_cov_7_232969-cat_2	16	287.438	1.12518	0	0	1	10	7	5	0.3125	0.551241	4	0.25	0.205039	1	0.0625	1	1144	6	8.7e-08	63	1.24038e-31	286.46	1.24038e-31	286.46	4.08898e-13	175.68	275	11	0.6875	9.75091e-24	241.404	0.6875
no	archvir_cat_1_VIRSorter_A20_NODE_1260_length_14418_cov_8_306900-cat_2_VIRSorter_A20_NODE_1260_length_14418_cov_8_306900-cat_2	30	162.067	2.08073	0	0	1	5	4	0	0	0	4	0.133333	0.29211	1	0.0333333	0.111688	463	4	7.88852e-07	71.5467	4.8013e-19	155.897	4.8013e-19	155.897	4.8013e-19	155.897	1240	28	0.933333	1.80769e-08	194.63	0.933333
no	archvir_virsorter_Halobacteria_gi_448424038-80920-95419	18	239.222	1.24146	0.611111	0	1	6	5	1	0.0555556	0.251095	5	0.277778	0.448518	0	0	0	302	6	1.444e-10	71	4.12872e-08	117.893	2.3935e-14	90	1000	0	6	2	0.111111	9.10002e-57	390.85	0.111111
no	archvir_cat_1_VIRSorter_A05B_NODE_997_length_13501_cov_8_784248-cat_1_VIRSorter_A05B_NODE_997_length_13501_cov_8_784248-cat_1	10	443.9	0.740686	0	0	1	5	3	1	0.1	0.886239	1	0.1	0.664938	3	0.3	1	2	1	4.3265e-06	50.5	1000	0	1000	0	1000	0	617	10	1	1.88047e-08	346.575	1
no	archvir_cat_1_VIRSorter_A05_NODE_338_length_29095_cov_12_781784-cat_2_VIRSorter_A05_NODE_338_length_29095_cov_12_781784-cat_2	35	271.229	1.20296	0	0	1	9	8	1	0.0285714	1	4	0.114286	0.694287	4	0.114286	1	90	3	1.36931e-07	65.4	1.1795e-06	67.0556	1.36931e-07	65.4	1.1795e-06	67.0556	1318	33	0.942857	1.35308e-08	346.475	0.942857
no	archvir_cat_2_VIRSorter_A05B_NODE_801_length_15094_cov_18_667930-cat_2_VIRSorter_A05B_NODE_801_length_15094_cov_18_667930-cat_2	20	248.05	1.32503	0	0	1	6	5	1	0.05	1	2	0.1	0.491978	3	0.15	1	65	2	2.49733e-06	57.1481	1.72376e-06	61.7105	1.72376e-06	61.7105	1000	0	817	19	0.95	1.05171e-08	290.952	0.95
no	NC_011043.1_Klebsiella_phage_K11_complete_genome	48	262.438	1.16559	0	0	0	63	46	58	1.20833	0.918655	5	0.104167	0.577367	0	0	0	1467	33	1.32718e-08	310.133	1.32718e-08	310.133	1000	0	1.32718e-08	310.133	187	6	0.125	7.55161e-08	135.445	0.125
no	archvir_cat_2_VIRSorter_A11B_NODE_148_length_34104_cov_23_402273-cat_3_VIRSorter_A11B_NODE_148_length_34104_cov_23_402273-cat_3	67	156.522	1.96458	0.268657	0	1	10	8	5	0.0746269	0.426648	4	0.0597015	0.39117	1	0.0149254	0.111688	1039	6	7.79188e-08	84.0612	1.951e-14	143.037	1.951e-14	143.037	1.951e-14	143.037	1474	51	0.761194	7.23456e-09	219.168	0.761194
no	archvir_cat_1_VIRSorter_A17_NODE_975_length_18990_cov_7_727119-cat_1_VIRSorter_A17_NODE_975_length_18990_cov_7_727119-cat_1	27	229	1.4218	0	0	1	5	5	0	0	0	2	0.0740741	0.639752	3	0.111111	1	72	1	1.1795e-06	67.0556	1.1795e-06	67.0556	1.1795e-06	67.0556	1.1795e-06	67.0556	1074	25	0.925926	3.0129e-08	292.182	0.925926
no	archvir_cat_2_VIRSorter_A11B_NODE_24_length_72606_cov_9_602431-cat_2_VIRSorter_A11B_NODE_24_length_72606_cov_9_602431-cat_2	57	415.649	0.785059	0.77193	0	1	12	8	6	0.105263	0.809209	2	0.0350877	0.748823	4	0.0701754	1	359	6	2.945e-06	55	3.78687e-25	223.753	2.87146e-06	67.25	3.78687e-25	223.753	2516	56	0.982456	3.4575e-08	436.078	0.982456
no	archvir_virsorter_Halobacteria_gi_336252096-3610642-3631645	29	207.034	1.38076	0.517241	0	1	8	7	1	0.0344828	0.452524	6	0.206897	0.265398	1	0.0344828	0.173247	759	16	6.38589e-07	93.4286	6.38589e-07	93.4286	6.38589e-07	93.4286	6.38589e-07	93.4286	145	7	0.241379	1.28937e-08	170.086	0.241379
no	NC_020483.1_Pelagibacter_phage_HTVC019P_complete_genome	58	226.897	1.3782	0.982759	0	0	39	27	35	0.603448	0.791594	4	0.0689655	0.368822	0	0	0	1670	23	1.585e-07	55	5.94919e-07	61.625	6.49473e-08	150.947	5.94919e-07	61.625	282	12	0.206897	6.04706e-13	144.736	0.206897
no	archvir_cat_1_VIRSorter_A04_NODE_928_length_17380_cov_14_515440-cat_3_VIRSorter_A04_NODE_928_length_17380_cov_14_515440-cat_3	35	146.457	2.01381	0.742857	0	1	2	1	0	0	0	1	0.0285714	0.664938	1	0.0285714	1	0	0	1000	0	1000	0	1000	0	1000	0	309	26	0.742857	4.7814e-12	160.181	0.742857
no	archvir_cat_2_VIRSorter_A17_NODE_241_length_43715_cov_8_303023-cat_2_VIRSorter_A17_NODE_241_length_43715_cov_8_303023-cat_2	79	168.38	1.80716	0.734177	0	1	6	5	0	0	0	5	0.0632911	0.35083	1	0.0126582	0.111688	864	11	6.54576e-14	81.0769	2.72665e-07	80.156	1.29773e-06	63	2.72665e-07	80.156	2191	70	0.886076	3.93545e-09	228.537	0.886076
no	archvir_virsorter_Halobacteria_gi_448739773	31	375.032	0.810225	0.129032	0	1	5	5	1	0.0322581	0.834141	3	0.0967742	0.40272	1	0.0322581	0.489262	691	15	5.425e-07	71	7.24121e-08	133.451	5.425e-07	71	7.24121e-08	133.451	184	7	0.225806	3.54645e-07	87.8129	0.225806
no	St16_uomz_NODE_1552_length_12636_cov_5.752961	18	228.778	1.4245	0	0	0	1	1	1	0.0555556	0.997754	0	0	0	0	0	0	0	0	1000	0	1000	0	1000	0	1000	0	16	1	0.0555556	2.06063e-12	100.044	0.0555556
no	NC_031115.1_Morganella_phage_vB_MmoP_MP2_complete_genome	50	236.28	1.26212	0	0	0	49	36	44	0.88	0.878564	5	0.1	0.577367	0	0	0	1368	31	3.28286e-09	474.457	4.74017e-08	255.744	1000	0	1.01987e-07	291.768	184	6	0.12	2.04922e-09	132.183	0.12
no	virsorter_Betaproteobacteria_gi_485049118-24003-65731	57	224.947	1.36599	0.105263	0	0	39	34	34	0.596491	0.439604	5	0.0877193	0.733931	0	0	0	2420	51	2.68286e-07	62.8182	7.94248e-07	210.855	1000	0	5.22418e-07	85.9	124	3	0.0526316	7.1e-07	60.2791	0.0526316
no	virsorter_Bacilli_gi_486214133-1220016-1267413	65	227.523	1.37139	0.107692	0	0	77	61	70	1.07692	0.735642	7	0.107692	0.594585	0	0	0	3444	65	4.39714e-09	362.771	6.77797e-07	276.596	2.25242e-08	324.087	5.18889e-08	126.637	114	8	0.123077	6.58304e-09	185.219	0.123077
no	St16_uomz_NODE_1623_length_12217_cov_4.736803	6	670.5	0.491119	0	0	0	0	0	0	0	0	0	0	0	0	0	0	2	2	2.729e-12	75	1000	0	1000	0	1000	0	23	2	0.333333	3e-12	158.152	0.333333
no	NC_031945.1_Flavobacterium_phage_Fpv11_complete_genome	63	218.079	1.47555	0	0	0	25	21	23	0.365079	0.779974	2	0.031746	0.156371	0	0	0	871	13	1.285e-12	125.875	1000	0	1000	0	8.71001e-08	115.5	23	4	0.0634921	1.00786e-08	119.04	0.0634921
no	archvir_cat_1_VIRSorter_A13B_NODE_818_length_15937_cov_7_311737-cat_2_VIRSorter_A13B_NODE_818_length_15937_cov_7_311737-cat_2	28	161.821	1.75692	0.428571	0	1	3	3	0	0	0	1	0.0357143	0.238282	2	0.0714286	1	305	4	1000	0	1.27695e-11	186.813	3.74e-09	58	1.27695e-11	186.813	419	27	0.964286	1.66877e-08	175.554	0.964286
no	archvir_cat_2_VIRSorter_A13B_NODE_1598_length_10434_cov_8_866654-cat_2_VIRSorter_A13B_NODE_1598_length_10434_cov_8_866654-cat_2	10	338.3	0.958405	0	0	1	2	1	0	0	0	1	0.1	0.664938	1	0.1	1	1	1	1000	0	1000	0	1000	0	1000	0	567	10	1	1.95308e-08	265.93	1
no	virsorter_Bacilli_gi_486217781	22	293.818	1.10187	0	0	0	27	19	23	1.04545	0.899925	4	0.181818	0.825194	0	0	0	774	22	1.28667e-18	224.111	1000	0	1000	0	1.11607e-06	130	65	5	0.227273	7.21442e-07	80.8424	0.227273
no	virsorter_SUP05_AB_755_M08F06_0	69	244.638	1.3095	0.652174	0	0	27	17	24	0.347826	0.717543	3	0.0434783	0.420153	0	0	0	1175	18	6.46899e-09	100.45	1.54182e-07	191.783	1000	0	8.40226e-12	150.104	150	19	0.275362	2.44844e-08	143.568	0.275362
no	archvir_cat_1_VIRSorter_A05_NODE_1283_length_12088_cov_5_628522-cat_1_VIRSorter_A05_NODE_1283_length_12088_cov_5_628522-cat_1	10	397.1	0.827267	0	0	1	4	2	1	0.1	0.886239	1	0.1	0.664938	2	0.2	1	0	0	1000	0	1000	0	1000	0	1000	0	586	10	1	4.97481e-08	352.607	1
no	virsorter_SUP05_AB_754_J03AB_906_13	17	244.529	1.28012	0	0	0	3	3	3	0.176471	0.89364	0	0	0	0	0	0	40	5	3.07363e-08	65.3333	5.88094e-07	67.2857	8.15754e-07	80.1765	8.15754e-07	80.1765	130	4	0.235294	6.45833e-13	250.51	0.235294
no	virsorter_Bacilli_gi_486217861	27	129.704	2.42871	0.111111	0	0	30	25	30	1.11111	0.778507	0	0	0	0	0	0	870	26	4.97649e-12	128.9	6.65401e-07	277.694	1000	0	9.44943e-07	91.0233	9	1	0.037037	2.44444e-13	123.844	0.037037
no	virsorter_Sphingobacteriia_gi_408542970	16	204.062	1.35181	0.25	0	0	2	2	2	0.125	0.678132	0	0	0	0	0	0	94	6	1.03588e-06	57.8182	1.03588e-06	57.8182	6.69936e-07	70.775	1000	0	1	1	0.0625	3.2e-51	176.1	0.0625
no	St17_scm_NODE_102_length_49391_cov_12.469292	52	308.269	1.05282	0.596154	0	0	14	8	13	0.25	0.637475	1	0.0192308	0.0805068	0	0	0	3378	16	1.52083e-24	115.08	6.93334e-35	306.073	8.88326e-11	122.797	8.88326e-11	122.797	240	5	0.0961538	1.10047e-06	72.0731	0.0961538
no	archvir_cat_2_VIRSorter_A14_NODE_245_length_25445_cov_22_449586-cat_2_VIRSorter_A14_NODE_245_length_25445_cov_22_449586-cat_2	29	278.966	1.13971	0	0	1	7	4	4	0.137931	0.993811	2	0.0689655	0.748823	1	0.0344828	1	314	3	1.12841e-06	63.8333	5.52667e-11	162.613	1000	0	5.52667e-11	162.613	926	28	0.965517	9.25079e-09	319.692	0.965517
no	archvir_cat_2_VIRSorter_A17_NODE_255_length_42564_cov_29_042767-cat_2_VIRSorter_A17_NODE_255_length_42564_cov_29_042767-cat_2	44	314.545	1.03374	0	0	1	9	7	2	0.0454545	0.987622	4	0.0909091	0.694287	3	0.0681818	1	40	2	2.33542e-07	71.6667	8.74695e-07	65.6176	2.33542e-07	71.6667	1000	0	1602	38	0.863636	1.01029e-08	342.978	0.863636
no	archvir_cat_1_VIRSorter_A13B_NODE_381_length_24300_cov_7_350010-cat_2_VIRSorter_A13B_NODE_381_length_24300_cov_7_350010-cat_2	23	345.783	0.946502	0	0	1	4	4	0	0	0	1	0.0434783	0.960487	3	0.130435	1	0	0	1000	0	1000	0	1000	0	1000	0	879	22	0.956522	2.33337e-09	306.927	0.956522
no	archvir_cat_2_VIRSorter_A04_NODE_156_length_49942_cov_22_359132-cat_2_VIRSorter_A04_NODE_156_length_49942_cov_22_359132-cat_2	68	224.221	1.36158	0.0735294	0	1	8	7	0	0	0	4	0.0588235	0.694287	4	0.0588235	1	124	3	1.09225e-07	73	6.55774e-07	69.3529	6.304e-06	57	6.55774e-07	69.3529	1715	47	0.691176	6.82805e-09	264.568	0.691176
no	archvir_cat_2_VIRSorter_A11_NODE_84_length_46989_cov_32_892082-cat_2_VIRSorter_A11_NODE_84_length_46989_cov_32_892082-cat_2	52	297.212	1.10664	0	0	1	9	7	3	0.0576923	0.953828	3	0.0576923	0.648147	3	0.0576923	1	55	3	1.91447e-06	57.2105	1.03414e-06	63.5	2.28557e-07	71.3333	1000	0	1695	44	0.846154	1.65021e-08	315.654	0.846154
no	virsorter_Synergistia_gi_282856097-5338-29918	33	212.848	1.34392	0.424242	0	0	10	9	5	0.151515	0.30526	5	0.151515	0.295239	0	0	0	1713	21	2.54289e-06	55.75	6.42715e-08	144.393	8.17763e-09	104.062	3.81742e-07	104.419	28	2	0.0606061	7.13408e-10	61.4133	0.0606061
no	St16_omz_NODE_2706_length_11917_cov_8.422104	14	259.857	1.17479	0.0714286	0	0	0	0	0	0	0	0	0	0	0	0	0	300	1	3.92217e-116	642.063	3.92217e-116	642.063	3.92217e-116	642.063	3.92217e-116	642.063	124	3	0.214286	1.89749e-08	43.6102	0.214286
no	NC_027387.1_Escherichia_phage_CICC_80001_complete_genome	50	237.8	1.28833	0	0	0	59	45	53	1.06	0.920174	6	0.12	0.534309	0	0	0	1513	48	1.72402e-07	74.5455	1.02822e-07	330.493	1000	0	3.394e-24	178.28	175	7	0.14	1.78884e-07	114.51	0.14
no	archvir_cat_2_VIRSorter_A10_NODE_1528_length_12907_cov_20_939542-cat_2_VIRSorter_A10_NODE_1528_length_12907_cov_20_939542-cat_2	16	266.812	1.23964	0	0	1	8	5	4	0.25	0.62034	3	0.1875	0.50782	1	0.0625	1	605	5	1.94505e-18	146.74	1.94505e-18	146.74	3.15165e-21	282.56	1.94505e-18	146.74	309	13	0.8125	5.16821e-12	275.625	0.8125
no	archvir_virsorter_Halobacteria_gi_344210305-2710849-2729862	26	214.154	1.36749	0.461538	0	1	5	5	1	0.0384615	0.810421	4	0.153846	0.417657	0	0	0	110	20	2.4027e-09	154.1	9.9416e-07	65.3333	1.19792e-08	70.2857	8.2e-07	67.75	118	3	0.115385	3.68566e-08	290.734	0.115385
no	St17_scm_NODE_733_length_15708_cov_5.991120	17	297.882	1.08225	0.941176	0	0	4	3	4	0.235294	0.854832	0	0	0	0	0	0	42	5	7.59584e-14	102.667	1.08537e-10	86.2	1000	0	1000	0	30	4	0.235294	1.20834e-11	211.591	0.235294
no	archvir_cat_1_VIRSorter_A11_NODE_1318_length_10082_cov_44_061135-cat_2_VIRSorter_A11_NODE_1318_length_10082_cov_44_061135-cat_2	13	252.308	1.28943	0	0	1	4	3	0	0	0	3	0.230769	0.25947	1	0.0769231	0.111688	703	3	2.68858e-08	108.546	7.84667e-16	150.993	7.84667e-16	150.993	7.84667e-16	150.993	706	12	0.923077	3.48208e-11	318.818	0.923077
no	archvir_cat_2_VIRSorter_A15_NODE_418_length_35619_cov_12_547154-cat_2_VIRSorter_A15_NODE_418_length_35619_cov_12_547154-cat_2	41	286.488	1.15107	0.682927	0	1	7	7	0	0	0	4	0.097561	0.497138	3	0.0731707	1	98	5	1.25326e-06	64.9506	1.6354e-06	64.0833	1.6354e-06	64.0833	1.25326e-06	64.9506	1771	36	0.878049	2.19945e-08	249.636	0.878049
no	St16_omz_NODE_2040_length_14183_cov_70.586990	18	260.278	1.26913	0	0	0	11	9	7	0.388889	0.539786	3	0.166667	0.0310572	1	0.0555556	0.111688	1138	13	1.4876e-06	52.2	3.82033e-12	128.348	3.82033e-12	128.348	3.82033e-12	128.348	122	1	0.0555556	1.39635e-16	254.947	0.0555556
no	NC_028828.1_Mycobacterium_phage_TheloniousMonk_complete_genome	83	188.169	1.59447	0.542169	0	0	92	73	83	1	0.963196	9	0.108434	0.590302	0	0	0	1298	59	7.90391e-07	92.3425	7.90391e-07	92.3425	3.13095e-07	146.6	1.16517e-10	146.9	173	8	0.0963855	3.26786e-07	82.3699	0.0963855
