# Supplementary material for: MArVD2: a machine learning enhanced tool to discriminate between archaeal and bacterial viruses in viral datasets
Source: ISME Commun. 2023 Aug 24;3:87. doi: 10.1038/s43705-023-00295-9 (PMC10449787; doi:10.1038/s43705-023-00295-9)
Supplement: Supplementary file 11 — Supplementary Table 4 [file 43705_2023_295_MOESM11_ESM.xlsx]

## Sheet: ST4
contig	Prediction	ArchaealVirusProbability	TRUE	True-unclear	MArVDv1
coastal_phage_3300010370_____Ga0129336_10000538	0	0.21	1	Verified Archaeal Virus	0
coastal_phage_3300013010_____Ga0129327_10000198	1	0.83	1	Verified Archaeal Virus	1
enrichment_archvir_3300000868_____JGI12330J12834_1000206	1	0.77	1	Verified Archaeal Virus	0
enrichment_archvir_3300000868_____JGI12330J12834_1000248	1	0.58	1	Verified Archaeal Virus	0
enrichment_archvir_3300000868_____JGI12330J12834_1000311	1	0.78	1	Verified Archaeal Virus	0
enrichment_archvir_3300000868_____JGI12330J12834_1000390	1	0.88	1	Verified Archaeal Virus	0
enrichment_archvir_3300000868_____JGI12330J12834_1000633	1	0.89	1	Verified Archaeal Virus	0
enrichment_archvir_3300000875_____JGI12478J12828_1000421	1	0.7	1	Verified Archaeal Virus	0
enrichment_archvir_3300000877_____JGI12405J12835_1000080	1	0.64	1	Verified Archaeal Virus	0
enrichment_archvir_3300000915_____JGI12329J12844_1000288	1	0.91	1	Verified Archaeal Virus	0
enrichment_archvir_3300000922_____JGI12449J12846_1000286	1	0.97	1	Verified Archaeal Virus	0
enrichment_archvir_3300000925_____JGI12447J12854_1000545	1	0.93	1	Verified Archaeal Virus	0
enrichment_archvir_3300000926_____JGI12448J12851_1000294	1	0.9	1	Verified Archaeal Virus	0
enrichment_archvir_3300000926_____JGI12448J12851_1000303	1	0.85	1	Verified Archaeal Virus	0
enrichment_archvir_3300000927_____JGI12575J12848_1000564	1	0.9	1	Verified Archaeal Virus	0
enrichment_archvir_3300000927_____JGI12575J12848_1000631	1	0.62	1	Verified Archaeal Virus	0
enrichment_archvir_3300000927_____JGI12575J12848_1000869	1	0.85	1	Verified Archaeal Virus	0
enrichment_archvir_3300000932_____JGI12479J12853_1000639	1	0.88	1	Verified Archaeal Virus	0
enrichment_archvir_3300000933_____JGI12533J12847_1001109	1	0.9	1	Verified Archaeal Virus	0
enrichment_archvir_3300000933_____JGI12533J12847_1001194	1	0.94	1	Verified Archaeal Virus	0
enrichment_archvir_3300001236_____JGI12450J13901_1000261	1	0.94	1	Verified Archaeal Virus	0
enrichment_archvir_3300001238_____JGI12328J13899_1000518	1	0.94	1	Verified Archaeal Virus	0
enrichment_archvir_3300005908_____Ga0075131_100050	1	0.81	1	Verified Archaeal Virus	0
enrichment_archvir_3300005908_____Ga0075131_100053	1	0.89	1	Verified Archaeal Virus	0
enrichment_archvir_3300005925_____Ga0075133_100377	1	0.86	1	Verified Archaeal Virus	0
GOV_archvir_Station122_MES_COMBINED_FINAL_NODE_1123_length_36996_cov_4.294361	1	0.97	1	Verified Archaeal Virus	1
GOV_archvir_Station122_MES_COMBINED_FINAL_NODE_1327_length_32218_cov_5.950098	1	0.85	1	Verified Archaeal Virus	1
GOV_archvir_Station122_MES_COMBINED_FINAL_NODE_2027_length_22121_cov_6.466917	0	0.19	1	Verified Archaeal Virus	1
GOV_archvir_Station122_MES_COMBINED_FINAL_NODE_2094_length_21427_cov_4.726979	1	0.85	1	Verified Archaeal Virus	0
GOV_archvir_Station122_MES_COMBINED_FINAL_NODE_3010_length_15963_cov_7.449459	1	0.84	1	Verified Archaeal Virus	1
GOV_archvir_Station122_MES_COMBINED_FINAL_NODE_3661_length_13699_cov_4.808854	1	0.82	1	Verified Archaeal Virus	1
GOV_archvir_Station122_MES_COMBINED_FINAL_NODE_4291_length_12070_cov_6.134082	1	0.51	1	Verified Archaeal Virus	1
GOV_archvir_Station122_MES_COMBINED_FINAL_NODE_4983_length_10813_cov_7.577524	1	0.7	1	Verified Archaeal Virus	1
GOV_archvir_Station122_MES_COMBINED_FINAL_NODE_5065_length_10701_cov_5.129063	1	0.8	1	Verified Archaeal Virus	1
GOV_archvir_Station122_MES_COMBINED_FINAL_NODE_859_length_45756_cov_23.270497	1	0.92	1	Verified Archaeal Virus	1
GOV_archvir_Station72_MES_ALL_assembly_NODE_109_length_95376_cov_7.044744	1	0.92	1	Verified Archaeal Virus	1
GOV_archvir_Station72_MES_ALL_assembly_NODE_1179_length_20262_cov_25.003761	1	0.79	1	Verified Archaeal Virus	1
GOV_archvir_Station72_MES_ALL_assembly_NODE_1852_length_14391_cov_3.402623	0	0.43	1	Verified Archaeal Virus	0
GOV_archvir_Station72_MES_ALL_assembly_NODE_2930_length_10579_cov_2.869441	1	0.81	1	Verified Archaeal Virus	1
GOV_archvir_Station72_MES_ALL_assembly_NODE_597_length_32607_cov_16.706408	1	0.9	1	Verified Archaeal Virus	1
GOV_archvir_Station72_MES_ALL_assembly_NODE_697_length_29823_cov_17.380644	1	0.89	1	Verified Archaeal Virus	1
GOV_archvir_Station72_MES_ALL_assembly_NODE_761_length_27901_cov_3.925339	1	0.9	1	Verified Archaeal Virus	1
groundwater_phage_2037747001_____CBMAllContigs4fn_contig07730	1	0.61	NA	Verified Archaeal Virus	0
groundwater_phage_2037747006_____CBMLargeContigs4fn_contig07730	1	0.61	NA	Verified Archaeal Virus	0
groundwater_phage_3300000228_____TB_PC08_66DRAFT_10000263	0	0.06	1	Verified Archaeal Virus	0
hotspring_archvir_2014031003_____YNP3_C2415	1	1	1	Verified Archaeal Virus	1
hotspring_archvir_2016842001_____YNP3A_C2162	1	0.96	1	Verified Archaeal Virus	1
hotspring_archvir_2022920002_____YNPsite03_CeleraDRAF_scf1118686649099	1	0.96	1	Verified Archaeal Virus	1
hotspring_archvir_2022920007_____YNPsite14_CeleraDRAF_scf1118686615532	1	0.95	1	Verified Archaeal Virus	1
hotspring_archvir_2022920007_____YNPsite14_CeleraDRAF_scf1118686616035	1	0.92	1	Verified Archaeal Virus	1
hotspring_archvir_2022920008_____YNPsite04_CeleraDRAF_scf1118686606202	1	0.94	1	Verified Archaeal Virus	1
hotspring_archvir_2022920017_____YNPsite19_CeleraDRAF_scf1118685653210	1	0.94	1	Verified Archaeal Virus	1
hotspring_archvir_2140918001_____contig00346	1	0.94	1	Verified Archaeal Virus	1
hotspring_archvir_3300001340_____JGI20133J14441_1002537	1	0.95	1	Verified Archaeal Virus	1
hotspring_archvir_3300001988_____JC3A454_103931	1	0.95	1	Verified Archaeal Virus	1
hotspring_archvir_3300002182_____JGI24721J26819_10000562	1	0.8	1	Verified Archaeal Virus	1
hotspring_archvir_3300002966_____JGI24721J44947_10001852	1	0.8	1	Verified Archaeal Virus	1
hotspring_archvir_3300002966_____JGI24721J44947_10002149	1	0.79	1	Verified Archaeal Virus	1
hotspring_archvir_3300003603_____JGI26466J51736_1000404	1	0.84	1	Verified Archaeal Virus	1
hotspring_archvir_3300005298_____Ga0071330_1038172	1	0.94	1	Verified Archaeal Virus	1
hotspring_archvir_3300005298_____Ga0071330_1060593	1	0.86	1	Verified Archaeal Virus	0
hotspring_archvir_3300005298_____Ga0071330_1066333	1	0.81	1	Verified Archaeal Virus	1
hotspring_archvir_3300005349_____Ga0074235_10119	1	0.92	1	Verified Archaeal Virus	1
hotspring_archvir_3300005623_____Ga0077576_12567	1	0.97	1	Verified Archaeal Virus	0
hotspring_archvir_3300005851_____Ga0079996_114408	1	0.9	1	Verified Archaeal Virus	1
hotspring_archvir_3300005852_____Ga0079998_112254	1	0.89	1	Verified Archaeal Virus	1
hotspring_archvir_3300005853_____Ga0079997_138373	1	0.87	1	Verified Archaeal Virus	1
hotspring_archvir_3300005856_____Ga0080005_108512	1	0.88	1	Verified Archaeal Virus	1
hotspring_archvir_3300005856_____Ga0080005_122238	1	0.91	1	Verified Archaeal Virus	1
hotspring_archvir_3300005856_____Ga0080005_133531	1	0.85	1	Verified Archaeal Virus	1
hotspring_archvir_3300005856_____Ga0080005_147660	1	0.98	1	Verified Archaeal Virus	1
hotspring_archvir_3300005856_____Ga0080005_161944	1	0.95	1	Verified Archaeal Virus	1
hotspring_archvir_3300005861_____Ga0080006_1121671	1	0.86	1	Verified Archaeal Virus	1
hotspring_archvir_3300005861_____Ga0080006_1145760	1	0.97	1	Verified Archaeal Virus	1
hotspring_archvir_3300005861_____Ga0080006_1169420	1	0.93	1	Verified Archaeal Virus	1
hotspring_archvir_3300006180_____Ga0079045_1000004	1	0.96	1	Verified Archaeal Virus	1
hotspring_archvir_3300006180_____Ga0079045_1000010	1	0.97	1	Verified Archaeal Virus	0
hotspring_archvir_3300006180_____Ga0079045_1000169	1	0.99	1	Verified Archaeal Virus	1
hotspring_archvir_3300006855_____Ga0079044_1000263	1	0.92	1	Verified Archaeal Virus	1
hotspring_archvir_3300006857_____Ga0079041_1000196	1	0.91	1	Verified Archaeal Virus	1
hotspring_archvir_3300006857_____Ga0079041_1000231	1	1	1	Verified Archaeal Virus	1
hotspring_archvir_3300006858_____Ga0079048_1000091	1	0.94	1	Verified Archaeal Virus	1
hotspring_archvir_3300006859_____Ga0079046_1000054	1	0.98	1	Verified Archaeal Virus	0
hotspring_archvir_3300006859_____Ga0079046_1000292	1	0.92	1	Verified Archaeal Virus	1
hotspring_archvir_3300007812_____Ga0105109_1000065	1	0.96	1	Verified Archaeal Virus	1
hotspring_archvir_3300007812_____Ga0105109_1000139	1	0.98	1	Verified Archaeal Virus	1
hotspring_archvir_3300007812_____Ga0105109_1000180	1	0.99	1	Verified Archaeal Virus	1
hotspring_archvir_3300007812_____Ga0105109_1000181	1	0.97	1	Verified Archaeal Virus	1
hotspring_archvir_3300007813_____Ga0105108_100002	1	0.96	1	Verified Archaeal Virus	1
hotspring_archvir_3300007813_____Ga0105108_100003	1	0.89	1	Verified Archaeal Virus	1
hotspring_archvir_3300007813_____Ga0105108_100005	1	0.99	1	Verified Archaeal Virus	1
hotspring_archvir_3300007813_____Ga0105108_100012	1	0.9	1	Verified Archaeal Virus	1
hotspring_archvir_3300007814_____Ga0105117_1000296	1	0.96	1	Verified Archaeal Virus	1
hotspring_archvir_3300007815_____Ga0105118_1000002	1	0.94	1	Verified Archaeal Virus	1
hotspring_archvir_3300007815_____Ga0105118_1000005	1	0.92	1	Verified Archaeal Virus	1
hotspring_archvir_3300007815_____Ga0105118_1000013	1	0.95	1	Verified Archaeal Virus	1
hotspring_archvir_3300007816_____Ga0105112_1000001	1	0.94	1	Verified Archaeal Virus	1
hotspring_archvir_3300007816_____Ga0105112_1000002	1	0.99	1	Verified Archaeal Virus	1
hotspring_archvir_3300007999_____Ga0105163_1000439	1	0.85	1	Verified Archaeal Virus	1
hotspring_archvir_3300007999_____Ga0105163_1000810	1	0.84	1	Verified Archaeal Virus	1
hotspring_archvir_3300007999_____Ga0105163_1001582	1	0.8	1	Verified Archaeal Virus	0
hotspring_archvir_3300008000_____Ga0105162_1000383	1	0.88	1	Verified Archaeal Virus	1
hotspring_archvir_3300008000_____Ga0105162_1000431	1	0.9	1	Verified Archaeal Virus	1
hotspring_archvir_3300008000_____Ga0105162_1000870	1	0.85	1	Verified Archaeal Virus	1
hotspring_archvir_3300009503_____Ga0123519_10002333	1	0.94	1	Verified Archaeal Virus	1
hotspring_archvir_3300009591_____Ga0105155_1000082	1	0.91	1	Verified Archaeal Virus	1
hotspring_archvir_3300009596_____Ga0105156_1000069	1	0.95	1	Verified Archaeal Virus	1
hotspring_archvir_3300009598_____Ga0105154_1000191	1	0.91	1	Verified Archaeal Virus	1
hotspring_archvir_3300009598_____Ga0105154_1000438	1	0.88	1	Verified Archaeal Virus	0
hotspring_archvir_3300013008_____Ga0167616_1000108	1	0.98	1	Verified Archaeal Virus	1
hotspring_archvir_3300013008_____Ga0167616_1000287	1	0.96	1	Verified Archaeal Virus	1
hotspring_archvir_3300013008_____Ga0167616_1000535	1	0.97	1	Verified Archaeal Virus	1
hotspring_archvir_3300013009_____Ga0167615_1000249	1	0.98	1	Verified Archaeal Virus	1
hotspring_archvir_3300013009_____Ga0167615_1000452	1	0.93	1	Verified Archaeal Virus	1
hotspring_archvir_3300013009_____Ga0167615_1000551	1	0.94	1	Verified Archaeal Virus	1
hotspring_archvir_3300013009_____Ga0167615_1000624	1	0.97	1	Verified Archaeal Virus	1
marinextreme_archvir_3300010330_____Ga0136651_10000306	1	0.97	1	Verified Archaeal Virus	1
marinextreme_archvir_3300013099_____Ga0164315_10000004	1	0.59	1	Verified Archaeal Virus	0
marinextreme_archvir_3300014886_____Ga0180300_10000209	1	0.81	1	Verified Archaeal Virus	0
marinextreme_archvir_3300014887_____Ga0180302_10000105	1	0.72	1	Verified Archaeal Virus	1
marinextreme_archvir_3300014887_____Ga0180302_10000349	1	0.95	1	Verified Archaeal Virus	1
marinextreme_archvir_3300014911_____Ga0180301_10000818	1	0.9	1	Verified Archaeal Virus	1
marinextreme_archvir_3300014911_____Ga0180301_10001198	1	0.92	1	Verified Archaeal Virus	1
marinextreme_archvir_3300014913_____Ga0164310_10000337	1	0.93	1	Verified Archaeal Virus	1
marinextreme_archvir_3300014914_____Ga0164311_10000106	1	0.87	1	Verified Archaeal Virus	1
marinextreme_archvir_3300014914_____Ga0164311_10000123	1	0.87	1	Verified Archaeal Virus	1
marinextreme_archvir_3300014914_____Ga0164311_10000267	1	0.95	1	Verified Archaeal Virus	1
marinextreme_archvir_3300014914_____Ga0164311_10000589	1	0.89	1	Verified Archaeal Virus	1
mix_archvir_3300005858_____Ga0079995_1033071	1	0.84	1	Verified Archaeal Virus	0
salinealkaline_archvir_3300000340_____EchG_transB_7880CDRAFT_1000232	1	0.96	1	Verified Archaeal Virus	1
salinealkaline_archvir_3300000341_____OneHSP_6670CDRAFT_1000536	1	0.94	1	Verified Archaeal Virus	1
salinealkaline_archvir_3300000342_____OneHSP_7476CDRAFT_1000423	1	1	1	Verified Archaeal Virus	1
salinealkaline_archvir_3300000575_____SL_4KL_010_BRINEDRAFT_10002013	1	0.89	1	Verified Archaeal Virus	0
salinealkaline_archvir_3300001309_____JGI20129J14369_1000018	1	0.98	1	Verified Archaeal Virus	1
salinealkaline_archvir_3300001309_____JGI20129J14369_1000023	1	0.9	1	Verified Archaeal Virus	1
salinealkaline_archvir_3300001309_____JGI20129J14369_1000061	1	0.89	1	Verified Archaeal Virus	1
salinealkaline_archvir_3300001309_____JGI20129J14369_1000075	1	0.98	1	Verified Archaeal Virus	1
salinealkaline_archvir_3300001337_____JGI20131J14367_1000001	1	0.93	1	Verified Archaeal Virus	1
salinealkaline_archvir_3300001446_____JGI20130J15133_1001149	1	0.89	1	Verified Archaeal Virus	1
salinealkaline_archvir_3300001446_____JGI20130J15133_1001699	1	0.91	1	Verified Archaeal Virus	1
salinealkaline_archvir_3300001446_____JGI20130J15133_1001893	1	0.74	1	Verified Archaeal Virus	0
salinealkaline_archvir_3300001684_____JGI20128J18817_1000202	1	0.95	1	Verified Archaeal Virus	1
salinealkaline_archvir_3300003607_____JGI20129J51889_1000073	1	0.98	1	Verified Archaeal Virus	1
salinealkaline_archvir_3300003607_____JGI20129J51889_1000254	1	0.99	1	Verified Archaeal Virus	1
salinealkaline_archvir_3300005854_____Ga0080008_190252	1	0.93	1	Verified Archaeal Virus	1
salinealkaline_archvir_3300005859_____Ga0080003_1000217	1	0.94	1	Verified Archaeal Virus	1
salinealkaline_archvir_3300005859_____Ga0080003_1000374	1	0.95	1	Verified Archaeal Virus	1
salinealkaline_archvir_3300005859_____Ga0080003_1000394	1	0.97	1	Verified Archaeal Virus	1
salinealkaline_archvir_3300005859_____Ga0080003_1000484	1	0.99	1	Verified Archaeal Virus	1
salinealkaline_archvir_3300005859_____Ga0080003_1000560	1	0.96	1	Verified Archaeal Virus	1
salinealkaline_archvir_3300005859_____Ga0080003_1000631	1	0.97	1	Verified Archaeal Virus	1
salinealkaline_archvir_3300005859_____Ga0080003_1000681	1	0.97	1	Verified Archaeal Virus	1
salinealkaline_archvir_3300005859_____Ga0080003_1000886	1	0.91	1	Verified Archaeal Virus	1
salinealkaline_archvir_3300005859_____Ga0080003_1000921	1	0.97	1	Verified Archaeal Virus	1
salinealkaline_archvir_3300005859_____Ga0080003_1001080	1	0.92	1	Verified Archaeal Virus	1
salinealkaline_archvir_3300005859_____Ga0080003_1001116	1	0.91	1	Verified Archaeal Virus	1
salinealkaline_archvir_3300005859_____Ga0080003_1001152	1	0.97	1	Verified Archaeal Virus	1
salinealkaline_archvir_3300005859_____Ga0080003_1001160	1	0.92	1	Verified Archaeal Virus	1
salinealkaline_archvir_3300005859_____Ga0080003_1001194	1	0.97	1	Verified Archaeal Virus	1
salinealkaline_archvir_3300005859_____Ga0080003_1001432	1	0.96	1	Verified Archaeal Virus	1
salinealkaline_archvir_3300005859_____Ga0080003_1001500	1	0.97	1	Verified Archaeal Virus	1
salinealkaline_archvir_3300005859_____Ga0080003_1001543	1	0.98	1	Verified Archaeal Virus	1
salinealkaline_archvir_3300005859_____Ga0080003_1001560	1	0.88	1	Verified Archaeal Virus	1
salinealkaline_archvir_3300005859_____Ga0080003_1001640	1	0.95	1	Verified Archaeal Virus	1
salinealkaline_archvir_3300005859_____Ga0080003_1001670	1	0.96	1	Verified Archaeal Virus	1
salinealkaline_archvir_3300005859_____Ga0080003_1001745	1	0.98	1	Verified Archaeal Virus	1
salinealkaline_archvir_3300005859_____Ga0080003_1001761	1	0.97	1	Verified Archaeal Virus	1
salinealkaline_archvir_3300005859_____Ga0080003_1001823	1	0.94	1	Verified Archaeal Virus	1
salinealkaline_archvir_3300005859_____Ga0080003_1001859	1	0.93	1	Verified Archaeal Virus	1
salinealkaline_archvir_3300005860_____Ga0080004_1065924	1	0.82	1	Verified Archaeal Virus	1
salinealkaline_archvir_3300005860_____Ga0080004_1112983	1	0.96	1	Verified Archaeal Virus	1
salinealkaline_archvir_3300005860_____Ga0080004_1113318	1	0.82	1	Verified Archaeal Virus	1
salinealkaline_archvir_3300005860_____Ga0080004_1114991	1	0.96	1	Verified Archaeal Virus	1
salinealkaline_archvir_3300005860_____Ga0080004_1125259	1	0.98	1	Verified Archaeal Virus	1
salinealkaline_archvir_3300005860_____Ga0080004_1128061	1	0.88	1	Verified Archaeal Virus	1
salinealkaline_archvir_3300005860_____Ga0080004_1129400	1	0.83	1	Verified Archaeal Virus	1
salinealkaline_archvir_3300005928_____Ga0075105_1000842	1	0.7	1	Verified Archaeal Virus	1
salinealkaline_archvir_3300005930_____Ga0075106_1001043	1	0.82	1	Verified Archaeal Virus	0
salinealkaline_archvir_3300005958_____Ga0081473_128653	1	0.97	1	Verified Archaeal Virus	0
salinealkaline_archvir_3300005958_____Ga0081473_134271	1	0.94	1	Verified Archaeal Virus	1
salinealkaline_archvir_3300005958_____Ga0081473_135943	1	0.97	1	Verified Archaeal Virus	1
salinealkaline_archvir_3300005959_____Ga0081534_100009	1	0.76	1	Verified Archaeal Virus	1
salinealkaline_archvir_3300005959_____Ga0081534_100051	1	0.96	1	Verified Archaeal Virus	1
salinealkaline_archvir_3300005959_____Ga0081534_100125	1	0.98	1	Verified Archaeal Virus	1
salinealkaline_archvir_3300005959_____Ga0081534_100306	1	0.96	1	Verified Archaeal Virus	1
salinealkaline_archvir_3300005959_____Ga0081534_100363	1	0.9	1	Verified Archaeal Virus	1
salinealkaline_archvir_3300005959_____Ga0081534_100420	1	1	1	Verified Archaeal Virus	1
salinealkaline_archvir_3300005959_____Ga0081534_100492	1	0.99	1	Verified Archaeal Virus	1
salinealkaline_archvir_3300005959_____Ga0081534_100636	1	0.91	1	Verified Archaeal Virus	1
salinealkaline_archvir_3300005964_____Ga0081529_113683	1	0.97	1	Verified Archaeal Virus	1
salinealkaline_archvir_3300005964_____Ga0081529_114566	1	0.96	1	Verified Archaeal Virus	1
salinealkaline_archvir_3300005964_____Ga0081529_119699	1	0.98	1	Verified Archaeal Virus	1
salinealkaline_archvir_3300005964_____Ga0081529_124665	1	0.95	1	Verified Archaeal Virus	1
salinealkaline_archvir_3300005964_____Ga0081529_144722	1	0.96	1	Verified Archaeal Virus	1
salinealkaline_archvir_3300005977_____Ga0081474_117047	1	0.66	1	Verified Archaeal Virus	1
salinealkaline_archvir_3300005977_____Ga0081474_121144	1	0.93	1	Verified Archaeal Virus	1
salinealkaline_archvir_3300005977_____Ga0081474_122382	1	0.95	1	Verified Archaeal Virus	1
salinealkaline_archvir_3300005977_____Ga0081474_122460	1	0.92	1	Verified Archaeal Virus	1
salinealkaline_archvir_3300005977_____Ga0081474_124754	1	0.96	1	Verified Archaeal Virus	1
salinealkaline_archvir_3300005977_____Ga0081474_125786	1	0.99	1	Verified Archaeal Virus	1
salinealkaline_archvir_3300005977_____Ga0081474_127368	1	0.98	1	Verified Archaeal Virus	1
salinealkaline_archvir_3300005977_____Ga0081474_138484	1	0.98	1	Verified Archaeal Virus	0
salinealkaline_archvir_3300005977_____Ga0081474_146633	1	0.96	1	Verified Archaeal Virus	1
salinealkaline_archvir_3300007532_____Ga0102942_1000793	1	0.94	1	Verified Archaeal Virus	0
salinealkaline_archvir_3300007616_____Ga0102936_1000911	1	0.94	1	Verified Archaeal Virus	0
salinealkaline_archvir_3300012178_____Ga0136557_1001167	1	1	1	Verified Archaeal Virus	0
salinealkaline_phage_2025206003_____LTJ07As871_J07ABscf098743	0	0.26	1	Verified Archaeal Virus	1
salinealkaline_phage_2140918017_____Contig_1980	1	1	1	Verified Archaeal Virus	1
salinealkaline_phage_2140918017_____Contig_2097	1	0.84	1	Verified Archaeal Virus	1
salinealkaline_phage_2140918017_____Contig_2200	1	0.67	NA	Verified Archaeal Virus	0
salinealkaline_phage_2140918017_____Contig_415	1	0.62	NA	Verified Archaeal Virus	0
salinealkaline_phage_3300017828_____Ga0189787_10001	1	0.91	1	Verified Archaeal Virus	1
salinealkaline_phage_3300017828_____Ga0189787_10012	0	0.43	1	Verified Archaeal Virus	1
salinealkaline_phage_3300017828_____Ga0189787_10013	1	0.55	1	Verified Archaeal Virus	1
salinealkaline_phage_3300017828_____Ga0189787_10014	1	0.85	1	Verified Archaeal Virus	1
salinealkaline_phage_3300017828_____Ga0189787_10018	1	0.79	1	Verified Archaeal Virus	1
salinealkaline_phage_3300017828_____Ga0189787_10021	1	0.82	1	Verified Archaeal Virus	1
salinealkaline_phage_3300017828_____Ga0189787_10058	0	0.06	NA	Verified Archaeal Virus	0
salinealkaline_phage_3300017828_____Ga0189787_10064	1	0.55	1	Verified Archaeal Virus	1
sediment_phage_3300009082_____Ga0105099_10000707	0	0.03	1	Verified Archaeal Virus	0
vent_phage_3300001683_____GBIDBA_10006342	0	0.06	1	Verified Archaeal Virus	0
enrichment_archvir_3300000873_____JGI12451J12833_1000176	1	0.58	NA	Archaeal virus singleton	1
enrichment_archvir_3300005326_____Ga0074195_1002822	0	0.16	NA	Archaeal virus singleton	0
GOV_archvir_Station122_MES_COMBINED_FINAL_NODE_4661_length_11359_cov_14.058829	1	0.56	NA	Archaeal virus singleton	1
hotspring_archvir_3300002966_____JGI24721J44947_10000338	0	0.19	NA	Archaeal virus singleton	0
hotspring_archvir_3300005298_____Ga0071330_1067109	1	0.76	NA	Archaeal virus singleton	1
hotspring_archvir_3300005851_____Ga0079996_121683	1	0.85	NA	Archaeal virus singleton	0
hotspring_archvir_3300005853_____Ga0079997_126434	1	0.83	NA	Archaeal virus singleton	0
hotspring_archvir_3300005856_____Ga0080005_130516	0	0.38	NA	Archaeal virus singleton	0
marinenonextreme_archvir_3300000511_____P_A23_Sed_1_FmtDRAFT_1000004	0	0.15	NA	Archaeal virus singleton	0
marinextreme_archvir_3300014869_____Ga0180298_1000034	1	0.8	NA	Archaeal virus singleton	0
marinextreme_archvir_3300014911_____Ga0180301_10000040	0	0.21	NA	Archaeal virus singleton	1
mix_archvir_3300005459_____Ga0068867_100000080	0	0.27	NA	Archaeal virus singleton	0
mix_archvir_7000000737_____SRS050669_LANL_scaffold_40386	0	0	NA	Archaeal virus singleton	0
salinealkaline_archvir_3300000557_____SL_8KL_010_SEDDRAFT_10002874	1	0.66	NA	Archaeal virus singleton	1
salinealkaline_archvir_3300005273_____Ga0065697_1001026	0	0.43	NA	Archaeal virus singleton	1
salinealkaline_archvir_3300005613_____Ga0074649_1000777	0	0.16	NA	Archaeal virus singleton	0
salinealkaline_archvir_3300005859_____Ga0080003_1000863	1	0.95	NA	Archaeal virus singleton	0
salinealkaline_archvir_3300005860_____Ga0080004_1125341	0	0.36	NA	Archaeal virus singleton	0
salinealkaline_archvir_3300005935_____Ga0075125_10000100	0	0.15	NA	Archaeal virus singleton	0
salinealkaline_archvir_3300005977_____Ga0081474_148334	0	0.38	NA	Archaeal virus singleton	1
salinealkaline_archvir_3300017826_____Ga0189785_1003	0	0.11	NA	Archaeal virus singleton	0
salinealkaline_archvir_3300017826_____Ga0189785_1029	0	0.29	NA	Archaeal virus singleton	0
coastal_phage_3300010370_____Ga0129336_10000041	0	0.08	NA	Phage singleton	0
coastal_phage_3300010370_____Ga0129336_10000162	0	0.01	NA	Phage singleton	0
coastal_phage_3300010370_____Ga0129336_10000399	0	0.24	NA	Phage singleton	0
coastal_phage_3300010370_____Ga0129336_10000571	0	0.06	NA	Phage singleton	0
coastal_phage_3300010370_____Ga0129336_10000627	0	0.06	NA	Phage singleton	0
coastal_phage_3300010370_____Ga0129336_10000630	0	0.17	NA	Phage singleton	0
coastal_phage_3300010370_____Ga0129336_10000636	0	0	NA	Phage singleton	0
coastal_phage_3300010370_____Ga0129336_10000744	0	0.01	NA	Phage singleton	0
coastal_phage_3300010370_____Ga0129336_10000751	0	0.19	NA	Phage singleton	0
coastal_phage_3300010370_____Ga0129336_10000910	0	0.07	NA	Phage singleton	0
coastal_phage_3300010370_____Ga0129336_10000926	0	0	NA	Phage singleton	0
coastal_phage_3300010370_____Ga0129336_10001056	0	0.17	NA	Phage singleton	0
coastal_phage_3300010370_____Ga0129336_10001897	0	0.16	NA	Phage singleton	0
coastal_phage_3300010370_____Ga0129336_10002093	0	0.11	NA	Phage singleton	0
coastal_phage_3300010370_____Ga0129336_10002511	0	0.25	NA	Phage singleton	0
coastal_phage_3300010370_____Ga0129336_10002739	0	0.01	NA	Phage singleton	0
coastal_phage_3300010370_____Ga0129336_10003052	0	0.02	NA	Phage singleton	0
coastal_phage_3300011009_____Ga0129318_10000012	0	0.07	NA	Phage singleton	0
coastal_phage_3300011009_____Ga0129318_10000089	0	0.03	NA	Phage singleton	0
coastal_phage_3300013010_____Ga0129327_10000014	0	0.27	NA	Phage singleton	0
coastal_phage_3300013010_____Ga0129327_10000015	1	0.58	NA	Phage singleton	0
coastal_phage_3300013010_____Ga0129327_10000050	0	0.1	NA	Phage singleton	0
coastal_phage_3300013010_____Ga0129327_10000162	0	0.05	NA	Phage singleton	0
coastal_phage_3300013010_____Ga0129327_10000176	0	0.06	NA	Phage singleton	0
coastal_phage_3300013010_____Ga0129327_10000214	0	0.1	NA	Phage singleton	0
coastal_phage_3300013010_____Ga0129327_10000267	0	0.05	NA	Phage singleton	0
coastal_phage_3300013010_____Ga0129327_10000328	0	0.4	NA	Phage singleton	0
coastal_phage_3300013010_____Ga0129327_10000410	0	0.3	NA	Phage singleton	0
coastal_phage_3300013010_____Ga0129327_10000474	0	0.08	NA	Phage singleton	0
coastal_phage_3300013010_____Ga0129327_10000477	0	0.01	NA	Phage singleton	0
coastal_phage_3300013010_____Ga0129327_10001419	0	0.07	NA	Phage singleton	0
coastal_phage_3300013010_____Ga0129327_10001573	0	0.12	NA	Phage singleton	0
coastal_phage_3300013010_____Ga0129327_10001687	0	0.11	NA	Phage singleton	0
coastal_phage_3300013010_____Ga0129327_10001825	0	0.01	NA	Phage singleton	0
coastal_phage_3300013010_____Ga0129327_10001845	0	0.2	NA	Phage singleton	0
coastal_phage_3300014506_____Ga0134302_100005	0	0	NA	Phage singleton	0
coastal_phage_3300014818_____Ga0134300_1001075	0	0.05	NA	Phage singleton	0
coastal_phage_3300014818_____Ga0134300_1002852	0	0.03	NA	Phage singleton	0
groundwater_phage_2037747002_____CBMAllContigs1fn_contig15147	0	0	NA	Phage singleton	0
groundwater_phage_2037747003_____CBMAllContigs2fn_contig00224	0	0.08	NA	Phage singleton	0
groundwater_phage_2037747003_____CBMAllContigs2fn_contig00468	0	0.01	NA	Phage singleton	0
groundwater_phage_3300000178_____FW301_c1000001	0	0.19	NA	Phage singleton	0
groundwater_phage_3300000178_____FW301_c1000069	0	0.02	NA	Phage singleton	0
groundwater_phage_3300000178_____FW301_c1000073	0	0.08	NA	Phage singleton	0
groundwater_phage_3300000178_____FW301_c1000116	0	0	NA	Phage singleton	0
groundwater_phage_3300000178_____FW301_c1000248	0	0.02	NA	Phage singleton	0
groundwater_phage_3300000227_____TB_AS07_7DRAFT_10000200	0	0.03	NA	Phage singleton	0
groundwater_phage_3300000227_____TB_AS07_7DRAFT_10000272	1	0.74	NA	Phage singleton	0
groundwater_phage_3300000227_____TB_AS07_7DRAFT_10000344	1	0.87	NA	Phage singleton	1
groundwater_phage_3300000227_____TB_AS07_7DRAFT_10000392	0	0.34	NA	Phage singleton	0
groundwater_phage_3300000227_____TB_AS07_7DRAFT_10000937	0	0	NA	Phage singleton	0
groundwater_phage_3300000227_____TB_AS07_7DRAFT_10000957	0	0	NA	Phage singleton	0
groundwater_phage_3300000227_____TB_AS07_7DRAFT_10001343	0	0	NA	Phage singleton	0
groundwater_phage_3300000227_____TB_AS07_7DRAFT_10001361	0	0	NA	Phage singleton	0
groundwater_phage_3300000227_____TB_AS07_7DRAFT_10001468	0	0.02	NA	Phage singleton	0
groundwater_phage_3300000227_____TB_AS07_7DRAFT_10001836	0	0.39	NA	Phage singleton	0
groundwater_phage_3300000227_____TB_AS07_7DRAFT_10002460	0	0	NA	Phage singleton	0
groundwater_phage_3300000227_____TB_AS07_7DRAFT_10002576	0	0	NA	Phage singleton	0
groundwater_phage_3300000227_____TB_AS07_7DRAFT_10002709	0	0	NA	Phage singleton	0
groundwater_phage_3300000227_____TB_AS07_7DRAFT_10002905	0	0.09	NA	Phage singleton	0
groundwater_phage_3300000227_____TB_AS07_7DRAFT_10002953	0	0.01	NA	Phage singleton	0
groundwater_phage_3300000227_____TB_AS07_7DRAFT_10003114	0	0.02	NA	Phage singleton	0
groundwater_phage_3300000227_____TB_AS07_7DRAFT_10003331	0	0.01	NA	Phage singleton	0
groundwater_phage_3300000228_____TB_PC08_66DRAFT_10000002	0	0.25	NA	Phage singleton	0
groundwater_phage_3300000228_____TB_PC08_66DRAFT_10000008	0	0.05	NA	Phage singleton	0
groundwater_phage_3300000228_____TB_PC08_66DRAFT_10000021	0	0.09	NA	Phage singleton	0
groundwater_phage_3300000228_____TB_PC08_66DRAFT_10000022	0	0.07	NA	Phage singleton	0
groundwater_phage_3300000228_____TB_PC08_66DRAFT_10000023	0	0.08	NA	Phage singleton	0
groundwater_phage_3300000228_____TB_PC08_66DRAFT_10000055	0	0.05	NA	Phage singleton	0
groundwater_phage_3300000228_____TB_PC08_66DRAFT_10000070	0	0.01	NA	Phage singleton	0
groundwater_phage_3300000228_____TB_PC08_66DRAFT_10000087	0	0	NA	Phage singleton	0
groundwater_phage_3300000228_____TB_PC08_66DRAFT_10000131	0	0.02	NA	Phage singleton	0
groundwater_phage_3300000228_____TB_PC08_66DRAFT_10000194	0	0.05	NA	Phage singleton	0
groundwater_phage_3300000228_____TB_PC08_66DRAFT_10000195	0	0.04	NA	Phage singleton	0
groundwater_phage_3300000228_____TB_PC08_66DRAFT_10000289	0	0.01	NA	Phage singleton	0
groundwater_phage_3300000228_____TB_PC08_66DRAFT_10000303	0	0.02	NA	Phage singleton	0
groundwater_phage_3300000228_____TB_PC08_66DRAFT_10000392	0	0	NA	Phage singleton	0
groundwater_phage_3300000228_____TB_PC08_66DRAFT_10000460	0	0.05	NA	Phage singleton	0
groundwater_phage_3300000228_____TB_PC08_66DRAFT_10000464	0	0.03	NA	Phage singleton	0
groundwater_phage_3300000228_____TB_PC08_66DRAFT_10000467	0	0.04	NA	Phage singleton	0
groundwater_phage_3300000228_____TB_PC08_66DRAFT_10000731	0	0.11	NA	Phage singleton	0
groundwater_phage_3300000228_____TB_PC08_66DRAFT_10000860	0	0.03	NA	Phage singleton	0
groundwater_phage_3300000228_____TB_PC08_66DRAFT_10000866	0	0	NA	Phage singleton	0
groundwater_phage_3300000228_____TB_PC08_66DRAFT_10000929	0	0.01	NA	Phage singleton	0
hotspring_phage_3300006065_____Ga0081425_136119	0	0.16	NA	Phage singleton	0
hotspring_phage_3300006065_____Ga0081425_137791	0	0.02	NA	Phage singleton	0
hotspring_phage_3300006065_____Ga0081425_140825	0	0.01	NA	Phage singleton	0
hotspring_phage_3300006065_____Ga0081425_141407	0	0	NA	Phage singleton	0
hotspring_phage_3300006865_____Ga0073934_10000284	0	0	NA	Phage singleton	0
hotspring_phage_3300006865_____Ga0073934_10000462	0	0.01	NA	Phage singleton	0
hotspring_phage_3300006865_____Ga0073934_10001200	0	0.05	NA	Phage singleton	0
hotspring_phage_3300006865_____Ga0073934_10001304	0	0.17	NA	Phage singleton	0
hotspring_phage_3300006865_____Ga0073934_10001701	0	0.02	NA	Phage singleton	0
hotspring_phage_3300006865_____Ga0073934_10001873	0	0	NA	Phage singleton	0
hotspring_phage_3300006865_____Ga0073934_10002445	0	0.01	NA	Phage singleton	0
hotspring_phage_3300006865_____Ga0073934_10002488	0	0.09	NA	Phage singleton	0
hotspring_phage_3300006865_____Ga0073934_10002778	0	0.03	NA	Phage singleton	0
hotspring_phage_3300006865_____Ga0073934_10002861	0	0.01	NA	Phage singleton	0
hotspring_phage_3300006865_____Ga0073934_10003228	0	0	NA	Phage singleton	0
hotspring_phage_3300006865_____Ga0073934_10003586	0	0	NA	Phage singleton	0
hotspring_phage_3300006865_____Ga0073934_10003681	0	0.08	NA	Phage singleton	0
hotspring_phage_3300006865_____Ga0073934_10004334	0	0.36	NA	Phage singleton	0
hotspring_phage_3300006865_____Ga0073934_10005017	0	0.02	NA	Phage singleton	0
hotspring_phage_3300006865_____Ga0073934_10005388	0	0	NA	Phage singleton	0
hotspring_phage_3300006865_____Ga0073934_10005686	0	0	NA	Phage singleton	0
hotspring_phage_3300006865_____Ga0073934_10005822	0	0.12	NA	Phage singleton	0
hotspring_phage_3300006865_____Ga0073934_10007740	0	0.02	NA	Phage singleton	0
hotspring_phage_3300006865_____Ga0073934_10008157	0	0	NA	Phage singleton	0
hotspring_phage_3300006865_____Ga0073934_10009895	0	0.01	NA	Phage singleton	0
hotspring_phage_3300006945_____Ga0073933_1002966	0	0.18	NA	Phage singleton	0
hotspring_phage_3300007070_____Ga0073929_1000233	0	0.28	NA	Phage singleton	0
hotspring_phage_3300007070_____Ga0073929_1000785	0	0.01	NA	Phage singleton	0
hotspring_phage_3300007070_____Ga0073929_1002733	0	0.03	NA	Phage singleton	0
hotspring_phage_3300010289_____Ga0129299_1002114	0	0.01	NA	Phage singleton	0
hotspring_phage_3300010289_____Ga0129299_1002340	0	0.17	NA	Phage singleton	0
hotspring_phage_3300010289_____Ga0129299_1002407	0	0.19	NA	Phage singleton	1
hotspring_phage_3300010289_____Ga0129299_1002857	0	0.01	NA	Phage singleton	0
hotspring_phage_3300010289_____Ga0129299_1003371	0	0.02	NA	Phage singleton	0
hotspring_phage_3300010289_____Ga0129299_1003475	0	0	NA	Phage singleton	0
hotspring_phage_3300010289_____Ga0129299_1003611	0	0.01	NA	Phage singleton	0
hotspring_phage_3300010291_____Ga0129302_1002927	0	0.36	NA	Phage singleton	0
hotspring_phage_3300010291_____Ga0129302_1003114	0	0.06	NA	Phage singleton	0
hotspring_phage_3300010291_____Ga0129302_1003338	0	0.03	NA	Phage singleton	0
hotspring_phage_3300010291_____Ga0129302_1003817	1	0.83	NA	Phage singleton	1
hotspring_phage_3300010308_____Ga0136652_1001368	0	0.02	NA	Phage singleton	0
hotspring_phage_3300010313_____Ga0116211_1000651	0	0	NA	Phage singleton	0
hotspring_phage_3300010317_____Ga0116197_1000237	0	0.21	NA	Phage singleton	0
hotspring_phage_3300010317_____Ga0116197_1000247	0	0.06	NA	Phage singleton	0
hotspring_phage_3300012978_____Ga0157393_10029	0	0.04	NA	Phage singleton	0
hotspring_phage_3300012978_____Ga0157393_10108	1	0.6	NA	Phage singleton	0
hotspring_phage_3300012978_____Ga0157393_10168	0	0.01	NA	Phage singleton	0
hotspring_phage_3300012978_____Ga0157393_10213	0	0	NA	Phage singleton	0
hotspring_phage_3300012978_____Ga0157393_10400	0	0.17	NA	Phage singleton	0
hotspring_phage_3300013009_____Ga0167615_1000426	0	0	NA	Phage singleton	0
lake_phage_2084038009_____LWFCA_contig00003	0	0.02	NA	Phage singleton	0
lake_phage_2088090007_____LWFCAnN_contig00001	1	0.68	NA	Phage singleton	0
lake_phage_2088090013_____LWAnNN_contig00006	0	0.01	NA	Phage singleton	0
lake_phage_2088090013_____LWAnNN_contig00008	0	0.01	NA	Phage singleton	0
lake_phage_2100351007_____LWFCAn_contig00001	0	0.03	NA	Phage singleton	0
lake_phage_2100351007_____LWFCAn_contig00003	0	0.01	NA	Phage singleton	0
lake_phage_2100351007_____LWFCAn_contig00004	0	0.01	NA	Phage singleton	0
lake_phage_2140918012_____contig00004	0	0.04	NA	Phage singleton	0
lake_phage_2140918012_____contig00020	0	0.02	NA	Phage singleton	0
lake_phage_2149837010_____LBLPr__contig00008	0	0.48	NA	Phage singleton	0
lake_phage_3300000162_____TB03JUN2009H_c000046	0	0.11	NA	Phage singleton	0
lake_phage_3300000162_____TB03JUN2009H_c000081	0	0	NA	Phage singleton	0
lake_phage_3300000162_____TB03JUN2009H_c000094	0	0.07	NA	Phage singleton	0
lake_phage_3300000162_____TB03JUN2009H_c000145	0	0	NA	Phage singleton	0
lake_phage_3300000162_____TB03JUN2009H_c000158	0	0.1	NA	Phage singleton	0
lake_phage_3300000162_____TB03JUN2009H_c000176	0	0.1	NA	Phage singleton	0
lake_phage_3300000162_____TB03JUN2009H_c000191	0	0.12	NA	Phage singleton	0
lake_phage_3300000162_____TB03JUN2009H_c000228	0	0.01	NA	Phage singleton	0
lake_phage_3300000162_____TB03JUN2009H_c000233	0	0.03	NA	Phage singleton	0
lake_phage_3300000162_____TB03JUN2009H_c000235	0	0.27	NA	Phage singleton	0
lake_phage_3300000162_____TB03JUN2009H_c000258	0	0.05	NA	Phage singleton	0
lake_phage_3300000162_____TB03JUN2009H_c000282	0	0	NA	Phage singleton	0
lake_phage_3300000176_____TB03JUN2009E_c000003	0	0.01	NA	Phage singleton	0
lake_phage_3300000176_____TB03JUN2009E_c000007	0	0	NA	Phage singleton	0
lake_phage_3300019093_____Ga0187843_10000995	0	0.03	NA	Phage singleton	0
lake_phage_3300019093_____Ga0187843_10001326	0	0.14	NA	Phage singleton	0
lake_phage_3300019093_____Ga0187843_10001327	0	0.19	NA	Phage singleton	0
lake_phage_3300019093_____Ga0187843_10001516	0	0.02	NA	Phage singleton	0
lake_phage_3300019093_____Ga0187843_10001627	0	0.02	NA	Phage singleton	0
lake_phage_3300019093_____Ga0187843_10001797	0	0.01	NA	Phage singleton	0
lake_phage_3300019093_____Ga0187843_10002365	0	0	NA	Phage singleton	0
lake_phage_3300019093_____Ga0187843_10002409	0	0.03	NA	Phage singleton	0
lake_phage_3300019093_____Ga0187843_10002509	0	0.02	NA	Phage singleton	0
lake_phage_3300019093_____Ga0187843_10002737	0	0.2	NA	Phage singleton	0
lake_phage_3300019093_____Ga0187843_10002883	0	0	NA	Phage singleton	0
lake_phage_3300019093_____Ga0187843_10002941	0	0.05	NA	Phage singleton	0
oceanic_phage_3300009071_____Ga0115566_10000356	0	0.05	NA	Phage singleton	0
oceanic_phage_3300009071_____Ga0115566_10000474	0	0.03	NA	Phage singleton	0
oceanic_phage_3300009071_____Ga0115566_10000594	0	0.09	NA	Phage singleton	0
oceanic_phage_3300009071_____Ga0115566_10000735	0	0	NA	Phage singleton	0
oceanic_phage_3300009071_____Ga0115566_10000737	0	0	NA	Phage singleton	0
oceanic_phage_3300009071_____Ga0115566_10000919	0	0	NA	Phage singleton	0
oceanic_phage_3300009071_____Ga0115566_10001012	0	0	NA	Phage singleton	0
oceanic_phage_3300009071_____Ga0115566_10001229	0	0.03	NA	Phage singleton	0
oceanic_phage_3300009071_____Ga0115566_10001230	0	0.03	NA	Phage singleton	0
oceanic_phage_3300009071_____Ga0115566_10001324	0	0.07	NA	Phage singleton	0
oceanic_phage_3300009071_____Ga0115566_10001584	0	0.06	NA	Phage singleton	0
oceanic_phage_3300009071_____Ga0115566_10001644	0	0.08	NA	Phage singleton	0
oceanic_phage_3300009071_____Ga0115566_10001659	0	0.01	NA	Phage singleton	0
oceanic_phage_3300009071_____Ga0115566_10001809	0	0.01	NA	Phage singleton	0
oceanic_phage_3300009071_____Ga0115566_10002031	0	0.08	NA	Phage singleton	0
oceanic_phage_3300009071_____Ga0115566_10002116	0	0.21	NA	Phage singleton	0
oceanic_phage_3300009071_____Ga0115566_10002206	0	0	NA	Phage singleton	0
oceanic_phage_3300013253_____Ga0116813_1000341	0	0	NA	Phage singleton	0
oceanic_phage_3300014030_____Ga0116816_1000034	0	0	NA	Phage singleton	0
oceanic_phage_3300014030_____Ga0116816_1000087	0	0.06	NA	Phage singleton	0
salinealkaline_phage_2140918017_____Contig_5709	0	0.43	NA	Phage singleton	0
salinealkaline_phage_3300000353_____ElkS_mat_MD6ADRAFT_1000146	0	0.02	NA	Phage singleton	0
salinealkaline_phage_3300000353_____ElkS_mat_MD6ADRAFT_1000148	0	0.11	NA	Phage singleton	0
salinealkaline_phage_3300000405_____LV_Brine_h2_0102DRAFT_1000057	0	0	NA	Phage singleton	0
salinealkaline_phage_3300001446_____JGI20130J15133_1000238	1	0.56	NA	Phage singleton	0
salinealkaline_phage_3300001446_____JGI20130J15133_1001671	0	0.36	NA	Phage singleton	0
salinealkaline_phage_3300005860_____Ga0080004_1113126	1	0.95	NA	Phage singleton	1
salinealkaline_phage_3300005860_____Ga0080004_1124144	0	0.06	NA	Phage singleton	0
salinealkaline_phage_3300005860_____Ga0080004_1124875	0	0.16	NA	Phage singleton	0
salinealkaline_phage_3300005860_____Ga0080004_1126347	0	0.04	NA	Phage singleton	0
salinealkaline_phage_3300005860_____Ga0080004_1136236	0	0.37	NA	Phage singleton	0
salinealkaline_phage_3300005860_____Ga0080004_1138587	0	0	NA	Phage singleton	0
salinealkaline_phage_3300005860_____Ga0080004_1140845	0	0.01	NA	Phage singleton	0
salinealkaline_phage_3300017828_____Ga0189787_10016	0	0.11	NA	Phage singleton	0
salinealkaline_phage_3300017828_____Ga0189787_10023	0	0	NA	Phage singleton	0
salinealkaline_phage_3300017828_____Ga0189787_10032	1	0.52	NA	Phage singleton	0
salinealkaline_phage_3300017828_____Ga0189787_10070	0	0.32	NA	Phage singleton	0
salinealkaline_phage_3300017828_____Ga0189787_10073	1	0.81	NA	Phage singleton	1
salinealkaline_phage_3300017828_____Ga0189787_10078	0	0.05	NA	Phage singleton	0
sediment_phage_3300009082_____Ga0105099_10000603	0	0.04	NA	Phage singleton	0
sediment_phage_3300009082_____Ga0105099_10000665	0	0.07	NA	Phage singleton	0
sediment_phage_3300009082_____Ga0105099_10000687	0	0	NA	Phage singleton	0
sediment_phage_3300009082_____Ga0105099_10000705	0	0	NA	Phage singleton	0
sediment_phage_3300009082_____Ga0105099_10000727	0	0.1	NA	Phage singleton	0
sediment_phage_3300009082_____Ga0105099_10000784	0	0.28	NA	Phage singleton	0
sediment_phage_3300009082_____Ga0105099_10000840	0	0.03	NA	Phage singleton	0
sediment_phage_3300009082_____Ga0105099_10000885	0	0.17	NA	Phage singleton	0
sediment_phage_3300009082_____Ga0105099_10000920	0	0.19	NA	Phage singleton	0
sediment_phage_3300009082_____Ga0105099_10001151	0	0.15	NA	Phage singleton	0
sediment_phage_3300009082_____Ga0105099_10001397	0	0.01	NA	Phage singleton	0
sediment_phage_3300009082_____Ga0105099_10001399	0	0.39	NA	Phage singleton	0
sediment_phage_3300009082_____Ga0105099_10001702	0	0.02	NA	Phage singleton	0
sediment_phage_3300009082_____Ga0105099_10001704	0	0.09	NA	Phage singleton	0
sediment_phage_3300009082_____Ga0105099_10001711	0	0.1	NA	Phage singleton	0
sediment_phage_3300009082_____Ga0105099_10001795	0	0.02	NA	Phage singleton	0
sediment_phage_3300009082_____Ga0105099_10002010	0	0.33	NA	Phage singleton	0
sediment_phage_3300009082_____Ga0105099_10002012	0	0.04	NA	Phage singleton	0
sediment_phage_3300009082_____Ga0105099_10002019	0	0.08	NA	Phage singleton	0
sediment_phage_3300009082_____Ga0105099_10002022	0	0.2	NA	Phage singleton	0
sediment_phage_3300009082_____Ga0105099_10002038	0	0.07	NA	Phage singleton	0
sediment_phage_3300009082_____Ga0105099_10002082	0	0.02	NA	Phage singleton	0
sediment_phage_3300009082_____Ga0105099_10002167	0	0.02	NA	Phage singleton	0
sediment_phage_3300009082_____Ga0105099_10002194	0	0.09	NA	Phage singleton	0
sediment_phage_3300009082_____Ga0105099_10002817	0	0	NA	Phage singleton	0
sediment_phage_3300009082_____Ga0105099_10002853	0	0.25	NA	Phage singleton	1
sediment_phage_3300009085_____Ga0105103_10000009	0	0.13	NA	Phage singleton	0
sediment_phage_3300009085_____Ga0105103_10000010	0	0.03	NA	Phage singleton	0
sediment_phage_3300009085_____Ga0105103_10000027	1	0.77	NA	Phage singleton	0
sediment_phage_3300009085_____Ga0105103_10000032	0	0.09	NA	Phage singleton	0
sediment_phage_3300009085_____Ga0105103_10000036	0	0.05	NA	Phage singleton	0
sediment_phage_3300009085_____Ga0105103_10000041	0	0.06	NA	Phage singleton	0
sediment_phage_3300009085_____Ga0105103_10000049	0	0.01	NA	Phage singleton	0
sediment_phage_3300009085_____Ga0105103_10000057	0	0.02	NA	Phage singleton	0
sediment_phage_3300009085_____Ga0105103_10000072	0	0.08	NA	Phage singleton	0
sediment_phage_3300009085_____Ga0105103_10000075	0	0.03	NA	Phage singleton	0
sediment_phage_3300009085_____Ga0105103_10000084	0	0	NA	Phage singleton	0
sediment_phage_3300009085_____Ga0105103_10000086	0	0	NA	Phage singleton	0
sediment_phage_3300009085_____Ga0105103_10000088	1	0.53	NA	Phage singleton	0
sediment_phage_3300009085_____Ga0105103_10000102	0	0.11	NA	Phage singleton	0
sediment_phage_3300009085_____Ga0105103_10000115	0	0.11	NA	Phage singleton	0
sediment_phage_3300009085_____Ga0105103_10000123	0	0.08	NA	Phage singleton	0
sediment_phage_3300009085_____Ga0105103_10000130	0	0.01	NA	Phage singleton	0
sediment_phage_3300009085_____Ga0105103_10000132	0	0.01	NA	Phage singleton	0
sediment_phage_3300009085_____Ga0105103_10000135	0	0.01	NA	Phage singleton	0
sediment_phage_3300009085_____Ga0105103_10000138	0	0	NA	Phage singleton	0
sediment_phage_3300009085_____Ga0105103_10000139	0	0.01	NA	Phage singleton	0
sediment_phage_3300009085_____Ga0105103_10000144	0	0.01	NA	Phage singleton	0
sediment_phage_3300009085_____Ga0105103_10000151	0	0.04	NA	Phage singleton	0
sediment_phage_3300009085_____Ga0105103_10000152	0	0.07	NA	Phage singleton	0
sediment_phage_3300009085_____Ga0105103_10000155	0	0.03	NA	Phage singleton	0
sediment_phage_3300009085_____Ga0105103_10000159	0	0.01	NA	Phage singleton	0
sediment_phage_3300009085_____Ga0105103_10000169	0	0.04	NA	Phage singleton	0
sediment_phage_3300009085_____Ga0105103_10000186	0	0	NA	Phage singleton	0
sediment_phage_3300009085_____Ga0105103_10000214	0	0.23	NA	Phage singleton	0
sediment_phage_3300009085_____Ga0105103_10000220	0	0.07	NA	Phage singleton	0
sediment_phage_3300009085_____Ga0105103_10000224	0	0.07	NA	Phage singleton	0
sediment_phage_3300009085_____Ga0105103_10000231	0	0.25	NA	Phage singleton	0
sediment_phage_3300009085_____Ga0105103_10000264	0	0.04	NA	Phage singleton	0
sediment_phage_3300009085_____Ga0105103_10000276	0	0.06	NA	Phage singleton	0
sediment_phage_3300009085_____Ga0105103_10000321	0	0.02	NA	Phage singleton	0
sediment_phage_3300009085_____Ga0105103_10000344	0	0.03	NA	Phage singleton	0
sediment_phage_3300009085_____Ga0105103_10000456	0	0.04	NA	Phage singleton	0
sediment_phage_3300009085_____Ga0105103_10000522	0	0.17	NA	Phage singleton	0
sediment_phage_3300009085_____Ga0105103_10000609	0	0.03	NA	Phage singleton	0
sediment_phage_3300009085_____Ga0105103_10000635	0	0	NA	Phage singleton	0
sediment_phage_3300009085_____Ga0105103_10000654	1	0.51	NA	Phage singleton	0
sediment_phage_3300009085_____Ga0105103_10000751	0	0	NA	Phage singleton	0
sediment_phage_3300009085_____Ga0105103_10000783	0	0.12	NA	Phage singleton	0
sediment_phage_3300009085_____Ga0105103_10000801	0	0.15	NA	Phage singleton	0
sediment_phage_3300009085_____Ga0105103_10000805	0	0.02	NA	Phage singleton	0
sediment_phage_3300009085_____Ga0105103_10000912	0	0.01	NA	Phage singleton	0
sediment_phage_3300009085_____Ga0105103_10000920	0	0.06	NA	Phage singleton	0
sediment_phage_3300009085_____Ga0105103_10000950	0	0.05	NA	Phage singleton	0
sediment_phage_3300009085_____Ga0105103_10001055	0	0	NA	Phage singleton	0
sediment_phage_3300009085_____Ga0105103_10001172	0	0.18	NA	Phage singleton	0
sediment_phage_3300009085_____Ga0105103_10001227	0	0.2	NA	Phage singleton	0
sediment_phage_3300009085_____Ga0105103_10001267	0	0.13	NA	Phage singleton	0
sediment_phage_3300009085_____Ga0105103_10001393	0	0.06	NA	Phage singleton	0
sediment_phage_3300009085_____Ga0105103_10001427	0	0.11	NA	Phage singleton	0
sediment_phage_3300009085_____Ga0105103_10001443	0	0.11	NA	Phage singleton	0
sediment_phage_3300009085_____Ga0105103_10001484	0	0.02	NA	Phage singleton	0
sediment_phage_3300009085_____Ga0105103_10001490	0	0.06	NA	Phage singleton	0
sediment_phage_3300009085_____Ga0105103_10001519	0	0.07	NA	Phage singleton	0
sediment_phage_3300009085_____Ga0105103_10001551	0	0.01	NA	Phage singleton	0
sediment_phage_3300009085_____Ga0105103_10001722	0	0.46	NA	Phage singleton	0
sediment_phage_3300009085_____Ga0105103_10001756	0	0.02	NA	Phage singleton	0
sediment_phage_3300009085_____Ga0105103_10001969	0	0.06	NA	Phage singleton	0
sediment_phage_3300009085_____Ga0105103_10001990	0	0.01	NA	Phage singleton	0
sediment_phage_3300009085_____Ga0105103_10002057	0	0.01	NA	Phage singleton	0
soil_phage_3300001196_____Draft_1000605	0	0	NA	Phage singleton	0
soil_phage_3300001196_____Draft_1001047	0	0.02	NA	Phage singleton	0
soil_phage_3300001196_____Draft_1002763	0	0.24	NA	Phage singleton	0
soil_phage_3300001196_____Draft_1003013	0	0	NA	Phage singleton	0
soil_phage_3300005921_____Ga0070766_10000029	0	0.27	NA	Phage singleton	0
soil_phage_3300005921_____Ga0070766_10000038	0	0.01	NA	Phage singleton	0
soil_phage_3300005921_____Ga0070766_10000050	0	0.29	NA	Phage singleton	0
soil_phage_3300005921_____Ga0070766_10000070	0	0.02	NA	Phage singleton	0
soil_phage_3300005921_____Ga0070766_10000106	0	0.21	NA	Phage singleton	0
soil_phage_3300005921_____Ga0070766_10000136	0	0	NA	Phage singleton	0
soil_phage_3300005921_____Ga0070766_10000159	0	0.05	NA	Phage singleton	0
soil_phage_3300005921_____Ga0070766_10000554	0	0	NA	Phage singleton	0
soil_phage_3300005921_____Ga0070766_10001036	0	0	NA	Phage singleton	0
soil_phage_3300005921_____Ga0070766_10001218	0	0	NA	Phage singleton	0
soil_phage_3300005921_____Ga0070766_10001416	0	0.01	NA	Phage singleton	0
soil_phage_3300006028_____Ga0070717_10000055	0	0.03	NA	Phage singleton	0
soil_phage_3300006028_____Ga0070717_10000066	0	0.05	NA	Phage singleton	0
soil_phage_3300006028_____Ga0070717_10000081	0	0.07	NA	Phage singleton	0
soil_phage_3300006028_____Ga0070717_10000083	0	0.04	NA	Phage singleton	0
soil_phage_3300006028_____Ga0070717_10000124	0	0.25	NA	Phage singleton	0
soil_phage_3300006028_____Ga0070717_10000156	1	0.69	NA	Phage singleton	0
soil_phage_3300006028_____Ga0070717_10000166	0	0.05	NA	Phage singleton	0
soil_phage_3300006028_____Ga0070717_10000168	0	0.03	NA	Phage singleton	0
soil_phage_3300006028_____Ga0070717_10000169	0	0.07	NA	Phage singleton	0
soil_phage_3300006028_____Ga0070717_10000187	0	0.08	NA	Phage singleton	0
soil_phage_3300006028_____Ga0070717_10000195	1	0.54	NA	Phage singleton	0
soil_phage_3300006028_____Ga0070717_10000200	0	0.31	NA	Phage singleton	0
soil_phage_3300006028_____Ga0070717_10000239	1	0.51	NA	Phage singleton	0
soil_phage_3300006028_____Ga0070717_10000306	0	0.04	NA	Phage singleton	0
soil_phage_3300006028_____Ga0070717_10000380	0	0.19	NA	Phage singleton	0
soil_phage_3300006028_____Ga0070717_10000417	0	0.01	NA	Phage singleton	0
soil_phage_3300006028_____Ga0070717_10000482	0	0.4	NA	Phage singleton	0
soil_phage_3300006028_____Ga0070717_10000779	0	0.08	NA	Phage singleton	0
soil_phage_3300006028_____Ga0070717_10001219	0	0.03	NA	Phage singleton	0
soil_phage_3300006028_____Ga0070717_10001425	0	0.01	NA	Phage singleton	0
soil_phage_3300006028_____Ga0070717_10004385	0	0.11	NA	Phage singleton	0
soil_phage_3300006163_____Ga0070715_10000052	0	0.27	NA	Phage singleton	0
soil_phage_3300006163_____Ga0070715_10000054	0	0.09	NA	Phage singleton	0
soil_phage_3300006163_____Ga0070715_10000070	0	0.03	NA	Phage singleton	0
soil_phage_3300006163_____Ga0070715_10000075	0	0.26	NA	Phage singleton	0
soil_phage_3300006163_____Ga0070715_10000082	0	0.06	NA	Phage singleton	0
soil_phage_3300006163_____Ga0070715_10000084	0	0.04	NA	Phage singleton	0
soil_phage_3300006163_____Ga0070715_10000086	0	0.26	NA	Phage singleton	0
soil_phage_3300006163_____Ga0070715_10000088	0	0.08	NA	Phage singleton	0
soil_phage_3300006163_____Ga0070715_10000110	0	0.07	NA	Phage singleton	0
soil_phage_3300006163_____Ga0070715_10000116	0	0.07	NA	Phage singleton	0
soil_phage_3300006755_____Ga0079222_10000001	0	0.09	NA	Phage singleton	0
soil_phage_3300006755_____Ga0079222_10000005	0	0.01	NA	Phage singleton	0
soil_phage_3300006755_____Ga0079222_10000022	0	0	NA	Phage singleton	0
soil_phage_3300006755_____Ga0079222_10000060	0	0	NA	Phage singleton	0
soil_phage_3300006755_____Ga0079222_10000265	0	0	NA	Phage singleton	0
soil_phage_3300006804_____Ga0079221_10000287	0	0.06	NA	Phage singleton	0
soil_phage_3300006804_____Ga0079221_10000533	0	0.08	NA	Phage singleton	0
soil_phage_3300007712_____Ga0102929_1000153	0	0	NA	Phage singleton	0
soil_phage_3300007712_____Ga0102929_1000316	0	0.05	NA	Phage singleton	0
soil_phage_3300007712_____Ga0102929_1001336	0	0	NA	Phage singleton	0
soil_phage_3300007712_____Ga0102929_1001594	0	0.15	NA	Phage singleton	0
soil_phage_3300007712_____Ga0102929_1001868	0	0.03	NA	Phage singleton	0
soil_phage_3300007723_____Ga0102928_1000034	0	0	NA	Phage singleton	0
soil_phage_3300007723_____Ga0102928_1000412	0	0.05	NA	Phage singleton	0
soil_phage_3300007723_____Ga0102928_1000760	0	0	NA	Phage singleton	0
soil_phage_3300007723_____Ga0102928_1001005	0	0.44	NA	Phage singleton	0
soil_phage_3300007723_____Ga0102928_1001229	0	0.11	NA	Phage singleton	0
vent_phage_3300001683_____GBIDBA_10003702	0	0.33	NA	Phage singleton	0
vent_phage_3300001683_____GBIDBA_10004200	0	0	NA	Phage singleton	0
vent_phage_3300001683_____GBIDBA_10004441	0	0	NA	Phage singleton	0
vent_phage_3300001683_____GBIDBA_10004472	0	0.01	NA	Phage singleton	0
vent_phage_3300001683_____GBIDBA_10005265	0	0.31	NA	Phage singleton	0
vent_phage_3300001683_____GBIDBA_10005445	0	0.02	NA	Phage singleton	0
vent_phage_3300001683_____GBIDBA_10005853	0	0	NA	Phage singleton	0
vent_phage_3300001683_____GBIDBA_10005909	0	0	NA	Phage singleton	0
vent_phage_3300001683_____GBIDBA_10006240	0	0.09	NA	Phage singleton	0
vent_phage_3300001683_____GBIDBA_10006356	0	0.04	NA	Phage singleton	0
vent_phage_3300001683_____GBIDBA_10006818	0	0	NA	Phage singleton	0
vent_phage_3300001683_____GBIDBA_10007043	0	0.27	NA	Phage singleton	0
enrichment_archvir_3300014205_____Ga0172380_10005983	0	0.41	NA	Putative archaeal virus	0
groundwater_phage_2049941002_____LHMISPF_alex1_c97	1	0.71	NA	Putative archaeal virus	0
hotspring_archvir_3300007811_____Ga0105111_1000036	0	0.15	NA	Putative archaeal virus	0
marinenonextreme_archvir_3300005663_____Ga0073582_100485	1	0.55	NA	Putative archaeal virus	0
marinenonextreme_archvir_3300005663_____Ga0073582_100513	0	0.04	NA	Putative archaeal virus	0
marinenonextreme_archvir_3300005663_____Ga0073582_100714	1	0.77	NA	Putative archaeal virus	0
marinenonextreme_archvir_3300005663_____Ga0073582_101418	1	0.73	NA	Putative archaeal virus	0
marinenonextreme_archvir_3300009150_____Ga0114921_10000031	0	0.47	NA	Putative archaeal virus	0
marinenonextreme_archvir_3300014504_____Ga0134509_10001	0	0.21	NA	Putative archaeal virus	0
marinextreme_archvir_3300010264_____Ga0116201_100001	1	0.52	NA	Putative archaeal virus	0
marinextreme_archvir_3300014911_____Ga0180301_10000255	0	0.27	NA	Putative archaeal virus	0
marinextreme_archvir_3300014913_____Ga0164310_10000280	0	0.32	NA	Putative archaeal virus	0
mix_archvir_3300003852_____Ga0031655_10000399	1	0.61	NA	Putative archaeal virus	0
mix_archvir_3300009504_____Ga0114946_10000522	1	0.69	NA	Putative archaeal virus	0
mix_archvir_3300014205_____Ga0172380_10005983	0	0.41	NA	Putative archaeal virus	0
salinealkaline_archvir_3300005859_____Ga0080003_1000731	0	0.36	NA	Putative archaeal virus	0
salinealkaline_archvir_3300017987_____Ga0180431_10003175	0	0.13	NA	Putative archaeal virus	0
salinealkaline_archvir_3300017989_____Ga0180432_10002027	0	0.13	NA	Putative archaeal virus	0
salinealkaline_phage_3300001446_____JGI20130J15133_1000453	0	0.08	NA	Putative archaeal virus	0
salinealkaline_phage_3300001446_____JGI20130J15133_1000497	0	0.25	NA	Putative archaeal virus	0
salinealkaline_phage_3300001446_____JGI20130J15133_1001027	0	0.04	NA	Putative archaeal virus	0
salinealkaline_phage_3300001446_____JGI20130J15133_1001318	0	0.14	NA	Putative archaeal virus	1
salinealkaline_phage_3300001446_____JGI20130J15133_1001473	0	0.43	NA	Putative archaeal virus	0
salinealkaline_phage_3300001446_____JGI20130J15133_1002520	0	0.32	NA	Putative archaeal virus	0
salinealkaline_phage_3300001446_____JGI20130J15133_1002528	0	0.12	NA	Putative archaeal virus	1
salinealkaline_phage_3300001446_____JGI20130J15133_1003495	0	0.23	NA	Putative archaeal virus	0
salinealkaline_phage_3300005860_____Ga0080004_1098927	0	0.39	NA	Putative archaeal virus	0
salinealkaline_phage_3300005860_____Ga0080004_1117132	0	0.29	NA	Putative archaeal virus	0
salinealkaline_phage_3300005860_____Ga0080004_1144941	0	0.2	NA	Putative archaeal virus	0
salinealkaline_phage_3300005860_____Ga0080004_1150342	0	0.39	NA	Putative archaeal virus	0
salinealkaline_phage_3300005860_____Ga0080004_1212897	0	0.02	NA	Putative archaeal virus	0
salinealkaline_phage_3300005860_____Ga0080004_1227382	0	0.09	NA	Putative archaeal virus	0
salinealkaline_phage_3300017828_____Ga0189787_10008	1	0.62	NA	Putative archaeal virus	1
salinealkaline_phage_3300017828_____Ga0189787_10043	0	0.29	NA	Putative archaeal virus	0
enrichment_archvir_3300013883_____Ga0181297_100307	0	0.47	1	Putative archaeal virus	1
enrichment_archvir_3300013886_____Ga0181296_100324	1	0.56	1	Putative archaeal virus	1
GOV_archvir_Station72_MES_ALL_assembly_NODE_1934_length_13982_cov_6.351978	0	0.18	1	Putative archaeal virus	1
GOV_archvir_Station72_MES_ALL_assembly_NODE_2000_length_13702_cov_22.727486	0	0.46	1	Putative archaeal virus	1
GOV_archvir_Station72_MES_ALL_assembly_NODE_2018_length_13604_cov_5.276257	0	0.34	1	Putative archaeal virus	1
GOV_archvir_Station72_MES_ALL_assembly_NODE_2168_length_13012_cov_3.588253	0	0.44	1	Putative archaeal virus	1
GOV_archvir_Station72_MES_ALL_assembly_NODE_2459_length_11846_cov_10.838945	0	0.29	1	Putative archaeal virus	1
GOV_archvir_Station72_MES_ALL_assembly_NODE_2828_length_10835_cov_2.783673	0	0.24	1	Putative archaeal virus	1
GOV_archvir_Station72_MES_ALL_assembly_NODE_3016_length_10365_cov_2.639961	0	0.23	1	Putative archaeal virus	1
marinenonextreme_archvir_3300009499_____Ga0114930_10000163	0	0.37	1	Putative archaeal virus	0
marinenonextreme_archvir_3300010370_____Ga0129336_10002264	0	0.03	1	Putative archaeal virus	0
marinenonextreme_archvir_3300018428_____Ga0181568_10004815	0	0.08	1	Putative archaeal virus	0
marinextreme_archvir_3300010332_____Ga0116200_10000025	0	0.35	1	Putative archaeal virus	1
marinextreme_archvir_3300014914_____Ga0164311_10000045	0	0.48	1	Putative archaeal virus	1
marinextreme_archvir_3300014914_____Ga0164311_10000149	1	0.51	1	Putative archaeal virus	1
salinealkaline_phage_2100351014_____ADL13m1u_contig00104__length_12500___numreads_462	1	0.87	1	Putative archaeal virus	1
salinealkaline_phage_2140918027_____contig00463	1	0.81	1	Putative archaeal virus	1
salinealkaline_phage_3300001446_____JGI20130J15133_1000392	0	0.2	1	Putative archaeal virus	1
salinealkaline_phage_3300001446_____JGI20130J15133_1000528	0	0.49	1	Putative archaeal virus	1
salinealkaline_phage_3300005860_____Ga0080004_1095034	0	0.13	1	Putative archaeal virus	1
salinealkaline_phage_3300005860_____Ga0080004_1118026	0	0.49	1	Putative archaeal virus	1
salinealkaline_phage_3300017828_____Ga0189787_10020	0	0.17	1	Putative archaeal virus	1
salinealkaline_phage_3300017828_____Ga0189787_10057	1	0.89	1	Putative archaeal virus	1
soil_phage_3300007723_____Ga0102928_1001374	0	0.48	1	Putative archaeal virus	1
coastal_phage_3300010370_____Ga0129336_10000194	0	0.42	NA	Putative phage	0
coastal_phage_3300010370_____Ga0129336_10000291	0	0.17	NA	Putative phage	0
coastal_phage_3300010370_____Ga0129336_10000371	0	0.03	NA	Putative phage	0
coastal_phage_3300010370_____Ga0129336_10000381	0	0.05	NA	Putative phage	0
coastal_phage_3300010370_____Ga0129336_10000402	0	0.14	NA	Putative phage	0
coastal_phage_3300010370_____Ga0129336_10000416	0	0.36	NA	Putative phage	0
coastal_phage_3300010370_____Ga0129336_10000474	0	0.07	NA	Putative phage	0
coastal_phage_3300010370_____Ga0129336_10000537	0	0.04	NA	Putative phage	0
coastal_phage_3300010370_____Ga0129336_10000594	1	0.76	NA	Putative phage	0
coastal_phage_3300010370_____Ga0129336_10000643	1	0.62	NA	Putative phage	0
coastal_phage_3300010370_____Ga0129336_10000660	0	0.11	NA	Putative phage	0
coastal_phage_3300010370_____Ga0129336_10000992	0	0.28	NA	Putative phage	0
coastal_phage_3300010370_____Ga0129336_10001118	0	0.24	NA	Putative phage	0
coastal_phage_3300010370_____Ga0129336_10001300	0	0	NA	Putative phage	0
coastal_phage_3300010370_____Ga0129336_10001330	0	0.17	NA	Putative phage	0
coastal_phage_3300010370_____Ga0129336_10001764	0	0.01	NA	Putative phage	0
coastal_phage_3300010370_____Ga0129336_10001881	0	0.05	NA	Putative phage	0
coastal_phage_3300010370_____Ga0129336_10002550	0	0.04	NA	Putative phage	0
coastal_phage_3300010370_____Ga0129336_10002822	0	0.06	NA	Putative phage	0
coastal_phage_3300010370_____Ga0129336_10003078	0	0.14	NA	Putative phage	0
coastal_phage_3300010370_____Ga0129336_10003166	0	0.13	NA	Putative phage	0
coastal_phage_3300013010_____Ga0129327_10000132	0	0.29	NA	Putative phage	0
coastal_phage_3300013010_____Ga0129327_10000157	0	0.07	NA	Putative phage	0
coastal_phage_3300014818_____Ga0134300_1000134	0	0.12	NA	Putative phage	0
coastal_phage_3300014818_____Ga0134300_1000137	0	0.27	NA	Putative phage	0
coastal_phage_3300014818_____Ga0134300_1000175	0	0.12	NA	Putative phage	0
coastal_phage_3300014818_____Ga0134300_1000295	0	0.1	NA	Putative phage	0
coastal_phage_3300014818_____Ga0134300_1000773	0	0.32	NA	Putative phage	0
coastal_phage_3300014818_____Ga0134300_1000833	0	0.2	NA	Putative phage	0
coastal_phage_3300014818_____Ga0134300_1001127	0	0.31	NA	Putative phage	0
coastal_phage_3300014818_____Ga0134300_1001145	0	0.39	NA	Putative phage	0
coastal_phage_3300014818_____Ga0134300_1001361	0	0.03	NA	Putative phage	0
coastal_phage_3300014818_____Ga0134300_1001568	0	0.24	NA	Putative phage	0
coastal_phage_3300014818_____Ga0134300_1001579	0	0.05	NA	Putative phage	0
coastal_phage_3300014818_____Ga0134300_1001782	1	0.84	NA	Putative phage	0
coastal_phage_3300014818_____Ga0134300_1001882	0	0.08	NA	Putative phage	0
coastal_phage_3300014818_____Ga0134300_1002419	0	0.14	NA	Putative phage	0
coastal_phage_3300014818_____Ga0134300_1002422	0	0.03	NA	Putative phage	0
coastal_phage_3300014818_____Ga0134300_1002683	0	0.21	NA	Putative phage	0
coastal_phage_3300014818_____Ga0134300_1002906	0	0.05	NA	Putative phage	0
coastal_phage_3300014959_____Ga0134299_1000038	0	0.09	NA	Putative phage	0
coastal_phage_3300014959_____Ga0134299_1000135	0	0.16	NA	Putative phage	0
coastal_phage_3300014959_____Ga0134299_1000273	0	0.13	NA	Putative phage	0
coastal_phage_3300014959_____Ga0134299_1000301	1	0.84	NA	Putative phage	0
coastal_phage_3300014959_____Ga0134299_1000470	0	0.07	NA	Putative phage	0
coastal_phage_3300014959_____Ga0134299_1000636	0	0.25	NA	Putative phage	0
coastal_phage_3300014959_____Ga0134299_1000830	0	0.04	NA	Putative phage	0
coastal_phage_3300014959_____Ga0134299_1000959	0	0.31	NA	Putative phage	0
coastal_phage_3300014959_____Ga0134299_1001618	0	0	NA	Putative phage	0
groundwater_phage_2228664046_____DUSEL02_c00077	0	0.07	NA	Putative phage	0
groundwater_phage_2228664047_____DUSEL03_c00014	0	0.08	NA	Putative phage	0
groundwater_phage_2228664048_____DUSEL05_c00077	0	0.07	NA	Putative phage	0
groundwater_phage_3300000227_____TB_AS07_7DRAFT_10000075	0	0.02	NA	Putative phage	0
groundwater_phage_3300000227_____TB_AS07_7DRAFT_10000408	0	0.05	NA	Putative phage	0
groundwater_phage_3300000227_____TB_AS07_7DRAFT_10000441	0	0.02	NA	Putative phage	0
groundwater_phage_3300000227_____TB_AS07_7DRAFT_10000679	0	0.1	NA	Putative phage	0
groundwater_phage_3300000227_____TB_AS07_7DRAFT_10001747	0	0	NA	Putative phage	0
groundwater_phage_3300000227_____TB_AS07_7DRAFT_10002539	0	0.13	NA	Putative phage	0
groundwater_phage_3300000227_____TB_AS07_7DRAFT_10003075	0	0	NA	Putative phage	0
groundwater_phage_3300000228_____TB_PC08_66DRAFT_10000009	0	0	NA	Putative phage	0
groundwater_phage_3300000228_____TB_PC08_66DRAFT_10000016	0	0.01	NA	Putative phage	0
groundwater_phage_3300000228_____TB_PC08_66DRAFT_10000033	0	0	NA	Putative phage	0
groundwater_phage_3300000228_____TB_PC08_66DRAFT_10000054	0	0	NA	Putative phage	0
groundwater_phage_3300000228_____TB_PC08_66DRAFT_10000074	0	0.03	NA	Putative phage	0
groundwater_phage_3300000228_____TB_PC08_66DRAFT_10000173	0	0.01	NA	Putative phage	0
hotspring_phage_3300006065_____Ga0081425_118463	0	0.01	NA	Putative phage	0
hotspring_phage_3300006065_____Ga0081425_135644	0	0.12	NA	Putative phage	0
hotspring_phage_3300006065_____Ga0081425_139943	0	0.06	NA	Putative phage	0
hotspring_phage_3300006865_____Ga0073934_10001604	0	0.02	NA	Putative phage	0
hotspring_phage_3300006865_____Ga0073934_10011514	0	0.02	NA	Putative phage	0
hotspring_phage_3300006945_____Ga0073933_1001414	0	0.02	NA	Putative phage	0
hotspring_phage_3300006945_____Ga0073933_1003228	0	0.11	NA	Putative phage	0
hotspring_phage_3300007070_____Ga0073929_1000679	0	0.01	NA	Putative phage	0
hotspring_phage_3300007070_____Ga0073929_1001256	0	0.11	NA	Putative phage	0
hotspring_phage_3300007070_____Ga0073929_1002775	0	0.14	NA	Putative phage	1
hotspring_phage_3300010291_____Ga0129302_1000086	1	0.62	NA	Putative phage	0
hotspring_phage_3300010291_____Ga0129302_1001443	0	0.01	NA	Putative phage	0
hotspring_phage_3300010291_____Ga0129302_1003445	0	0.12	NA	Putative phage	0
hotspring_phage_3300010313_____Ga0116211_1000270	1	0.76	NA	Putative phage	0
hotspring_phage_3300010317_____Ga0116197_1000067	1	0.69	NA	Putative phage	0
hotspring_phage_3300019289_____Ga0187840_10000029	0	0.04	NA	Putative phage	0
lake_phage_2084038009_____LWFCA_contig00002	0	0.12	NA	Putative phage	0
lake_phage_2100351007_____LWFCAn_contig00002	0	0.29	NA	Putative phage	0
lake_phage_3300000162_____TB03JUN2009H_c000075	1	0.75	NA	Putative phage	0
lake_phage_3300019093_____Ga0187843_10001995	0	0	NA	Putative phage	0
lake_phage_3300019093_____Ga0187843_10002627	0	0	NA	Putative phage	0
oceanic_phage_3300009071_____Ga0115566_10000677	0	0.01	NA	Putative phage	0
oceanic_phage_3300009071_____Ga0115566_10001960	0	0.04	NA	Putative phage	0
oceanic_phage_3300009071_____Ga0115566_10002203	0	0.03	NA	Putative phage	0
salinealkaline_phage_2084038019_____ADL5mRS1u_contig00047	0	0.43	NA	Putative phage	0
salinealkaline_phage_2084038019_____ADL5mRS1u_contig00125	0	0.2	NA	Putative phage	0
salinealkaline_phage_2140918017_____Contig_8470	1	0.64	NA	Putative phage	0
salinealkaline_phage_2140918027_____contig00384	0	0	NA	Putative phage	0
salinealkaline_phage_2140918027_____contig00441	0	0	NA	Putative phage	0
salinealkaline_phage_3300000353_____ElkS_mat_MD6ADRAFT_1000111	0	0.2	NA	Putative phage	0
salinealkaline_phage_3300000353_____ElkS_mat_MD6ADRAFT_1000455	0	0	NA	Putative phage	0
salinealkaline_phage_3300000354_____ElkS_mat_CD6ADRAFT_1000007	0	0	NA	Putative phage	0
salinealkaline_phage_3300001446_____JGI20130J15133_1001037	0	0.04	NA	Putative phage	0
salinealkaline_phage_3300001446_____JGI20130J15133_1002223	0	0.1	NA	Putative phage	0
salinealkaline_phage_3300005860_____Ga0080004_1107062	0	0.1	NA	Putative phage	0
salinealkaline_phage_3300005860_____Ga0080004_1121372	0	0.43	NA	Putative phage	0
salinealkaline_phage_3300005860_____Ga0080004_1136030	0	0.36	NA	Putative phage	0
salinealkaline_phage_3300005860_____Ga0080004_1148316	0	0.1	NA	Putative phage	0
salinealkaline_phage_3300005860_____Ga0080004_1188693	0	0	NA	Putative phage	0
salinealkaline_phage_3300005860_____Ga0080004_1215812	0	0.21	NA	Putative phage	0
salinealkaline_phage_3300005860_____Ga0080004_1240338	1	0.52	NA	Putative phage	0
sediment_phage_3300009082_____Ga0105099_10000574	0	0.03	NA	Putative phage	0
sediment_phage_3300009082_____Ga0105099_10000690	0	0.04	NA	Putative phage	0
sediment_phage_3300009082_____Ga0105099_10000857	0	0.02	NA	Putative phage	0
sediment_phage_3300009082_____Ga0105099_10000935	0	0	NA	Putative phage	0
sediment_phage_3300009082_____Ga0105099_10001317	0	0.01	NA	Putative phage	0
sediment_phage_3300009082_____Ga0105099_10001528	0	0.09	NA	Putative phage	0
sediment_phage_3300009082_____Ga0105099_10001732	0	0.01	NA	Putative phage	0
sediment_phage_3300009082_____Ga0105099_10001747	0	0.04	NA	Putative phage	0
sediment_phage_3300009082_____Ga0105099_10001942	0	0.33	NA	Putative phage	0
sediment_phage_3300009082_____Ga0105099_10002048	0	0.28	NA	Putative phage	0
sediment_phage_3300009082_____Ga0105099_10002830	0	0.27	NA	Putative phage	0
sediment_phage_3300009085_____Ga0105103_10000002	0	0	NA	Putative phage	0
sediment_phage_3300009085_____Ga0105103_10000012	0	0.03	NA	Putative phage	0
sediment_phage_3300009085_____Ga0105103_10000016	0	0.01	NA	Putative phage	0
sediment_phage_3300009085_____Ga0105103_10000048	0	0.01	NA	Putative phage	0
sediment_phage_3300009085_____Ga0105103_10000061	0	0.02	NA	Putative phage	0
sediment_phage_3300009085_____Ga0105103_10000170	0	0.02	NA	Putative phage	0
sediment_phage_3300009085_____Ga0105103_10000661	0	0.02	NA	Putative phage	0
sediment_phage_3300009085_____Ga0105103_10000949	0	0.01	NA	Putative phage	0
sediment_phage_3300009085_____Ga0105103_10001088	0	0.01	NA	Putative phage	0
sediment_phage_3300009085_____Ga0105103_10001477	0	0.01	NA	Putative phage	0
soil_phage_3300005921_____Ga0070766_10001225	0	0.05	NA	Putative phage	0
soil_phage_3300006028_____Ga0070717_10000052	0	0.03	NA	Putative phage	0
soil_phage_3300006028_____Ga0070717_10000260	0	0	NA	Putative phage	0
soil_phage_3300006028_____Ga0070717_10000422	0	0.11	NA	Putative phage	0
soil_phage_3300006028_____Ga0070717_10000674	0	0.02	NA	Putative phage	0
soil_phage_3300006028_____Ga0070717_10001507	0	0.05	NA	Putative phage	0
soil_phage_3300006028_____Ga0070717_10002618	0	0.03	NA	Putative phage	0
soil_phage_3300006163_____Ga0070715_10000027	0	0.01	NA	Putative phage	0
soil_phage_3300006163_____Ga0070715_10000047	0	0.04	NA	Putative phage	0
soil_phage_3300006163_____Ga0070715_10000136	0	0.06	NA	Putative phage	0
soil_phage_3300006755_____Ga0079222_10000002	0	0.02	NA	Putative phage	0
soil_phage_3300006755_____Ga0079222_10000006	0	0.08	NA	Putative phage	0
soil_phage_3300006755_____Ga0079222_10000081	0	0.25	NA	Putative phage	0
soil_phage_3300006804_____Ga0079221_10000042	0	0.01	NA	Putative phage	0
soil_phage_3300007712_____Ga0102929_1000207	0	0.01	NA	Putative phage	0
soil_phage_3300007712_____Ga0102929_1000327	0	0.04	NA	Putative phage	0
soil_phage_3300007723_____Ga0102928_1001747	0	0.1	NA	Putative phage	0
hotspring_phage_3300006945_____Ga0073933_1000555	0	0	0	Verified Phage	0
coastal_phage_3300010370_____Ga0129336_10000018	0	0.01	0	Verified Phage	0
coastal_phage_3300010370_____Ga0129336_10000232	1	0.53	0	Verified Phage	0
coastal_phage_3300010370_____Ga0129336_10000324	1	0.54	0	Verified Phage	0
coastal_phage_3300010370_____Ga0129336_10000387	0	0.01	0	Verified Phage	0
coastal_phage_3300010370_____Ga0129336_10000590	1	0.8	0	Verified Phage	0
coastal_phage_3300010370_____Ga0129336_10000674	0	0.01	0	Verified Phage	0
coastal_phage_3300010370_____Ga0129336_10001069	0	0	0	Verified Phage	0
coastal_phage_3300010370_____Ga0129336_10001157	0	0	0	Verified Phage	0
coastal_phage_3300010370_____Ga0129336_10001285	0	0.04	0	Verified Phage	0
coastal_phage_3300010370_____Ga0129336_10001359	0	0.5	0	Verified Phage	0
coastal_phage_3300010370_____Ga0129336_10001437	0	0.02	0	Verified Phage	0
coastal_phage_3300010370_____Ga0129336_10001674	0	0.02	0	Verified Phage	0
coastal_phage_3300010370_____Ga0129336_10002021	0	0	0	Verified Phage	0
coastal_phage_3300010370_____Ga0129336_10002027	0	0.01	0	Verified Phage	0
coastal_phage_3300010370_____Ga0129336_10002819	0	0.02	0	Verified Phage	0
coastal_phage_3300013010_____Ga0129327_10000643	0	0.01	0	Verified Phage	0
coastal_phage_3300013010_____Ga0129327_10000847	0	0	0	Verified Phage	0
groundwater_phage_2037747001_____CBMAllContigs4fn_contig06560	0	0	0	Verified Phage	0
groundwater_phage_2037747003_____CBMAllContigs2fn_contig00713	0	0.02	0	Verified Phage	0
groundwater_phage_2037747003_____CBMAllContigs2fn_contig09104	0	0.02	0	Verified Phage	0
groundwater_phage_2037747006_____CBMLargeContigs4fn_contig06560	0	0	0	Verified Phage	0
groundwater_phage_2084038005_____DBS_contig03030	0	0.02	0	Verified Phage	0
groundwater_phage_3300000178_____FW301_c1000015	0	0.01	0	Verified Phage	0
groundwater_phage_3300000178_____FW301_c1000052	0	0.01	0	Verified Phage	0
groundwater_phage_3300000178_____FW301_c1000082	0	0.02	0	Verified Phage	0
groundwater_phage_3300000178_____FW301_c1000133	0	0.03	0	Verified Phage	0
groundwater_phage_3300000178_____FW301_c1000206	0	0	0	Verified Phage	0
groundwater_phage_3300000178_____FW301_c1000271	0	0	0	Verified Phage	0
groundwater_phage_3300000178_____FW301_c1000289	0	0.03	0	Verified Phage	0
groundwater_phage_3300000178_____FW301_c1000342	0	0.01	0	Verified Phage	0
groundwater_phage_3300000178_____FW301_c1000374	0	0.03	0	Verified Phage	0
groundwater_phage_3300000184_____FW106_c1000146	0	0.02	0	Verified Phage	0
groundwater_phage_3300000227_____TB_AS07_7DRAFT_10000050	0	0	0	Verified Phage	0
groundwater_phage_3300000227_____TB_AS07_7DRAFT_10000051	0	0.02	0	Verified Phage	0
groundwater_phage_3300000227_____TB_AS07_7DRAFT_10000174	0	0	0	Verified Phage	0
groundwater_phage_3300000227_____TB_AS07_7DRAFT_10000202	0	0	0	Verified Phage	0
groundwater_phage_3300000227_____TB_AS07_7DRAFT_10000244	0	0	0	Verified Phage	0
groundwater_phage_3300000227_____TB_AS07_7DRAFT_10000273	0	0.02	0	Verified Phage	0
groundwater_phage_3300000227_____TB_AS07_7DRAFT_10000274	0	0	0	Verified Phage	0
groundwater_phage_3300000227_____TB_AS07_7DRAFT_10000278	0	0	0	Verified Phage	0
groundwater_phage_3300000227_____TB_AS07_7DRAFT_10000306	0	0.03	0	Verified Phage	0
groundwater_phage_3300000227_____TB_AS07_7DRAFT_10000308	0	0.03	0	Verified Phage	0
groundwater_phage_3300000227_____TB_AS07_7DRAFT_10000337	0	0.01	0	Verified Phage	0
groundwater_phage_3300000227_____TB_AS07_7DRAFT_10000382	0	0.02	0	Verified Phage	0
groundwater_phage_3300000227_____TB_AS07_7DRAFT_10000394	0	0.02	0	Verified Phage	0
groundwater_phage_3300000227_____TB_AS07_7DRAFT_10000447	0	0.04	0	Verified Phage	0
groundwater_phage_3300000227_____TB_AS07_7DRAFT_10000578	0	0.01	0	Verified Phage	0
groundwater_phage_3300000227_____TB_AS07_7DRAFT_10000612	0	0.1	0	Verified Phage	0
groundwater_phage_3300000227_____TB_AS07_7DRAFT_10000806	0	0.01	0	Verified Phage	0
groundwater_phage_3300000227_____TB_AS07_7DRAFT_10001025	0	0	0	Verified Phage	0
groundwater_phage_3300000227_____TB_AS07_7DRAFT_10001501	0	0.01	0	Verified Phage	0
groundwater_phage_3300000227_____TB_AS07_7DRAFT_10001559	0	0.01	0	Verified Phage	0
groundwater_phage_3300000227_____TB_AS07_7DRAFT_10001598	0	0.02	0	Verified Phage	0
groundwater_phage_3300000227_____TB_AS07_7DRAFT_10001608	0	0.11	0	Verified Phage	0
groundwater_phage_3300000227_____TB_AS07_7DRAFT_10001632	0	0.02	0	Verified Phage	0
groundwater_phage_3300000227_____TB_AS07_7DRAFT_10001638	0	0	0	Verified Phage	0
groundwater_phage_3300000227_____TB_AS07_7DRAFT_10001816	0	0	0	Verified Phage	0
groundwater_phage_3300000227_____TB_AS07_7DRAFT_10001893	0	0.03	0	Verified Phage	0
groundwater_phage_3300000227_____TB_AS07_7DRAFT_10002113	0	0	0	Verified Phage	0
groundwater_phage_3300000227_____TB_AS07_7DRAFT_10002207	0	0	0	Verified Phage	0
groundwater_phage_3300000227_____TB_AS07_7DRAFT_10002251	0	0.06	0	Verified Phage	0
groundwater_phage_3300000227_____TB_AS07_7DRAFT_10002257	0	0	0	Verified Phage	0
groundwater_phage_3300000227_____TB_AS07_7DRAFT_10002344	0	0.01	0	Verified Phage	0
groundwater_phage_3300000227_____TB_AS07_7DRAFT_10002399	0	0.04	0	Verified Phage	0
groundwater_phage_3300000227_____TB_AS07_7DRAFT_10002758	0	0	0	Verified Phage	0
groundwater_phage_3300000227_____TB_AS07_7DRAFT_10002793	0	0.11	0	Verified Phage	0
groundwater_phage_3300000227_____TB_AS07_7DRAFT_10002978	0	0	0	Verified Phage	0
groundwater_phage_3300000227_____TB_AS07_7DRAFT_10003094	0	0	0	Verified Phage	0
groundwater_phage_3300000227_____TB_AS07_7DRAFT_10003166	0	0.04	0	Verified Phage	0
groundwater_phage_3300000227_____TB_AS07_7DRAFT_10003347	0	0	0	Verified Phage	0
groundwater_phage_3300000227_____TB_AS07_7DRAFT_10003502	0	0	0	Verified Phage	0
groundwater_phage_3300000228_____TB_PC08_66DRAFT_10000011	0	0.03	0	Verified Phage	0
groundwater_phage_3300000228_____TB_PC08_66DRAFT_10000014	0	0	0	Verified Phage	0
groundwater_phage_3300000228_____TB_PC08_66DRAFT_10000038	0	0.06	0	Verified Phage	0
groundwater_phage_3300000228_____TB_PC08_66DRAFT_10000045	0	0.03	0	Verified Phage	0
groundwater_phage_3300000228_____TB_PC08_66DRAFT_10000077	0	0.02	0	Verified Phage	0
groundwater_phage_3300000228_____TB_PC08_66DRAFT_10000100	0	0	0	Verified Phage	0
groundwater_phage_3300000228_____TB_PC08_66DRAFT_10000112	0	0.01	0	Verified Phage	0
groundwater_phage_3300000228_____TB_PC08_66DRAFT_10000126	0	0	0	Verified Phage	0
groundwater_phage_3300000228_____TB_PC08_66DRAFT_10000141	0	0.02	0	Verified Phage	0
groundwater_phage_3300000228_____TB_PC08_66DRAFT_10000149	0	0.01	0	Verified Phage	0
groundwater_phage_3300000228_____TB_PC08_66DRAFT_10000154	0	0	0	Verified Phage	0
groundwater_phage_3300000228_____TB_PC08_66DRAFT_10000197	0	0.03	0	Verified Phage	0
groundwater_phage_3300000228_____TB_PC08_66DRAFT_10000201	0	0	0	Verified Phage	0
groundwater_phage_3300000228_____TB_PC08_66DRAFT_10000206	0	0	0	Verified Phage	0
groundwater_phage_3300000228_____TB_PC08_66DRAFT_10000234	0	0	0	Verified Phage	0
groundwater_phage_3300000228_____TB_PC08_66DRAFT_10000272	0	0.01	0	Verified Phage	0
groundwater_phage_3300000228_____TB_PC08_66DRAFT_10000281	0	0.05	0	Verified Phage	0
groundwater_phage_3300000228_____TB_PC08_66DRAFT_10000300	0	0.18	0	Verified Phage	0
groundwater_phage_3300000228_____TB_PC08_66DRAFT_10000305	0	0	0	Verified Phage	0
groundwater_phage_3300000228_____TB_PC08_66DRAFT_10000317	0	0	0	Verified Phage	0
groundwater_phage_3300000228_____TB_PC08_66DRAFT_10000401	0	0.36	0	Verified Phage	0
groundwater_phage_3300000228_____TB_PC08_66DRAFT_10000417	0	0	0	Verified Phage	0
groundwater_phage_3300000228_____TB_PC08_66DRAFT_10000420	0	0.37	0	Verified Phage	0
groundwater_phage_3300000228_____TB_PC08_66DRAFT_10000433	0	0	0	Verified Phage	0
groundwater_phage_3300000228_____TB_PC08_66DRAFT_10000440	0	0.09	0	Verified Phage	0
groundwater_phage_3300000228_____TB_PC08_66DRAFT_10000542	0	0.02	0	Verified Phage	0
groundwater_phage_3300000228_____TB_PC08_66DRAFT_10000560	0	0	0	Verified Phage	0
groundwater_phage_3300000228_____TB_PC08_66DRAFT_10000642	0	0	0	Verified Phage	0
groundwater_phage_3300000228_____TB_PC08_66DRAFT_10000695	0	0.02	0	Verified Phage	0
groundwater_phage_3300000228_____TB_PC08_66DRAFT_10000744	0	0.01	0	Verified Phage	0
groundwater_phage_3300000228_____TB_PC08_66DRAFT_10000765	0	0	0	Verified Phage	0
groundwater_phage_3300000228_____TB_PC08_66DRAFT_10000812	0	0.03	0	Verified Phage	0
groundwater_phage_3300000228_____TB_PC08_66DRAFT_10000869	0	0.04	0	Verified Phage	0
groundwater_phage_3300000228_____TB_PC08_66DRAFT_10000912	0	0.26	0	Verified Phage	0
hotspring_phage_3300006065_____Ga0081425_125718	0	0	0	Verified Phage	0
hotspring_phage_3300006065_____Ga0081425_129757	0	0.06	0	Verified Phage	0
hotspring_phage_3300006065_____Ga0081425_130929	0	0.15	0	Verified Phage	0
hotspring_phage_3300006065_____Ga0081425_131042	0	0.01	0	Verified Phage	0
hotspring_phage_3300006065_____Ga0081425_134273	0	0.04	0	Verified Phage	0
hotspring_phage_3300006065_____Ga0081425_134351	0	0.01	0	Verified Phage	0
hotspring_phage_3300006065_____Ga0081425_138471	0	0	0	Verified Phage	0
hotspring_phage_3300006065_____Ga0081425_144677	0	0.06	0	Verified Phage	0
hotspring_phage_3300006065_____Ga0081425_146717	0	0.01	0	Verified Phage	0
hotspring_phage_3300006065_____Ga0081425_153295	0	0.02	0	Verified Phage	0
hotspring_phage_3300006767_____Ga0101942_100218	0	0.01	0	Verified Phage	0
hotspring_phage_3300006767_____Ga0101942_100412	0	0	0	Verified Phage	0
hotspring_phage_3300006865_____Ga0073934_10001324	0	0	0	Verified Phage	0
hotspring_phage_3300006865_____Ga0073934_10001325	0	0	0	Verified Phage	0
hotspring_phage_3300006865_____Ga0073934_10002141	0	0.03	0	Verified Phage	0
hotspring_phage_3300006865_____Ga0073934_10002206	0	0	0	Verified Phage	0
hotspring_phage_3300006865_____Ga0073934_10002715	0	0.14	0	Verified Phage	0
hotspring_phage_3300006865_____Ga0073934_10003007	0	0.03	0	Verified Phage	0
hotspring_phage_3300006865_____Ga0073934_10003840	0	0.01	0	Verified Phage	0
hotspring_phage_3300006865_____Ga0073934_10003912	0	0	0	Verified Phage	0
hotspring_phage_3300006865_____Ga0073934_10004272	0	0.04	0	Verified Phage	0
hotspring_phage_3300006865_____Ga0073934_10004609	0	0.01	0	Verified Phage	0
hotspring_phage_3300006865_____Ga0073934_10005258	0	0	0	Verified Phage	0
hotspring_phage_3300006865_____Ga0073934_10005600	0	0.01	0	Verified Phage	0
hotspring_phage_3300006865_____Ga0073934_10005628	0	0.01	0	Verified Phage	0
hotspring_phage_3300006865_____Ga0073934_10005882	0	0	0	Verified Phage	0
hotspring_phage_3300006865_____Ga0073934_10005979	0	0.04	0	Verified Phage	0
hotspring_phage_3300006865_____Ga0073934_10006113	0	0.02	0	Verified Phage	0
hotspring_phage_3300006865_____Ga0073934_10006486	0	0.01	0	Verified Phage	0
hotspring_phage_3300006865_____Ga0073934_10006518	0	0	0	Verified Phage	0
hotspring_phage_3300006865_____Ga0073934_10006988	0	0.08	0	Verified Phage	0
hotspring_phage_3300006865_____Ga0073934_10007621	0	0	0	Verified Phage	0
hotspring_phage_3300006865_____Ga0073934_10007996	0	0.01	0	Verified Phage	0
hotspring_phage_3300006865_____Ga0073934_10008588	0	0	0	Verified Phage	0
hotspring_phage_3300006865_____Ga0073934_10008742	0	0	0	Verified Phage	0
hotspring_phage_3300006865_____Ga0073934_10008890	0	0.01	0	Verified Phage	0
hotspring_phage_3300006865_____Ga0073934_10009231	0	0.02	0	Verified Phage	0
hotspring_phage_3300006865_____Ga0073934_10011229	0	0	0	Verified Phage	0
hotspring_phage_3300006865_____Ga0073934_10011581	0	0	0	Verified Phage	0
hotspring_phage_3300006945_____Ga0073933_1000798	0	0.44	0	Verified Phage	0
hotspring_phage_3300006945_____Ga0073933_1000907	0	0.01	0	Verified Phage	0
hotspring_phage_3300006945_____Ga0073933_1001061	1	0.68	0	Verified Phage	0
hotspring_phage_3300006945_____Ga0073933_1001624	0	0.02	0	Verified Phage	0
hotspring_phage_3300006945_____Ga0073933_1002426	0	0.01	0	Verified Phage	0
hotspring_phage_3300006945_____Ga0073933_1002643	0	0.35	0	Verified Phage	0
hotspring_phage_3300006945_____Ga0073933_1003034	0	0.04	0	Verified Phage	0
hotspring_phage_3300006951_____Ga0073931_100086	0	0.01	0	Verified Phage	0
hotspring_phage_3300006951_____Ga0073931_100612	0	0.24	0	Verified Phage	0
hotspring_phage_3300007070_____Ga0073929_1000449	0	0	0	Verified Phage	0
hotspring_phage_3300007070_____Ga0073929_1000817	0	0	0	Verified Phage	0
hotspring_phage_3300007070_____Ga0073929_1001297	1	0.57	0	Verified Phage	0
hotspring_phage_3300007070_____Ga0073929_1002233	0	0.03	0	Verified Phage	0
hotspring_phage_3300007070_____Ga0073929_1002679	0	0.11	0	Verified Phage	0
hotspring_phage_3300010289_____Ga0129299_1003229	0	0	0	Verified Phage	0
hotspring_phage_3300010291_____Ga0129302_1000223	0	0.05	0	Verified Phage	0
hotspring_phage_3300010291_____Ga0129302_1000281	1	0.62	0	Verified Phage	0
hotspring_phage_3300010291_____Ga0129302_1000830	0	0	0	Verified Phage	0
hotspring_phage_3300010291_____Ga0129302_1002041	0	0.02	0	Verified Phage	0
hotspring_phage_3300010291_____Ga0129302_1002773	0	0.11	0	Verified Phage	0
hotspring_phage_3300010291_____Ga0129302_1003309	0	0.01	0	Verified Phage	0
hotspring_phage_3300010291_____Ga0129302_1003728	0	0.18	0	Verified Phage	0
hotspring_phage_3300010308_____Ga0136652_1001225	0	0.05	0	Verified Phage	0
hotspring_phage_3300010313_____Ga0116211_1000144	0	0	0	Verified Phage	0
hotspring_phage_3300010313_____Ga0116211_1000167	0	0.01	0	Verified Phage	0
hotspring_phage_3300010313_____Ga0116211_1000214	0	0	0	Verified Phage	0
hotspring_phage_3300010313_____Ga0116211_1000226	0	0	0	Verified Phage	0
hotspring_phage_3300010313_____Ga0116211_1000457	0	0.02	0	Verified Phage	0
hotspring_phage_3300010313_____Ga0116211_1000549	0	0.02	0	Verified Phage	0
hotspring_phage_3300010313_____Ga0116211_1000987	0	0	0	Verified Phage	0
hotspring_phage_3300010313_____Ga0116211_1001105	1	0.51	0	Verified Phage	0
hotspring_phage_3300010313_____Ga0116211_1001164	0	0.15	0	Verified Phage	0
hotspring_phage_3300010313_____Ga0116211_1001437	0	0.01	0	Verified Phage	0
hotspring_phage_3300010313_____Ga0116211_1001520	0	0.02	0	Verified Phage	0
hotspring_phage_3300010313_____Ga0116211_1001569	0	0.03	0	Verified Phage	0
hotspring_phage_3300010317_____Ga0116197_1000010	0	0	0	Verified Phage	0
hotspring_phage_3300010317_____Ga0116197_1000024	0	0	0	Verified Phage	0
hotspring_phage_3300012978_____Ga0157393_10125	0	0	0	Verified Phage	0
hotspring_phage_3300012978_____Ga0157393_10431	0	0	0	Verified Phage	0
hotspring_phage_3300012978_____Ga0157393_11002	0	0	0	Verified Phage	0
hotspring_phage_3300014652_____Ga0134319_100182	0	0.01	0	Verified Phage	0
lake_phage_2084038009_____LWFCA_contig00004	0	0.08	0	Verified Phage	0
lake_phage_2084038009_____LWFCA_contig00005	0	0.04	0	Verified Phage	0
lake_phage_2088090007_____LWFCAnN_contig00002	0	0.02	0	Verified Phage	0
lake_phage_2088090007_____LWFCAnN_contig00004	0	0.05	0	Verified Phage	0
lake_phage_2100351007_____LWFCAn_contig00010	0	0.01	0	Verified Phage	0
lake_phage_2149837010_____LBLPr__contig00001	0	0.18	0	Verified Phage	0
lake_phage_2149837010_____LBLPr__contig00002	0	0.01	0	Verified Phage	0
lake_phage_2149837010_____LBLPr__contig00003	0	0.01	0	Verified Phage	0
lake_phage_2149837010_____LBLPr__contig00004	0	0	0	Verified Phage	0
lake_phage_2149837010_____LBLPr__contig00005	0	0.01	0	Verified Phage	0
lake_phage_2149837010_____LBLPr__contig00006	0	0	0	Verified Phage	0
lake_phage_2149837010_____LBLPr__contig00009	0	0.03	0	Verified Phage	0
lake_phage_2149837010_____LBLPr__contig00012	0	0	0	Verified Phage	0
lake_phage_3300000162_____TB03JUN2009H_c000006	0	0.04	0	Verified Phage	0
lake_phage_3300000162_____TB03JUN2009H_c000009	0	0	0	Verified Phage	0
lake_phage_3300000162_____TB03JUN2009H_c000013	0	0	0	Verified Phage	0
lake_phage_3300000162_____TB03JUN2009H_c000016	0	0.03	0	Verified Phage	0
lake_phage_3300000162_____TB03JUN2009H_c000025	0	0.03	0	Verified Phage	0
lake_phage_3300000162_____TB03JUN2009H_c000038	0	0.01	0	Verified Phage	0
lake_phage_3300000162_____TB03JUN2009H_c000043	0	0.01	0	Verified Phage	0
lake_phage_3300000162_____TB03JUN2009H_c000050	0	0.03	0	Verified Phage	0
lake_phage_3300000162_____TB03JUN2009H_c000087	0	0.01	0	Verified Phage	0
lake_phage_3300000162_____TB03JUN2009H_c000090	0	0.02	0	Verified Phage	0
lake_phage_3300000162_____TB03JUN2009H_c000110	0	0.02	0	Verified Phage	0
lake_phage_3300000162_____TB03JUN2009H_c000142	0	0	0	Verified Phage	0
lake_phage_3300000162_____TB03JUN2009H_c000143	0	0	0	Verified Phage	0
lake_phage_3300000162_____TB03JUN2009H_c000146	0	0.13	0	Verified Phage	0
lake_phage_3300000162_____TB03JUN2009H_c000165	0	0.05	0	Verified Phage	0
lake_phage_3300000162_____TB03JUN2009H_c000170	0	0.01	0	Verified Phage	0
lake_phage_3300000162_____TB03JUN2009H_c000174	0	0	0	Verified Phage	0
lake_phage_3300000162_____TB03JUN2009H_c000208	0	0.05	0	Verified Phage	0
lake_phage_3300000162_____TB03JUN2009H_c000222	0	0.03	0	Verified Phage	0
lake_phage_3300000162_____TB03JUN2009H_c000232	0	0.01	0	Verified Phage	0
lake_phage_3300000162_____TB03JUN2009H_c000247	0	0.02	0	Verified Phage	0
lake_phage_3300000162_____TB03JUN2009H_c000261	0	0	0	Verified Phage	0
lake_phage_3300000162_____TB03JUN2009H_c000270	0	0	0	Verified Phage	0
lake_phage_3300000162_____TB03JUN2009H_c000275	0	0.03	0	Verified Phage	0
lake_phage_3300000162_____TB03JUN2009H_c000278	0	0.17	0	Verified Phage	0
lake_phage_3300000162_____TB03JUN2009H_c000281	0	0.07	0	Verified Phage	0
lake_phage_3300000162_____TB03JUN2009H_c000286	0	0	0	Verified Phage	0
lake_phage_3300000162_____TB03JUN2009H_c000300	0	0	0	Verified Phage	0
lake_phage_3300000162_____TB03JUN2009H_c000309	0	0.15	0	Verified Phage	0
lake_phage_3300000162_____TB03JUN2009H_c000315	0	0	0	Verified Phage	0
lake_phage_3300000162_____TB03JUN2009H_c000368	0	0.07	0	Verified Phage	0
lake_phage_3300000162_____TB03JUN2009H_c000388	0	0.05	0	Verified Phage	0
lake_phage_3300000162_____TB03JUN2009H_c000393	0	0.02	0	Verified Phage	0
lake_phage_3300000162_____TB03JUN2009H_c000396	0	0.06	0	Verified Phage	0
lake_phage_3300000162_____TB03JUN2009H_c000429	0	0.01	0	Verified Phage	0
lake_phage_3300000162_____TB03JUN2009H_c000443	0	0.03	0	Verified Phage	0
lake_phage_3300000176_____TB03JUN2009E_c000001	0	0.01	0	Verified Phage	0
lake_phage_3300000176_____TB03JUN2009E_c000004	0	0.07	0	Verified Phage	0
lake_phage_3300000176_____TB03JUN2009E_c000008	0	0.01	0	Verified Phage	0
lake_phage_3300000176_____TB03JUN2009E_c000009	0	0.01	0	Verified Phage	0
lake_phage_3300000176_____TB03JUN2009E_c000010	0	0.01	0	Verified Phage	0
lake_phage_3300000176_____TB03JUN2009E_c000012	0	0.05	0	Verified Phage	0
lake_phage_3300000176_____TB03JUN2009E_c000016	0	0.07	0	Verified Phage	0
lake_phage_3300000176_____TB03JUN2009E_c000018	0	0.03	0	Verified Phage	0
lake_phage_3300000176_____TB03JUN2009E_c000032	0	0.28	0	Verified Phage	0
lake_phage_3300000176_____TB03JUN2009E_c000033	0	0	0	Verified Phage	0
lake_phage_3300000176_____TB03JUN2009E_c000034	0	0	0	Verified Phage	0
lake_phage_3300000176_____TB03JUN2009E_c000035	0	0.03	0	Verified Phage	0
lake_phage_3300000176_____TB03JUN2009E_c000037	0	0.01	0	Verified Phage	0
lake_phage_3300000176_____TB03JUN2009E_c000043	0	0.04	0	Verified Phage	0
lake_phage_3300019093_____Ga0187843_10001162	0	0	0	Verified Phage	0
lake_phage_3300019093_____Ga0187843_10001168	0	0	0	Verified Phage	0
lake_phage_3300019093_____Ga0187843_10001229	0	0.04	0	Verified Phage	0
lake_phage_3300019093_____Ga0187843_10001247	0	0.01	0	Verified Phage	0
lake_phage_3300019093_____Ga0187843_10001528	0	0.46	0	Verified Phage	0
lake_phage_3300019093_____Ga0187843_10001685	0	0	0	Verified Phage	0
lake_phage_3300019093_____Ga0187843_10001689	0	0.06	0	Verified Phage	0
lake_phage_3300019093_____Ga0187843_10001749	0	0.01	0	Verified Phage	0
lake_phage_3300019093_____Ga0187843_10001915	0	0.01	0	Verified Phage	0
lake_phage_3300019093_____Ga0187843_10001927	0	0.02	0	Verified Phage	0
lake_phage_3300019093_____Ga0187843_10001934	0	0.01	0	Verified Phage	0
lake_phage_3300019093_____Ga0187843_10001998	0	0.04	0	Verified Phage	0
lake_phage_3300019093_____Ga0187843_10002075	0	0	0	Verified Phage	0
lake_phage_3300019093_____Ga0187843_10002110	0	0.03	0	Verified Phage	0
lake_phage_3300019093_____Ga0187843_10002658	0	0.03	0	Verified Phage	0
lake_phage_3300019093_____Ga0187843_10002791	0	0.03	0	Verified Phage	0
oceanic_phage_3300009071_____Ga0115566_10000065	0	0.05	0	Verified Phage	0
oceanic_phage_3300009071_____Ga0115566_10000114	0	0.01	0	Verified Phage	0
oceanic_phage_3300009071_____Ga0115566_10000153	0	0.02	0	Verified Phage	0
oceanic_phage_3300009071_____Ga0115566_10000154	0	0.14	0	Verified Phage	0
oceanic_phage_3300009071_____Ga0115566_10000156	0	0	0	Verified Phage	0
oceanic_phage_3300009071_____Ga0115566_10000170	0	0.02	0	Verified Phage	0
oceanic_phage_3300009071_____Ga0115566_10000243	0	0.04	0	Verified Phage	0
oceanic_phage_3300009071_____Ga0115566_10000251	0	0.08	0	Verified Phage	0
oceanic_phage_3300009071_____Ga0115566_10000263	0	0.01	0	Verified Phage	0
oceanic_phage_3300009071_____Ga0115566_10000273	0	0.01	0	Verified Phage	0
oceanic_phage_3300009071_____Ga0115566_10000294	0	0.04	0	Verified Phage	0
oceanic_phage_3300009071_____Ga0115566_10000305	0	0.09	0	Verified Phage	0
oceanic_phage_3300009071_____Ga0115566_10000317	0	0.07	0	Verified Phage	0
oceanic_phage_3300009071_____Ga0115566_10000331	0	0	0	Verified Phage	0
oceanic_phage_3300009071_____Ga0115566_10000349	0	0.1	0	Verified Phage	0
oceanic_phage_3300009071_____Ga0115566_10000387	0	0.01	0	Verified Phage	0
oceanic_phage_3300009071_____Ga0115566_10000414	0	0.32	0	Verified Phage	0
oceanic_phage_3300009071_____Ga0115566_10000505	0	0.02	0	Verified Phage	0
oceanic_phage_3300009071_____Ga0115566_10000557	0	0	0	Verified Phage	0
oceanic_phage_3300009071_____Ga0115566_10000571	0	0.11	0	Verified Phage	0
oceanic_phage_3300009071_____Ga0115566_10000579	0	0.18	0	Verified Phage	0
oceanic_phage_3300009071_____Ga0115566_10000591	0	0	0	Verified Phage	0
oceanic_phage_3300009071_____Ga0115566_10000602	0	0.06	0	Verified Phage	0
oceanic_phage_3300009071_____Ga0115566_10000639	0	0.13	0	Verified Phage	0
oceanic_phage_3300009071_____Ga0115566_10000656	0	0.05	0	Verified Phage	0
oceanic_phage_3300009071_____Ga0115566_10000698	0	0.01	0	Verified Phage	0
oceanic_phage_3300009071_____Ga0115566_10000729	0	0.01	0	Verified Phage	0
oceanic_phage_3300009071_____Ga0115566_10000783	0	0	0	Verified Phage	0
oceanic_phage_3300009071_____Ga0115566_10000787	0	0.2	0	Verified Phage	0
oceanic_phage_3300009071_____Ga0115566_10000832	0	0	0	Verified Phage	0
oceanic_phage_3300009071_____Ga0115566_10000837	0	0.09	0	Verified Phage	0
oceanic_phage_3300009071_____Ga0115566_10000841	0	0	0	Verified Phage	0
oceanic_phage_3300009071_____Ga0115566_10000862	0	0.01	0	Verified Phage	0
oceanic_phage_3300009071_____Ga0115566_10000867	0	0	0	Verified Phage	0
oceanic_phage_3300009071_____Ga0115566_10000925	0	0.44	0	Verified Phage	0
oceanic_phage_3300009071_____Ga0115566_10000933	0	0.02	0	Verified Phage	0
oceanic_phage_3300009071_____Ga0115566_10000959	0	0	0	Verified Phage	0
oceanic_phage_3300009071_____Ga0115566_10000961	0	0.37	0	Verified Phage	0
oceanic_phage_3300009071_____Ga0115566_10000990	0	0.21	0	Verified Phage	0
oceanic_phage_3300009071_____Ga0115566_10001050	0	0.03	0	Verified Phage	0
oceanic_phage_3300009071_____Ga0115566_10001068	0	0	0	Verified Phage	0
oceanic_phage_3300009071_____Ga0115566_10001071	0	0.02	0	Verified Phage	0
oceanic_phage_3300009071_____Ga0115566_10001084	0	0	0	Verified Phage	0
oceanic_phage_3300009071_____Ga0115566_10001089	0	0.04	0	Verified Phage	0
oceanic_phage_3300009071_____Ga0115566_10001103	0	0.04	0	Verified Phage	0
oceanic_phage_3300009071_____Ga0115566_10001207	0	0.03	0	Verified Phage	0
oceanic_phage_3300009071_____Ga0115566_10001234	0	0.02	0	Verified Phage	0
oceanic_phage_3300009071_____Ga0115566_10001283	0	0.03	0	Verified Phage	0
oceanic_phage_3300009071_____Ga0115566_10001378	0	0.01	0	Verified Phage	0
oceanic_phage_3300009071_____Ga0115566_10001469	0	0.01	0	Verified Phage	0
oceanic_phage_3300009071_____Ga0115566_10001474	0	0.04	0	Verified Phage	0
oceanic_phage_3300009071_____Ga0115566_10001480	0	0.1	0	Verified Phage	0
oceanic_phage_3300009071_____Ga0115566_10001489	0	0.03	0	Verified Phage	0
oceanic_phage_3300009071_____Ga0115566_10001506	0	0.01	0	Verified Phage	0
oceanic_phage_3300009071_____Ga0115566_10001554	0	0.01	0	Verified Phage	0
oceanic_phage_3300009071_____Ga0115566_10001570	0	0.21	0	Verified Phage	0
oceanic_phage_3300009071_____Ga0115566_10001625	0	0	0	Verified Phage	0
oceanic_phage_3300009071_____Ga0115566_10001634	0	0.01	0	Verified Phage	0
oceanic_phage_3300009071_____Ga0115566_10001635	0	0.01	0	Verified Phage	0
oceanic_phage_3300009071_____Ga0115566_10001653	0	0	0	Verified Phage	0
oceanic_phage_3300009071_____Ga0115566_10001669	0	0.05	0	Verified Phage	0
oceanic_phage_3300009071_____Ga0115566_10001731	0	0.06	0	Verified Phage	0
oceanic_phage_3300009071_____Ga0115566_10001736	0	0.02	0	Verified Phage	0
oceanic_phage_3300009071_____Ga0115566_10001761	0	0	0	Verified Phage	0
oceanic_phage_3300009071_____Ga0115566_10001770	0	0.17	0	Verified Phage	0
oceanic_phage_3300009071_____Ga0115566_10001794	0	0.04	0	Verified Phage	0
oceanic_phage_3300009071_____Ga0115566_10001802	0	0	0	Verified Phage	0
oceanic_phage_3300009071_____Ga0115566_10001823	0	0.01	0	Verified Phage	0
oceanic_phage_3300009071_____Ga0115566_10001897	0	0	0	Verified Phage	0
oceanic_phage_3300009071_____Ga0115566_10001953	0	0.12	0	Verified Phage	0
oceanic_phage_3300009071_____Ga0115566_10001985	0	0.02	0	Verified Phage	0
oceanic_phage_3300009071_____Ga0115566_10001998	1	0.63	0	Verified Phage	0
oceanic_phage_3300009071_____Ga0115566_10002008	0	0.01	0	Verified Phage	0
oceanic_phage_3300009071_____Ga0115566_10002064	0	0.04	0	Verified Phage	0
oceanic_phage_3300009071_____Ga0115566_10002069	0	0.03	0	Verified Phage	0
oceanic_phage_3300009071_____Ga0115566_10002094	0	0	0	Verified Phage	0
oceanic_phage_3300009071_____Ga0115566_10002119	0	0.01	0	Verified Phage	0
oceanic_phage_3300009071_____Ga0115566_10002181	0	0	0	Verified Phage	0
oceanic_phage_3300009071_____Ga0115566_10002207	0	0.03	0	Verified Phage	0
oceanic_phage_3300009071_____Ga0115566_10002211	0	0.03	0	Verified Phage	0
oceanic_phage_3300013231_____Ga0116832_1000002	0	0	0	Verified Phage	0
oceanic_phage_3300013231_____Ga0116832_1000003	0	0.12	0	Verified Phage	0
oceanic_phage_3300013231_____Ga0116832_1000004	0	0.01	0	Verified Phage	0
oceanic_phage_3300013231_____Ga0116832_1000006	0	0.06	0	Verified Phage	0
oceanic_phage_3300013231_____Ga0116832_1000011	0	0	0	Verified Phage	0
oceanic_phage_3300013231_____Ga0116832_1000018	0	0	0	Verified Phage	0
oceanic_phage_3300013231_____Ga0116832_1000023	0	0	0	Verified Phage	0
oceanic_phage_3300013231_____Ga0116832_1000025	0	0	0	Verified Phage	0
oceanic_phage_3300013252_____Ga0116817_1000004	0	0.01	0	Verified Phage	0
oceanic_phage_3300013252_____Ga0116817_1000018	0	0	0	Verified Phage	0
oceanic_phage_3300013253_____Ga0116813_1000027	0	0.12	0	Verified Phage	0
oceanic_phage_3300013253_____Ga0116813_1000062	0	0.01	0	Verified Phage	0
oceanic_phage_3300013253_____Ga0116813_1000063	0	0.16	0	Verified Phage	0
oceanic_phage_3300013253_____Ga0116813_1000074	0	0.01	0	Verified Phage	0
oceanic_phage_3300013253_____Ga0116813_1000082	0	0	0	Verified Phage	0
oceanic_phage_3300013253_____Ga0116813_1000117	0	0	0	Verified Phage	0
oceanic_phage_3300013253_____Ga0116813_1000131	0	0.01	0	Verified Phage	0
oceanic_phage_3300013253_____Ga0116813_1000132	0	0.01	0	Verified Phage	0
oceanic_phage_3300013253_____Ga0116813_1000164	0	0.01	0	Verified Phage	0
oceanic_phage_3300013253_____Ga0116813_1000167	0	0.01	0	Verified Phage	0
oceanic_phage_3300013253_____Ga0116813_1000178	0	0.05	0	Verified Phage	0
oceanic_phage_3300013253_____Ga0116813_1000192	0	0.01	0	Verified Phage	0
oceanic_phage_3300013253_____Ga0116813_1000208	0	0.01	0	Verified Phage	0
oceanic_phage_3300013253_____Ga0116813_1000213	0	0.01	0	Verified Phage	0
oceanic_phage_3300013253_____Ga0116813_1000220	1	0.53	0	Verified Phage	0
oceanic_phage_3300013253_____Ga0116813_1000256	0	0	0	Verified Phage	0
oceanic_phage_3300013253_____Ga0116813_1000262	0	0.02	0	Verified Phage	0
oceanic_phage_3300013253_____Ga0116813_1000275	0	0.02	0	Verified Phage	0
oceanic_phage_3300013253_____Ga0116813_1000324	0	0.01	0	Verified Phage	0
oceanic_phage_3300013253_____Ga0116813_1000339	0	0	0	Verified Phage	0
oceanic_phage_3300013722_____Ga0116824_100001	0	0.09	0	Verified Phage	0
oceanic_phage_3300013722_____Ga0116824_100002	0	0	0	Verified Phage	0
oceanic_phage_3300014030_____Ga0116816_1000005	0	0	0	Verified Phage	0
oceanic_phage_3300014030_____Ga0116816_1000017	0	0.03	0	Verified Phage	0
oceanic_phage_3300014030_____Ga0116816_1000024	0	0.02	0	Verified Phage	0
oceanic_phage_3300014030_____Ga0116816_1000031	0	0.02	0	Verified Phage	0
oceanic_phage_3300014030_____Ga0116816_1000040	0	0.07	0	Verified Phage	0
oceanic_phage_3300014030_____Ga0116816_1000041	0	0	0	Verified Phage	0
oceanic_phage_3300014030_____Ga0116816_1000074	0	0.08	0	Verified Phage	0
oceanic_phage_3300014030_____Ga0116816_1000088	0	0.01	0	Verified Phage	0
salinealkaline_phage_2084038011_____ADL24m1u_contig00109	0	0.05	0	Verified Phage	0
salinealkaline_phage_2084038011_____ADL24m1u_contig00118	0	0	0	Verified Phage	0
salinealkaline_phage_2084038019_____ADL5mRS1u_contig00118	0	0	0	Verified Phage	0
salinealkaline_phage_2100351014_____ADL13m1u_contig00084__length_14660___numreads_2027	0	0.01	0	Verified Phage	0
salinealkaline_phage_2100351014_____ADL13m1u_contig00085__length_14556___numreads_858	0	0.03	0	Verified Phage	0
salinealkaline_phage_2140918027_____contig00259	0	0.03	0	Verified Phage	0
salinealkaline_phage_2140918027_____contig00336	0	0.01	0	Verified Phage	0
salinealkaline_phage_2140918027_____contig00381	0	0	0	Verified Phage	0
salinealkaline_phage_2140918027_____contig00407	0	0.02	0	Verified Phage	0
salinealkaline_phage_3300000353_____ElkS_mat_MD6ADRAFT_1000012	0	0.05	0	Verified Phage	0
salinealkaline_phage_3300000353_____ElkS_mat_MD6ADRAFT_1000032	0	0.04	0	Verified Phage	0
salinealkaline_phage_3300000353_____ElkS_mat_MD6ADRAFT_1000098	0	0.07	0	Verified Phage	0
salinealkaline_phage_3300000353_____ElkS_mat_MD6ADRAFT_1000133	0	0.25	0	Verified Phage	0
salinealkaline_phage_3300000353_____ElkS_mat_MD6ADRAFT_1000265	0	0.02	0	Verified Phage	0
salinealkaline_phage_3300000405_____LV_Brine_h2_0102DRAFT_1000012	0	0	0	Verified Phage	0
salinealkaline_phage_3300000405_____LV_Brine_h2_0102DRAFT_1000013	0	0	0	Verified Phage	0
salinealkaline_phage_3300000405_____LV_Brine_h2_0102DRAFT_1000026	0	0.01	0	Verified Phage	0
salinealkaline_phage_3300000405_____LV_Brine_h2_0102DRAFT_1000027	0	0	0	Verified Phage	0
salinealkaline_phage_3300000405_____LV_Brine_h2_0102DRAFT_1000028	0	0.01	0	Verified Phage	0
salinealkaline_phage_3300000405_____LV_Brine_h2_0102DRAFT_1000030	0	0.03	0	Verified Phage	0
salinealkaline_phage_3300000405_____LV_Brine_h2_0102DRAFT_1000042	1	0.74	0	Verified Phage	0
salinealkaline_phage_3300000405_____LV_Brine_h2_0102DRAFT_1000044	0	0.01	0	Verified Phage	0
salinealkaline_phage_3300000405_____LV_Brine_h2_0102DRAFT_1000046	0	0.01	0	Verified Phage	0
salinealkaline_phage_3300000405_____LV_Brine_h2_0102DRAFT_1000058	0	0.03	0	Verified Phage	0
salinealkaline_phage_3300001446_____JGI20130J15133_1000740	0	0.01	0	Verified Phage	0
salinealkaline_phage_3300001446_____JGI20130J15133_1001087	0	0	0	Verified Phage	1
salinealkaline_phage_3300001446_____JGI20130J15133_1001405	1	0.58	0	Verified Phage	0
salinealkaline_phage_3300001446_____JGI20130J15133_1002302	0	0	0	Verified Phage	0
salinealkaline_phage_3300005860_____Ga0080004_1074480	0	0.02	0	Verified Phage	0
salinealkaline_phage_3300005860_____Ga0080004_1110084	0	0.23	0	Verified Phage	0
salinealkaline_phage_3300005860_____Ga0080004_1111196	0	0.14	0	Verified Phage	0
salinealkaline_phage_3300005860_____Ga0080004_1120396	0	0.15	0	Verified Phage	0
salinealkaline_phage_3300005860_____Ga0080004_1127010	1	0.55	0	Verified Phage	0
salinealkaline_phage_3300005860_____Ga0080004_1129674	0	0.1	0	Verified Phage	0
salinealkaline_phage_3300005860_____Ga0080004_1132614	0	0.04	0	Verified Phage	1
salinealkaline_phage_3300005860_____Ga0080004_1161633	0	0.3	0	Verified Phage	0
salinealkaline_phage_3300005860_____Ga0080004_1164988	0	0.02	0	Verified Phage	0
salinealkaline_phage_3300005860_____Ga0080004_1170056	0	0	0	Verified Phage	0
salinealkaline_phage_3300017828_____Ga0189787_10006	0	0.1	0	Verified Phage	0
sediment_phage_3300009082_____Ga0105099_10000610	0	0.01	0	Verified Phage	0
sediment_phage_3300009082_____Ga0105099_10000846	0	0.15	0	Verified Phage	0
sediment_phage_3300009082_____Ga0105099_10000869	0	0	0	Verified Phage	0
sediment_phage_3300009082_____Ga0105099_10000942	0	0	0	Verified Phage	0
sediment_phage_3300009082_____Ga0105099_10001002	0	0.01	0	Verified Phage	0
sediment_phage_3300009082_____Ga0105099_10001281	0	0	0	Verified Phage	0
sediment_phage_3300009082_____Ga0105099_10001806	0	0.33	0	Verified Phage	0
sediment_phage_3300009082_____Ga0105099_10002002	0	0	0	Verified Phage	0
sediment_phage_3300009082_____Ga0105099_10002371	0	0.03	0	Verified Phage	0
sediment_phage_3300009082_____Ga0105099_10002759	0	0.03	0	Verified Phage	0
sediment_phage_3300009082_____Ga0105099_10002892	0	0.04	0	Verified Phage	0
sediment_phage_3300009085_____Ga0105103_10000001	0	0.45	0	Verified Phage	0
sediment_phage_3300009085_____Ga0105103_10000005	0	0.03	0	Verified Phage	0
sediment_phage_3300009085_____Ga0105103_10000023	0	0.03	0	Verified Phage	0
sediment_phage_3300009085_____Ga0105103_10000028	0	0.01	0	Verified Phage	0
sediment_phage_3300009085_____Ga0105103_10000031	0	0.04	0	Verified Phage	0
sediment_phage_3300009085_____Ga0105103_10000083	0	0.02	0	Verified Phage	0
sediment_phage_3300009085_____Ga0105103_10000087	0	0.01	0	Verified Phage	0
sediment_phage_3300009085_____Ga0105103_10000097	0	0.03	0	Verified Phage	0
sediment_phage_3300009085_____Ga0105103_10000100	0	0.02	0	Verified Phage	0
sediment_phage_3300009085_____Ga0105103_10000112	0	0	0	Verified Phage	0
sediment_phage_3300009085_____Ga0105103_10000116	0	0	0	Verified Phage	0
sediment_phage_3300009085_____Ga0105103_10000125	0	0.02	0	Verified Phage	0
sediment_phage_3300009085_____Ga0105103_10000126	0	0	0	Verified Phage	0
sediment_phage_3300009085_____Ga0105103_10000157	0	0	0	Verified Phage	0
sediment_phage_3300009085_____Ga0105103_10000171	0	0.11	0	Verified Phage	0
sediment_phage_3300009085_____Ga0105103_10000172	0	0.01	0	Verified Phage	0
sediment_phage_3300009085_____Ga0105103_10000209	0	0.01	0	Verified Phage	0
sediment_phage_3300009085_____Ga0105103_10000210	0	0.01	0	Verified Phage	0
sediment_phage_3300009085_____Ga0105103_10000221	0	0.02	0	Verified Phage	0
sediment_phage_3300009085_____Ga0105103_10000228	0	0	0	Verified Phage	0
sediment_phage_3300009085_____Ga0105103_10000246	0	0.03	0	Verified Phage	0
sediment_phage_3300009085_____Ga0105103_10000254	0	0	0	Verified Phage	0
sediment_phage_3300009085_____Ga0105103_10000268	0	0.42	0	Verified Phage	0
sediment_phage_3300009085_____Ga0105103_10000288	0	0.02	0	Verified Phage	0
sediment_phage_3300009085_____Ga0105103_10000387	0	0.01	0	Verified Phage	0
sediment_phage_3300009085_____Ga0105103_10000393	0	0	0	Verified Phage	0
sediment_phage_3300009085_____Ga0105103_10000433	0	0	0	Verified Phage	0
sediment_phage_3300009085_____Ga0105103_10000467	0	0	0	Verified Phage	0
sediment_phage_3300009085_____Ga0105103_10000488	0	0.01	0	Verified Phage	0
sediment_phage_3300009085_____Ga0105103_10000582	0	0.03	0	Verified Phage	0
sediment_phage_3300009085_____Ga0105103_10000692	0	0.01	0	Verified Phage	0
sediment_phage_3300009085_____Ga0105103_10000702	0	0.09	0	Verified Phage	0
sediment_phage_3300009085_____Ga0105103_10000705	0	0.09	0	Verified Phage	0
sediment_phage_3300009085_____Ga0105103_10000869	0	0.04	0	Verified Phage	0
sediment_phage_3300009085_____Ga0105103_10000924	0	0.06	0	Verified Phage	0
sediment_phage_3300009085_____Ga0105103_10001233	0	0.04	0	Verified Phage	0
sediment_phage_3300009085_____Ga0105103_10001317	0	0.01	0	Verified Phage	0
sediment_phage_3300009085_____Ga0105103_10001368	0	0	0	Verified Phage	0
sediment_phage_3300009085_____Ga0105103_10001544	0	0	0	Verified Phage	0
sediment_phage_3300009085_____Ga0105103_10001578	0	0.02	0	Verified Phage	0
sediment_phage_3300009085_____Ga0105103_10001590	0	0.02	0	Verified Phage	0
sediment_phage_3300009085_____Ga0105103_10001632	0	0.12	0	Verified Phage	0
sediment_phage_3300009085_____Ga0105103_10001693	0	0.01	0	Verified Phage	0
sediment_phage_3300009085_____Ga0105103_10001716	0	0	0	Verified Phage	0
sediment_phage_3300009085_____Ga0105103_10001835	0	0	0	Verified Phage	0
sediment_phage_3300009085_____Ga0105103_10001902	0	0.01	0	Verified Phage	0
sediment_phage_3300009085_____Ga0105103_10001934	0	0.01	0	Verified Phage	0
sediment_phage_3300009085_____Ga0105103_10001985	0	0	0	Verified Phage	0
sediment_phage_3300009085_____Ga0105103_10002039	0	0.02	0	Verified Phage	0
soil_phage_3300001196_____Draft_1000658	0	0.03	0	Verified Phage	0
soil_phage_3300001196_____Draft_1003349	0	0.03	0	Verified Phage	0
soil_phage_3300005921_____Ga0070766_10000019	0	0.02	0	Verified Phage	0
soil_phage_3300005921_____Ga0070766_10000021	0	0.02	0	Verified Phage	0
soil_phage_3300005921_____Ga0070766_10000027	0	0.01	0	Verified Phage	0
soil_phage_3300005921_____Ga0070766_10000045	0	0.02	0	Verified Phage	0
soil_phage_3300005921_____Ga0070766_10000046	0	0.01	0	Verified Phage	0
soil_phage_3300005921_____Ga0070766_10000193	0	0	0	Verified Phage	0
soil_phage_3300006028_____Ga0070717_10000136	0	0.09	0	Verified Phage	0
soil_phage_3300006028_____Ga0070717_10000143	0	0	0	Verified Phage	0
soil_phage_3300006028_____Ga0070717_10000153	0	0.02	0	Verified Phage	0
soil_phage_3300006028_____Ga0070717_10000209	0	0.01	0	Verified Phage	0
soil_phage_3300006028_____Ga0070717_10000228	0	0.05	0	Verified Phage	0
soil_phage_3300006028_____Ga0070717_10000242	0	0.02	0	Verified Phage	0
soil_phage_3300006028_____Ga0070717_10000261	1	0.68	0	Verified Phage	0
soil_phage_3300006028_____Ga0070717_10000298	0	0	0	Verified Phage	0
soil_phage_3300006028_____Ga0070717_10000302	0	0.21	0	Verified Phage	0
soil_phage_3300006028_____Ga0070717_10000309	1	0.69	0	Verified Phage	0
soil_phage_3300006028_____Ga0070717_10000392	1	0.56	0	Verified Phage	0
soil_phage_3300006028_____Ga0070717_10000488	0	0.34	0	Verified Phage	0
soil_phage_3300006028_____Ga0070717_10000608	1	0.69	0	Verified Phage	0
soil_phage_3300006028_____Ga0070717_10000614	0	0.45	0	Verified Phage	0
soil_phage_3300006028_____Ga0070717_10000802	0	0.16	0	Verified Phage	0
soil_phage_3300006028_____Ga0070717_10002053	1	0.89	0	Verified Phage	0
soil_phage_3300006028_____Ga0070717_10002458	0	0.01	0	Verified Phage	0
soil_phage_3300006028_____Ga0070717_10003513	0	0.01	0	Verified Phage	0
soil_phage_3300006163_____Ga0070715_10000040	0	0.01	0	Verified Phage	0
soil_phage_3300006163_____Ga0070715_10000049	0	0.05	0	Verified Phage	0
soil_phage_3300006163_____Ga0070715_10000053	0	0	0	Verified Phage	0
soil_phage_3300006163_____Ga0070715_10000055	0	0	0	Verified Phage	0
soil_phage_3300006163_____Ga0070715_10000059	0	0	0	Verified Phage	0
soil_phage_3300006163_____Ga0070715_10000074	0	0	0	Verified Phage	0
soil_phage_3300006163_____Ga0070715_10000117	0	0	0	Verified Phage	0
soil_phage_3300006755_____Ga0079222_10000003	0	0.03	0	Verified Phage	0
soil_phage_3300006755_____Ga0079222_10000004	0	0	0	Verified Phage	0
soil_phage_3300006755_____Ga0079222_10000013	0	0	0	Verified Phage	0
soil_phage_3300006755_____Ga0079222_10000030	0	0	0	Verified Phage	0
soil_phage_3300006804_____Ga0079221_10000095	0	0	0	Verified Phage	0
soil_phage_3300006804_____Ga0079221_10000216	0	0	0	Verified Phage	0
soil_phage_3300006804_____Ga0079221_10000439	0	0.01	0	Verified Phage	0
soil_phage_3300007712_____Ga0102929_1000009	0	0.01	0	Verified Phage	0
soil_phage_3300007712_____Ga0102929_1000151	0	0.44	0	Verified Phage	0
soil_phage_3300007712_____Ga0102929_1000165	0	0.17	0	Verified Phage	0
soil_phage_3300007712_____Ga0102929_1000337	0	0	0	Verified Phage	0
soil_phage_3300007712_____Ga0102929_1000678	0	0.48	0	Verified Phage	0
soil_phage_3300007712_____Ga0102929_1000793	0	0	0	Verified Phage	0
soil_phage_3300007712_____Ga0102929_1002787	0	0.04	0	Verified Phage	0
soil_phage_3300007723_____Ga0102928_1000025	0	0.04	0	Verified Phage	0
soil_phage_3300007723_____Ga0102928_1000527	0	0.03	0	Verified Phage	0
soil_phage_3300007723_____Ga0102928_1000637	0	0.13	0	Verified Phage	0
soil_phage_3300007723_____Ga0102928_1001120	0	0.01	0	Verified Phage	0
vent_phage_3300001683_____GBIDBA_10003751	0	0	0	Verified Phage	0
vent_phage_3300001683_____GBIDBA_10003758	0	0.01	0	Verified Phage	0
vent_phage_3300001683_____GBIDBA_10003764	0	0.01	0	Verified Phage	0
vent_phage_3300001683_____GBIDBA_10003777	0	0.12	0	Verified Phage	0
vent_phage_3300001683_____GBIDBA_10003942	0	0.08	0	Verified Phage	0
vent_phage_3300001683_____GBIDBA_10003973	0	0.03	0	Verified Phage	0
vent_phage_3300001683_____GBIDBA_10004008	0	0.35	0	Verified Phage	0
vent_phage_3300001683_____GBIDBA_10004103	0	0.02	0	Verified Phage	0
vent_phage_3300001683_____GBIDBA_10004231	0	0	0	Verified Phage	0
vent_phage_3300001683_____GBIDBA_10004284	1	0.54	0	Verified Phage	0
vent_phage_3300001683_____GBIDBA_10004290	0	0.05	0	Verified Phage	0
vent_phage_3300001683_____GBIDBA_10004301	0	0.01	0	Verified Phage	0
vent_phage_3300001683_____GBIDBA_10004326	0	0.05	0	Verified Phage	0
vent_phage_3300001683_____GBIDBA_10004378	0	0.01	0	Verified Phage	0
vent_phage_3300001683_____GBIDBA_10004616	0	0.01	0	Verified Phage	0
vent_phage_3300001683_____GBIDBA_10004705	0	0	0	Verified Phage	0
vent_phage_3300001683_____GBIDBA_10004740	0	0.01	0	Verified Phage	0
vent_phage_3300001683_____GBIDBA_10004800	0	0.09	0	Verified Phage	0
vent_phage_3300001683_____GBIDBA_10004840	0	0	0	Verified Phage	0
vent_phage_3300001683_____GBIDBA_10004899	0	0	0	Verified Phage	0
vent_phage_3300001683_____GBIDBA_10004904	0	0.09	0	Verified Phage	0
vent_phage_3300001683_____GBIDBA_10004951	0	0.05	0	Verified Phage	0
vent_phage_3300001683_____GBIDBA_10005028	0	0	0	Verified Phage	0
vent_phage_3300001683_____GBIDBA_10005116	0	0.01	0	Verified Phage	0
vent_phage_3300001683_____GBIDBA_10005151	0	0.01	0	Verified Phage	0
vent_phage_3300001683_____GBIDBA_10005165	0	0.01	0	Verified Phage	0
vent_phage_3300001683_____GBIDBA_10005273	0	0.01	0	Verified Phage	0
vent_phage_3300001683_____GBIDBA_10005481	0	0.01	0	Verified Phage	0
vent_phage_3300001683_____GBIDBA_10005499	0	0	0	Verified Phage	0
vent_phage_3300001683_____GBIDBA_10005524	0	0.02	0	Verified Phage	0
vent_phage_3300001683_____GBIDBA_10005541	0	0.02	0	Verified Phage	0
vent_phage_3300001683_____GBIDBA_10005577	0	0.02	0	Verified Phage	0
vent_phage_3300001683_____GBIDBA_10005783	0	0.01	0	Verified Phage	0
vent_phage_3300001683_____GBIDBA_10005894	0	0.02	0	Verified Phage	0
vent_phage_3300001683_____GBIDBA_10005990	0	0	0	Verified Phage	0
vent_phage_3300001683_____GBIDBA_10006045	0	0	0	Verified Phage	0
vent_phage_3300001683_____GBIDBA_10006074	0	0.04	0	Verified Phage	0
vent_phage_3300001683_____GBIDBA_10006080	0	0	0	Verified Phage	0
vent_phage_3300001683_____GBIDBA_10006147	0	0.16	0	Verified Phage	0
vent_phage_3300001683_____GBIDBA_10006258	0	0.4	0	Verified Phage	0
vent_phage_3300001683_____GBIDBA_10006745	0	0.04	0	Verified Phage	0
vent_phage_3300001683_____GBIDBA_10006839	0	0.03	0	Verified Phage	0
vent_phage_3300001683_____GBIDBA_10006990	0	0	0	Verified Phage	0
vent_phage_3300001683_____GBIDBA_10007007	0	0.02	0	Verified Phage	0
vent_phage_3300001683_____GBIDBA_10007299	0	0.04	0	Verified Phage	0
vent_phage_3300001683_____GBIDBA_10007439	0	0	0	Verified Phage	0
vent_phage_3300001683_____GBIDBA_10007741	0	0.02	0	Verified Phage	0
