# Supplementary material for: MArVD2: a machine learning enhanced tool to discriminate between archaeal and bacterial viruses in viral datasets
Source: ISME Commun. 2023 Aug 24;3:87. doi: 10.1038/s43705-023-00295-9 (PMC10449787; doi:10.1038/s43705-023-00295-9)
Supplement: Supplementary file 12 — Supplementary Table 5 [file 43705_2023_295_MOESM12_ESM.xlsx]

## Sheet: ST6
contig	habitat	cat	perc_genes_contig
archvir_cat_1_VIRSorter_A04_NODE_1029_length_16176_cov_18_746356-cat_2_VIRSorter_A04_NODE_1029_length_16176_cov_18_746356-cat_2	Marine	Archaeal virus and phage shared	0.923077
archvir_cat_1_VIRSorter_A04_NODE_1213_length_14354_cov_6_486607-cat_2_VIRSorter_A04_NODE_1213_length_14354_cov_6_486607-cat_2	Marine	Archaeal virus and phage shared	0.8
archvir_cat_1_VIRSorter_A04_NODE_1297_length_13768_cov_8_908408-cat_1_VIRSorter_A04_NODE_1297_length_13768_cov_8_908408-cat_1	Marine	Archaeal virus and phage shared	1
archvir_cat_1_VIRSorter_A04_NODE_1453_length_12750_cov_7_055140-cat_2_VIRSorter_A04_NODE_1453_length_12750_cov_7_055140-cat_2	Marine	Archaeal virus and phage shared	1
archvir_cat_1_VIRSorter_A04_NODE_1823_length_11021_cov_9_730987-cat_2_VIRSorter_A04_NODE_1823_length_11021_cov_9_730987-cat_2	Marine	Archaeal virus and phage shared	1
archvir_cat_1_VIRSorter_A04_NODE_1887_length_10790_cov_6_851234-cat_2_VIRSorter_A04_NODE_1887_length_10790_cov_6_851234-cat_2	Marine	Archaeal virus and phage shared	0.857143
archvir_cat_1_VIRSorter_A04_NODE_1942_length_10573_cov_8_892755-cat_1_VIRSorter_A04_NODE_1942_length_10573_cov_8_892755-cat_1	Marine	Archaeal virus and phage shared	1
archvir_cat_1_VIRSorter_A04_NODE_355_length_31362_cov_21_220079-cat_2_VIRSorter_A04_NODE_355_length_31362_cov_21_220079-cat_2	Marine	Archaeal virus and phage shared	0.7
archvir_cat_1_VIRSorter_A04_NODE_762_length_19737_cov_7_432019-cat_2_VIRSorter_A04_NODE_762_length_19737_cov_7_432019-cat_2	Marine	Archaeal virus and phage shared	0.909091
archvir_cat_1_VIRSorter_A04_NODE_766_length_19659_cov_66_080647-cat_1_VIRSorter_A04_NODE_766_length_19659_cov_66_080647-cat_1	Marine	Archaeal virus and phage shared	1
archvir_cat_1_VIRSorter_A04_NODE_840_length_18460_cov_43_269112-cat_2_VIRSorter_A04_NODE_840_length_18460_cov_43_269112-cat_2	Marine	Archaeal virus and phage shared	0.956522
archvir_cat_1_VIRSorter_A04_NODE_915_length_17519_cov_18_432375-cat_2_VIRSorter_A04_NODE_915_length_17519_cov_18_432375-cat_2	Marine	Archaeal virus and phage shared	0.888889
archvir_cat_1_VIRSorter_A04_NODE_928_length_17380_cov_14_515440-cat_3_VIRSorter_A04_NODE_928_length_17380_cov_14_515440-cat_3	Marine	Archaeal virus and phage shared	0.675676
archvir_cat_1_VIRSorter_A05_NODE_1056_length_13634_cov_25_236100-cat_2_VIRSorter_A05_NODE_1056_length_13634_cov_25_236100-cat_2	Marine	Archaeal virus and phage shared	1
archvir_cat_1_VIRSorter_A05_NODE_1283_length_12088_cov_5_628522-cat_1_VIRSorter_A05_NODE_1283_length_12088_cov_5_628522-cat_1	Marine	Archaeal virus and phage shared	1
archvir_cat_1_VIRSorter_A05_NODE_1330_length_11861_cov_25_962816-cat_2_VIRSorter_A05_NODE_1330_length_11861_cov_25_962816-cat_2	Marine	Archaeal virus and phage shared	0.9375
archvir_cat_1_VIRSorter_A05_NODE_144_length_48295_cov_6_025954-cat_2_VIRSorter_A05_NODE_144_length_48295_cov_6_025954-cat_2	Marine	Archaeal virus and phage shared	0.959184
archvir_cat_1_VIRSorter_A05_NODE_1467_length_11190_cov_6_100943-cat_1_VIRSorter_A05_NODE_1467_length_11190_cov_6_100943-cat_1	Marine	Archaeal virus and phage shared	1
archvir_cat_1_VIRSorter_A05_NODE_157_length_46624_cov_6_028324-cat_2_VIRSorter_A05_NODE_157_length_46624_cov_6_028324-cat_2	Marine	Archaeal virus and phage shared	0.878788
archvir_cat_1_VIRSorter_A05_NODE_269_length_33375_cov_7_031813-cat_2_VIRSorter_A05_NODE_269_length_33375_cov_7_031813-cat_2	Marine	Archaeal virus and phage shared	0.861111
archvir_cat_1_VIRSorter_A05_NODE_338_length_29095_cov_12_781784-cat_2_VIRSorter_A05_NODE_338_length_29095_cov_12_781784-cat_2	Marine	Archaeal virus and phage shared	0.885714
archvir_cat_1_VIRSorter_A05B_NODE_1031_length_13205_cov_25_985323-cat_2_VIRSorter_A05B_NODE_1031_length_13205_cov_25_985323-cat_2	Marine	Archaeal virus and phage shared	1
archvir_cat_1_VIRSorter_A05B_NODE_1252_length_11858_cov_29_232314-cat_2_VIRSorter_A05B_NODE_1252_length_11858_cov_29_232314-cat_2	Marine	Archaeal virus and phage shared	0.9375
archvir_cat_1_VIRSorter_A05B_NODE_1391_length_11157_cov_11_392542-cat_2_VIRSorter_A05B_NODE_1391_length_11157_cov_11_392542-cat_2	Marine	Archaeal virus and phage shared	0.9375
archvir_cat_1_VIRSorter_A05B_NODE_1482_length_10765_cov_6_654155-cat_1_VIRSorter_A05B_NODE_1482_length_10765_cov_6_654155-cat_1	Marine	Archaeal virus and phage shared	1
archvir_cat_1_VIRSorter_A05B_NODE_246_length_27397_cov_5_602809-cat_2_VIRSorter_A05B_NODE_246_length_27397_cov_5_602809-cat_2	Marine	Archaeal virus and phage shared	0.592593
archvir_cat_1_VIRSorter_A05B_NODE_482_length_19165_cov_7_753375-cat_3_VIRSorter_A05B_NODE_482_length_19165_cov_7_753375-cat_3	Marine	Archaeal virus and phage shared	0.703704
archvir_cat_1_VIRSorter_A05B_NODE_886_length_14286_cov_21_224721-cat_2_VIRSorter_A05B_NODE_886_length_14286_cov_21_224721-cat_2	Marine	Archaeal virus and phage shared	0.888889
archvir_cat_1_VIRSorter_A05B_NODE_997_length_13501_cov_8_784248-cat_1_VIRSorter_A05B_NODE_997_length_13501_cov_8_784248-cat_1	Marine	Archaeal virus and phage shared	1
archvir_cat_1_VIRSorter_A07_NODE_873_length_14217_cov_5_006849-cat_3_VIRSorter_A07_NODE_873_length_14217_cov_5_006849-cat_3	Marine	Archaeal virus and phage shared	0.375
archvir_cat_1_VIRSorter_A08_NODE_1108_length_10028_cov_12_127845-cat_2_VIRSorter_A08_NODE_1108_length_10028_cov_12_127845-cat_2	Marine	Archaeal virus and phage shared	1
archvir_cat_1_VIRSorter_A08_NODE_419_length_16778_cov_13_095079-cat_2_VIRSorter_A08_NODE_419_length_16778_cov_13_095079-cat_2	Marine	Archaeal virus and phage shared	0.944444
archvir_cat_1_VIRSorter_A08_NODE_504_length_15087_cov_18_722126-cat_2_VIRSorter_A08_NODE_504_length_15087_cov_18_722126-cat_2	Marine	Archaeal virus and phage shared	0.470588
archvir_cat_1_VIRSorter_A08_NODE_636_length_13444_cov_10_483979-cat_2_VIRSorter_A08_NODE_636_length_13444_cov_10_483979-cat_2	Marine	Archaeal virus and phage shared	0.571429
archvir_cat_1_VIRSorter_A08_NODE_775_length_12197_cov_5_708944-cat_1_VIRSorter_A08_NODE_775_length_12197_cov_5_708944-cat_1	Marine	Archaeal virus and phage shared	0.9
archvir_cat_1_VIRSorter_A09_NODE_1146_length_11291_cov_9_897472-cat_2_VIRSorter_A09_NODE_1146_length_11291_cov_9_897472-cat_2	Marine	Archaeal virus and phage shared	0.684211
archvir_cat_1_VIRSorter_A09_NODE_867_length_13627_cov_6_417919-cat_2_VIRSorter_A09_NODE_867_length_13627_cov_6_417919-cat_2	Marine	Archaeal virus and phage shared	0.916667
archvir_cat_1_VIRSorter_A09_NODE_97_length_39604_cov_6_579989-cat_2_VIRSorter_A09_NODE_97_length_39604_cov_6_579989-cat_2	Marine	Archaeal virus and phage shared	0.6
archvir_cat_1_VIRSorter_A09B_NODE_315_length_24562_cov_12_517077-cat_2_VIRSorter_A09B_NODE_315_length_24562_cov_12_517077-cat_2	Marine	Archaeal virus and phage shared	1
archvir_cat_1_VIRSorter_A09B_NODE_526_length_19165_cov_29_228781-cat_2_VIRSorter_A09B_NODE_526_length_19165_cov_29_228781-cat_2	Marine	Archaeal virus and phage shared	0.892857
archvir_cat_1_VIRSorter_A09B_NODE_534_length_18829_cov_5_848194-cat_2_VIRSorter_A09B_NODE_534_length_18829_cov_5_848194-cat_2	Marine	Archaeal virus and phage shared	0.821429
archvir_cat_1_VIRSorter_A09B_NODE_636_length_17084_cov_20_220859-cat_2_VIRSorter_A09B_NODE_636_length_17084_cov_20_220859-cat_2	Marine	Archaeal virus and phage shared	1
archvir_cat_1_VIRSorter_A09B_NODE_87_length_38687_cov_7_477842-cat_2_VIRSorter_A09B_NODE_87_length_38687_cov_7_477842-cat_2	Marine	Archaeal virus and phage shared	0.846154
archvir_cat_1_VIRSorter_A09B_NODE_932_length_13662_cov_6_029029-cat_3_VIRSorter_A09B_NODE_932_length_13662_cov_6_029029-cat_3	Marine	Archaeal virus and phage shared	0.75
archvir_cat_1_VIRSorter_A09B_NODE_975_length_13381_cov_10_893216-cat_1_VIRSorter_A09B_NODE_975_length_13381_cov_10_893216-cat_1	Marine	Archaeal virus and phage shared	0.909091
archvir_cat_1_VIRSorter_A11_NODE_1318_length_10082_cov_44_061135-cat_2_VIRSorter_A11_NODE_1318_length_10082_cov_44_061135-cat_2	Marine	Archaeal virus and phage shared	0.846154
archvir_cat_1_VIRSorter_A11_NODE_157_length_34938_cov_47_516957-cat_2_VIRSorter_A11_NODE_157_length_34938_cov_47_516957-cat_2	Marine	Archaeal virus and phage shared	0.692308
archvir_cat_1_VIRSorter_A11_NODE_324_length_23500_cov_203_783408-cat_2_VIRSorter_A11_NODE_324_length_23500_cov_203_783408-cat_2	Marine	Archaeal virus and phage shared	0.548387
archvir_cat_1_VIRSorter_A11_NODE_449_length_19562_cov_16_710976-cat_1_VIRSorter_A11_NODE_449_length_19562_cov_16_710976-cat_1	Marine	Archaeal virus and phage shared	1
archvir_cat_1_VIRSorter_A11_NODE_595_length_16460_cov_4_740872-cat_2_VIRSorter_A11_NODE_595_length_16460_cov_4_740872-cat_2	Marine	Archaeal virus and phage shared	0.681818
archvir_cat_1_VIRSorter_A11_NODE_637_length_15809_cov_4_994922-cat_3_VIRSorter_A11_NODE_637_length_15809_cov_4_994922-cat_3	Marine	Archaeal virus and phage shared	0.947368
archvir_cat_1_VIRSorter_A11B_NODE_1011_length_11171_cov_5_226160-cat_2_VIRSorter_A11B_NODE_1011_length_11171_cov_5_226160-cat_2	Marine	Archaeal virus and phage shared	0.888889
archvir_cat_1_VIRSorter_A11B_NODE_1167_length_10300_cov_5_205954-cat_2_VIRSorter_A11B_NODE_1167_length_10300_cov_5_205954-cat_2	Marine	Archaeal virus and phage shared	0.642857
archvir_cat_1_VIRSorter_A11B_NODE_1216_length_10082_cov_44_783784-cat_2_VIRSorter_A11B_NODE_1216_length_10082_cov_44_783784-cat_2	Marine	Archaeal virus and phage shared	0.846154
archvir_cat_1_VIRSorter_A11B_NODE_140_length_34860_cov_50_635483-cat_2_VIRSorter_A11B_NODE_140_length_34860_cov_50_635483-cat_2	Marine	Archaeal virus and phage shared	0.692308
archvir_cat_1_VIRSorter_A11B_NODE_289_length_23500_cov_213_803412-cat_2_VIRSorter_A11B_NODE_289_length_23500_cov_213_803412-cat_2	Marine	Archaeal virus and phage shared	0.548387
archvir_cat_1_VIRSorter_A11B_NODE_589_length_15535_cov_14_458333-cat_2_VIRSorter_A11B_NODE_589_length_15535_cov_14_458333-cat_2	Marine	Archaeal virus and phage shared	0.75
archvir_cat_1_VIRSorter_A11B_NODE_766_length_13275_cov_6_206203-cat_2_VIRSorter_A11B_NODE_766_length_13275_cov_6_206203-cat_2	Marine	Archaeal virus and phage shared	0.916667
archvir_cat_1_VIRSorter_A11B_NODE_796_length_13025_cov_4_860756-cat_2_VIRSorter_A11B_NODE_796_length_13025_cov_4_860756-cat_2	Marine	Archaeal virus and phage shared	0.833333
archvir_cat_1_VIRSorter_A11B_NODE_848_length_12567_cov_9_793638-cat_2_VIRSorter_A11B_NODE_848_length_12567_cov_9_793638-cat_2	Marine	Archaeal virus and phage shared	0.565217
archvir_cat_1_VIRSorter_A13_NODE_1224_length_13107_cov_9_488124-cat_2_VIRSorter_A13_NODE_1224_length_13107_cov_9_488124-cat_2	Marine	Archaeal virus and phage shared	0.772727
archvir_cat_1_VIRSorter_A13_NODE_1351_length_12296_cov_18_319990-cat_2_VIRSorter_A13_NODE_1351_length_12296_cov_18_319990-cat_2	Marine	Archaeal virus and phage shared	0.923077
archvir_cat_1_VIRSorter_A13_NODE_165_length_39658_cov_5_039719-cat_2_VIRSorter_A13_NODE_165_length_39658_cov_5_039719-cat_2	Marine	Archaeal virus and phage shared	0.774194
archvir_cat_1_VIRSorter_A13_NODE_1686_length_10614_cov_46_495501-cat_2_VIRSorter_A13_NODE_1686_length_10614_cov_46_495501-cat_2	Marine	Archaeal virus and phage shared	0.857143
archvir_cat_1_VIRSorter_A13_NODE_268_length_31850_cov_9_573266-cat_2_VIRSorter_A13_NODE_268_length_31850_cov_9_573266-cat_2	Marine	Archaeal virus and phage shared	0.958333
archvir_cat_1_VIRSorter_A13_NODE_300_length_30330_cov_4_654203-cat_2_VIRSorter_A13_NODE_300_length_30330_cov_4_654203-cat_2	Marine	Archaeal virus and phage shared	0.914286
archvir_cat_1_VIRSorter_A13_NODE_652_length_19616_cov_247_078319-cat_2_VIRSorter_A13_NODE_652_length_19616_cov_247_078319-cat_2	Marine	Archaeal virus and phage shared	0.681818
archvir_cat_1_VIRSorter_A13_NODE_661_length_19495_cov_6_202418-cat_2_VIRSorter_A13_NODE_661_length_19495_cov_6_202418-cat_2	Marine	Archaeal virus and phage shared	0.826087
archvir_cat_1_VIRSorter_A13_NODE_682_length_19016_cov_7_545172-cat_2_VIRSorter_A13_NODE_682_length_19016_cov_7_545172-cat_2	Marine	Archaeal virus and phage shared	1
archvir_cat_1_VIRSorter_A13B_NODE_1080_length_13408_cov_4_913353-cat_3_VIRSorter_A13B_NODE_1080_length_13408_cov_4_913353-cat_3	Marine	Archaeal virus and phage shared	0.555556
archvir_cat_1_VIRSorter_A13B_NODE_1118_length_13065_cov_21_119216-cat_2_VIRSorter_A13B_NODE_1118_length_13065_cov_21_119216-cat_2	Marine	Archaeal virus and phage shared	0.727273
archvir_cat_1_VIRSorter_A13B_NODE_1228_length_12292_cov_4_679088-cat_2_VIRSorter_A13B_NODE_1228_length_12292_cov_4_679088-cat_2	Marine	Archaeal virus and phage shared	1
archvir_cat_1_VIRSorter_A13B_NODE_1512_length_10828_cov_3_883041-cat_3_VIRSorter_A13B_NODE_1512_length_10828_cov_3_883041-cat_3	Marine	Archaeal virus and phage shared	0.8125
archvir_cat_1_VIRSorter_A13B_NODE_1515_length_10824_cov_5_125638-cat_2_VIRSorter_A13B_NODE_1515_length_10824_cov_5_125638-cat_2	Marine	Archaeal virus and phage shared	0.611111
archvir_cat_1_VIRSorter_A13B_NODE_1520_length_10802_cov_5_306876-cat_2_VIRSorter_A13B_NODE_1520_length_10802_cov_5_306876-cat_2	Marine	Archaeal virus and phage shared	0.75
archvir_cat_1_VIRSorter_A13B_NODE_1559_length_10614_cov_67_627048-cat_2_VIRSorter_A13B_NODE_1559_length_10614_cov_67_627048-cat_2	Marine	Archaeal virus and phage shared	0.857143
archvir_cat_1_VIRSorter_A13B_NODE_1686_length_10100_cov_15_263713-cat_2_VIRSorter_A13B_NODE_1686_length_10100_cov_15_263713-cat_2	Marine	Archaeal virus and phage shared	0.764706
archvir_cat_1_VIRSorter_A13B_NODE_381_length_24300_cov_7_350010-cat_2_VIRSorter_A13B_NODE_381_length_24300_cov_7_350010-cat_2	Marine	Archaeal virus and phage shared	0.73913
archvir_cat_1_VIRSorter_A13B_NODE_383_length_24262_cov_7_683480-cat_2_VIRSorter_A13B_NODE_383_length_24262_cov_7_683480-cat_2	Marine	Archaeal virus and phage shared	0.896552
archvir_cat_1_VIRSorter_A13B_NODE_408_length_23500_cov_360_965366-cat_2_VIRSorter_A13B_NODE_408_length_23500_cov_360_965366-cat_2	Marine	Archaeal virus and phage shared	0.548387
archvir_cat_1_VIRSorter_A13B_NODE_692_length_17579_cov_93_169425-cat_2_VIRSorter_A13B_NODE_692_length_17579_cov_93_169425-cat_2	Marine	Archaeal virus and phage shared	0.653846
archvir_cat_1_VIRSorter_A13B_NODE_75_length_51105_cov_6_910578-cat_2_VIRSorter_A13B_NODE_75_length_51105_cov_6_910578-cat_2	Marine	Archaeal virus and phage shared	0.68
archvir_cat_1_VIRSorter_A13B_NODE_818_length_15937_cov_7_311737-cat_2_VIRSorter_A13B_NODE_818_length_15937_cov_7_311737-cat_2	Marine	Archaeal virus and phage shared	0.884615
archvir_cat_1_VIRSorter_A14_NODE_1115_length_10140_cov_21_956966-cat_2_VIRSorter_A14_NODE_1115_length_10140_cov_21_956966-cat_2	Marine	Archaeal virus and phage shared	0.764706
archvir_cat_1_VIRSorter_A14_NODE_222_length_26652_cov_12_005865-cat_2_VIRSorter_A14_NODE_222_length_26652_cov_12_005865-cat_2	Marine	Archaeal virus and phage shared	0.685714
archvir_cat_1_VIRSorter_A14_NODE_278_length_23910_cov_9_241417-cat_2_VIRSorter_A14_NODE_278_length_23910_cov_9_241417-cat_2	Marine	Archaeal virus and phage shared	0.645161
archvir_cat_1_VIRSorter_A14_NODE_293_length_23576_cov_48_873092-cat_2_VIRSorter_A14_NODE_293_length_23576_cov_48_873092-cat_2	Marine	Archaeal virus and phage shared	0.53125
archvir_cat_1_VIRSorter_A14_NODE_90_length_42615_cov_15_283811-cat_2_VIRSorter_A14_NODE_90_length_42615_cov_15_283811-cat_2	Marine	Archaeal virus and phage shared	0.965517
archvir_cat_1_VIRSorter_A14B_NODE_1263_length_10119_cov_13_171701-cat_2_VIRSorter_A14B_NODE_1263_length_10119_cov_13_171701-cat_2	Marine	Archaeal virus and phage shared	0.846154
archvir_cat_1_VIRSorter_A14B_NODE_1266_length_10100_cov_27_621802-cat_2_VIRSorter_A14B_NODE_1266_length_10100_cov_27_621802-cat_2	Marine	Archaeal virus and phage shared	0.764706
archvir_cat_1_VIRSorter_A14B_NODE_230_length_27779_cov_11_075025-cat_2_VIRSorter_A14B_NODE_230_length_27779_cov_11_075025-cat_2	Marine	Archaeal virus and phage shared	0.615385
archvir_cat_1_VIRSorter_A14B_NODE_595_length_16312_cov_6_963031-cat_2_VIRSorter_A14B_NODE_595_length_16312_cov_6_963031-cat_2	Marine	Archaeal virus and phage shared	1
archvir_cat_1_VIRSorter_A14B_NODE_606_length_16127_cov_5_251493-cat_2_VIRSorter_A14B_NODE_606_length_16127_cov_5_251493-cat_2	Marine	Archaeal virus and phage shared	0.52381
archvir_cat_1_VIRSorter_A15_NODE_1200_length_19491_cov_5_830572-cat_3_VIRSorter_A15_NODE_1200_length_19491_cov_5_830572-cat_3	Marine	Archaeal virus and phage shared	0.969697
archvir_cat_1_VIRSorter_A15_NODE_1770_length_15077_cov_4_253628-cat_2_VIRSorter_A15_NODE_1770_length_15077_cov_4_253628-cat_2	Marine	Archaeal virus and phage shared	1
archvir_cat_1_VIRSorter_A15_NODE_1784_length_15013_cov_8_574141-cat_3_VIRSorter_A15_NODE_1784_length_15013_cov_8_574141-cat_3	Marine	Archaeal virus and phage shared	0.466667
archvir_cat_1_VIRSorter_A15_NODE_2039_length_13901_cov_5_675213-cat_2_VIRSorter_A15_NODE_2039_length_13901_cov_5_675213-cat_2	Marine	Archaeal virus and phage shared	0.8
archvir_cat_1_VIRSorter_A15_NODE_2686_length_11664_cov_4_576363-cat_3_VIRSorter_A15_NODE_2686_length_11664_cov_4_576363-cat_3	Marine	Archaeal virus and phage shared	0.714286
archvir_cat_1_VIRSorter_A15_NODE_2691_length_11661_cov_5_415475-cat_2_VIRSorter_A15_NODE_2691_length_11661_cov_5_415475-cat_2	Marine	Archaeal virus and phage shared	1
archvir_cat_1_VIRSorter_A15_NODE_2830_length_11282_cov_7_637125-cat_2_VIRSorter_A15_NODE_2830_length_11282_cov_7_637125-cat_2	Marine	Archaeal virus and phage shared	0.9
archvir_cat_1_VIRSorter_A15_NODE_3293_length_10224_cov_4_643033-cat_2_VIRSorter_A15_NODE_3293_length_10224_cov_4_643033-cat_2	Marine	Archaeal virus and phage shared	1
archvir_cat_1_VIRSorter_A15_NODE_3321_length_10168_cov_7_203303-cat_2_VIRSorter_A15_NODE_3321_length_10168_cov_7_203303-cat_2	Marine	Archaeal virus and phage shared	1
archvir_cat_1_VIRSorter_A15_NODE_768_length_25171_cov_4_170608-cat_3_VIRSorter_A15_NODE_768_length_25171_cov_4_170608-cat_3	Marine	Archaeal virus and phage shared	0.8
archvir_cat_1_VIRSorter_A16_NODE_1345_length_13539_cov_6_462993-cat_2_VIRSorter_A16_NODE_1345_length_13539_cov_6_462993-cat_2	Marine	Archaeal virus and phage shared	1
archvir_cat_1_VIRSorter_A16_NODE_2054_length_10248_cov_5_122241-cat_2_VIRSorter_A16_NODE_2054_length_10248_cov_5_122241-cat_2	Marine	Archaeal virus and phage shared	1
archvir_cat_1_VIRSorter_A16_NODE_2100_length_10057_cov_4_475205-cat_2_VIRSorter_A16_NODE_2100_length_10057_cov_4_475205-cat_2	Marine	Archaeal virus and phage shared	1
archvir_cat_1_VIRSorter_A16_NODE_930_length_17642_cov_5_449195-cat_2_VIRSorter_A16_NODE_930_length_17642_cov_5_449195-cat_2	Marine	Archaeal virus and phage shared	0.913043
archvir_cat_1_VIRSorter_A17_NODE_1106_length_17350_cov_12_449378-cat_2_VIRSorter_A17_NODE_1106_length_17350_cov_12_449378-cat_2	Marine	Archaeal virus and phage shared	0.851852
archvir_cat_1_VIRSorter_A17_NODE_2267_length_11146_cov_6_598143-cat_2_VIRSorter_A17_NODE_2267_length_11146_cov_6_598143-cat_2	Marine	Archaeal virus and phage shared	0.833333
archvir_cat_1_VIRSorter_A17_NODE_2575_length_10288_cov_8_293267-cat_2_VIRSorter_A17_NODE_2575_length_10288_cov_8_293267-cat_2	Marine	Archaeal virus and phage shared	0.888889
archvir_cat_1_VIRSorter_A17_NODE_975_length_18990_cov_7_727119-cat_1_VIRSorter_A17_NODE_975_length_18990_cov_7_727119-cat_1	Marine	Archaeal virus and phage shared	0.888889
archvir_cat_1_VIRSorter_A17B_NODE_1153_length_12579_cov_6_570345-cat_2_VIRSorter_A17B_NODE_1153_length_12579_cov_6_570345-cat_2	Marine	Archaeal virus and phage shared	0.944444
archvir_cat_1_VIRSorter_A17B_NODE_534_length_19616_cov_39_679209-cat_2_VIRSorter_A17B_NODE_534_length_19616_cov_39_679209-cat_2	Marine	Archaeal virus and phage shared	0.681818
archvir_cat_1_VIRSorter_A17B_NODE_635_length_17770_cov_10_379340-cat_2_VIRSorter_A17B_NODE_635_length_17770_cov_10_379340-cat_2	Marine	Archaeal virus and phage shared	0.692308
archvir_cat_1_VIRSorter_A17B_NODE_729_length_16649_cov_6_147342-cat_2_VIRSorter_A17B_NODE_729_length_16649_cov_6_147342-cat_2	Marine	Archaeal virus and phage shared	0.894737
archvir_cat_1_VIRSorter_A17B_NODE_761_length_16363_cov_10_334744-cat_2_VIRSorter_A17B_NODE_761_length_16363_cov_10_334744-cat_2	Marine	Archaeal virus and phage shared	0.896552
archvir_cat_1_VIRSorter_A17B_NODE_986_length_14037_cov_9_735159-cat_1_VIRSorter_A17B_NODE_986_length_14037_cov_9_735159-cat_1	Marine	Archaeal virus and phage shared	0.923077
archvir_cat_1_VIRSorter_A20_NODE_1260_length_14418_cov_8_306900-cat_2_VIRSorter_A20_NODE_1260_length_14418_cov_8_306900-cat_2	Marine	Archaeal virus and phage shared	0.666667
archvir_cat_1_VIRSorter_A20_NODE_1398_length_13367_cov_7_587665-cat_2_VIRSorter_A20_NODE_1398_length_13367_cov_7_587665-cat_2	Marine	Archaeal virus and phage shared	0.954545
archvir_cat_1_VIRSorter_A20_NODE_1448_length_12984_cov_19_575219-cat_2_VIRSorter_A20_NODE_1448_length_12984_cov_19_575219-cat_2	Marine	Archaeal virus and phage shared	0.75
archvir_cat_1_VIRSorter_A20_NODE_883_length_18538_cov_8_812422-cat_2_VIRSorter_A20_NODE_883_length_18538_cov_8_812422-cat_2	Marine	Archaeal virus and phage shared	0.956522
archvir_cat_1_VIRSorter_A21_NODE_126_length_40772_cov_8_593217-cat_3_VIRSorter_A21_NODE_126_length_40772_cov_8_593217-cat_3	Marine	Archaeal virus and phage shared	0.884615
archvir_cat_1_VIRSorter_A21_NODE_1313_length_10778_cov_44_789052-cat_2_VIRSorter_A21_NODE_1313_length_10778_cov_44_789052-cat_2	Marine	Archaeal virus and phage shared	0.846154
archvir_cat_1_VIRSorter_A21_NODE_234_length_30959_cov_5_678909-cat_2_VIRSorter_A21_NODE_234_length_30959_cov_5_678909-cat_2	Marine	Archaeal virus and phage shared	1
archvir_cat_1_VIRSorter_A21_NODE_78_length_52668_cov_29_907437-cat_2_VIRSorter_A21_NODE_78_length_52668_cov_29_907437-cat_2	Marine	Archaeal virus and phage shared	0.654321
archvir_cat_1_VIRSorter_A21_NODE_987_length_13045_cov_6_944804-cat_3_VIRSorter_A21_NODE_987_length_13045_cov_6_944804-cat_3	Marine	Archaeal virus and phage shared	0.833333
archvir_cat_1_VIRSorter_A22_NODE_2370_length_10184_cov_5_757923-cat_3_VIRSorter_A22_NODE_2370_length_10184_cov_5_757923-cat_3	Marine	Archaeal virus and phage shared	0.8
archvir_cat_1_VIRSorter_A22_NODE_391_length_26825_cov_5_589541-cat_2_VIRSorter_A22_NODE_391_length_26825_cov_5_589541-cat_2	Marine	Archaeal virus and phage shared	1
archvir_cat_1_VIRSorter_A22_NODE_749_length_19333_cov_8_903569-cat_2_VIRSorter_A22_NODE_749_length_19333_cov_8_903569-cat_2	Marine	Archaeal virus and phage shared	0.76
archvir_cat_2_VIRSorter_A02_NODE_325_length_21292_cov_9_917408-cat_2_VIRSorter_A02_NODE_325_length_21292_cov_9_917408-cat_2	Marine	Archaeal virus and phage shared	0.724138
archvir_cat_2_VIRSorter_A03_NODE_361_length_26557_cov_7_713833-cat_2_VIRSorter_A03_NODE_361_length_26557_cov_7_713833-cat_2	Marine	Archaeal virus and phage shared	0.59375
archvir_cat_2_VIRSorter_A03_NODE_542_length_20507_cov_8_631527-cat_3_VIRSorter_A03_NODE_542_length_20507_cov_8_631527-cat_3	Marine	Archaeal virus and phage shared	0.787879
archvir_cat_2_VIRSorter_A03_NODE_829_length_15745_cov_30_984704-cat_2_VIRSorter_A03_NODE_829_length_15745_cov_30_984704-cat_2	Marine	Archaeal virus and phage shared	0.916667
archvir_cat_2_VIRSorter_A03_NODE_973_length_14220_cov_7_232969-cat_2_VIRSorter_A03_NODE_973_length_14220_cov_7_232969-cat_2	Marine	Archaeal virus and phage shared	0.75
archvir_cat_2_VIRSorter_A04_NODE_110_length_61133_cov_82_610809-cat_2_VIRSorter_A04_NODE_110_length_61133_cov_82_610809-cat_2	Marine	Archaeal virus and phage shared	0.86
archvir_cat_2_VIRSorter_A04_NODE_1178_length_14702_cov_6_827541-cat_2_VIRSorter_A04_NODE_1178_length_14702_cov_6_827541-cat_2	Marine	Archaeal virus and phage shared	0.75
archvir_cat_2_VIRSorter_A04_NODE_1457_length_12721_cov_7_834044-cat_2_VIRSorter_A04_NODE_1457_length_12721_cov_7_834044-cat_2	Marine	Archaeal virus and phage shared	1
archvir_cat_2_VIRSorter_A04_NODE_156_length_49942_cov_22_359132-cat_2_VIRSorter_A04_NODE_156_length_49942_cov_22_359132-cat_2	Marine	Archaeal virus and phage shared	0.472222
archvir_cat_2_VIRSorter_A04_NODE_164_length_48219_cov_11_055809-cat_1_VIRSorter_A04_NODE_164_length_48219_cov_11_055809-cat_1	Marine	Archaeal virus and phage shared	0.790698
archvir_cat_2_VIRSorter_A04_NODE_187_length_44481_cov_13_193693-cat_3_VIRSorter_A04_NODE_187_length_44481_cov_13_193693-cat_3	Marine	Archaeal virus and phage shared	0.76087
archvir_cat_2_VIRSorter_A04_NODE_203_length_42885_cov_26_961429-cat_2_VIRSorter_A04_NODE_203_length_42885_cov_26_961429-cat_2	Marine	Archaeal virus and phage shared	0.921053
archvir_cat_2_VIRSorter_A04_NODE_255_length_37166_cov_28_835224-cat_2_VIRSorter_A04_NODE_255_length_37166_cov_28_835224-cat_2	Marine	Archaeal virus and phage shared	0.484375
archvir_cat_2_VIRSorter_A04_NODE_410_length_28849_cov_40_185282-cat_2_VIRSorter_A04_NODE_410_length_28849_cov_40_185282-cat_2	Marine	Archaeal virus and phage shared	0.869565
archvir_cat_2_VIRSorter_A04_NODE_474_length_26275_cov_17_486613-cat_2_VIRSorter_A04_NODE_474_length_26275_cov_17_486613-cat_2	Marine	Archaeal virus and phage shared	0.869565
archvir_cat_2_VIRSorter_A04_NODE_505_length_25216_cov_15_643059-cat_3_VIRSorter_A04_NODE_505_length_25216_cov_15_643059-cat_3	Marine	Archaeal virus and phage shared	0.742857
archvir_cat_2_VIRSorter_A04_NODE_547_length_24179_cov_9_982756-cat_2_VIRSorter_A04_NODE_547_length_24179_cov_9_982756-cat_2	Marine	Archaeal virus and phage shared	0.904762
archvir_cat_2_VIRSorter_A04_NODE_590_length_22964_cov_18_104020-cat_2_VIRSorter_A04_NODE_590_length_22964_cov_18_104020-cat_2	Marine	Archaeal virus and phage shared	0.884615
archvir_cat_2_VIRSorter_A04_NODE_759_length_19833_cov_14_548286-cat_2_VIRSorter_A04_NODE_759_length_19833_cov_14_548286-cat_2	Marine	Archaeal virus and phage shared	0.96
archvir_cat_2_VIRSorter_A04_NODE_82_length_74282_cov_28_876177-cat_2_VIRSorter_A04_NODE_82_length_74282_cov_28_876177-cat_2	Marine	Archaeal virus and phage shared	0.821782
archvir_cat_2_VIRSorter_A04_NODE_883_length_17941_cov_15_617466-cat_2_VIRSorter_A04_NODE_883_length_17941_cov_15_617466-cat_2	Marine	Archaeal virus and phage shared	0.863636
archvir_cat_2_VIRSorter_A04_NODE_91_length_70482_cov_15_655643-cat_2_VIRSorter_A04_NODE_91_length_70482_cov_15_655643-cat_2	Marine	Archaeal virus and phage shared	0.434783
archvir_cat_2_VIRSorter_A05_NODE_1063_length_13550_cov_6_014005-cat_3_VIRSorter_A05_NODE_1063_length_13550_cov_6_014005-cat_3	Marine	Archaeal virus and phage shared	0.565217
archvir_cat_2_VIRSorter_A05_NODE_1112_length_13197_cov_14_556536-cat_3_VIRSorter_A05_NODE_1112_length_13197_cov_14_556536-cat_3	Marine	Archaeal virus and phage shared	1
archvir_cat_2_VIRSorter_A05_NODE_150_length_47500_cov_6_160228-cat_2_VIRSorter_A05_NODE_150_length_47500_cov_6_160228-cat_2	Marine	Archaeal virus and phage shared	0.833333
archvir_cat_2_VIRSorter_A05_NODE_1588_length_10755_cov_13_594299-cat_3_VIRSorter_A05_NODE_1588_length_10755_cov_13_594299-cat_3	Marine	Archaeal virus and phage shared	0.666667
archvir_cat_2_VIRSorter_A05_NODE_162_length_46074_cov_11_792390-cat_2_VIRSorter_A05_NODE_162_length_46074_cov_11_792390-cat_2	Marine	Archaeal virus and phage shared	0.858974
archvir_cat_2_VIRSorter_A05_NODE_1689_length_10300_cov_6_084529-cat_3_VIRSorter_A05_NODE_1689_length_10300_cov_6_084529-cat_3	Marine	Archaeal virus and phage shared	0.666667
archvir_cat_2_VIRSorter_A05_NODE_299_length_31390_cov_24_280038-cat_2_VIRSorter_A05_NODE_299_length_31390_cov_24_280038-cat_2	Marine	Archaeal virus and phage shared	1
archvir_cat_2_VIRSorter_A05_NODE_484_length_22858_cov_50_979433-cat_3_VIRSorter_A05_NODE_484_length_22858_cov_50_979433-cat_3	Marine	Archaeal virus and phage shared	0.973684
archvir_cat_2_VIRSorter_A05_NODE_525_length_21837_cov_6_249472-cat_3_VIRSorter_A05_NODE_525_length_21837_cov_6_249472-cat_3	Marine	Archaeal virus and phage shared	0.722222
archvir_cat_2_VIRSorter_A05_NODE_575_length_20510_cov_10_074652-cat_3_VIRSorter_A05_NODE_575_length_20510_cov_10_074652-cat_3	Marine	Archaeal virus and phage shared	0.75
archvir_cat_2_VIRSorter_A05_NODE_840_length_15763_cov_4_383690-cat_2_VIRSorter_A05_NODE_840_length_15763_cov_4_383690-cat_2	Marine	Archaeal virus and phage shared	0.684211
archvir_cat_2_VIRSorter_A05_NODE_99_length_57699_cov_9_243200-cat_2_VIRSorter_A05_NODE_99_length_57699_cov_9_243200-cat_2	Marine	Archaeal virus and phage shared	0.840909
archvir_cat_2_VIRSorter_A05B_NODE_1056_length_12989_cov_25_767048-cat_2_VIRSorter_A05B_NODE_1056_length_12989_cov_25_767048-cat_2	Marine	Archaeal virus and phage shared	0.941176
archvir_cat_2_VIRSorter_A05B_NODE_15_length_81333_cov_12_872832-cat_2_VIRSorter_A05B_NODE_15_length_81333_cov_12_872832-cat_2	Marine	Archaeal virus and phage shared	0.805195
archvir_cat_2_VIRSorter_A05B_NODE_1641_length_10162_cov_4_703869-cat_2_VIRSorter_A05B_NODE_1641_length_10162_cov_4_703869-cat_2	Marine	Archaeal virus and phage shared	0.888889
archvir_cat_2_VIRSorter_A05B_NODE_18_length_73589_cov_7_910096-cat_2_VIRSorter_A05B_NODE_18_length_73589_cov_7_910096-cat_2	Marine	Archaeal virus and phage shared	0.851064
archvir_cat_2_VIRSorter_A05B_NODE_19_length_73012_cov_14_049152-cat_2_VIRSorter_A05B_NODE_19_length_73012_cov_14_049152-cat_2	Marine	Archaeal virus and phage shared	0.866071
archvir_cat_2_VIRSorter_A05B_NODE_285_length_25543_cov_28_307556-cat_2_VIRSorter_A05B_NODE_285_length_25543_cov_28_307556-cat_2	Marine	Archaeal virus and phage shared	1
archvir_cat_2_VIRSorter_A05B_NODE_33_length_59614_cov_11_171410-cat_2_VIRSorter_A05B_NODE_33_length_59614_cov_11_171410-cat_2	Marine	Archaeal virus and phage shared	0.911111
archvir_cat_2_VIRSorter_A05B_NODE_370_length_22024_cov_6_465201-cat_3_VIRSorter_A05B_NODE_370_length_22024_cov_6_465201-cat_3	Marine	Archaeal virus and phage shared	0.682927
archvir_cat_2_VIRSorter_A05B_NODE_373_length_21980_cov_8_569396-cat_2_VIRSorter_A05B_NODE_373_length_21980_cov_8_569396-cat_2	Marine	Archaeal virus and phage shared	0.958333
archvir_cat_2_VIRSorter_A05B_NODE_434_length_20364_cov_14_509232-cat_3_VIRSorter_A05B_NODE_434_length_20364_cov_14_509232-cat_3	Marine	Archaeal virus and phage shared	0.73913
archvir_cat_2_VIRSorter_A05B_NODE_568_length_17791_cov_6_463577-cat_2_VIRSorter_A05B_NODE_568_length_17791_cov_6_463577-cat_2	Marine	Archaeal virus and phage shared	1
archvir_cat_2_VIRSorter_A05B_NODE_592_length_17524_cov_9_607133-cat_3_VIRSorter_A05B_NODE_592_length_17524_cov_9_607133-cat_3	Marine	Archaeal virus and phage shared	0.761905
archvir_cat_2_VIRSorter_A05B_NODE_618_length_17243_cov_23_937689-cat_3_VIRSorter_A05B_NODE_618_length_17243_cov_23_937689-cat_3	Marine	Archaeal virus and phage shared	0.851852
archvir_cat_2_VIRSorter_A05B_NODE_625_length_17121_cov_18_506211-cat_2_VIRSorter_A05B_NODE_625_length_17121_cov_18_506211-cat_2	Marine	Archaeal virus and phage shared	0.733333
archvir_cat_2_VIRSorter_A05B_NODE_63_length_49039_cov_17_886555-cat_3_VIRSorter_A05B_NODE_63_length_49039_cov_17_886555-cat_3	Marine	Archaeal virus and phage shared	0.870968
archvir_cat_2_VIRSorter_A05B_NODE_73_length_47506_cov_8_249984-cat_2_VIRSorter_A05B_NODE_73_length_47506_cov_8_249984-cat_2	Marine	Archaeal virus and phage shared	0.62069
archvir_cat_2_VIRSorter_A05B_NODE_774_length_15355_cov_6_053856-cat_2_VIRSorter_A05B_NODE_774_length_15355_cov_6_053856-cat_2	Marine	Archaeal virus and phage shared	0.65
archvir_cat_2_VIRSorter_A05B_NODE_8_length_93295_cov_9_309620-cat_2_VIRSorter_A05B_NODE_8_length_93295_cov_9_309620-cat_2	Marine	Archaeal virus and phage shared	0.823529
archvir_cat_2_VIRSorter_A05B_NODE_801_length_15094_cov_18_667930-cat_2_VIRSorter_A05B_NODE_801_length_15094_cov_18_667930-cat_2	Marine	Archaeal virus and phage shared	0.95
archvir_cat_2_VIRSorter_A05B_NODE_81_length_45310_cov_6_679748-cat_2_VIRSorter_A05B_NODE_81_length_45310_cov_6_679748-cat_2	Marine	Archaeal virus and phage shared	0.926829
archvir_cat_2_VIRSorter_A05B_NODE_825_length_14829_cov_5_951943-cat_2_VIRSorter_A05B_NODE_825_length_14829_cov_5_951943-cat_2	Marine	Archaeal virus and phage shared	0.809524
archvir_cat_2_VIRSorter_A05B_NODE_905_length_14080_cov_6_802496-cat_3_VIRSorter_A05B_NODE_905_length_14080_cov_6_802496-cat_3	Marine	Archaeal virus and phage shared	0.882353
archvir_cat_2_VIRSorter_A05B_NODE_94_length_42688_cov_19_870828-cat_2_VIRSorter_A05B_NODE_94_length_42688_cov_19_870828-cat_2	Marine	Archaeal virus and phage shared	0.803571
archvir_cat_2_VIRSorter_A07_NODE_1421_length_10701_cov_4_865677-cat_2_VIRSorter_A07_NODE_1421_length_10701_cov_4_865677-cat_2	Marine	Archaeal virus and phage shared	0.833333
archvir_cat_2_VIRSorter_A08_NODE_1095_length_10067_cov_6_524970-cat_3_VIRSorter_A08_NODE_1095_length_10067_cov_6_524970-cat_3	Marine	Archaeal virus and phage shared	0.882353
archvir_cat_2_VIRSorter_A08_NODE_148_length_30342_cov_10_189454-cat_2_VIRSorter_A08_NODE_148_length_30342_cov_10_189454-cat_2	Marine	Archaeal virus and phage shared	0.84
archvir_cat_2_VIRSorter_A08_NODE_216_length_24598_cov_9_948376-cat_3_VIRSorter_A08_NODE_216_length_24598_cov_9_948376-cat_3	Marine	Archaeal virus and phage shared	0.769231
archvir_cat_2_VIRSorter_A08_NODE_269_length_21416_cov_13_734282-cat_2_VIRSorter_A08_NODE_269_length_21416_cov_13_734282-cat_2	Marine	Archaeal virus and phage shared	0.846154
archvir_cat_2_VIRSorter_A08_NODE_27_length_78611_cov_46_021411-cat_2_VIRSorter_A08_NODE_27_length_78611_cov_46_021411-cat_2	Marine	Archaeal virus and phage shared	0.846939
archvir_cat_2_VIRSorter_A08_NODE_51_length_52225_cov_35_337761-cat_2_VIRSorter_A08_NODE_51_length_52225_cov_35_337761-cat_2	Marine	Archaeal virus and phage shared	0.638298
archvir_cat_2_VIRSorter_A08_NODE_621_length_13572_cov_19_774506-cat_3_VIRSorter_A08_NODE_621_length_13572_cov_19_774506-cat_3	Marine	Archaeal virus and phage shared	0.76
archvir_cat_2_VIRSorter_A08_NODE_65_length_46204_cov_17_921623-cat_3_VIRSorter_A08_NODE_65_length_46204_cov_17_921623-cat_3	Marine	Archaeal virus and phage shared	0.780488
archvir_cat_2_VIRSorter_A09_NODE_10_length_86123_cov_45_857752-cat_2_VIRSorter_A09_NODE_10_length_86123_cov_45_857752-cat_2	Marine	Archaeal virus and phage shared	0.864865
archvir_cat_2_VIRSorter_A09_NODE_1131_length_11403_cov_6_365968-cat_3_VIRSorter_A09_NODE_1131_length_11403_cov_6_365968-cat_3	Marine	Archaeal virus and phage shared	0.789474
archvir_cat_2_VIRSorter_A09_NODE_1329_length_10366_cov_4_868587-cat_2_VIRSorter_A09_NODE_1329_length_10366_cov_4_868587-cat_2	Marine	Archaeal virus and phage shared	0.8
archvir_cat_2_VIRSorter_A09_NODE_17_length_72770_cov_25_594857-cat_2_VIRSorter_A09_NODE_17_length_72770_cov_25_594857-cat_2	Marine	Archaeal virus and phage shared	0.833333
archvir_cat_2_VIRSorter_A09_NODE_24_length_61755_cov_7_737585-cat_2_VIRSorter_A09_NODE_24_length_61755_cov_7_737585-cat_2	Marine	Archaeal virus and phage shared	0.925926
archvir_cat_2_VIRSorter_A09_NODE_244_length_27543_cov_10_849352-cat_3_VIRSorter_A09_NODE_244_length_27543_cov_10_849352-cat_3	Marine	Archaeal virus and phage shared	0.914286
archvir_cat_2_VIRSorter_A09_NODE_25_length_61674_cov_11_928074-cat_2_VIRSorter_A09_NODE_25_length_61674_cov_11_928074-cat_2	Marine	Archaeal virus and phage shared	0.634921
archvir_cat_2_VIRSorter_A09_NODE_407_length_21606_cov_6_856155-cat_2_VIRSorter_A09_NODE_407_length_21606_cov_6_856155-cat_2	Marine	Archaeal virus and phage shared	0.857143
archvir_cat_2_VIRSorter_A09_NODE_489_length_19461_cov_6_664949-cat_3_VIRSorter_A09_NODE_489_length_19461_cov_6_664949-cat_3	Marine	Archaeal virus and phage shared	0.909091
archvir_cat_2_VIRSorter_A09_NODE_8_length_89068_cov_63_579342-cat_2_VIRSorter_A09_NODE_8_length_89068_cov_63_579342-cat_2	Marine	Archaeal virus and phage shared	0.945312
archvir_cat_2_VIRSorter_A09_NODE_879_length_13497_cov_5_744160-cat_3_VIRSorter_A09_NODE_879_length_13497_cov_5_744160-cat_3	Marine	Archaeal virus and phage shared	0.85
archvir_cat_2_VIRSorter_A09_NODE_9_length_87771_cov_11_020133-cat_2_VIRSorter_A09_NODE_9_length_87771_cov_11_020133-cat_2	Marine	Archaeal virus and phage shared	0.811111
archvir_cat_2_VIRSorter_A09_NODE_935_length_12861_cov_3_977120-cat_3_VIRSorter_A09_NODE_935_length_12861_cov_3_977120-cat_3	Marine	Archaeal virus and phage shared	0.826087
archvir_cat_2_VIRSorter_A09_NODE_947_length_12744_cov_8_145874-cat_3_VIRSorter_A09_NODE_947_length_12744_cov_8_145874-cat_3	Marine	Archaeal virus and phage shared	0.578947
archvir_cat_2_VIRSorter_A09B_NODE_1066_length_12648_cov_14_454062-cat_3_VIRSorter_A09B_NODE_1066_length_12648_cov_14_454062-cat_3	Marine	Archaeal virus and phage shared	0.578947
archvir_cat_2_VIRSorter_A09B_NODE_1446_length_10371_cov_7_836080-cat_2_VIRSorter_A09B_NODE_1446_length_10371_cov_7_836080-cat_2	Marine	Archaeal virus and phage shared	0.866667
archvir_cat_2_VIRSorter_A09B_NODE_16_length_66487_cov_20_262509-cat_2_VIRSorter_A09B_NODE_16_length_66487_cov_20_262509-cat_2	Marine	Archaeal virus and phage shared	0.636364
archvir_cat_2_VIRSorter_A09B_NODE_2_length_103818_cov_11_522489-cat_2_VIRSorter_A09B_NODE_2_length_103818_cov_11_522489-cat_2	Marine	Archaeal virus and phage shared	0.473684
archvir_cat_2_VIRSorter_A09B_NODE_20_length_62424_cov_8_843159-cat_2_VIRSorter_A09B_NODE_20_length_62424_cov_8_843159-cat_2	Marine	Archaeal virus and phage shared	0.93617
archvir_cat_2_VIRSorter_A09B_NODE_29_length_55618_cov_90_131688-cat_2_VIRSorter_A09B_NODE_29_length_55618_cov_90_131688-cat_2	Marine	Archaeal virus and phage shared	0.793103
archvir_cat_2_VIRSorter_A09B_NODE_297_length_25117_cov_6_592491-cat_2_VIRSorter_A09B_NODE_297_length_25117_cov_6_592491-cat_2	Marine	Archaeal virus and phage shared	0.965517
archvir_cat_2_VIRSorter_A09B_NODE_3_length_96396_cov_21_948215-cat_2_VIRSorter_A09B_NODE_3_length_96396_cov_21_948215-cat_2	Marine	Archaeal virus and phage shared	0.732759
archvir_cat_2_VIRSorter_A09B_NODE_30_length_55004_cov_7_427797-cat_2_VIRSorter_A09B_NODE_30_length_55004_cov_7_427797-cat_2	Marine	Archaeal virus and phage shared	0.705882
archvir_cat_2_VIRSorter_A09B_NODE_307_length_24772_cov_10_666788-cat_3_VIRSorter_A09B_NODE_307_length_24772_cov_10_666788-cat_3	Marine	Archaeal virus and phage shared	0.763158
archvir_cat_2_VIRSorter_A09B_NODE_4_length_90517_cov_133_072152-cat_2_VIRSorter_A09B_NODE_4_length_90517_cov_133_072152-cat_2	Marine	Archaeal virus and phage shared	0.945312
archvir_cat_2_VIRSorter_A09B_NODE_420_length_21610_cov_23_046764-cat_2_VIRSorter_A09B_NODE_420_length_21610_cov_23_046764-cat_2	Marine	Archaeal virus and phage shared	0.766667
archvir_cat_2_VIRSorter_A09B_NODE_49_length_48110_cov_8_049173-cat_2_VIRSorter_A09B_NODE_49_length_48110_cov_8_049173-cat_2	Marine	Archaeal virus and phage shared	0.953488
archvir_cat_2_VIRSorter_A09B_NODE_559_length_18353_cov_8_193409-cat_3_VIRSorter_A09B_NODE_559_length_18353_cov_8_193409-cat_3	Marine	Archaeal virus and phage shared	0.869565
archvir_cat_2_VIRSorter_A09B_NODE_587_length_17940_cov_9_822309-cat_3_VIRSorter_A09B_NODE_587_length_17940_cov_9_822309-cat_3	Marine	Archaeal virus and phage shared	0.894737
archvir_cat_2_VIRSorter_A09B_NODE_819_length_14774_cov_19_091650-cat_3_VIRSorter_A09B_NODE_819_length_14774_cov_19_091650-cat_3	Marine	Archaeal virus and phage shared	0.8
archvir_cat_2_VIRSorter_A09B_NODE_9_length_81789_cov_14_271503-cat_2_VIRSorter_A09B_NODE_9_length_81789_cov_14_271503-cat_2	Marine	Archaeal virus and phage shared	0.857143
archvir_cat_2_VIRSorter_A09B_NODE_980_length_13352_cov_5_372415-cat_3_VIRSorter_A09B_NODE_980_length_13352_cov_5_372415-cat_3	Marine	Archaeal virus and phage shared	0.772727
archvir_cat_2_VIRSorter_A10_NODE_1171_length_14849_cov_8_742058-cat_2_VIRSorter_A10_NODE_1171_length_14849_cov_8_742058-cat_2	Marine	Archaeal virus and phage shared	0.714286
archvir_cat_2_VIRSorter_A10_NODE_1528_length_12907_cov_20_939542-cat_2_VIRSorter_A10_NODE_1528_length_12907_cov_20_939542-cat_2	Marine	Archaeal virus and phage shared	0.75
archvir_cat_2_VIRSorter_A10_NODE_596_length_21573_cov_5_130124-cat_2_VIRSorter_A10_NODE_596_length_21573_cov_5_130124-cat_2	Marine	Archaeal virus and phage shared	0.814815
archvir_cat_2_VIRSorter_A10_NODE_628_length_21073_cov_5_511181-cat_2_VIRSorter_A10_NODE_628_length_21073_cov_5_511181-cat_2	Marine	Archaeal virus and phage shared	0.846154
archvir_cat_2_VIRSorter_A10_NODE_652_length_20674_cov_6_883845-cat_2_VIRSorter_A10_NODE_652_length_20674_cov_6_883845-cat_2	Marine	Archaeal virus and phage shared	0.592593
archvir_cat_2_VIRSorter_A10_NODE_930_length_16991_cov_10_313829-cat_2_VIRSorter_A10_NODE_930_length_16991_cov_10_313829-cat_2	Marine	Archaeal virus and phage shared	0.782609
archvir_cat_2_VIRSorter_A11_NODE_100_length_42691_cov_24_154048-cat_2_VIRSorter_A11_NODE_100_length_42691_cov_24_154048-cat_2	Marine	Archaeal virus and phage shared	0.73913
archvir_cat_2_VIRSorter_A11_NODE_163_length_34104_cov_23_673353-cat_3_VIRSorter_A11_NODE_163_length_34104_cov_23_673353-cat_3	Marine	Archaeal virus and phage shared	0.507042
archvir_cat_2_VIRSorter_A11_NODE_29_length_88072_cov_187_684106-cat_2_VIRSorter_A11_NODE_29_length_88072_cov_187_684106-cat_2	Marine	Archaeal virus and phage shared	0.790698
archvir_cat_2_VIRSorter_A11_NODE_651_length_15609_cov_45_183297-cat_2_VIRSorter_A11_NODE_651_length_15609_cov_45_183297-cat_2	Marine	Archaeal virus and phage shared	0.777778
archvir_cat_2_VIRSorter_A11_NODE_84_length_46989_cov_32_892082-cat_2_VIRSorter_A11_NODE_84_length_46989_cov_32_892082-cat_2	Marine	Archaeal virus and phage shared	0.807692
archvir_cat_2_VIRSorter_A11B_NODE_104_length_40754_cov_30_116563-cat_2_VIRSorter_A11B_NODE_104_length_40754_cov_30_116563-cat_2	Marine	Archaeal virus and phage shared	0.82
archvir_cat_2_VIRSorter_A11B_NODE_11_length_97867_cov_225_335848-cat_2_VIRSorter_A11B_NODE_11_length_97867_cov_225_335848-cat_2	Marine	Archaeal virus and phage shared	0.661017
archvir_cat_2_VIRSorter_A11B_NODE_148_length_34104_cov_23_402273-cat_3_VIRSorter_A11B_NODE_148_length_34104_cov_23_402273-cat_3	Marine	Archaeal virus and phage shared	0.507042
archvir_cat_2_VIRSorter_A11B_NODE_167_length_32346_cov_6_463597-cat_3_VIRSorter_A11B_NODE_167_length_32346_cov_6_463597-cat_3	Marine	Archaeal virus and phage shared	0.823529
archvir_cat_2_VIRSorter_A11B_NODE_24_length_72606_cov_9_602431-cat_2_VIRSorter_A11B_NODE_24_length_72606_cov_9_602431-cat_2	Marine	Archaeal virus and phage shared	0.95
archvir_cat_2_VIRSorter_A11B_NODE_25_length_71510_cov_16_943559-cat_2_VIRSorter_A11B_NODE_25_length_71510_cov_16_943559-cat_2	Marine	Archaeal virus and phage shared	0.90625
archvir_cat_2_VIRSorter_A11B_NODE_543_length_16458_cov_52_185881-cat_2_VIRSorter_A11B_NODE_543_length_16458_cov_52_185881-cat_2	Marine	Archaeal virus and phage shared	0.761905
archvir_cat_2_VIRSorter_A11B_NODE_608_length_15268_cov_6_467101-cat_2_VIRSorter_A11B_NODE_608_length_15268_cov_6_467101-cat_2	Marine	Archaeal virus and phage shared	1
archvir_cat_2_VIRSorter_A11B_NODE_747_length_13445_cov_5_014040-cat_3_VIRSorter_A11B_NODE_747_length_13445_cov_5_014040-cat_3	Marine	Archaeal virus and phage shared	0.9
archvir_cat_2_VIRSorter_A11B_NODE_97_length_42691_cov_23_517943-cat_2_VIRSorter_A11B_NODE_97_length_42691_cov_23_517943-cat_2	Marine	Archaeal virus and phage shared	0.73913
archvir_cat_2_VIRSorter_A12_NODE_1256_length_11622_cov_8_857958-cat_2_VIRSorter_A12_NODE_1256_length_11622_cov_8_857958-cat_2	Marine	Archaeal virus and phage shared	0.6875
archvir_cat_2_VIRSorter_A13_NODE_1063_length_14334_cov_4_495833-cat_3_VIRSorter_A13_NODE_1063_length_14334_cov_4_495833-cat_3	Marine	Archaeal virus and phage shared	0.8
archvir_cat_2_VIRSorter_A13_NODE_115_length_48079_cov_34_325108-cat_2_VIRSorter_A13_NODE_115_length_48079_cov_34_325108-cat_2	Marine	Archaeal virus and phage shared	0.763636
archvir_cat_2_VIRSorter_A13_NODE_135_length_43718_cov_8_266977-cat_2_VIRSorter_A13_NODE_135_length_43718_cov_8_266977-cat_2	Marine	Archaeal virus and phage shared	0.959184
archvir_cat_2_VIRSorter_A13_NODE_145_length_42691_cov_30_241416-cat_2_VIRSorter_A13_NODE_145_length_42691_cov_30_241416-cat_2	Marine	Archaeal virus and phage shared	0.73913
archvir_cat_2_VIRSorter_A13_NODE_1699_length_10536_cov_6_393951-cat_3_VIRSorter_A13_NODE_1699_length_10536_cov_6_393951-cat_3	Marine	Archaeal virus and phage shared	0.809524
archvir_cat_2_VIRSorter_A13_NODE_194_length_37109_cov_31_327522-cat_3_VIRSorter_A13_NODE_194_length_37109_cov_31_327522-cat_3	Marine	Archaeal virus and phage shared	0.736111
archvir_cat_2_VIRSorter_A13_NODE_237_length_34103_cov_30_426310-cat_3_VIRSorter_A13_NODE_237_length_34103_cov_30_426310-cat_3	Marine	Archaeal virus and phage shared	0.507042
archvir_cat_2_VIRSorter_A13_NODE_31_length_93248_cov_172_852714-cat_2_VIRSorter_A13_NODE_31_length_93248_cov_172_852714-cat_2	Marine	Archaeal virus and phage shared	0.737864
archvir_cat_2_VIRSorter_A13_NODE_580_length_20858_cov_12_741383-cat_2_VIRSorter_A13_NODE_580_length_20858_cov_12_741383-cat_2	Marine	Archaeal virus and phage shared	0.65
archvir_cat_2_VIRSorter_A13B_NODE_118_length_42791_cov_45_487388-cat_2_VIRSorter_A13B_NODE_118_length_42791_cov_45_487388-cat_2	Marine	Archaeal virus and phage shared	0.823529
archvir_cat_2_VIRSorter_A13B_NODE_1187_length_12610_cov_5_111191-cat_2_VIRSorter_A13B_NODE_1187_length_12610_cov_5_111191-cat_2	Marine	Archaeal virus and phage shared	0.909091
archvir_cat_2_VIRSorter_A13B_NODE_121_length_42691_cov_39_520476-cat_2_VIRSorter_A13B_NODE_121_length_42691_cov_39_520476-cat_2	Marine	Archaeal virus and phage shared	0.73913
archvir_cat_2_VIRSorter_A13B_NODE_1351_length_11586_cov_3_855433-cat_3_VIRSorter_A13B_NODE_1351_length_11586_cov_3_855433-cat_3	Marine	Archaeal virus and phage shared	0.933333
archvir_cat_2_VIRSorter_A13B_NODE_1598_length_10434_cov_8_866654-cat_2_VIRSorter_A13B_NODE_1598_length_10434_cov_8_866654-cat_2	Marine	Archaeal virus and phage shared	1
archvir_cat_2_VIRSorter_A13B_NODE_18_length_100427_cov_301_143616-cat_2_VIRSorter_A13B_NODE_18_length_100427_cov_301_143616-cat_2	Marine	Archaeal virus and phage shared	0.674797
archvir_cat_2_VIRSorter_A13B_NODE_191_length_34621_cov_38_919169-cat_3_VIRSorter_A13B_NODE_191_length_34621_cov_38_919169-cat_3	Marine	Archaeal virus and phage shared	0.5
archvir_cat_2_VIRSorter_A13B_NODE_202_length_34043_cov_14_176651-cat_2_VIRSorter_A13B_NODE_202_length_34043_cov_14_176651-cat_2	Marine	Archaeal virus and phage shared	0.95122
archvir_cat_2_VIRSorter_A13B_NODE_281_length_28755_cov_6_659686-cat_2_VIRSorter_A13B_NODE_281_length_28755_cov_6_659686-cat_2	Marine	Archaeal virus and phage shared	1
archvir_cat_2_VIRSorter_A13B_NODE_520_length_20651_cov_4_945184-cat_3_VIRSorter_A13B_NODE_520_length_20651_cov_4_945184-cat_3	Marine	Archaeal virus and phage shared	0.777778
archvir_cat_2_VIRSorter_A13B_NODE_53_length_57087_cov_24_367320-cat_2_VIRSorter_A13B_NODE_53_length_57087_cov_24_367320-cat_2	Marine	Archaeal virus and phage shared	0.882353
archvir_cat_2_VIRSorter_A13B_NODE_596_length_19285_cov_6_651274-cat_2_VIRSorter_A13B_NODE_596_length_19285_cov_6_651274-cat_2	Marine	Archaeal virus and phage shared	0.75
archvir_cat_2_VIRSorter_A13B_NODE_64_length_54342_cov_17_046954-cat_2_VIRSorter_A13B_NODE_64_length_54342_cov_17_046954-cat_2	Marine	Archaeal virus and phage shared	0.934783
archvir_cat_2_VIRSorter_A13B_NODE_69_length_51933_cov_33_721616-cat_1_VIRSorter_A13B_NODE_69_length_51933_cov_33_721616-cat_1	Marine	Archaeal virus and phage shared	0.740741
archvir_cat_2_VIRSorter_A13B_NODE_772_length_16512_cov_63_395212-cat_2_VIRSorter_A13B_NODE_772_length_16512_cov_63_395212-cat_2	Marine	Archaeal virus and phage shared	0.761905
archvir_cat_2_VIRSorter_A14_NODE_13_length_98114_cov_12_183573-cat_2_VIRSorter_A14_NODE_13_length_98114_cov_12_183573-cat_2	Marine	Archaeal virus and phage shared	0.557692
archvir_cat_2_VIRSorter_A14_NODE_134_length_34339_cov_20_926321-cat_3_VIRSorter_A14_NODE_134_length_34339_cov_20_926321-cat_3	Marine	Archaeal virus and phage shared	0.5
archvir_cat_2_VIRSorter_A14_NODE_14_length_93009_cov_14_056038-cat_2_VIRSorter_A14_NODE_14_length_93009_cov_14_056038-cat_2	Marine	Archaeal virus and phage shared	0.745283
archvir_cat_2_VIRSorter_A14_NODE_17_length_83609_cov_8_134895-cat_2_VIRSorter_A14_NODE_17_length_83609_cov_8_134895-cat_2	Marine	Archaeal virus and phage shared	0.547945
archvir_cat_2_VIRSorter_A14_NODE_24_length_75389_cov_13_047177-cat_2_VIRSorter_A14_NODE_24_length_75389_cov_13_047177-cat_2	Marine	Archaeal virus and phage shared	0.738739
archvir_cat_2_VIRSorter_A14_NODE_245_length_25445_cov_22_449586-cat_2_VIRSorter_A14_NODE_245_length_25445_cov_22_449586-cat_2	Marine	Archaeal virus and phage shared	0.964286
archvir_cat_2_VIRSorter_A14_NODE_88_length_42857_cov_22_652984-cat_2_VIRSorter_A14_NODE_88_length_42857_cov_22_652984-cat_2	Marine	Archaeal virus and phage shared	0.73913
archvir_cat_2_VIRSorter_A14B_NODE_1052_length_11280_cov_6_178797-cat_2_VIRSorter_A14B_NODE_1052_length_11280_cov_6_178797-cat_2	Marine	Archaeal virus and phage shared	0.857143
archvir_cat_2_VIRSorter_A14B_NODE_108_length_39273_cov_22_861008-cat_2_VIRSorter_A14B_NODE_108_length_39273_cov_22_861008-cat_2	Marine	Archaeal virus and phage shared	0.767442
archvir_cat_2_VIRSorter_A14B_NODE_14_length_81696_cov_7_403572-cat_2_VIRSorter_A14B_NODE_14_length_81696_cov_7_403572-cat_2	Marine	Archaeal virus and phage shared	0.604651
archvir_cat_2_VIRSorter_A14B_NODE_153_length_34104_cov_22_231813-cat_3_VIRSorter_A14B_NODE_153_length_34104_cov_22_231813-cat_3	Marine	Archaeal virus and phage shared	0.507042
archvir_cat_2_VIRSorter_A14B_NODE_19_length_72817_cov_21_237693-cat_2_VIRSorter_A14B_NODE_19_length_72817_cov_21_237693-cat_2	Marine	Archaeal virus and phage shared	0.95
archvir_cat_2_VIRSorter_A14B_NODE_214_length_28991_cov_14_109345-cat_2_VIRSorter_A14B_NODE_214_length_28991_cov_14_109345-cat_2	Marine	Archaeal virus and phage shared	0.709677
archvir_cat_2_VIRSorter_A14B_NODE_272_length_25991_cov_27_032233-cat_2_VIRSorter_A14B_NODE_272_length_25991_cov_27_032233-cat_2	Marine	Archaeal virus and phage shared	0.965517
archvir_cat_2_VIRSorter_A14B_NODE_6_length_89306_cov_14_611579-cat_2_VIRSorter_A14B_NODE_6_length_89306_cov_14_611579-cat_2	Marine	Archaeal virus and phage shared	0.56383
archvir_cat_2_VIRSorter_A14B_NODE_7_length_88086_cov_19_537742-cat_2_VIRSorter_A14B_NODE_7_length_88086_cov_19_537742-cat_2	Marine	Archaeal virus and phage shared	0.756303
archvir_cat_2_VIRSorter_A14B_NODE_71_length_47736_cov_25_757451-cat_2_VIRSorter_A14B_NODE_71_length_47736_cov_25_757451-cat_2	Marine	Archaeal virus and phage shared	0.803922
archvir_cat_2_VIRSorter_A15_NODE_134_length_63086_cov_7_551062-cat_2_VIRSorter_A15_NODE_134_length_63086_cov_7_551062-cat_2	Marine	Archaeal virus and phage shared	0.641509
archvir_cat_2_VIRSorter_A15_NODE_1345_length_17917_cov_16_552850-cat_2_VIRSorter_A15_NODE_1345_length_17917_cov_16_552850-cat_2	Marine	Archaeal virus and phage shared	0.736842
archvir_cat_2_VIRSorter_A15_NODE_1985_length_14103_cov_10_323818-cat_2_VIRSorter_A15_NODE_1985_length_14103_cov_10_323818-cat_2	Marine	Archaeal virus and phage shared	0.736842
archvir_cat_2_VIRSorter_A15_NODE_2952_length_10967_cov_3_617669-cat_3_VIRSorter_A15_NODE_2952_length_10967_cov_3_617669-cat_3	Marine	Archaeal virus and phage shared	0.958333
archvir_cat_2_VIRSorter_A15_NODE_418_length_35619_cov_12_547154-cat_2_VIRSorter_A15_NODE_418_length_35619_cov_12_547154-cat_2	Marine	Archaeal virus and phage shared	0.878049
archvir_cat_2_VIRSorter_A15_NODE_772_length_25148_cov_8_093054-cat_3_VIRSorter_A15_NODE_772_length_25148_cov_8_093054-cat_3	Marine	Archaeal virus and phage shared	0.714286
archvir_cat_2_VIRSorter_A15_NODE_918_length_22780_cov_50_601760-cat_3_VIRSorter_A15_NODE_918_length_22780_cov_50_601760-cat_3	Marine	Archaeal virus and phage shared	0.702703
archvir_cat_2_VIRSorter_A15B_NODE_100_length_37562_cov_10_584158-cat_3_VIRSorter_A15B_NODE_100_length_37562_cov_10_584158-cat_3	Marine	Archaeal virus and phage shared	0.692308
archvir_cat_2_VIRSorter_A15B_NODE_357_length_18120_cov_7_882092-cat_2_VIRSorter_A15B_NODE_357_length_18120_cov_7_882092-cat_2	Marine	Archaeal virus and phage shared	0.7
archvir_cat_2_VIRSorter_A16_NODE_111_length_86920_cov_17_628872-cat_2_VIRSorter_A16_NODE_111_length_86920_cov_17_628872-cat_2	Marine	Archaeal virus and phage shared	0.756303
archvir_cat_2_VIRSorter_A16_NODE_1144_length_15030_cov_5_286945-cat_2_VIRSorter_A16_NODE_1144_length_15030_cov_5_286945-cat_2	Marine	Archaeal virus and phage shared	0.736842
archvir_cat_2_VIRSorter_A16_NODE_1480_length_12731_cov_7_845377-cat_3_VIRSorter_A16_NODE_1480_length_12731_cov_7_845377-cat_3	Marine	Archaeal virus and phage shared	0.866667
archvir_cat_2_VIRSorter_A16_NODE_1564_length_12183_cov_11_271933-cat_2_VIRSorter_A16_NODE_1564_length_12183_cov_11_271933-cat_2	Marine	Archaeal virus and phage shared	0.75
archvir_cat_2_VIRSorter_A16_NODE_1905_length_10721_cov_4_452466-cat_3_VIRSorter_A16_NODE_1905_length_10721_cov_4_452466-cat_3	Marine	Archaeal virus and phage shared	1
archvir_cat_2_VIRSorter_A16_NODE_629_length_22945_cov_9_745173-cat_2_VIRSorter_A16_NODE_629_length_22945_cov_9_745173-cat_2	Marine	Archaeal virus and phage shared	0.904762
archvir_cat_2_VIRSorter_A17_NODE_100_length_72972_cov_6_864737-cat_2_VIRSorter_A17_NODE_100_length_72972_cov_6_864737-cat_2	Marine	Archaeal virus and phage shared	0.801802
archvir_cat_2_VIRSorter_A17_NODE_1117_length_17263_cov_5_766330-cat_2_VIRSorter_A17_NODE_1117_length_17263_cov_5_766330-cat_2	Marine	Archaeal virus and phage shared	0.95
archvir_cat_2_VIRSorter_A17_NODE_1884_length_12460_cov_4_961951-cat_3_VIRSorter_A17_NODE_1884_length_12460_cov_4_961951-cat_3	Marine	Archaeal virus and phage shared	1
archvir_cat_2_VIRSorter_A17_NODE_1903_length_12375_cov_6_446916-cat_2_VIRSorter_A17_NODE_1903_length_12375_cov_6_446916-cat_2	Marine	Archaeal virus and phage shared	0.85
archvir_cat_2_VIRSorter_A17_NODE_238_length_43859_cov_25_177335-cat_2_VIRSorter_A17_NODE_238_length_43859_cov_25_177335-cat_2	Marine	Archaeal virus and phage shared	0.574468
archvir_cat_2_VIRSorter_A17_NODE_241_length_43715_cov_8_303023-cat_2_VIRSorter_A17_NODE_241_length_43715_cov_8_303023-cat_2	Marine	Archaeal virus and phage shared	0.855263
archvir_cat_2_VIRSorter_A17_NODE_244_length_43475_cov_6_613012-cat_2_VIRSorter_A17_NODE_244_length_43475_cov_6_613012-cat_2	Marine	Archaeal virus and phage shared	0.894737
archvir_cat_2_VIRSorter_A17_NODE_255_length_42564_cov_29_042767-cat_2_VIRSorter_A17_NODE_255_length_42564_cov_29_042767-cat_2	Marine	Archaeal virus and phage shared	0.73913
archvir_cat_2_VIRSorter_A17_NODE_348_length_35251_cov_31_155898-cat_2_VIRSorter_A17_NODE_348_length_35251_cov_31_155898-cat_2	Marine	Archaeal virus and phage shared	0.697674
archvir_cat_2_VIRSorter_A17_NODE_370_length_34103_cov_30_035714-cat_3_VIRSorter_A17_NODE_370_length_34103_cov_30_035714-cat_3	Marine	Archaeal virus and phage shared	0.507042
archvir_cat_2_VIRSorter_A17_NODE_60_length_93272_cov_41_962013-cat_2_VIRSorter_A17_NODE_60_length_93272_cov_41_962013-cat_2	Marine	Archaeal virus and phage shared	0.756303
archvir_cat_2_VIRSorter_A17_NODE_97_length_73438_cov_24_410899-cat_2_VIRSorter_A17_NODE_97_length_73438_cov_24_410899-cat_2	Marine	Archaeal virus and phage shared	0.521127
archvir_cat_2_VIRSorter_A17_NODE_98_length_73396_cov_10_689710-cat_2_VIRSorter_A17_NODE_98_length_73396_cov_10_689710-cat_2	Marine	Archaeal virus and phage shared	0.571429
archvir_cat_2_VIRSorter_A17B_NODE_10_length_87929_cov_31_051449-cat_2_VIRSorter_A17B_NODE_10_length_87929_cov_31_051449-cat_2	Marine	Archaeal virus and phage shared	0.756303
archvir_cat_2_VIRSorter_A17B_NODE_109_length_43627_cov_19_857179-cat_2_VIRSorter_A17B_NODE_109_length_43627_cov_19_857179-cat_2	Marine	Archaeal virus and phage shared	0.534091
archvir_cat_2_VIRSorter_A17B_NODE_112_length_43361_cov_20_989586-cat_2_VIRSorter_A17B_NODE_112_length_43361_cov_20_989586-cat_2	Marine	Archaeal virus and phage shared	0.73913
archvir_cat_2_VIRSorter_A17B_NODE_23_length_74642_cov_8_894311-cat_2_VIRSorter_A17B_NODE_23_length_74642_cov_8_894311-cat_2	Marine	Archaeal virus and phage shared	0.644737
archvir_cat_2_VIRSorter_A17B_NODE_237_length_29890_cov_21_954852-cat_2_VIRSorter_A17B_NODE_237_length_29890_cov_21_954852-cat_2	Marine	Archaeal virus and phage shared	0.933333
archvir_cat_2_VIRSorter_A17B_NODE_258_length_28671_cov_64_209149-cat_2_VIRSorter_A17B_NODE_258_length_28671_cov_64_209149-cat_2	Marine	Archaeal virus and phage shared	0.862069
archvir_cat_2_VIRSorter_A17B_NODE_60_length_54342_cov_20_654337-cat_2_VIRSorter_A17B_NODE_60_length_54342_cov_20_654337-cat_2	Marine	Archaeal virus and phage shared	0.934783
archvir_cat_2_VIRSorter_A17B_NODE_695_length_16962_cov_6_729165-cat_2_VIRSorter_A17B_NODE_695_length_16962_cov_6_729165-cat_2	Marine	Archaeal virus and phage shared	1
archvir_cat_2_VIRSorter_A17B_NODE_7_length_101100_cov_14_982552-cat_1_VIRSorter_A17B_NODE_7_length_101100_cov_14_982552-cat_1	Marine	Archaeal virus and phage shared	0.485437
archvir_cat_2_VIRSorter_A17B_NODE_722_length_16717_cov_5_753751-cat_3_VIRSorter_A17B_NODE_722_length_16717_cov_5_753751-cat_3	Marine	Archaeal virus and phage shared	0.769231
archvir_cat_2_VIRSorter_A17B_NODE_97_length_45312_cov_17_071326-cat_2_VIRSorter_A17B_NODE_97_length_45312_cov_17_071326-cat_2	Marine	Archaeal virus and phage shared	0.5625
archvir_cat_2_VIRSorter_A19_NODE_146_length_26672_cov_10_720780-cat_2_VIRSorter_A19_NODE_146_length_26672_cov_10_720780-cat_2	Marine	Archaeal virus and phage shared	0.666667
archvir_cat_2_VIRSorter_A19_NODE_860_length_10323_cov_6_203155-cat_2_VIRSorter_A19_NODE_860_length_10323_cov_6_203155-cat_2	Marine	Archaeal virus and phage shared	0.923077
archvir_cat_2_VIRSorter_A20_NODE_1107_length_15801_cov_5_180808-cat_3_VIRSorter_A20_NODE_1107_length_15801_cov_5_180808-cat_3	Marine	Archaeal virus and phage shared	0.888889
archvir_cat_2_VIRSorter_A20_NODE_114_length_80802_cov_20_227439-cat_2_VIRSorter_A20_NODE_114_length_80802_cov_20_227439-cat_2	Marine	Archaeal virus and phage shared	0.738739
archvir_cat_2_VIRSorter_A20_NODE_1206_length_14799_cov_7_433668-cat_2_VIRSorter_A20_NODE_1206_length_14799_cov_7_433668-cat_2	Marine	Archaeal virus and phage shared	0.956522
archvir_cat_2_VIRSorter_A20_NODE_172_length_58086_cov_12_563440-cat_2_VIRSorter_A20_NODE_172_length_58086_cov_12_563440-cat_2	Marine	Archaeal virus and phage shared	0.486486
archvir_cat_2_VIRSorter_A20_NODE_317_length_37991_cov_8_387837-cat_3_VIRSorter_A20_NODE_317_length_37991_cov_8_387837-cat_3	Marine	Archaeal virus and phage shared	0.705882
archvir_cat_2_VIRSorter_A20_NODE_482_length_28667_cov_8_645813-cat_2_VIRSorter_A20_NODE_482_length_28667_cov_8_645813-cat_2	Marine	Archaeal virus and phage shared	0.869565
archvir_cat_2_VIRSorter_A20_NODE_546_length_26245_cov_11_684918-cat_2_VIRSorter_A20_NODE_546_length_26245_cov_11_684918-cat_2	Marine	Archaeal virus and phage shared	0.5625
archvir_cat_2_VIRSorter_A21_NODE_166_length_36333_cov_35_586526-cat_3_VIRSorter_A21_NODE_166_length_36333_cov_35_586526-cat_3	Marine	Archaeal virus and phage shared	0.575758
archvir_cat_2_VIRSorter_A21_NODE_205_length_32970_cov_7_706456-cat_2_VIRSorter_A21_NODE_205_length_32970_cov_7_706456-cat_2	Marine	Archaeal virus and phage shared	0.766667
archvir_cat_2_VIRSorter_A21_NODE_22_length_103225_cov_12_308869-cat_2_VIRSorter_A21_NODE_22_length_103225_cov_12_308869-cat_2	Marine	Archaeal virus and phage shared	0.81295
archvir_cat_2_VIRSorter_A21_NODE_28_length_93974_cov_18_324663-cat_2_VIRSorter_A21_NODE_28_length_93974_cov_18_324663-cat_2	Marine	Archaeal virus and phage shared	0.813008
archvir_cat_2_VIRSorter_A21_NODE_292_length_27209_cov_12_999079-cat_3_VIRSorter_A21_NODE_292_length_27209_cov_12_999079-cat_3	Marine	Archaeal virus and phage shared	0.851852
archvir_cat_2_VIRSorter_A21_NODE_37_length_74239_cov_15_536922-cat_2_VIRSorter_A21_NODE_37_length_74239_cov_15_536922-cat_2	Marine	Archaeal virus and phage shared	0.864865
archvir_cat_2_VIRSorter_A21_NODE_456_length_20788_cov_31_588386-cat_2_VIRSorter_A21_NODE_456_length_20788_cov_31_588386-cat_2	Marine	Archaeal virus and phage shared	0.882353
archvir_cat_2_VIRSorter_A21_NODE_567_length_18031_cov_7_616211-cat_2_VIRSorter_A21_NODE_567_length_18031_cov_7_616211-cat_2	Marine	Archaeal virus and phage shared	0.913043
archvir_cat_2_VIRSorter_A21_NODE_74_length_53176_cov_30_417462-cat_2_VIRSorter_A21_NODE_74_length_53176_cov_30_417462-cat_2	Marine	Archaeal virus and phage shared	0.679487
archvir_cat_2_VIRSorter_A21_NODE_77_length_52694_cov_23_456050-cat_2_VIRSorter_A21_NODE_77_length_52694_cov_23_456050-cat_2	Marine	Archaeal virus and phage shared	0.552239
archvir_cat_2_VIRSorter_A22_NODE_2418_length_10058_cov_22_534140-cat_2_VIRSorter_A22_NODE_2418_length_10058_cov_22_534140-cat_2	Marine	Archaeal virus and phage shared	0.785714
archvir_cat_2_VIRSorter_A22_NODE_691_length_20301_cov_9_657513-cat_2_VIRSorter_A22_NODE_691_length_20301_cov_9_657513-cat_2	Marine	Archaeal virus and phage shared	0.913043
archvir_virsorter_Hotspringcocci_gi_295698802	Hotspring	Archaeal virus and phage shared	0.333333
archvir_virsorter_Hotspringcocci_gi_295698815	Hotspring	Archaeal virus and phage shared	0.125
archvir_virsorter_Hotspringprotei_gi_227826411-1679190-1693805	Hotspring	Archaeal virus and phage shared	0.933333
archvir_virsorter_Hotspringprotei_gi_229577818-1585865-1598038	Hotspring	Archaeal virus and phage shared	0.782609
archvir_virsorter_Hotspringprotei_gi_374633285-291125-308527	Hotspring	Archaeal virus and phage shared	0.833333
archvir_virsorter_Hotspringprotei_gi_483380609-2368826-2414990	Hotspring	Archaeal virus and phage shared	0.380952
archvir_virsorter_Hypersalinebacteria_gi_161561737	Hypersaline	Archaeal virus and phage shared	0.421053
archvir_virsorter_Hypersalinebacteria_gi_257386085-423263-463260	Hypersaline	Archaeal virus and phage shared	0.222222
archvir_virsorter_Hypersalinebacteria_gi_257386085-912068-927416	Hypersaline	Archaeal virus and phage shared	0.368421
archvir_virsorter_Hypersalinebacteria_gi_289579696-268989-287077	Hypersaline	Archaeal virus and phage shared	0.285714
archvir_virsorter_Hypersalinebacteria_gi_289594273	Hypersaline	Archaeal virus and phage shared	0.894737
archvir_virsorter_Hypersalinebacteria_gi_322371616	Hypersaline	Archaeal virus and phage shared	0.230769
archvir_virsorter_Hypersalinebacteria_gi_336252096-3610642-3631645	Hypersaline	Archaeal virus and phage shared	0.307692
archvir_virsorter_Hypersalinebacteria_gi_344210305-2710849-2729862	Hypersaline	Archaeal virus and phage shared	0.269231
archvir_virsorter_Hypersalinebacteria_gi_381414460-8392-26272	Hypersaline	Archaeal virus and phage shared	0.384615
archvir_virsorter_Hypersalinebacteria_gi_381414467	Hypersaline	Archaeal virus and phage shared	0.125
archvir_virsorter_Hypersalinebacteria_gi_410688693	Hypersaline	Archaeal virus and phage shared	0.4
archvir_virsorter_Hypersalinebacteria_gi_433637028-2086207-2096493	Hypersaline	Archaeal virus and phage shared	0.363636
archvir_virsorter_Hypersalinebacteria_gi_448281150-35255-45734	Hypersaline	Archaeal virus and phage shared	0.294118
archvir_virsorter_Hypersalinebacteria_gi_448285003	Hypersaline	Archaeal virus and phage shared	0.905263
archvir_virsorter_Hypersalinebacteria_gi_448291730-71576-83902	Hypersaline	Archaeal virus and phage shared	0.333333
archvir_virsorter_Hypersalinebacteria_gi_448294712-6476-64495	Hypersaline	Archaeal virus and phage shared	0.230769
archvir_virsorter_Hypersalinebacteria_gi_448303253-72276-133184	Hypersaline	Archaeal virus and phage shared	0.337209
archvir_virsorter_Hypersalinebacteria_gi_448307387-192053-246867	Hypersaline	Archaeal virus and phage shared	0.349398
archvir_virsorter_Hypersalinebacteria_gi_448313326	Hypersaline	Archaeal virus and phage shared	0.368421
archvir_virsorter_Hypersalinebacteria_gi_448330764-14227-33803	Hypersaline	Archaeal virus and phage shared	0.346154
archvir_virsorter_Hypersalinebacteria_gi_448345507-100317-118155	Hypersaline	Archaeal virus and phage shared	0.347826
archvir_virsorter_Hypersalinebacteria_gi_448349957	Hypersaline	Archaeal virus and phage shared	0.3
archvir_virsorter_Hypersalinebacteria_gi_448355303-29616-43126	Hypersaline	Archaeal virus and phage shared	0.210526
archvir_virsorter_Hypersalinebacteria_gi_448362567-9627-44171	Hypersaline	Archaeal virus and phage shared	0.342857
archvir_virsorter_Hypersalinebacteria_gi_448367707	Hypersaline	Archaeal virus and phage shared	0.692308
archvir_virsorter_Hypersalinebacteria_gi_448386223-0-18400	Hypersaline	Archaeal virus and phage shared	0.230769
archvir_virsorter_Hypersalinebacteria_gi_448406145-102907-117157	Hypersaline	Archaeal virus and phage shared	0.375
archvir_virsorter_Hypersalinebacteria_gi_448410956-177880-193721	Hypersaline	Archaeal virus and phage shared	0.315789
archvir_virsorter_Hypersalinebacteria_gi_448424038-80920-95419	Hypersaline	Archaeal virus and phage shared	0.375
archvir_virsorter_Hypersalinebacteria_gi_448460196-205347-227019	Hypersaline	Archaeal virus and phage shared	0.257143
archvir_virsorter_Hypersalinebacteria_gi_448466231-19110-33970	Hypersaline	Archaeal virus and phage shared	0.5
archvir_virsorter_Hypersalinebacteria_gi_448473100-287-13395	Hypersaline	Archaeal virus and phage shared	0.576923
archvir_virsorter_Hypersalinebacteria_gi_448498985-3140-23576	Hypersaline	Archaeal virus and phage shared	0.608696
archvir_virsorter_Hypersalinebacteria_gi_448502870-13516-33994	Hypersaline	Archaeal virus and phage shared	0.32
archvir_virsorter_Hypersalinebacteria_gi_448550861-23992-49182	Hypersaline	Archaeal virus and phage shared	0.25
archvir_virsorter_Hypersalinebacteria_gi_448558771-8784-33975	Hypersaline	Archaeal virus and phage shared	0.25
archvir_virsorter_Hypersalinebacteria_gi_448592111	Hypersaline	Archaeal virus and phage shared	0.36
archvir_virsorter_Hypersalinebacteria_gi_448610561	Hypersaline	Archaeal virus and phage shared	0.269841
archvir_virsorter_Hypersalinebacteria_gi_448623630-35790-47017	Hypersaline	Archaeal virus and phage shared	0.4
archvir_virsorter_Hypersalinebacteria_gi_448633164	Hypersaline	Archaeal virus and phage shared	0.37037
archvir_virsorter_Hypersalinebacteria_gi_448664643-48834-68054	Hypersaline	Archaeal virus and phage shared	0.291667
archvir_virsorter_Hypersalinebacteria_gi_448671664-65692-85879	Hypersaline	Archaeal virus and phage shared	0.318182
archvir_virsorter_Hypersalinebacteria_gi_448680304-178065-199729	Hypersaline	Archaeal virus and phage shared	0.28
archvir_virsorter_Hypersalinebacteria_gi_448683719-248199-271311	Hypersaline	Archaeal virus and phage shared	0.3
archvir_virsorter_Hypersalinebacteria_gi_448695449-8434-26479	Hypersaline	Archaeal virus and phage shared	0.384615
archvir_virsorter_Hypersalinebacteria_gi_448700956	Hypersaline	Archaeal virus and phage shared	0.125
archvir_virsorter_Hypersalinebacteria_gi_448728133-100599-153663	Hypersaline	Archaeal virus and phage shared	0.231707
archvir_virsorter_Hypersalinebacteria_gi_448739773	Hypersaline	Archaeal virus and phage shared	0.310345
archvir_virsorter_Hypersalinebacteria_gi_482989160-1666641-1686042	Hypersaline	Archaeal virus and phage shared	0.24
archvir_virsorter_Hypersalinebacteria_gi_482989397-13759-33075	Hypersaline	Archaeal virus and phage shared	0.172414
archvir_virsorter_Hypersalinebacteria_gi_484232361-1956327-2012832	Hypersaline	Archaeal virus and phage shared	0.24359
archvir_virsorter_Hypersalinebacteria_gi_486396487-3990589-4003157	Hypersaline	Archaeal virus and phage shared	0.25
archvir_virsorter_Hypersalinebacteria_gi_543936266	Hypersaline	Archaeal virus and phage shared	0.166667
archvir_virsorter_Hypersalinebacteria_gi_55376942-2036778-2048065	Hypersaline	Archaeal virus and phage shared	0.5
archvir_virsorter_Hypersalinebacteria_gi_55376942-2136603-2147154	Hypersaline	Archaeal virus and phage shared	0.375
archvir_virsorter_Hypersalinebacteria_gi_564288321-22075-34920	Hypersaline	Archaeal virus and phage shared	0.333333
archvir_virsorter_Hypersalinebacteria_gi_564288321-2722282-2741295	Hypersaline	Archaeal virus and phage shared	0.269231
GOV_archvir_Station122_MES_COMBINED_FINot clusteredL_NODE_1123_length_36996_cov_4.294361	Marine	Archaeal virus and phage shared	0.848485
GOV_archvir_Station122_MES_COMBINED_FINot clusteredL_NODE_1327_length_32218_cov_5.950098	Marine	Archaeal virus and phage shared	0.666667
GOV_archvir_Station122_MES_COMBINED_FINot clusteredL_NODE_2027_length_22121_cov_6.466917	Marine	Archaeal virus and phage shared	0.466667
GOV_archvir_Station122_MES_COMBINED_FINot clusteredL_NODE_2094_length_21427_cov_4.726979	Marine	Archaeal virus and phage shared	0.75
GOV_archvir_Station122_MES_COMBINED_FINot clusteredL_NODE_3010_length_15963_cov_7.449459	Marine	Archaeal virus and phage shared	0.733333
GOV_archvir_Station122_MES_COMBINED_FINot clusteredL_NODE_3661_length_13699_cov_4.808854	Marine	Archaeal virus and phage shared	0.653846
GOV_archvir_Station122_MES_COMBINED_FINot clusteredL_NODE_4291_length_12070_cov_6.134082	Marine	Archaeal virus and phage shared	0.269231
GOV_archvir_Station122_MES_COMBINED_FINot clusteredL_NODE_4661_length_11359_cov_14.058829	Marine	Archaeal virus and phage shared	0.333333
GOV_archvir_Station122_MES_COMBINED_FINot clusteredL_NODE_4983_length_10813_cov_7.577524	Marine	Archaeal virus and phage shared	1
GOV_archvir_Station122_MES_COMBINED_FINot clusteredL_NODE_5065_length_10701_cov_5.129063	Marine	Archaeal virus and phage shared	0.666667
GOV_archvir_Station122_MES_COMBINED_FINot clusteredL_NODE_859_length_45756_cov_23.270497	Marine	Archaeal virus and phage shared	0.42029
GOV_archvir_Station72_MES_ALL_assembly_NODE_109_length_95376_cov_7.044744	Marine	Archaeal virus and phage shared	0.984
GOV_archvir_Station72_MES_ALL_assembly_NODE_1179_length_20262_cov_25.003761	Marine	Archaeal virus and phage shared	0.954545
GOV_archvir_Station72_MES_ALL_assembly_NODE_1852_length_14391_cov_3.402623	Marine	Archaeal virus and phage shared	1
GOV_archvir_Station72_MES_ALL_assembly_NODE_1934_length_13982_cov_6.351978	Marine	Archaeal virus and phage shared	0.2
GOV_archvir_Station72_MES_ALL_assembly_NODE_2000_length_13702_cov_22.727486	Marine	Archaeal virus and phage shared	0.129032
GOV_archvir_Station72_MES_ALL_assembly_NODE_2018_length_13604_cov_5.276257	Marine	Archaeal virus and phage shared	0.0909091
GOV_archvir_Station72_MES_ALL_assembly_NODE_2168_length_13012_cov_3.588253	Marine	Archaeal virus and phage shared	0.09375
GOV_archvir_Station72_MES_ALL_assembly_NODE_2459_length_11846_cov_10.838945	Marine	Archaeal virus and phage shared	0.0740741
GOV_archvir_Station72_MES_ALL_assembly_NODE_2828_length_10835_cov_2.783673	Marine	Archaeal virus and phage shared	0.0434783
GOV_archvir_Station72_MES_ALL_assembly_NODE_2930_length_10579_cov_2.869441	Marine	Archaeal virus and phage shared	1
GOV_archvir_Station72_MES_ALL_assembly_NODE_3016_length_10365_cov_2.639961	Marine	Archaeal virus and phage shared	0.0526316
GOV_archvir_Station72_MES_ALL_assembly_NODE_597_length_32607_cov_16.706408	Marine	Archaeal virus and phage shared	0.72
GOV_archvir_Station72_MES_ALL_assembly_NODE_697_length_29823_cov_17.380644	Marine	Archaeal virus and phage shared	0.861111
GOV_archvir_Station72_MES_ALL_assembly_NODE_761_length_27901_cov_3.925339	Marine	Archaeal virus and phage shared	1
hotspring_archvir_2014031003_____YNP3_C2415	Hotspring	Archaeal virus and phage shared	0.857143
hotspring_archvir_2016842001_____YNP3A_C2162	Hotspring	Archaeal virus and phage shared	0.833333
hotspring_archvir_2022920002_____YNPsite03_CeleraDRAF_scf1118686649099	Hotspring	Archaeal virus and phage shared	0.803279
hotspring_archvir_2022920007_____YNPsite14_CeleraDRAF_scf1118686615532	Hotspring	Archaeal virus and phage shared	0.825397
hotspring_archvir_2022920007_____YNPsite14_CeleraDRAF_scf1118686616035	Hotspring	Archaeal virus and phage shared	0.259259
hotspring_archvir_2022920008_____YNPsite04_CeleraDRAF_scf1118686606202	Hotspring	Archaeal virus and phage shared	0.0227273
hotspring_archvir_2022920017_____YNPsite19_CeleraDRAF_scf1118685653210	Hotspring	Archaeal virus and phage shared	0.117647
hotspring_archvir_2140918001_____contig00346	Hotspring	Archaeal virus and phage shared	1
hotspring_archvir_3300001340_____JGI20133J14441_1002537	Hotspring	Archaeal virus and phage shared	0.238095
hotspring_archvir_3300001988_____JC3A454_103931	Hotspring	Archaeal virus and phage shared	0.0232558
hotspring_archvir_3300002182_____JGI24721J26819_10000562	Hotspring	Archaeal virus and phage shared	0.122807
hotspring_archvir_3300002966_____JGI24721J44947_10000338	Hotspring	Archaeal virus and phage shared	0.141732
hotspring_archvir_3300002966_____JGI24721J44947_10001852	Hotspring	Archaeal virus and phage shared	0.15
hotspring_archvir_3300002966_____JGI24721J44947_10002149	Hotspring	Archaeal virus and phage shared	0.0666667
hotspring_archvir_3300003603_____JGI26466J51736_1000404	Hotspring	Archaeal virus and phage shared	0.153846
hotspring_archvir_3300005298_____Ga0071330_1038172	Hotspring	Archaeal virus and phage shared	0.241379
hotspring_archvir_3300005298_____Ga0071330_1060593	Hotspring	Archaeal virus and phage shared	0.272727
hotspring_archvir_3300005298_____Ga0071330_1066333	Hotspring	Archaeal virus and phage shared	0.152542
hotspring_archvir_3300005298_____Ga0071330_1067109	Hotspring	Archaeal virus and phage shared	0.208333
hotspring_archvir_3300005349_____Ga0074235_10119	Hotspring	Archaeal virus and phage shared	1
hotspring_archvir_3300005623_____Ga0077576_12567	Hotspring	Archaeal virus and phage shared	0.906977
hotspring_archvir_3300005851_____Ga0079996_114408	Hotspring	Archaeal virus and phage shared	0.105263
hotspring_archvir_3300005851_____Ga0079996_121683	Hotspring	Archaeal virus and phage shared	0.119565
hotspring_archvir_3300005852_____Ga0079998_112254	Hotspring	Archaeal virus and phage shared	0.105263
hotspring_archvir_3300005853_____Ga0079997_126434	Hotspring	Archaeal virus and phage shared	0
hotspring_archvir_3300005853_____Ga0079997_138373	Hotspring	Archaeal virus and phage shared	0.108696
hotspring_archvir_3300005856_____Ga0080005_108512	Hotspring	Archaeal virus and phage shared	0.119048
hotspring_archvir_3300005856_____Ga0080005_122238	Hotspring	Archaeal virus and phage shared	0.913043
hotspring_archvir_3300005856_____Ga0080005_130516	Hotspring	Archaeal virus and phage shared	0.177778
hotspring_archvir_3300005856_____Ga0080005_133531	Hotspring	Archaeal virus and phage shared	0.0588235
hotspring_archvir_3300005856_____Ga0080005_147660	Hotspring	Archaeal virus and phage shared	0.857143
hotspring_archvir_3300005856_____Ga0080005_161944	Hotspring	Archaeal virus and phage shared	0.107143
hotspring_archvir_3300005861_____Ga0080006_1121671	Hotspring	Archaeal virus and phage shared	0.8
hotspring_archvir_3300005861_____Ga0080006_1145760	Hotspring	Archaeal virus and phage shared	0.25
hotspring_archvir_3300005861_____Ga0080006_1169420	Hotspring	Archaeal virus and phage shared	0.26087
hotspring_archvir_3300006180_____Ga0079045_1000004	Hotspring	Archaeal virus and phage shared	0.877193
hotspring_archvir_3300006180_____Ga0079045_1000010	Hotspring	Archaeal virus and phage shared	0.948718
hotspring_archvir_3300006180_____Ga0079045_1000169	Hotspring	Archaeal virus and phage shared	0.705882
hotspring_archvir_3300006855_____Ga0079044_1000263	Hotspring	Archaeal virus and phage shared	0.947368
hotspring_archvir_3300006857_____Ga0079041_1000196	Hotspring	Archaeal virus and phage shared	0.944444
hotspring_archvir_3300006857_____Ga0079041_1000231	Hotspring	Archaeal virus and phage shared	0.904762
hotspring_archvir_3300006858_____Ga0079048_1000091	Hotspring	Archaeal virus and phage shared	0.852941
hotspring_archvir_3300006859_____Ga0079046_1000054	Hotspring	Archaeal virus and phage shared	0.931818
hotspring_archvir_3300006859_____Ga0079046_1000292	Hotspring	Archaeal virus and phage shared	1
hotspring_archvir_3300007811_____Ga0105111_1000036	Hotspring	Archaeal virus and phage shared	0.0454545
hotspring_archvir_3300007812_____Ga0105109_1000065	Hotspring	Archaeal virus and phage shared	0.857143
hotspring_archvir_3300007812_____Ga0105109_1000139	Hotspring	Archaeal virus and phage shared	0.868421
hotspring_archvir_3300007812_____Ga0105109_1000180	Hotspring	Archaeal virus and phage shared	1
hotspring_archvir_3300007812_____Ga0105109_1000181	Hotspring	Archaeal virus and phage shared	0.913043
hotspring_archvir_3300007813_____Ga0105108_100002	Hotspring	Archaeal virus and phage shared	0.895833
hotspring_archvir_3300007813_____Ga0105108_100003	Hotspring	Archaeal virus and phage shared	0.103448
hotspring_archvir_3300007813_____Ga0105108_100005	Hotspring	Archaeal virus and phage shared	1
hotspring_archvir_3300007813_____Ga0105108_100012	Hotspring	Archaeal virus and phage shared	1
hotspring_archvir_3300007814_____Ga0105117_1000296	Hotspring	Archaeal virus and phage shared	0.857143
hotspring_archvir_3300007815_____Ga0105118_1000002	Hotspring	Archaeal virus and phage shared	0.862069
hotspring_archvir_3300007815_____Ga0105118_1000005	Hotspring	Archaeal virus and phage shared	0.173913
hotspring_archvir_3300007815_____Ga0105118_1000013	Hotspring	Archaeal virus and phage shared	0.347826
hotspring_archvir_3300007816_____Ga0105112_1000001	Hotspring	Archaeal virus and phage shared	0.835443
hotspring_archvir_3300007816_____Ga0105112_1000002	Hotspring	Archaeal virus and phage shared	1
hotspring_archvir_3300007999_____Ga0105163_1000439	Hotspring	Archaeal virus and phage shared	0.0512821
hotspring_archvir_3300007999_____Ga0105163_1000810	Hotspring	Archaeal virus and phage shared	0.16
hotspring_archvir_3300007999_____Ga0105163_1001582	Hotspring	Archaeal virus and phage shared	0.15
hotspring_archvir_3300008000_____Ga0105162_1000383	Hotspring	Archaeal virus and phage shared	0.0454545
hotspring_archvir_3300008000_____Ga0105162_1000431	Hotspring	Archaeal virus and phage shared	0.105263
hotspring_archvir_3300008000_____Ga0105162_1000870	Hotspring	Archaeal virus and phage shared	0.16
hotspring_archvir_3300009503_____Ga0123519_10002333	Hotspring	Archaeal virus and phage shared	0.102041
hotspring_archvir_3300009591_____Ga0105155_1000082	Hotspring	Archaeal virus and phage shared	0.0322581
hotspring_archvir_3300009596_____Ga0105156_1000069	Hotspring	Archaeal virus and phage shared	0.285714
hotspring_archvir_3300009598_____Ga0105154_1000191	Hotspring	Archaeal virus and phage shared	0.0322581
hotspring_archvir_3300009598_____Ga0105154_1000438	Hotspring	Archaeal virus and phage shared	0.272727
hotspring_archvir_3300013008_____Ga0167616_1000108	Hotspring	Archaeal virus and phage shared	0.871795
hotspring_archvir_3300013008_____Ga0167616_1000287	Hotspring	Archaeal virus and phage shared	0.894737
hotspring_archvir_3300013008_____Ga0167616_1000535	Hotspring	Archaeal virus and phage shared	0.809524
hotspring_archvir_3300013009_____Ga0167615_1000249	Hotspring	Archaeal virus and phage shared	0.878788
hotspring_archvir_3300013009_____Ga0167615_1000452	Hotspring	Archaeal virus and phage shared	0.941176
hotspring_archvir_3300013009_____Ga0167615_1000551	Hotspring	Archaeal virus and phage shared	0.9375
hotspring_archvir_3300013009_____Ga0167615_1000624	Hotspring	Archaeal virus and phage shared	0.857143
salinealkaline_archvir_3300000340_____EchG_transB_7880CDRAFT_1000232	Hypersaline	Archaeal virus and phage shared	0.1875
salinealkaline_archvir_3300000341_____OneHSP_6670CDRAFT_1000536	Hypersaline	Archaeal virus and phage shared	0.9375
salinealkaline_archvir_3300000342_____OneHSP_7476CDRAFT_1000423	Hypersaline	Archaeal virus and phage shared	0.827586
salinealkaline_archvir_3300000557_____SL_8KL_010_SEDDRAFT_10002874	Hypersaline	Archaeal virus and phage shared	0.307692
salinealkaline_archvir_3300000575_____SL_4KL_010_BRINEDRAFT_10002013	Hypersaline	Archaeal virus and phage shared	0.375
salinealkaline_archvir_3300001309_____JGI20129J14369_1000018	Hypersaline	Archaeal virus and phage shared	0.339623
salinealkaline_archvir_3300001309_____JGI20129J14369_1000023	Hypersaline	Archaeal virus and phage shared	0.4
salinealkaline_archvir_3300001309_____JGI20129J14369_1000061	Hypersaline	Archaeal virus and phage shared	0.157895
salinealkaline_archvir_3300001309_____JGI20129J14369_1000075	Hypersaline	Archaeal virus and phage shared	0.888889
salinealkaline_archvir_3300001337_____JGI20131J14367_1000001	Hypersaline	Archaeal virus and phage shared	0.114754
salinealkaline_archvir_3300001446_____JGI20130J15133_1001149	Hypersaline	Archaeal virus and phage shared	0.1875
salinealkaline_archvir_3300001446_____JGI20130J15133_1001699	Hypersaline	Archaeal virus and phage shared	0.0869565
salinealkaline_archvir_3300001446_____JGI20130J15133_1001893	Hypersaline	Archaeal virus and phage shared	0.217391
salinealkaline_archvir_3300001684_____JGI20128J18817_1000202	Hypersaline	Archaeal virus and phage shared	0.787879
salinealkaline_archvir_3300003607_____JGI20129J51889_1000073	Hypersaline	Archaeal virus and phage shared	0.339623
salinealkaline_archvir_3300003607_____JGI20129J51889_1000254	Hypersaline	Archaeal virus and phage shared	0.842105
salinealkaline_archvir_3300005273_____Ga0065697_1001026	Hypersaline	Archaeal virus and phage shared	0.235294
salinealkaline_archvir_3300005613_____Ga0074649_1000777	Hypersaline	Archaeal virus and phage shared	0.0983607
salinealkaline_archvir_3300005854_____Ga0080008_190252	Hypersaline	Archaeal virus and phage shared	0.14
salinealkaline_archvir_3300005859_____Ga0080003_1000217	Hypersaline	Archaeal virus and phage shared	0.791045
salinealkaline_archvir_3300005859_____Ga0080003_1000374	Hypersaline	Archaeal virus and phage shared	0.804348
salinealkaline_archvir_3300005859_____Ga0080003_1000394	Hypersaline	Archaeal virus and phage shared	0.108696
salinealkaline_archvir_3300005859_____Ga0080003_1000484	Hypersaline	Archaeal virus and phage shared	0.794118
salinealkaline_archvir_3300005859_____Ga0080003_1000560	Hypersaline	Archaeal virus and phage shared	0.868421
salinealkaline_archvir_3300005859_____Ga0080003_1000631	Hypersaline	Archaeal virus and phage shared	0.512821
salinealkaline_archvir_3300005859_____Ga0080003_1000681	Hypersaline	Archaeal virus and phage shared	0.882353
salinealkaline_archvir_3300005859_____Ga0080003_1000731	Hypersaline	Archaeal virus and phage shared	0.105263
salinealkaline_archvir_3300005859_____Ga0080003_1000863	Hypersaline	Archaeal virus and phage shared	0.137931
salinealkaline_archvir_3300005859_____Ga0080003_1000886	Hypersaline	Archaeal virus and phage shared	0.5
salinealkaline_archvir_3300005859_____Ga0080003_1000921	Hypersaline	Archaeal virus and phage shared	0.296296
salinealkaline_archvir_3300005859_____Ga0080003_1001080	Hypersaline	Archaeal virus and phage shared	0.84
salinealkaline_archvir_3300005859_____Ga0080003_1001116	Hypersaline	Archaeal virus and phage shared	0.541667
salinealkaline_archvir_3300005859_____Ga0080003_1001152	Hypersaline	Archaeal virus and phage shared	0.666667
salinealkaline_archvir_3300005859_____Ga0080003_1001160	Hypersaline	Archaeal virus and phage shared	0.869565
salinealkaline_archvir_3300005859_____Ga0080003_1001194	Hypersaline	Archaeal virus and phage shared	0.85
salinealkaline_archvir_3300005859_____Ga0080003_1001432	Hypersaline	Archaeal virus and phage shared	0.73913
salinealkaline_archvir_3300005859_____Ga0080003_1001500	Hypersaline	Archaeal virus and phage shared	0.47619
salinealkaline_archvir_3300005859_____Ga0080003_1001543	Hypersaline	Archaeal virus and phage shared	0.705882
salinealkaline_archvir_3300005859_____Ga0080003_1001560	Hypersaline	Archaeal virus and phage shared	0.941176
salinealkaline_archvir_3300005859_____Ga0080003_1001640	Hypersaline	Archaeal virus and phage shared	0.75
salinealkaline_archvir_3300005859_____Ga0080003_1001670	Hypersaline	Archaeal virus and phage shared	0.590909
salinealkaline_archvir_3300005859_____Ga0080003_1001745	Hypersaline	Archaeal virus and phage shared	0.8125
salinealkaline_archvir_3300005859_____Ga0080003_1001761	Hypersaline	Archaeal virus and phage shared	0.75
salinealkaline_archvir_3300005859_____Ga0080003_1001823	Hypersaline	Archaeal virus and phage shared	0.933333
salinealkaline_archvir_3300005859_____Ga0080003_1001859	Hypersaline	Archaeal virus and phage shared	0.95
salinealkaline_archvir_3300005860_____Ga0080004_1065924	Hypersaline	Archaeal virus and phage shared	0.159091
salinealkaline_archvir_3300005860_____Ga0080004_1112983	Hypersaline	Archaeal virus and phage shared	0.0555556
salinealkaline_archvir_3300005860_____Ga0080004_1113318	Hypersaline	Archaeal virus and phage shared	0.25
salinealkaline_archvir_3300005860_____Ga0080004_1114991	Hypersaline	Archaeal virus and phage shared	0.0857143
salinealkaline_archvir_3300005860_____Ga0080004_1125259	Hypersaline	Archaeal virus and phage shared	0.833333
salinealkaline_archvir_3300005860_____Ga0080004_1125341	Hypersaline	Archaeal virus and phage shared	0.131579
salinealkaline_archvir_3300005860_____Ga0080004_1128061	Hypersaline	Archaeal virus and phage shared	0.136364
salinealkaline_archvir_3300005860_____Ga0080004_1129400	Hypersaline	Archaeal virus and phage shared	0.0909091
salinealkaline_archvir_3300005928_____Ga0075105_1000842	Hypersaline	Archaeal virus and phage shared	0.333333
salinealkaline_archvir_3300005930_____Ga0075106_1001043	Hypersaline	Archaeal virus and phage shared	0.210526
salinealkaline_archvir_3300005935_____Ga0075125_10000100	Hypersaline	Archaeal virus and phage shared	0.0769231
salinealkaline_archvir_3300005958_____Ga0081473_128653	Hypersaline	Archaeal virus and phage shared	0.829268
salinealkaline_archvir_3300005958_____Ga0081473_134271	Hypersaline	Archaeal virus and phage shared	0.875
salinealkaline_archvir_3300005958_____Ga0081473_135943	Hypersaline	Archaeal virus and phage shared	0.0869565
salinealkaline_archvir_3300005959_____Ga0081534_100009	Hypersaline	Archaeal virus and phage shared	0.335714
salinealkaline_archvir_3300005959_____Ga0081534_100051	Hypersaline	Archaeal virus and phage shared	0.217949
salinealkaline_archvir_3300005959_____Ga0081534_100125	Hypersaline	Archaeal virus and phage shared	0.339623
salinealkaline_archvir_3300005959_____Ga0081534_100306	Hypersaline	Archaeal virus and phage shared	0.821429
salinealkaline_archvir_3300005959_____Ga0081534_100363	Hypersaline	Archaeal virus and phage shared	0.178571
salinealkaline_archvir_3300005959_____Ga0081534_100420	Hypersaline	Archaeal virus and phage shared	0.84
salinealkaline_archvir_3300005959_____Ga0081534_100492	Hypersaline	Archaeal virus and phage shared	0.875
salinealkaline_archvir_3300005959_____Ga0081534_100636	Hypersaline	Archaeal virus and phage shared	0.882353
salinealkaline_archvir_3300005964_____Ga0081529_113683	Hypersaline	Archaeal virus and phage shared	0.843137
salinealkaline_archvir_3300005964_____Ga0081529_114566	Hypersaline	Archaeal virus and phage shared	0.2
salinealkaline_archvir_3300005964_____Ga0081529_119699	Hypersaline	Archaeal virus and phage shared	0.848485
salinealkaline_archvir_3300005964_____Ga0081529_124665	Hypersaline	Archaeal virus and phage shared	1
salinealkaline_archvir_3300005964_____Ga0081529_144722	Hypersaline	Archaeal virus and phage shared	0.869565
salinealkaline_archvir_3300005977_____Ga0081474_117047	Hypersaline	Archaeal virus and phage shared	0.337209
salinealkaline_archvir_3300005977_____Ga0081474_121144	Hypersaline	Archaeal virus and phage shared	0.782609
salinealkaline_archvir_3300005977_____Ga0081474_122382	Hypersaline	Archaeal virus and phage shared	0.857143
salinealkaline_archvir_3300005977_____Ga0081474_122460	Hypersaline	Archaeal virus and phage shared	0.888889
salinealkaline_archvir_3300005977_____Ga0081474_124754	Hypersaline	Archaeal virus and phage shared	0.875
salinealkaline_archvir_3300005977_____Ga0081474_125786	Hypersaline	Archaeal virus and phage shared	0.787879
salinealkaline_archvir_3300005977_____Ga0081474_127368	Hypersaline	Archaeal virus and phage shared	0.4
salinealkaline_archvir_3300005977_____Ga0081474_138484	Hypersaline	Archaeal virus and phage shared	0.791667
salinealkaline_archvir_3300005977_____Ga0081474_146633	Hypersaline	Archaeal virus and phage shared	0.859375
salinealkaline_archvir_3300005977_____Ga0081474_148334	Hypersaline	Archaeal virus and phage shared	0.12
salinealkaline_archvir_3300007532_____Ga0102942_1000793	Hypersaline	Archaeal virus and phage shared	0.470588
salinealkaline_archvir_3300007616_____Ga0102936_1000911	Hypersaline	Archaeal virus and phage shared	0.4
salinealkaline_archvir_3300012178_____Ga0136557_1001167	Hypersaline	Archaeal virus and phage shared	0.28
salinealkaline_archvir_3300017826_____Ga0189785_1003	Hypersaline	Archaeal virus and phage shared	0.12
salinealkaline_archvir_3300017826_____Ga0189785_1029	Hypersaline	Archaeal virus and phage shared	0.0526316
salinealkaline_archvir_3300017987_____Ga0180431_10003175	Hypersaline	Archaeal virus and phage shared	0.0588235
salinealkaline_archvir_3300017989_____Ga0180432_10002027	Hypersaline	Archaeal virus and phage shared	0.0666667
archvir_cat_1_VIRSorter_A04_NODE_1029_length_16176_cov_18_746356-cat_2_VIRSorter_A04_NODE_1029_length_16176_cov_18_746356-cat_2	Marine	Archaeal virus exclusive	0.0769231
archvir_cat_1_VIRSorter_A04_NODE_1213_length_14354_cov_6_486607-cat_2_VIRSorter_A04_NODE_1213_length_14354_cov_6_486607-cat_2	Marine	Archaeal virus exclusive	0
archvir_cat_1_VIRSorter_A04_NODE_1297_length_13768_cov_8_908408-cat_1_VIRSorter_A04_NODE_1297_length_13768_cov_8_908408-cat_1	Marine	Archaeal virus exclusive	0
archvir_cat_1_VIRSorter_A04_NODE_1453_length_12750_cov_7_055140-cat_2_VIRSorter_A04_NODE_1453_length_12750_cov_7_055140-cat_2	Marine	Archaeal virus exclusive	0
archvir_cat_1_VIRSorter_A04_NODE_1823_length_11021_cov_9_730987-cat_2_VIRSorter_A04_NODE_1823_length_11021_cov_9_730987-cat_2	Marine	Archaeal virus exclusive	0
archvir_cat_1_VIRSorter_A04_NODE_1887_length_10790_cov_6_851234-cat_2_VIRSorter_A04_NODE_1887_length_10790_cov_6_851234-cat_2	Marine	Archaeal virus exclusive	0
archvir_cat_1_VIRSorter_A04_NODE_1942_length_10573_cov_8_892755-cat_1_VIRSorter_A04_NODE_1942_length_10573_cov_8_892755-cat_1	Marine	Archaeal virus exclusive	0
archvir_cat_1_VIRSorter_A04_NODE_355_length_31362_cov_21_220079-cat_2_VIRSorter_A04_NODE_355_length_31362_cov_21_220079-cat_2	Marine	Archaeal virus exclusive	0.275
archvir_cat_1_VIRSorter_A04_NODE_762_length_19737_cov_7_432019-cat_2_VIRSorter_A04_NODE_762_length_19737_cov_7_432019-cat_2	Marine	Archaeal virus exclusive	0
archvir_cat_1_VIRSorter_A04_NODE_766_length_19659_cov_66_080647-cat_1_VIRSorter_A04_NODE_766_length_19659_cov_66_080647-cat_1	Marine	Archaeal virus exclusive	0
archvir_cat_1_VIRSorter_A04_NODE_840_length_18460_cov_43_269112-cat_2_VIRSorter_A04_NODE_840_length_18460_cov_43_269112-cat_2	Marine	Archaeal virus exclusive	0.0434783
archvir_cat_1_VIRSorter_A04_NODE_915_length_17519_cov_18_432375-cat_2_VIRSorter_A04_NODE_915_length_17519_cov_18_432375-cat_2	Marine	Archaeal virus exclusive	0.111111
archvir_cat_1_VIRSorter_A04_NODE_928_length_17380_cov_14_515440-cat_3_VIRSorter_A04_NODE_928_length_17380_cov_14_515440-cat_3	Marine	Archaeal virus exclusive	0.027027
archvir_cat_1_VIRSorter_A05_NODE_1056_length_13634_cov_25_236100-cat_2_VIRSorter_A05_NODE_1056_length_13634_cov_25_236100-cat_2	Marine	Archaeal virus exclusive	0
archvir_cat_1_VIRSorter_A05_NODE_1283_length_12088_cov_5_628522-cat_1_VIRSorter_A05_NODE_1283_length_12088_cov_5_628522-cat_1	Marine	Archaeal virus exclusive	0
archvir_cat_1_VIRSorter_A05_NODE_1330_length_11861_cov_25_962816-cat_2_VIRSorter_A05_NODE_1330_length_11861_cov_25_962816-cat_2	Marine	Archaeal virus exclusive	0.0625
archvir_cat_1_VIRSorter_A05_NODE_144_length_48295_cov_6_025954-cat_2_VIRSorter_A05_NODE_144_length_48295_cov_6_025954-cat_2	Marine	Archaeal virus exclusive	0.0408163
archvir_cat_1_VIRSorter_A05_NODE_1467_length_11190_cov_6_100943-cat_1_VIRSorter_A05_NODE_1467_length_11190_cov_6_100943-cat_1	Marine	Archaeal virus exclusive	0
archvir_cat_1_VIRSorter_A05_NODE_157_length_46624_cov_6_028324-cat_2_VIRSorter_A05_NODE_157_length_46624_cov_6_028324-cat_2	Marine	Archaeal virus exclusive	0
archvir_cat_1_VIRSorter_A05_NODE_269_length_33375_cov_7_031813-cat_2_VIRSorter_A05_NODE_269_length_33375_cov_7_031813-cat_2	Marine	Archaeal virus exclusive	0.111111
archvir_cat_1_VIRSorter_A05_NODE_338_length_29095_cov_12_781784-cat_2_VIRSorter_A05_NODE_338_length_29095_cov_12_781784-cat_2	Marine	Archaeal virus exclusive	0.114286
archvir_cat_1_VIRSorter_A05B_NODE_1031_length_13205_cov_25_985323-cat_2_VIRSorter_A05B_NODE_1031_length_13205_cov_25_985323-cat_2	Marine	Archaeal virus exclusive	0
archvir_cat_1_VIRSorter_A05B_NODE_1252_length_11858_cov_29_232314-cat_2_VIRSorter_A05B_NODE_1252_length_11858_cov_29_232314-cat_2	Marine	Archaeal virus exclusive	0.0625
archvir_cat_1_VIRSorter_A05B_NODE_1391_length_11157_cov_11_392542-cat_2_VIRSorter_A05B_NODE_1391_length_11157_cov_11_392542-cat_2	Marine	Archaeal virus exclusive	0.0625
archvir_cat_1_VIRSorter_A05B_NODE_1482_length_10765_cov_6_654155-cat_1_VIRSorter_A05B_NODE_1482_length_10765_cov_6_654155-cat_1	Marine	Archaeal virus exclusive	0
archvir_cat_1_VIRSorter_A05B_NODE_246_length_27397_cov_5_602809-cat_2_VIRSorter_A05B_NODE_246_length_27397_cov_5_602809-cat_2	Marine	Archaeal virus exclusive	0.407407
archvir_cat_1_VIRSorter_A05B_NODE_482_length_19165_cov_7_753375-cat_3_VIRSorter_A05B_NODE_482_length_19165_cov_7_753375-cat_3	Marine	Archaeal virus exclusive	0.037037
archvir_cat_1_VIRSorter_A05B_NODE_886_length_14286_cov_21_224721-cat_2_VIRSorter_A05B_NODE_886_length_14286_cov_21_224721-cat_2	Marine	Archaeal virus exclusive	0
archvir_cat_1_VIRSorter_A05B_NODE_997_length_13501_cov_8_784248-cat_1_VIRSorter_A05B_NODE_997_length_13501_cov_8_784248-cat_1	Marine	Archaeal virus exclusive	0
archvir_cat_1_VIRSorter_A07_NODE_873_length_14217_cov_5_006849-cat_3_VIRSorter_A07_NODE_873_length_14217_cov_5_006849-cat_3	Marine	Archaeal virus exclusive	0.625
archvir_cat_1_VIRSorter_A08_NODE_1108_length_10028_cov_12_127845-cat_2_VIRSorter_A08_NODE_1108_length_10028_cov_12_127845-cat_2	Marine	Archaeal virus exclusive	0
archvir_cat_1_VIRSorter_A08_NODE_419_length_16778_cov_13_095079-cat_2_VIRSorter_A08_NODE_419_length_16778_cov_13_095079-cat_2	Marine	Archaeal virus exclusive	0.0555556
archvir_cat_1_VIRSorter_A08_NODE_504_length_15087_cov_18_722126-cat_2_VIRSorter_A08_NODE_504_length_15087_cov_18_722126-cat_2	Marine	Archaeal virus exclusive	0.235294
archvir_cat_1_VIRSorter_A08_NODE_636_length_13444_cov_10_483979-cat_2_VIRSorter_A08_NODE_636_length_13444_cov_10_483979-cat_2	Marine	Archaeal virus exclusive	0.214286
archvir_cat_1_VIRSorter_A08_NODE_775_length_12197_cov_5_708944-cat_1_VIRSorter_A08_NODE_775_length_12197_cov_5_708944-cat_1	Marine	Archaeal virus exclusive	0.1
archvir_cat_1_VIRSorter_A09_NODE_1146_length_11291_cov_9_897472-cat_2_VIRSorter_A09_NODE_1146_length_11291_cov_9_897472-cat_2	Marine	Archaeal virus exclusive	0.210526
archvir_cat_1_VIRSorter_A09_NODE_867_length_13627_cov_6_417919-cat_2_VIRSorter_A09_NODE_867_length_13627_cov_6_417919-cat_2	Marine	Archaeal virus exclusive	0
archvir_cat_1_VIRSorter_A09_NODE_97_length_39604_cov_6_579989-cat_2_VIRSorter_A09_NODE_97_length_39604_cov_6_579989-cat_2	Marine	Archaeal virus exclusive	0.4
archvir_cat_1_VIRSorter_A09B_NODE_315_length_24562_cov_12_517077-cat_2_VIRSorter_A09B_NODE_315_length_24562_cov_12_517077-cat_2	Marine	Archaeal virus exclusive	0
archvir_cat_1_VIRSorter_A09B_NODE_526_length_19165_cov_29_228781-cat_2_VIRSorter_A09B_NODE_526_length_19165_cov_29_228781-cat_2	Marine	Archaeal virus exclusive	0.107143
archvir_cat_1_VIRSorter_A09B_NODE_534_length_18829_cov_5_848194-cat_2_VIRSorter_A09B_NODE_534_length_18829_cov_5_848194-cat_2	Marine	Archaeal virus exclusive	0.0357143
archvir_cat_1_VIRSorter_A09B_NODE_636_length_17084_cov_20_220859-cat_2_VIRSorter_A09B_NODE_636_length_17084_cov_20_220859-cat_2	Marine	Archaeal virus exclusive	0
archvir_cat_1_VIRSorter_A09B_NODE_87_length_38687_cov_7_477842-cat_2_VIRSorter_A09B_NODE_87_length_38687_cov_7_477842-cat_2	Marine	Archaeal virus exclusive	0.102564
archvir_cat_1_VIRSorter_A09B_NODE_932_length_13662_cov_6_029029-cat_3_VIRSorter_A09B_NODE_932_length_13662_cov_6_029029-cat_3	Marine	Archaeal virus exclusive	0
archvir_cat_1_VIRSorter_A09B_NODE_975_length_13381_cov_10_893216-cat_1_VIRSorter_A09B_NODE_975_length_13381_cov_10_893216-cat_1	Marine	Archaeal virus exclusive	0.0909091
archvir_cat_1_VIRSorter_A11_NODE_1318_length_10082_cov_44_061135-cat_2_VIRSorter_A11_NODE_1318_length_10082_cov_44_061135-cat_2	Marine	Archaeal virus exclusive	0.153846
archvir_cat_1_VIRSorter_A11_NODE_157_length_34938_cov_47_516957-cat_2_VIRSorter_A11_NODE_157_length_34938_cov_47_516957-cat_2	Marine	Archaeal virus exclusive	0.307692
archvir_cat_1_VIRSorter_A11_NODE_324_length_23500_cov_203_783408-cat_2_VIRSorter_A11_NODE_324_length_23500_cov_203_783408-cat_2	Marine	Archaeal virus exclusive	0.451613
archvir_cat_1_VIRSorter_A11_NODE_449_length_19562_cov_16_710976-cat_1_VIRSorter_A11_NODE_449_length_19562_cov_16_710976-cat_1	Marine	Archaeal virus exclusive	0
archvir_cat_1_VIRSorter_A11_NODE_595_length_16460_cov_4_740872-cat_2_VIRSorter_A11_NODE_595_length_16460_cov_4_740872-cat_2	Marine	Archaeal virus exclusive	0.318182
archvir_cat_1_VIRSorter_A11_NODE_637_length_15809_cov_4_994922-cat_3_VIRSorter_A11_NODE_637_length_15809_cov_4_994922-cat_3	Marine	Archaeal virus exclusive	0
archvir_cat_1_VIRSorter_A11B_NODE_1011_length_11171_cov_5_226160-cat_2_VIRSorter_A11B_NODE_1011_length_11171_cov_5_226160-cat_2	Marine	Archaeal virus exclusive	0.111111
archvir_cat_1_VIRSorter_A11B_NODE_1167_length_10300_cov_5_205954-cat_2_VIRSorter_A11B_NODE_1167_length_10300_cov_5_205954-cat_2	Marine	Archaeal virus exclusive	0.357143
archvir_cat_1_VIRSorter_A11B_NODE_1216_length_10082_cov_44_783784-cat_2_VIRSorter_A11B_NODE_1216_length_10082_cov_44_783784-cat_2	Marine	Archaeal virus exclusive	0.153846
archvir_cat_1_VIRSorter_A11B_NODE_140_length_34860_cov_50_635483-cat_2_VIRSorter_A11B_NODE_140_length_34860_cov_50_635483-cat_2	Marine	Archaeal virus exclusive	0.307692
archvir_cat_1_VIRSorter_A11B_NODE_289_length_23500_cov_213_803412-cat_2_VIRSorter_A11B_NODE_289_length_23500_cov_213_803412-cat_2	Marine	Archaeal virus exclusive	0.451613
archvir_cat_1_VIRSorter_A11B_NODE_589_length_15535_cov_14_458333-cat_2_VIRSorter_A11B_NODE_589_length_15535_cov_14_458333-cat_2	Marine	Archaeal virus exclusive	0.25
archvir_cat_1_VIRSorter_A11B_NODE_766_length_13275_cov_6_206203-cat_2_VIRSorter_A11B_NODE_766_length_13275_cov_6_206203-cat_2	Marine	Archaeal virus exclusive	0.0833333
archvir_cat_1_VIRSorter_A11B_NODE_796_length_13025_cov_4_860756-cat_2_VIRSorter_A11B_NODE_796_length_13025_cov_4_860756-cat_2	Marine	Archaeal virus exclusive	0.166667
archvir_cat_1_VIRSorter_A11B_NODE_848_length_12567_cov_9_793638-cat_2_VIRSorter_A11B_NODE_848_length_12567_cov_9_793638-cat_2	Marine	Archaeal virus exclusive	0.173913
archvir_cat_1_VIRSorter_A13_NODE_1224_length_13107_cov_9_488124-cat_2_VIRSorter_A13_NODE_1224_length_13107_cov_9_488124-cat_2	Marine	Archaeal virus exclusive	0.227273
archvir_cat_1_VIRSorter_A13_NODE_1351_length_12296_cov_18_319990-cat_2_VIRSorter_A13_NODE_1351_length_12296_cov_18_319990-cat_2	Marine	Archaeal virus exclusive	0.0769231
archvir_cat_1_VIRSorter_A13_NODE_165_length_39658_cov_5_039719-cat_2_VIRSorter_A13_NODE_165_length_39658_cov_5_039719-cat_2	Marine	Archaeal virus exclusive	0.225806
archvir_cat_1_VIRSorter_A13_NODE_1686_length_10614_cov_46_495501-cat_2_VIRSorter_A13_NODE_1686_length_10614_cov_46_495501-cat_2	Marine	Archaeal virus exclusive	0.142857
archvir_cat_1_VIRSorter_A13_NODE_268_length_31850_cov_9_573266-cat_2_VIRSorter_A13_NODE_268_length_31850_cov_9_573266-cat_2	Marine	Archaeal virus exclusive	0
archvir_cat_1_VIRSorter_A13_NODE_300_length_30330_cov_4_654203-cat_2_VIRSorter_A13_NODE_300_length_30330_cov_4_654203-cat_2	Marine	Archaeal virus exclusive	0.0857143
archvir_cat_1_VIRSorter_A13_NODE_652_length_19616_cov_247_078319-cat_2_VIRSorter_A13_NODE_652_length_19616_cov_247_078319-cat_2	Marine	Archaeal virus exclusive	0.318182
archvir_cat_1_VIRSorter_A13_NODE_661_length_19495_cov_6_202418-cat_2_VIRSorter_A13_NODE_661_length_19495_cov_6_202418-cat_2	Marine	Archaeal virus exclusive	0.173913
archvir_cat_1_VIRSorter_A13_NODE_682_length_19016_cov_7_545172-cat_2_VIRSorter_A13_NODE_682_length_19016_cov_7_545172-cat_2	Marine	Archaeal virus exclusive	0
archvir_cat_1_VIRSorter_A13B_NODE_1080_length_13408_cov_4_913353-cat_3_VIRSorter_A13B_NODE_1080_length_13408_cov_4_913353-cat_3	Marine	Archaeal virus exclusive	0.444444
archvir_cat_1_VIRSorter_A13B_NODE_1118_length_13065_cov_21_119216-cat_2_VIRSorter_A13B_NODE_1118_length_13065_cov_21_119216-cat_2	Marine	Archaeal virus exclusive	0.272727
archvir_cat_1_VIRSorter_A13B_NODE_1228_length_12292_cov_4_679088-cat_2_VIRSorter_A13B_NODE_1228_length_12292_cov_4_679088-cat_2	Marine	Archaeal virus exclusive	0
archvir_cat_1_VIRSorter_A13B_NODE_1512_length_10828_cov_3_883041-cat_3_VIRSorter_A13B_NODE_1512_length_10828_cov_3_883041-cat_3	Marine	Archaeal virus exclusive	0
archvir_cat_1_VIRSorter_A13B_NODE_1515_length_10824_cov_5_125638-cat_2_VIRSorter_A13B_NODE_1515_length_10824_cov_5_125638-cat_2	Marine	Archaeal virus exclusive	0.388889
archvir_cat_1_VIRSorter_A13B_NODE_1520_length_10802_cov_5_306876-cat_2_VIRSorter_A13B_NODE_1520_length_10802_cov_5_306876-cat_2	Marine	Archaeal virus exclusive	0.25
archvir_cat_1_VIRSorter_A13B_NODE_1559_length_10614_cov_67_627048-cat_2_VIRSorter_A13B_NODE_1559_length_10614_cov_67_627048-cat_2	Marine	Archaeal virus exclusive	0.142857
archvir_cat_1_VIRSorter_A13B_NODE_1686_length_10100_cov_15_263713-cat_2_VIRSorter_A13B_NODE_1686_length_10100_cov_15_263713-cat_2	Marine	Archaeal virus exclusive	0.235294
archvir_cat_1_VIRSorter_A13B_NODE_381_length_24300_cov_7_350010-cat_2_VIRSorter_A13B_NODE_381_length_24300_cov_7_350010-cat_2	Marine	Archaeal virus exclusive	0.26087
archvir_cat_1_VIRSorter_A13B_NODE_383_length_24262_cov_7_683480-cat_2_VIRSorter_A13B_NODE_383_length_24262_cov_7_683480-cat_2	Marine	Archaeal virus exclusive	0.103448
archvir_cat_1_VIRSorter_A13B_NODE_408_length_23500_cov_360_965366-cat_2_VIRSorter_A13B_NODE_408_length_23500_cov_360_965366-cat_2	Marine	Archaeal virus exclusive	0.451613
archvir_cat_1_VIRSorter_A13B_NODE_692_length_17579_cov_93_169425-cat_2_VIRSorter_A13B_NODE_692_length_17579_cov_93_169425-cat_2	Marine	Archaeal virus exclusive	0.346154
archvir_cat_1_VIRSorter_A13B_NODE_75_length_51105_cov_6_910578-cat_2_VIRSorter_A13B_NODE_75_length_51105_cov_6_910578-cat_2	Marine	Archaeal virus exclusive	0.32
archvir_cat_1_VIRSorter_A13B_NODE_818_length_15937_cov_7_311737-cat_2_VIRSorter_A13B_NODE_818_length_15937_cov_7_311737-cat_2	Marine	Archaeal virus exclusive	0.115385
archvir_cat_1_VIRSorter_A14_NODE_1115_length_10140_cov_21_956966-cat_2_VIRSorter_A14_NODE_1115_length_10140_cov_21_956966-cat_2	Marine	Archaeal virus exclusive	0.235294
archvir_cat_1_VIRSorter_A14_NODE_222_length_26652_cov_12_005865-cat_2_VIRSorter_A14_NODE_222_length_26652_cov_12_005865-cat_2	Marine	Archaeal virus exclusive	0.314286
archvir_cat_1_VIRSorter_A14_NODE_278_length_23910_cov_9_241417-cat_2_VIRSorter_A14_NODE_278_length_23910_cov_9_241417-cat_2	Marine	Archaeal virus exclusive	0.354839
archvir_cat_1_VIRSorter_A14_NODE_293_length_23576_cov_48_873092-cat_2_VIRSorter_A14_NODE_293_length_23576_cov_48_873092-cat_2	Marine	Archaeal virus exclusive	0.4375
archvir_cat_1_VIRSorter_A14_NODE_90_length_42615_cov_15_283811-cat_2_VIRSorter_A14_NODE_90_length_42615_cov_15_283811-cat_2	Marine	Archaeal virus exclusive	0.0344828
archvir_cat_1_VIRSorter_A14B_NODE_1263_length_10119_cov_13_171701-cat_2_VIRSorter_A14B_NODE_1263_length_10119_cov_13_171701-cat_2	Marine	Archaeal virus exclusive	0.153846
archvir_cat_1_VIRSorter_A14B_NODE_1266_length_10100_cov_27_621802-cat_2_VIRSorter_A14B_NODE_1266_length_10100_cov_27_621802-cat_2	Marine	Archaeal virus exclusive	0.235294
archvir_cat_1_VIRSorter_A14B_NODE_230_length_27779_cov_11_075025-cat_2_VIRSorter_A14B_NODE_230_length_27779_cov_11_075025-cat_2	Marine	Archaeal virus exclusive	0.358974
archvir_cat_1_VIRSorter_A14B_NODE_595_length_16312_cov_6_963031-cat_2_VIRSorter_A14B_NODE_595_length_16312_cov_6_963031-cat_2	Marine	Archaeal virus exclusive	0
archvir_cat_1_VIRSorter_A14B_NODE_606_length_16127_cov_5_251493-cat_2_VIRSorter_A14B_NODE_606_length_16127_cov_5_251493-cat_2	Marine	Archaeal virus exclusive	0.428571
archvir_cat_1_VIRSorter_A15_NODE_1200_length_19491_cov_5_830572-cat_3_VIRSorter_A15_NODE_1200_length_19491_cov_5_830572-cat_3	Marine	Archaeal virus exclusive	0
archvir_cat_1_VIRSorter_A15_NODE_1770_length_15077_cov_4_253628-cat_2_VIRSorter_A15_NODE_1770_length_15077_cov_4_253628-cat_2	Marine	Archaeal virus exclusive	0
archvir_cat_1_VIRSorter_A15_NODE_1784_length_15013_cov_8_574141-cat_3_VIRSorter_A15_NODE_1784_length_15013_cov_8_574141-cat_3	Marine	Archaeal virus exclusive	0
archvir_cat_1_VIRSorter_A15_NODE_2039_length_13901_cov_5_675213-cat_2_VIRSorter_A15_NODE_2039_length_13901_cov_5_675213-cat_2	Marine	Archaeal virus exclusive	0.133333
archvir_cat_1_VIRSorter_A15_NODE_2686_length_11664_cov_4_576363-cat_3_VIRSorter_A15_NODE_2686_length_11664_cov_4_576363-cat_3	Marine	Archaeal virus exclusive	0
archvir_cat_1_VIRSorter_A15_NODE_2691_length_11661_cov_5_415475-cat_2_VIRSorter_A15_NODE_2691_length_11661_cov_5_415475-cat_2	Marine	Archaeal virus exclusive	0
archvir_cat_1_VIRSorter_A15_NODE_2830_length_11282_cov_7_637125-cat_2_VIRSorter_A15_NODE_2830_length_11282_cov_7_637125-cat_2	Marine	Archaeal virus exclusive	0.05
archvir_cat_1_VIRSorter_A15_NODE_3293_length_10224_cov_4_643033-cat_2_VIRSorter_A15_NODE_3293_length_10224_cov_4_643033-cat_2	Marine	Archaeal virus exclusive	0
archvir_cat_1_VIRSorter_A15_NODE_3321_length_10168_cov_7_203303-cat_2_VIRSorter_A15_NODE_3321_length_10168_cov_7_203303-cat_2	Marine	Archaeal virus exclusive	0
archvir_cat_1_VIRSorter_A15_NODE_768_length_25171_cov_4_170608-cat_3_VIRSorter_A15_NODE_768_length_25171_cov_4_170608-cat_3	Marine	Archaeal virus exclusive	0.05
archvir_cat_1_VIRSorter_A16_NODE_1345_length_13539_cov_6_462993-cat_2_VIRSorter_A16_NODE_1345_length_13539_cov_6_462993-cat_2	Marine	Archaeal virus exclusive	0
archvir_cat_1_VIRSorter_A16_NODE_2054_length_10248_cov_5_122241-cat_2_VIRSorter_A16_NODE_2054_length_10248_cov_5_122241-cat_2	Marine	Archaeal virus exclusive	0
archvir_cat_1_VIRSorter_A16_NODE_2100_length_10057_cov_4_475205-cat_2_VIRSorter_A16_NODE_2100_length_10057_cov_4_475205-cat_2	Marine	Archaeal virus exclusive	0
archvir_cat_1_VIRSorter_A16_NODE_930_length_17642_cov_5_449195-cat_2_VIRSorter_A16_NODE_930_length_17642_cov_5_449195-cat_2	Marine	Archaeal virus exclusive	0
archvir_cat_1_VIRSorter_A17_NODE_1106_length_17350_cov_12_449378-cat_2_VIRSorter_A17_NODE_1106_length_17350_cov_12_449378-cat_2	Marine	Archaeal virus exclusive	0.0740741
archvir_cat_1_VIRSorter_A17_NODE_2267_length_11146_cov_6_598143-cat_2_VIRSorter_A17_NODE_2267_length_11146_cov_6_598143-cat_2	Marine	Archaeal virus exclusive	0
archvir_cat_1_VIRSorter_A17_NODE_2575_length_10288_cov_8_293267-cat_2_VIRSorter_A17_NODE_2575_length_10288_cov_8_293267-cat_2	Marine	Archaeal virus exclusive	0.111111
archvir_cat_1_VIRSorter_A17_NODE_975_length_18990_cov_7_727119-cat_1_VIRSorter_A17_NODE_975_length_18990_cov_7_727119-cat_1	Marine	Archaeal virus exclusive	0.111111
archvir_cat_1_VIRSorter_A17B_NODE_1153_length_12579_cov_6_570345-cat_2_VIRSorter_A17B_NODE_1153_length_12579_cov_6_570345-cat_2	Marine	Archaeal virus exclusive	0.0555556
archvir_cat_1_VIRSorter_A17B_NODE_534_length_19616_cov_39_679209-cat_2_VIRSorter_A17B_NODE_534_length_19616_cov_39_679209-cat_2	Marine	Archaeal virus exclusive	0.318182
archvir_cat_1_VIRSorter_A17B_NODE_635_length_17770_cov_10_379340-cat_2_VIRSorter_A17B_NODE_635_length_17770_cov_10_379340-cat_2	Marine	Archaeal virus exclusive	0.307692
archvir_cat_1_VIRSorter_A17B_NODE_729_length_16649_cov_6_147342-cat_2_VIRSorter_A17B_NODE_729_length_16649_cov_6_147342-cat_2	Marine	Archaeal virus exclusive	0.105263
archvir_cat_1_VIRSorter_A17B_NODE_761_length_16363_cov_10_334744-cat_2_VIRSorter_A17B_NODE_761_length_16363_cov_10_334744-cat_2	Marine	Archaeal virus exclusive	0.103448
archvir_cat_1_VIRSorter_A17B_NODE_986_length_14037_cov_9_735159-cat_1_VIRSorter_A17B_NODE_986_length_14037_cov_9_735159-cat_1	Marine	Archaeal virus exclusive	0.0769231
archvir_cat_1_VIRSorter_A20_NODE_1260_length_14418_cov_8_306900-cat_2_VIRSorter_A20_NODE_1260_length_14418_cov_8_306900-cat_2	Marine	Archaeal virus exclusive	0.266667
archvir_cat_1_VIRSorter_A20_NODE_1398_length_13367_cov_7_587665-cat_2_VIRSorter_A20_NODE_1398_length_13367_cov_7_587665-cat_2	Marine	Archaeal virus exclusive	0.0454545
archvir_cat_1_VIRSorter_A20_NODE_1448_length_12984_cov_19_575219-cat_2_VIRSorter_A20_NODE_1448_length_12984_cov_19_575219-cat_2	Marine	Archaeal virus exclusive	0.25
archvir_cat_1_VIRSorter_A20_NODE_883_length_18538_cov_8_812422-cat_2_VIRSorter_A20_NODE_883_length_18538_cov_8_812422-cat_2	Marine	Archaeal virus exclusive	0.0434783
archvir_cat_1_VIRSorter_A21_NODE_126_length_40772_cov_8_593217-cat_3_VIRSorter_A21_NODE_126_length_40772_cov_8_593217-cat_3	Marine	Archaeal virus exclusive	0.115385
archvir_cat_1_VIRSorter_A21_NODE_1313_length_10778_cov_44_789052-cat_2_VIRSorter_A21_NODE_1313_length_10778_cov_44_789052-cat_2	Marine	Archaeal virus exclusive	0.153846
archvir_cat_1_VIRSorter_A21_NODE_234_length_30959_cov_5_678909-cat_2_VIRSorter_A21_NODE_234_length_30959_cov_5_678909-cat_2	Marine	Archaeal virus exclusive	0
archvir_cat_1_VIRSorter_A21_NODE_78_length_52668_cov_29_907437-cat_2_VIRSorter_A21_NODE_78_length_52668_cov_29_907437-cat_2	Marine	Archaeal virus exclusive	0.333333
archvir_cat_1_VIRSorter_A21_NODE_987_length_13045_cov_6_944804-cat_3_VIRSorter_A21_NODE_987_length_13045_cov_6_944804-cat_3	Marine	Archaeal virus exclusive	0.0555556
archvir_cat_1_VIRSorter_A22_NODE_2370_length_10184_cov_5_757923-cat_3_VIRSorter_A22_NODE_2370_length_10184_cov_5_757923-cat_3	Marine	Archaeal virus exclusive	0.2
archvir_cat_1_VIRSorter_A22_NODE_391_length_26825_cov_5_589541-cat_2_VIRSorter_A22_NODE_391_length_26825_cov_5_589541-cat_2	Marine	Archaeal virus exclusive	0
archvir_cat_1_VIRSorter_A22_NODE_749_length_19333_cov_8_903569-cat_2_VIRSorter_A22_NODE_749_length_19333_cov_8_903569-cat_2	Marine	Archaeal virus exclusive	0.2
archvir_cat_2_VIRSorter_A02_NODE_325_length_21292_cov_9_917408-cat_2_VIRSorter_A02_NODE_325_length_21292_cov_9_917408-cat_2	Marine	Archaeal virus exclusive	0.241379
archvir_cat_2_VIRSorter_A03_NODE_361_length_26557_cov_7_713833-cat_2_VIRSorter_A03_NODE_361_length_26557_cov_7_713833-cat_2	Marine	Archaeal virus exclusive	0.40625
archvir_cat_2_VIRSorter_A03_NODE_542_length_20507_cov_8_631527-cat_3_VIRSorter_A03_NODE_542_length_20507_cov_8_631527-cat_3	Marine	Archaeal virus exclusive	0.212121
archvir_cat_2_VIRSorter_A03_NODE_829_length_15745_cov_30_984704-cat_2_VIRSorter_A03_NODE_829_length_15745_cov_30_984704-cat_2	Marine	Archaeal virus exclusive	0
archvir_cat_2_VIRSorter_A03_NODE_973_length_14220_cov_7_232969-cat_2_VIRSorter_A03_NODE_973_length_14220_cov_7_232969-cat_2	Marine	Archaeal virus exclusive	0.1875
archvir_cat_2_VIRSorter_A04_NODE_110_length_61133_cov_82_610809-cat_2_VIRSorter_A04_NODE_110_length_61133_cov_82_610809-cat_2	Marine	Archaeal virus exclusive	0.04
archvir_cat_2_VIRSorter_A04_NODE_1178_length_14702_cov_6_827541-cat_2_VIRSorter_A04_NODE_1178_length_14702_cov_6_827541-cat_2	Marine	Archaeal virus exclusive	0.2
archvir_cat_2_VIRSorter_A04_NODE_1457_length_12721_cov_7_834044-cat_2_VIRSorter_A04_NODE_1457_length_12721_cov_7_834044-cat_2	Marine	Archaeal virus exclusive	0
archvir_cat_2_VIRSorter_A04_NODE_156_length_49942_cov_22_359132-cat_2_VIRSorter_A04_NODE_156_length_49942_cov_22_359132-cat_2	Marine	Archaeal virus exclusive	0.527778
archvir_cat_2_VIRSorter_A04_NODE_164_length_48219_cov_11_055809-cat_1_VIRSorter_A04_NODE_164_length_48219_cov_11_055809-cat_1	Marine	Archaeal virus exclusive	0
archvir_cat_2_VIRSorter_A04_NODE_187_length_44481_cov_13_193693-cat_3_VIRSorter_A04_NODE_187_length_44481_cov_13_193693-cat_3	Marine	Archaeal virus exclusive	0.195652
archvir_cat_2_VIRSorter_A04_NODE_203_length_42885_cov_26_961429-cat_2_VIRSorter_A04_NODE_203_length_42885_cov_26_961429-cat_2	Marine	Archaeal virus exclusive	0.0789474
archvir_cat_2_VIRSorter_A04_NODE_255_length_37166_cov_28_835224-cat_2_VIRSorter_A04_NODE_255_length_37166_cov_28_835224-cat_2	Marine	Archaeal virus exclusive	0.125
archvir_cat_2_VIRSorter_A04_NODE_410_length_28849_cov_40_185282-cat_2_VIRSorter_A04_NODE_410_length_28849_cov_40_185282-cat_2	Marine	Archaeal virus exclusive	0.130435
archvir_cat_2_VIRSorter_A04_NODE_474_length_26275_cov_17_486613-cat_2_VIRSorter_A04_NODE_474_length_26275_cov_17_486613-cat_2	Marine	Archaeal virus exclusive	0
archvir_cat_2_VIRSorter_A04_NODE_505_length_25216_cov_15_643059-cat_3_VIRSorter_A04_NODE_505_length_25216_cov_15_643059-cat_3	Marine	Archaeal virus exclusive	0.228571
archvir_cat_2_VIRSorter_A04_NODE_547_length_24179_cov_9_982756-cat_2_VIRSorter_A04_NODE_547_length_24179_cov_9_982756-cat_2	Marine	Archaeal virus exclusive	0.0952381
archvir_cat_2_VIRSorter_A04_NODE_590_length_22964_cov_18_104020-cat_2_VIRSorter_A04_NODE_590_length_22964_cov_18_104020-cat_2	Marine	Archaeal virus exclusive	0.0769231
archvir_cat_2_VIRSorter_A04_NODE_759_length_19833_cov_14_548286-cat_2_VIRSorter_A04_NODE_759_length_19833_cov_14_548286-cat_2	Marine	Archaeal virus exclusive	0.04
archvir_cat_2_VIRSorter_A04_NODE_82_length_74282_cov_28_876177-cat_2_VIRSorter_A04_NODE_82_length_74282_cov_28_876177-cat_2	Marine	Archaeal virus exclusive	0.178218
archvir_cat_2_VIRSorter_A04_NODE_883_length_17941_cov_15_617466-cat_2_VIRSorter_A04_NODE_883_length_17941_cov_15_617466-cat_2	Marine	Archaeal virus exclusive	0.136364
archvir_cat_2_VIRSorter_A04_NODE_91_length_70482_cov_15_655643-cat_2_VIRSorter_A04_NODE_91_length_70482_cov_15_655643-cat_2	Marine	Archaeal virus exclusive	0.304348
archvir_cat_2_VIRSorter_A05_NODE_1063_length_13550_cov_6_014005-cat_3_VIRSorter_A05_NODE_1063_length_13550_cov_6_014005-cat_3	Marine	Archaeal virus exclusive	0.391304
archvir_cat_2_VIRSorter_A05_NODE_1112_length_13197_cov_14_556536-cat_3_VIRSorter_A05_NODE_1112_length_13197_cov_14_556536-cat_3	Marine	Archaeal virus exclusive	0
archvir_cat_2_VIRSorter_A05_NODE_150_length_47500_cov_6_160228-cat_2_VIRSorter_A05_NODE_150_length_47500_cov_6_160228-cat_2	Marine	Archaeal virus exclusive	0.166667
archvir_cat_2_VIRSorter_A05_NODE_1588_length_10755_cov_13_594299-cat_3_VIRSorter_A05_NODE_1588_length_10755_cov_13_594299-cat_3	Marine	Archaeal virus exclusive	0.285714
archvir_cat_2_VIRSorter_A05_NODE_162_length_46074_cov_11_792390-cat_2_VIRSorter_A05_NODE_162_length_46074_cov_11_792390-cat_2	Marine	Archaeal virus exclusive	0.128205
archvir_cat_2_VIRSorter_A05_NODE_1689_length_10300_cov_6_084529-cat_3_VIRSorter_A05_NODE_1689_length_10300_cov_6_084529-cat_3	Marine	Archaeal virus exclusive	0.333333
archvir_cat_2_VIRSorter_A05_NODE_299_length_31390_cov_24_280038-cat_2_VIRSorter_A05_NODE_299_length_31390_cov_24_280038-cat_2	Marine	Archaeal virus exclusive	0
archvir_cat_2_VIRSorter_A05_NODE_484_length_22858_cov_50_979433-cat_3_VIRSorter_A05_NODE_484_length_22858_cov_50_979433-cat_3	Marine	Archaeal virus exclusive	0
archvir_cat_2_VIRSorter_A05_NODE_525_length_21837_cov_6_249472-cat_3_VIRSorter_A05_NODE_525_length_21837_cov_6_249472-cat_3	Marine	Archaeal virus exclusive	0.222222
archvir_cat_2_VIRSorter_A05_NODE_575_length_20510_cov_10_074652-cat_3_VIRSorter_A05_NODE_575_length_20510_cov_10_074652-cat_3	Marine	Archaeal virus exclusive	0.25
archvir_cat_2_VIRSorter_A05_NODE_840_length_15763_cov_4_383690-cat_2_VIRSorter_A05_NODE_840_length_15763_cov_4_383690-cat_2	Marine	Archaeal virus exclusive	0.263158
archvir_cat_2_VIRSorter_A05_NODE_99_length_57699_cov_9_243200-cat_2_VIRSorter_A05_NODE_99_length_57699_cov_9_243200-cat_2	Marine	Archaeal virus exclusive	0.159091
archvir_cat_2_VIRSorter_A05B_NODE_1056_length_12989_cov_25_767048-cat_2_VIRSorter_A05B_NODE_1056_length_12989_cov_25_767048-cat_2	Marine	Archaeal virus exclusive	0
archvir_cat_2_VIRSorter_A05B_NODE_15_length_81333_cov_12_872832-cat_2_VIRSorter_A05B_NODE_15_length_81333_cov_12_872832-cat_2	Marine	Archaeal virus exclusive	0.155844
archvir_cat_2_VIRSorter_A05B_NODE_1641_length_10162_cov_4_703869-cat_2_VIRSorter_A05B_NODE_1641_length_10162_cov_4_703869-cat_2	Marine	Archaeal virus exclusive	0.111111
archvir_cat_2_VIRSorter_A05B_NODE_18_length_73589_cov_7_910096-cat_2_VIRSorter_A05B_NODE_18_length_73589_cov_7_910096-cat_2	Marine	Archaeal virus exclusive	0.148936
archvir_cat_2_VIRSorter_A05B_NODE_19_length_73012_cov_14_049152-cat_2_VIRSorter_A05B_NODE_19_length_73012_cov_14_049152-cat_2	Marine	Archaeal virus exclusive	0.125
archvir_cat_2_VIRSorter_A05B_NODE_285_length_25543_cov_28_307556-cat_2_VIRSorter_A05B_NODE_285_length_25543_cov_28_307556-cat_2	Marine	Archaeal virus exclusive	0
archvir_cat_2_VIRSorter_A05B_NODE_33_length_59614_cov_11_171410-cat_2_VIRSorter_A05B_NODE_33_length_59614_cov_11_171410-cat_2	Marine	Archaeal virus exclusive	0.0888889
archvir_cat_2_VIRSorter_A05B_NODE_370_length_22024_cov_6_465201-cat_3_VIRSorter_A05B_NODE_370_length_22024_cov_6_465201-cat_3	Marine	Archaeal virus exclusive	0.292683
archvir_cat_2_VIRSorter_A05B_NODE_373_length_21980_cov_8_569396-cat_2_VIRSorter_A05B_NODE_373_length_21980_cov_8_569396-cat_2	Marine	Archaeal virus exclusive	0.0416667
archvir_cat_2_VIRSorter_A05B_NODE_434_length_20364_cov_14_509232-cat_3_VIRSorter_A05B_NODE_434_length_20364_cov_14_509232-cat_3	Marine	Archaeal virus exclusive	0.26087
archvir_cat_2_VIRSorter_A05B_NODE_568_length_17791_cov_6_463577-cat_2_VIRSorter_A05B_NODE_568_length_17791_cov_6_463577-cat_2	Marine	Archaeal virus exclusive	0
archvir_cat_2_VIRSorter_A05B_NODE_592_length_17524_cov_9_607133-cat_3_VIRSorter_A05B_NODE_592_length_17524_cov_9_607133-cat_3	Marine	Archaeal virus exclusive	0.238095
archvir_cat_2_VIRSorter_A05B_NODE_618_length_17243_cov_23_937689-cat_3_VIRSorter_A05B_NODE_618_length_17243_cov_23_937689-cat_3	Marine	Archaeal virus exclusive	0.0740741
archvir_cat_2_VIRSorter_A05B_NODE_625_length_17121_cov_18_506211-cat_2_VIRSorter_A05B_NODE_625_length_17121_cov_18_506211-cat_2	Marine	Archaeal virus exclusive	0.166667
archvir_cat_2_VIRSorter_A05B_NODE_63_length_49039_cov_17_886555-cat_3_VIRSorter_A05B_NODE_63_length_49039_cov_17_886555-cat_3	Marine	Archaeal virus exclusive	0.0967742
archvir_cat_2_VIRSorter_A05B_NODE_73_length_47506_cov_8_249984-cat_2_VIRSorter_A05B_NODE_73_length_47506_cov_8_249984-cat_2	Marine	Archaeal virus exclusive	0.172414
archvir_cat_2_VIRSorter_A05B_NODE_774_length_15355_cov_6_053856-cat_2_VIRSorter_A05B_NODE_774_length_15355_cov_6_053856-cat_2	Marine	Archaeal virus exclusive	0.25
archvir_cat_2_VIRSorter_A05B_NODE_8_length_93295_cov_9_309620-cat_2_VIRSorter_A05B_NODE_8_length_93295_cov_9_309620-cat_2	Marine	Archaeal virus exclusive	0.176471
archvir_cat_2_VIRSorter_A05B_NODE_801_length_15094_cov_18_667930-cat_2_VIRSorter_A05B_NODE_801_length_15094_cov_18_667930-cat_2	Marine	Archaeal virus exclusive	0
archvir_cat_2_VIRSorter_A05B_NODE_81_length_45310_cov_6_679748-cat_2_VIRSorter_A05B_NODE_81_length_45310_cov_6_679748-cat_2	Marine	Archaeal virus exclusive	0.0731707
archvir_cat_2_VIRSorter_A05B_NODE_825_length_14829_cov_5_951943-cat_2_VIRSorter_A05B_NODE_825_length_14829_cov_5_951943-cat_2	Marine	Archaeal virus exclusive	0.190476
archvir_cat_2_VIRSorter_A05B_NODE_905_length_14080_cov_6_802496-cat_3_VIRSorter_A05B_NODE_905_length_14080_cov_6_802496-cat_3	Marine	Archaeal virus exclusive	0.117647
archvir_cat_2_VIRSorter_A05B_NODE_94_length_42688_cov_19_870828-cat_2_VIRSorter_A05B_NODE_94_length_42688_cov_19_870828-cat_2	Marine	Archaeal virus exclusive	0.107143
archvir_cat_2_VIRSorter_A07_NODE_1421_length_10701_cov_4_865677-cat_2_VIRSorter_A07_NODE_1421_length_10701_cov_4_865677-cat_2	Marine	Archaeal virus exclusive	0.166667
archvir_cat_2_VIRSorter_A08_NODE_1095_length_10067_cov_6_524970-cat_3_VIRSorter_A08_NODE_1095_length_10067_cov_6_524970-cat_3	Marine	Archaeal virus exclusive	0
archvir_cat_2_VIRSorter_A08_NODE_148_length_30342_cov_10_189454-cat_2_VIRSorter_A08_NODE_148_length_30342_cov_10_189454-cat_2	Marine	Archaeal virus exclusive	0.16
archvir_cat_2_VIRSorter_A08_NODE_216_length_24598_cov_9_948376-cat_3_VIRSorter_A08_NODE_216_length_24598_cov_9_948376-cat_3	Marine	Archaeal virus exclusive	0.0769231
archvir_cat_2_VIRSorter_A08_NODE_269_length_21416_cov_13_734282-cat_2_VIRSorter_A08_NODE_269_length_21416_cov_13_734282-cat_2	Marine	Archaeal virus exclusive	0
archvir_cat_2_VIRSorter_A08_NODE_27_length_78611_cov_46_021411-cat_2_VIRSorter_A08_NODE_27_length_78611_cov_46_021411-cat_2	Marine	Archaeal virus exclusive	0.153061
archvir_cat_2_VIRSorter_A08_NODE_51_length_52225_cov_35_337761-cat_2_VIRSorter_A08_NODE_51_length_52225_cov_35_337761-cat_2	Marine	Archaeal virus exclusive	0.255319
archvir_cat_2_VIRSorter_A08_NODE_621_length_13572_cov_19_774506-cat_3_VIRSorter_A08_NODE_621_length_13572_cov_19_774506-cat_3	Marine	Archaeal virus exclusive	0.08
archvir_cat_2_VIRSorter_A08_NODE_65_length_46204_cov_17_921623-cat_3_VIRSorter_A08_NODE_65_length_46204_cov_17_921623-cat_3	Marine	Archaeal virus exclusive	0.0487805
archvir_cat_2_VIRSorter_A09_NODE_10_length_86123_cov_45_857752-cat_2_VIRSorter_A09_NODE_10_length_86123_cov_45_857752-cat_2	Marine	Archaeal virus exclusive	0.0990991
archvir_cat_2_VIRSorter_A09_NODE_1131_length_11403_cov_6_365968-cat_3_VIRSorter_A09_NODE_1131_length_11403_cov_6_365968-cat_3	Marine	Archaeal virus exclusive	0.157895
archvir_cat_2_VIRSorter_A09_NODE_1329_length_10366_cov_4_868587-cat_2_VIRSorter_A09_NODE_1329_length_10366_cov_4_868587-cat_2	Marine	Archaeal virus exclusive	0.2
archvir_cat_2_VIRSorter_A09_NODE_17_length_72770_cov_25_594857-cat_2_VIRSorter_A09_NODE_17_length_72770_cov_25_594857-cat_2	Marine	Archaeal virus exclusive	0.0694444
archvir_cat_2_VIRSorter_A09_NODE_24_length_61755_cov_7_737585-cat_2_VIRSorter_A09_NODE_24_length_61755_cov_7_737585-cat_2	Marine	Archaeal virus exclusive	0.0740741
archvir_cat_2_VIRSorter_A09_NODE_244_length_27543_cov_10_849352-cat_3_VIRSorter_A09_NODE_244_length_27543_cov_10_849352-cat_3	Marine	Archaeal virus exclusive	0
archvir_cat_2_VIRSorter_A09_NODE_25_length_61674_cov_11_928074-cat_2_VIRSorter_A09_NODE_25_length_61674_cov_11_928074-cat_2	Marine	Archaeal virus exclusive	0.365079
archvir_cat_2_VIRSorter_A09_NODE_407_length_21606_cov_6_856155-cat_2_VIRSorter_A09_NODE_407_length_21606_cov_6_856155-cat_2	Marine	Archaeal virus exclusive	0.0357143
archvir_cat_2_VIRSorter_A09_NODE_489_length_19461_cov_6_664949-cat_3_VIRSorter_A09_NODE_489_length_19461_cov_6_664949-cat_3	Marine	Archaeal virus exclusive	0
archvir_cat_2_VIRSorter_A09_NODE_8_length_89068_cov_63_579342-cat_2_VIRSorter_A09_NODE_8_length_89068_cov_63_579342-cat_2	Marine	Archaeal virus exclusive	0.0546875
archvir_cat_2_VIRSorter_A09_NODE_879_length_13497_cov_5_744160-cat_3_VIRSorter_A09_NODE_879_length_13497_cov_5_744160-cat_3	Marine	Archaeal virus exclusive	0.15
archvir_cat_2_VIRSorter_A09_NODE_9_length_87771_cov_11_020133-cat_2_VIRSorter_A09_NODE_9_length_87771_cov_11_020133-cat_2	Marine	Archaeal virus exclusive	0.188889
archvir_cat_2_VIRSorter_A09_NODE_935_length_12861_cov_3_977120-cat_3_VIRSorter_A09_NODE_935_length_12861_cov_3_977120-cat_3	Marine	Archaeal virus exclusive	0
archvir_cat_2_VIRSorter_A09_NODE_947_length_12744_cov_8_145874-cat_3_VIRSorter_A09_NODE_947_length_12744_cov_8_145874-cat_3	Marine	Archaeal virus exclusive	0.421053
archvir_cat_2_VIRSorter_A09B_NODE_1066_length_12648_cov_14_454062-cat_3_VIRSorter_A09B_NODE_1066_length_12648_cov_14_454062-cat_3	Marine	Archaeal virus exclusive	0.421053
archvir_cat_2_VIRSorter_A09B_NODE_1446_length_10371_cov_7_836080-cat_2_VIRSorter_A09B_NODE_1446_length_10371_cov_7_836080-cat_2	Marine	Archaeal virus exclusive	0.133333
archvir_cat_2_VIRSorter_A09B_NODE_16_length_66487_cov_20_262509-cat_2_VIRSorter_A09B_NODE_16_length_66487_cov_20_262509-cat_2	Marine	Archaeal virus exclusive	0.363636
archvir_cat_2_VIRSorter_A09B_NODE_2_length_103818_cov_11_522489-cat_2_VIRSorter_A09B_NODE_2_length_103818_cov_11_522489-cat_2	Marine	Archaeal virus exclusive	0.412281
archvir_cat_2_VIRSorter_A09B_NODE_20_length_62424_cov_8_843159-cat_2_VIRSorter_A09B_NODE_20_length_62424_cov_8_843159-cat_2	Marine	Archaeal virus exclusive	0.0212766
archvir_cat_2_VIRSorter_A09B_NODE_29_length_55618_cov_90_131688-cat_2_VIRSorter_A09B_NODE_29_length_55618_cov_90_131688-cat_2	Marine	Archaeal virus exclusive	0.189655
archvir_cat_2_VIRSorter_A09B_NODE_297_length_25117_cov_6_592491-cat_2_VIRSorter_A09B_NODE_297_length_25117_cov_6_592491-cat_2	Marine	Archaeal virus exclusive	0.0344828
archvir_cat_2_VIRSorter_A09B_NODE_3_length_96396_cov_21_948215-cat_2_VIRSorter_A09B_NODE_3_length_96396_cov_21_948215-cat_2	Marine	Archaeal virus exclusive	0.155172
archvir_cat_2_VIRSorter_A09B_NODE_30_length_55004_cov_7_427797-cat_2_VIRSorter_A09B_NODE_30_length_55004_cov_7_427797-cat_2	Marine	Archaeal virus exclusive	0.215686
archvir_cat_2_VIRSorter_A09B_NODE_307_length_24772_cov_10_666788-cat_3_VIRSorter_A09B_NODE_307_length_24772_cov_10_666788-cat_3	Marine	Archaeal virus exclusive	0.0789474
archvir_cat_2_VIRSorter_A09B_NODE_4_length_90517_cov_133_072152-cat_2_VIRSorter_A09B_NODE_4_length_90517_cov_133_072152-cat_2	Marine	Archaeal virus exclusive	0.0546875
archvir_cat_2_VIRSorter_A09B_NODE_420_length_21610_cov_23_046764-cat_2_VIRSorter_A09B_NODE_420_length_21610_cov_23_046764-cat_2	Marine	Archaeal virus exclusive	0.2
archvir_cat_2_VIRSorter_A09B_NODE_49_length_48110_cov_8_049173-cat_2_VIRSorter_A09B_NODE_49_length_48110_cov_8_049173-cat_2	Marine	Archaeal virus exclusive	0.0232558
archvir_cat_2_VIRSorter_A09B_NODE_559_length_18353_cov_8_193409-cat_3_VIRSorter_A09B_NODE_559_length_18353_cov_8_193409-cat_3	Marine	Archaeal virus exclusive	0.130435
archvir_cat_2_VIRSorter_A09B_NODE_587_length_17940_cov_9_822309-cat_3_VIRSorter_A09B_NODE_587_length_17940_cov_9_822309-cat_3	Marine	Archaeal virus exclusive	0.105263
archvir_cat_2_VIRSorter_A09B_NODE_819_length_14774_cov_19_091650-cat_3_VIRSorter_A09B_NODE_819_length_14774_cov_19_091650-cat_3	Marine	Archaeal virus exclusive	0.16
archvir_cat_2_VIRSorter_A09B_NODE_9_length_81789_cov_14_271503-cat_2_VIRSorter_A09B_NODE_9_length_81789_cov_14_271503-cat_2	Marine	Archaeal virus exclusive	0.043956
archvir_cat_2_VIRSorter_A09B_NODE_980_length_13352_cov_5_372415-cat_3_VIRSorter_A09B_NODE_980_length_13352_cov_5_372415-cat_3	Marine	Archaeal virus exclusive	0
archvir_cat_2_VIRSorter_A10_NODE_1171_length_14849_cov_8_742058-cat_2_VIRSorter_A10_NODE_1171_length_14849_cov_8_742058-cat_2	Marine	Archaeal virus exclusive	0.190476
archvir_cat_2_VIRSorter_A10_NODE_1528_length_12907_cov_20_939542-cat_2_VIRSorter_A10_NODE_1528_length_12907_cov_20_939542-cat_2	Marine	Archaeal virus exclusive	0.25
archvir_cat_2_VIRSorter_A10_NODE_596_length_21573_cov_5_130124-cat_2_VIRSorter_A10_NODE_596_length_21573_cov_5_130124-cat_2	Marine	Archaeal virus exclusive	0.111111
archvir_cat_2_VIRSorter_A10_NODE_628_length_21073_cov_5_511181-cat_2_VIRSorter_A10_NODE_628_length_21073_cov_5_511181-cat_2	Marine	Archaeal virus exclusive	0.115385
archvir_cat_2_VIRSorter_A10_NODE_652_length_20674_cov_6_883845-cat_2_VIRSorter_A10_NODE_652_length_20674_cov_6_883845-cat_2	Marine	Archaeal virus exclusive	0.407407
archvir_cat_2_VIRSorter_A10_NODE_930_length_16991_cov_10_313829-cat_2_VIRSorter_A10_NODE_930_length_16991_cov_10_313829-cat_2	Marine	Archaeal virus exclusive	0.217391
archvir_cat_2_VIRSorter_A11_NODE_100_length_42691_cov_24_154048-cat_2_VIRSorter_A11_NODE_100_length_42691_cov_24_154048-cat_2	Marine	Archaeal virus exclusive	0.26087
archvir_cat_2_VIRSorter_A11_NODE_163_length_34104_cov_23_673353-cat_3_VIRSorter_A11_NODE_163_length_34104_cov_23_673353-cat_3	Marine	Archaeal virus exclusive	0.492958
archvir_cat_2_VIRSorter_A11_NODE_29_length_88072_cov_187_684106-cat_2_VIRSorter_A11_NODE_29_length_88072_cov_187_684106-cat_2	Marine	Archaeal virus exclusive	0.209302
archvir_cat_2_VIRSorter_A11_NODE_651_length_15609_cov_45_183297-cat_2_VIRSorter_A11_NODE_651_length_15609_cov_45_183297-cat_2	Marine	Archaeal virus exclusive	0.222222
archvir_cat_2_VIRSorter_A11_NODE_84_length_46989_cov_32_892082-cat_2_VIRSorter_A11_NODE_84_length_46989_cov_32_892082-cat_2	Marine	Archaeal virus exclusive	0.192308
archvir_cat_2_VIRSorter_A11B_NODE_104_length_40754_cov_30_116563-cat_2_VIRSorter_A11B_NODE_104_length_40754_cov_30_116563-cat_2	Marine	Archaeal virus exclusive	0.18
archvir_cat_2_VIRSorter_A11B_NODE_11_length_97867_cov_225_335848-cat_2_VIRSorter_A11B_NODE_11_length_97867_cov_225_335848-cat_2	Marine	Archaeal virus exclusive	0.338983
archvir_cat_2_VIRSorter_A11B_NODE_148_length_34104_cov_23_402273-cat_3_VIRSorter_A11B_NODE_148_length_34104_cov_23_402273-cat_3	Marine	Archaeal virus exclusive	0.492958
archvir_cat_2_VIRSorter_A11B_NODE_167_length_32346_cov_6_463597-cat_3_VIRSorter_A11B_NODE_167_length_32346_cov_6_463597-cat_3	Marine	Archaeal virus exclusive	0.176471
archvir_cat_2_VIRSorter_A11B_NODE_24_length_72606_cov_9_602431-cat_2_VIRSorter_A11B_NODE_24_length_72606_cov_9_602431-cat_2	Marine	Archaeal virus exclusive	0.05
archvir_cat_2_VIRSorter_A11B_NODE_25_length_71510_cov_16_943559-cat_2_VIRSorter_A11B_NODE_25_length_71510_cov_16_943559-cat_2	Marine	Archaeal virus exclusive	0.0625
archvir_cat_2_VIRSorter_A11B_NODE_543_length_16458_cov_52_185881-cat_2_VIRSorter_A11B_NODE_543_length_16458_cov_52_185881-cat_2	Marine	Archaeal virus exclusive	0.238095
archvir_cat_2_VIRSorter_A11B_NODE_608_length_15268_cov_6_467101-cat_2_VIRSorter_A11B_NODE_608_length_15268_cov_6_467101-cat_2	Marine	Archaeal virus exclusive	0
archvir_cat_2_VIRSorter_A11B_NODE_747_length_13445_cov_5_014040-cat_3_VIRSorter_A11B_NODE_747_length_13445_cov_5_014040-cat_3	Marine	Archaeal virus exclusive	0
archvir_cat_2_VIRSorter_A11B_NODE_97_length_42691_cov_23_517943-cat_2_VIRSorter_A11B_NODE_97_length_42691_cov_23_517943-cat_2	Marine	Archaeal virus exclusive	0.26087
archvir_cat_2_VIRSorter_A12_NODE_1256_length_11622_cov_8_857958-cat_2_VIRSorter_A12_NODE_1256_length_11622_cov_8_857958-cat_2	Marine	Archaeal virus exclusive	0.25
archvir_cat_2_VIRSorter_A13_NODE_1063_length_14334_cov_4_495833-cat_3_VIRSorter_A13_NODE_1063_length_14334_cov_4_495833-cat_3	Marine	Archaeal virus exclusive	0.2
archvir_cat_2_VIRSorter_A13_NODE_115_length_48079_cov_34_325108-cat_2_VIRSorter_A13_NODE_115_length_48079_cov_34_325108-cat_2	Marine	Archaeal virus exclusive	0.2
archvir_cat_2_VIRSorter_A13_NODE_135_length_43718_cov_8_266977-cat_2_VIRSorter_A13_NODE_135_length_43718_cov_8_266977-cat_2	Marine	Archaeal virus exclusive	0.0408163
archvir_cat_2_VIRSorter_A13_NODE_145_length_42691_cov_30_241416-cat_2_VIRSorter_A13_NODE_145_length_42691_cov_30_241416-cat_2	Marine	Archaeal virus exclusive	0.26087
archvir_cat_2_VIRSorter_A13_NODE_1699_length_10536_cov_6_393951-cat_3_VIRSorter_A13_NODE_1699_length_10536_cov_6_393951-cat_3	Marine	Archaeal virus exclusive	0.142857
archvir_cat_2_VIRSorter_A13_NODE_194_length_37109_cov_31_327522-cat_3_VIRSorter_A13_NODE_194_length_37109_cov_31_327522-cat_3	Marine	Archaeal virus exclusive	0.0972222
archvir_cat_2_VIRSorter_A13_NODE_237_length_34103_cov_30_426310-cat_3_VIRSorter_A13_NODE_237_length_34103_cov_30_426310-cat_3	Marine	Archaeal virus exclusive	0.492958
archvir_cat_2_VIRSorter_A13_NODE_31_length_93248_cov_172_852714-cat_2_VIRSorter_A13_NODE_31_length_93248_cov_172_852714-cat_2	Marine	Archaeal virus exclusive	0.262136
archvir_cat_2_VIRSorter_A13_NODE_580_length_20858_cov_12_741383-cat_2_VIRSorter_A13_NODE_580_length_20858_cov_12_741383-cat_2	Marine	Archaeal virus exclusive	0.325
archvir_cat_2_VIRSorter_A13B_NODE_118_length_42791_cov_45_487388-cat_2_VIRSorter_A13B_NODE_118_length_42791_cov_45_487388-cat_2	Marine	Archaeal virus exclusive	0.176471
archvir_cat_2_VIRSorter_A13B_NODE_1187_length_12610_cov_5_111191-cat_2_VIRSorter_A13B_NODE_1187_length_12610_cov_5_111191-cat_2	Marine	Archaeal virus exclusive	0.0909091
archvir_cat_2_VIRSorter_A13B_NODE_121_length_42691_cov_39_520476-cat_2_VIRSorter_A13B_NODE_121_length_42691_cov_39_520476-cat_2	Marine	Archaeal virus exclusive	0.26087
archvir_cat_2_VIRSorter_A13B_NODE_1351_length_11586_cov_3_855433-cat_3_VIRSorter_A13B_NODE_1351_length_11586_cov_3_855433-cat_3	Marine	Archaeal virus exclusive	0.0666667
archvir_cat_2_VIRSorter_A13B_NODE_1598_length_10434_cov_8_866654-cat_2_VIRSorter_A13B_NODE_1598_length_10434_cov_8_866654-cat_2	Marine	Archaeal virus exclusive	0
archvir_cat_2_VIRSorter_A13B_NODE_18_length_100427_cov_301_143616-cat_2_VIRSorter_A13B_NODE_18_length_100427_cov_301_143616-cat_2	Marine	Archaeal virus exclusive	0.325203
archvir_cat_2_VIRSorter_A13B_NODE_191_length_34621_cov_38_919169-cat_3_VIRSorter_A13B_NODE_191_length_34621_cov_38_919169-cat_3	Marine	Archaeal virus exclusive	0.5
archvir_cat_2_VIRSorter_A13B_NODE_202_length_34043_cov_14_176651-cat_2_VIRSorter_A13B_NODE_202_length_34043_cov_14_176651-cat_2	Marine	Archaeal virus exclusive	0.0487805
archvir_cat_2_VIRSorter_A13B_NODE_281_length_28755_cov_6_659686-cat_2_VIRSorter_A13B_NODE_281_length_28755_cov_6_659686-cat_2	Marine	Archaeal virus exclusive	0
archvir_cat_2_VIRSorter_A13B_NODE_520_length_20651_cov_4_945184-cat_3_VIRSorter_A13B_NODE_520_length_20651_cov_4_945184-cat_3	Marine	Archaeal virus exclusive	0.185185
archvir_cat_2_VIRSorter_A13B_NODE_53_length_57087_cov_24_367320-cat_2_VIRSorter_A13B_NODE_53_length_57087_cov_24_367320-cat_2	Marine	Archaeal virus exclusive	0.0784314
archvir_cat_2_VIRSorter_A13B_NODE_596_length_19285_cov_6_651274-cat_2_VIRSorter_A13B_NODE_596_length_19285_cov_6_651274-cat_2	Marine	Archaeal virus exclusive	0.25
archvir_cat_2_VIRSorter_A13B_NODE_64_length_54342_cov_17_046954-cat_2_VIRSorter_A13B_NODE_64_length_54342_cov_17_046954-cat_2	Marine	Archaeal virus exclusive	0.0652174
archvir_cat_2_VIRSorter_A13B_NODE_69_length_51933_cov_33_721616-cat_1_VIRSorter_A13B_NODE_69_length_51933_cov_33_721616-cat_1	Marine	Archaeal virus exclusive	0.037037
archvir_cat_2_VIRSorter_A13B_NODE_772_length_16512_cov_63_395212-cat_2_VIRSorter_A13B_NODE_772_length_16512_cov_63_395212-cat_2	Marine	Archaeal virus exclusive	0.238095
archvir_cat_2_VIRSorter_A14_NODE_13_length_98114_cov_12_183573-cat_2_VIRSorter_A14_NODE_13_length_98114_cov_12_183573-cat_2	Marine	Archaeal virus exclusive	0.403846
archvir_cat_2_VIRSorter_A14_NODE_134_length_34339_cov_20_926321-cat_3_VIRSorter_A14_NODE_134_length_34339_cov_20_926321-cat_3	Marine	Archaeal virus exclusive	0.486111
archvir_cat_2_VIRSorter_A14_NODE_14_length_93009_cov_14_056038-cat_2_VIRSorter_A14_NODE_14_length_93009_cov_14_056038-cat_2	Marine	Archaeal virus exclusive	0.254717
archvir_cat_2_VIRSorter_A14_NODE_17_length_83609_cov_8_134895-cat_2_VIRSorter_A14_NODE_17_length_83609_cov_8_134895-cat_2	Marine	Archaeal virus exclusive	0.452055
archvir_cat_2_VIRSorter_A14_NODE_24_length_75389_cov_13_047177-cat_2_VIRSorter_A14_NODE_24_length_75389_cov_13_047177-cat_2	Marine	Archaeal virus exclusive	0.261261
archvir_cat_2_VIRSorter_A14_NODE_245_length_25445_cov_22_449586-cat_2_VIRSorter_A14_NODE_245_length_25445_cov_22_449586-cat_2	Marine	Archaeal virus exclusive	0.0357143
archvir_cat_2_VIRSorter_A14_NODE_88_length_42857_cov_22_652984-cat_2_VIRSorter_A14_NODE_88_length_42857_cov_22_652984-cat_2	Marine	Archaeal virus exclusive	0.26087
archvir_cat_2_VIRSorter_A14B_NODE_1052_length_11280_cov_6_178797-cat_2_VIRSorter_A14B_NODE_1052_length_11280_cov_6_178797-cat_2	Marine	Archaeal virus exclusive	0.142857
archvir_cat_2_VIRSorter_A14B_NODE_108_length_39273_cov_22_861008-cat_2_VIRSorter_A14B_NODE_108_length_39273_cov_22_861008-cat_2	Marine	Archaeal virus exclusive	0.232558
archvir_cat_2_VIRSorter_A14B_NODE_14_length_81696_cov_7_403572-cat_2_VIRSorter_A14B_NODE_14_length_81696_cov_7_403572-cat_2	Marine	Archaeal virus exclusive	0.395349
archvir_cat_2_VIRSorter_A14B_NODE_153_length_34104_cov_22_231813-cat_3_VIRSorter_A14B_NODE_153_length_34104_cov_22_231813-cat_3	Marine	Archaeal virus exclusive	0.492958
archvir_cat_2_VIRSorter_A14B_NODE_19_length_72817_cov_21_237693-cat_2_VIRSorter_A14B_NODE_19_length_72817_cov_21_237693-cat_2	Marine	Archaeal virus exclusive	0.05
archvir_cat_2_VIRSorter_A14B_NODE_214_length_28991_cov_14_109345-cat_2_VIRSorter_A14B_NODE_214_length_28991_cov_14_109345-cat_2	Marine	Archaeal virus exclusive	0.290323
archvir_cat_2_VIRSorter_A14B_NODE_272_length_25991_cov_27_032233-cat_2_VIRSorter_A14B_NODE_272_length_25991_cov_27_032233-cat_2	Marine	Archaeal virus exclusive	0.0344828
archvir_cat_2_VIRSorter_A14B_NODE_6_length_89306_cov_14_611579-cat_2_VIRSorter_A14B_NODE_6_length_89306_cov_14_611579-cat_2	Marine	Archaeal virus exclusive	0.43617
archvir_cat_2_VIRSorter_A14B_NODE_7_length_88086_cov_19_537742-cat_2_VIRSorter_A14B_NODE_7_length_88086_cov_19_537742-cat_2	Marine	Archaeal virus exclusive	0.243697
archvir_cat_2_VIRSorter_A14B_NODE_71_length_47736_cov_25_757451-cat_2_VIRSorter_A14B_NODE_71_length_47736_cov_25_757451-cat_2	Marine	Archaeal virus exclusive	0.196078
archvir_cat_2_VIRSorter_A15_NODE_134_length_63086_cov_7_551062-cat_2_VIRSorter_A15_NODE_134_length_63086_cov_7_551062-cat_2	Marine	Archaeal virus exclusive	0.264151
archvir_cat_2_VIRSorter_A15_NODE_1345_length_17917_cov_16_552850-cat_2_VIRSorter_A15_NODE_1345_length_17917_cov_16_552850-cat_2	Marine	Archaeal virus exclusive	0.263158
archvir_cat_2_VIRSorter_A15_NODE_1985_length_14103_cov_10_323818-cat_2_VIRSorter_A15_NODE_1985_length_14103_cov_10_323818-cat_2	Marine	Archaeal virus exclusive	0.210526
archvir_cat_2_VIRSorter_A15_NODE_2952_length_10967_cov_3_617669-cat_3_VIRSorter_A15_NODE_2952_length_10967_cov_3_617669-cat_3	Marine	Archaeal virus exclusive	0
archvir_cat_2_VIRSorter_A15_NODE_418_length_35619_cov_12_547154-cat_2_VIRSorter_A15_NODE_418_length_35619_cov_12_547154-cat_2	Marine	Archaeal virus exclusive	0
archvir_cat_2_VIRSorter_A15_NODE_772_length_25148_cov_8_093054-cat_3_VIRSorter_A15_NODE_772_length_25148_cov_8_093054-cat_3	Marine	Archaeal virus exclusive	0.142857
archvir_cat_2_VIRSorter_A15_NODE_918_length_22780_cov_50_601760-cat_3_VIRSorter_A15_NODE_918_length_22780_cov_50_601760-cat_3	Marine	Archaeal virus exclusive	0.297297
archvir_cat_2_VIRSorter_A15B_NODE_100_length_37562_cov_10_584158-cat_3_VIRSorter_A15B_NODE_100_length_37562_cov_10_584158-cat_3	Marine	Archaeal virus exclusive	0.215385
archvir_cat_2_VIRSorter_A15B_NODE_357_length_18120_cov_7_882092-cat_2_VIRSorter_A15B_NODE_357_length_18120_cov_7_882092-cat_2	Marine	Archaeal virus exclusive	0.3
archvir_cat_2_VIRSorter_A16_NODE_111_length_86920_cov_17_628872-cat_2_VIRSorter_A16_NODE_111_length_86920_cov_17_628872-cat_2	Marine	Archaeal virus exclusive	0.243697
archvir_cat_2_VIRSorter_A16_NODE_1144_length_15030_cov_5_286945-cat_2_VIRSorter_A16_NODE_1144_length_15030_cov_5_286945-cat_2	Marine	Archaeal virus exclusive	0.157895
archvir_cat_2_VIRSorter_A16_NODE_1480_length_12731_cov_7_845377-cat_3_VIRSorter_A16_NODE_1480_length_12731_cov_7_845377-cat_3	Marine	Archaeal virus exclusive	0
archvir_cat_2_VIRSorter_A16_NODE_1564_length_12183_cov_11_271933-cat_2_VIRSorter_A16_NODE_1564_length_12183_cov_11_271933-cat_2	Marine	Archaeal virus exclusive	0.25
archvir_cat_2_VIRSorter_A16_NODE_1905_length_10721_cov_4_452466-cat_3_VIRSorter_A16_NODE_1905_length_10721_cov_4_452466-cat_3	Marine	Archaeal virus exclusive	0
archvir_cat_2_VIRSorter_A16_NODE_629_length_22945_cov_9_745173-cat_2_VIRSorter_A16_NODE_629_length_22945_cov_9_745173-cat_2	Marine	Archaeal virus exclusive	0.0952381
archvir_cat_2_VIRSorter_A17_NODE_100_length_72972_cov_6_864737-cat_2_VIRSorter_A17_NODE_100_length_72972_cov_6_864737-cat_2	Marine	Archaeal virus exclusive	0.198198
archvir_cat_2_VIRSorter_A17_NODE_1117_length_17263_cov_5_766330-cat_2_VIRSorter_A17_NODE_1117_length_17263_cov_5_766330-cat_2	Marine	Archaeal virus exclusive	0.05
archvir_cat_2_VIRSorter_A17_NODE_1884_length_12460_cov_4_961951-cat_3_VIRSorter_A17_NODE_1884_length_12460_cov_4_961951-cat_3	Marine	Archaeal virus exclusive	0
archvir_cat_2_VIRSorter_A17_NODE_1903_length_12375_cov_6_446916-cat_2_VIRSorter_A17_NODE_1903_length_12375_cov_6_446916-cat_2	Marine	Archaeal virus exclusive	0
archvir_cat_2_VIRSorter_A17_NODE_238_length_43859_cov_25_177335-cat_2_VIRSorter_A17_NODE_238_length_43859_cov_25_177335-cat_2	Marine	Archaeal virus exclusive	0.425532
archvir_cat_2_VIRSorter_A17_NODE_241_length_43715_cov_8_303023-cat_2_VIRSorter_A17_NODE_241_length_43715_cov_8_303023-cat_2	Marine	Archaeal virus exclusive	0.131579
archvir_cat_2_VIRSorter_A17_NODE_244_length_43475_cov_6_613012-cat_2_VIRSorter_A17_NODE_244_length_43475_cov_6_613012-cat_2	Marine	Archaeal virus exclusive	0.0789474
archvir_cat_2_VIRSorter_A17_NODE_255_length_42564_cov_29_042767-cat_2_VIRSorter_A17_NODE_255_length_42564_cov_29_042767-cat_2	Marine	Archaeal virus exclusive	0.26087
archvir_cat_2_VIRSorter_A17_NODE_348_length_35251_cov_31_155898-cat_2_VIRSorter_A17_NODE_348_length_35251_cov_31_155898-cat_2	Marine	Archaeal virus exclusive	0.302326
archvir_cat_2_VIRSorter_A17_NODE_370_length_34103_cov_30_035714-cat_3_VIRSorter_A17_NODE_370_length_34103_cov_30_035714-cat_3	Marine	Archaeal virus exclusive	0.492958
archvir_cat_2_VIRSorter_A17_NODE_60_length_93272_cov_41_962013-cat_2_VIRSorter_A17_NODE_60_length_93272_cov_41_962013-cat_2	Marine	Archaeal virus exclusive	0.243697
archvir_cat_2_VIRSorter_A17_NODE_97_length_73438_cov_24_410899-cat_2_VIRSorter_A17_NODE_97_length_73438_cov_24_410899-cat_2	Marine	Archaeal virus exclusive	0.478873
archvir_cat_2_VIRSorter_A17_NODE_98_length_73396_cov_10_689710-cat_2_VIRSorter_A17_NODE_98_length_73396_cov_10_689710-cat_2	Marine	Archaeal virus exclusive	0.350649
archvir_cat_2_VIRSorter_A17B_NODE_10_length_87929_cov_31_051449-cat_2_VIRSorter_A17B_NODE_10_length_87929_cov_31_051449-cat_2	Marine	Archaeal virus exclusive	0.243697
archvir_cat_2_VIRSorter_A17B_NODE_109_length_43627_cov_19_857179-cat_2_VIRSorter_A17B_NODE_109_length_43627_cov_19_857179-cat_2	Marine	Archaeal virus exclusive	0.420455
archvir_cat_2_VIRSorter_A17B_NODE_112_length_43361_cov_20_989586-cat_2_VIRSorter_A17B_NODE_112_length_43361_cov_20_989586-cat_2	Marine	Archaeal virus exclusive	0.26087
archvir_cat_2_VIRSorter_A17B_NODE_23_length_74642_cov_8_894311-cat_2_VIRSorter_A17B_NODE_23_length_74642_cov_8_894311-cat_2	Marine	Archaeal virus exclusive	0.355263
archvir_cat_2_VIRSorter_A17B_NODE_237_length_29890_cov_21_954852-cat_2_VIRSorter_A17B_NODE_237_length_29890_cov_21_954852-cat_2	Marine	Archaeal virus exclusive	0.0666667
archvir_cat_2_VIRSorter_A17B_NODE_258_length_28671_cov_64_209149-cat_2_VIRSorter_A17B_NODE_258_length_28671_cov_64_209149-cat_2	Marine	Archaeal virus exclusive	0.137931
archvir_cat_2_VIRSorter_A17B_NODE_60_length_54342_cov_20_654337-cat_2_VIRSorter_A17B_NODE_60_length_54342_cov_20_654337-cat_2	Marine	Archaeal virus exclusive	0.0652174
archvir_cat_2_VIRSorter_A17B_NODE_695_length_16962_cov_6_729165-cat_2_VIRSorter_A17B_NODE_695_length_16962_cov_6_729165-cat_2	Marine	Archaeal virus exclusive	0
archvir_cat_2_VIRSorter_A17B_NODE_7_length_101100_cov_14_982552-cat_1_VIRSorter_A17B_NODE_7_length_101100_cov_14_982552-cat_1	Marine	Archaeal virus exclusive	0.504854
archvir_cat_2_VIRSorter_A17B_NODE_722_length_16717_cov_5_753751-cat_3_VIRSorter_A17B_NODE_722_length_16717_cov_5_753751-cat_3	Marine	Archaeal virus exclusive	0.230769
archvir_cat_2_VIRSorter_A17B_NODE_97_length_45312_cov_17_071326-cat_2_VIRSorter_A17B_NODE_97_length_45312_cov_17_071326-cat_2	Marine	Archaeal virus exclusive	0.416667
archvir_cat_2_VIRSorter_A19_NODE_146_length_26672_cov_10_720780-cat_2_VIRSorter_A19_NODE_146_length_26672_cov_10_720780-cat_2	Marine	Archaeal virus exclusive	0.333333
archvir_cat_2_VIRSorter_A19_NODE_860_length_10323_cov_6_203155-cat_2_VIRSorter_A19_NODE_860_length_10323_cov_6_203155-cat_2	Marine	Archaeal virus exclusive	0
archvir_cat_2_VIRSorter_A20_NODE_1107_length_15801_cov_5_180808-cat_3_VIRSorter_A20_NODE_1107_length_15801_cov_5_180808-cat_3	Marine	Archaeal virus exclusive	0.0555556
archvir_cat_2_VIRSorter_A20_NODE_114_length_80802_cov_20_227439-cat_2_VIRSorter_A20_NODE_114_length_80802_cov_20_227439-cat_2	Marine	Archaeal virus exclusive	0.261261
archvir_cat_2_VIRSorter_A20_NODE_1206_length_14799_cov_7_433668-cat_2_VIRSorter_A20_NODE_1206_length_14799_cov_7_433668-cat_2	Marine	Archaeal virus exclusive	0
archvir_cat_2_VIRSorter_A20_NODE_172_length_58086_cov_12_563440-cat_2_VIRSorter_A20_NODE_172_length_58086_cov_12_563440-cat_2	Marine	Archaeal virus exclusive	0.513514
archvir_cat_2_VIRSorter_A20_NODE_317_length_37991_cov_8_387837-cat_3_VIRSorter_A20_NODE_317_length_37991_cov_8_387837-cat_3	Marine	Archaeal virus exclusive	0.264706
archvir_cat_2_VIRSorter_A20_NODE_482_length_28667_cov_8_645813-cat_2_VIRSorter_A20_NODE_482_length_28667_cov_8_645813-cat_2	Marine	Archaeal virus exclusive	0.130435
archvir_cat_2_VIRSorter_A20_NODE_546_length_26245_cov_11_684918-cat_2_VIRSorter_A20_NODE_546_length_26245_cov_11_684918-cat_2	Marine	Archaeal virus exclusive	0.4375
archvir_cat_2_VIRSorter_A21_NODE_166_length_36333_cov_35_586526-cat_3_VIRSorter_A21_NODE_166_length_36333_cov_35_586526-cat_3	Marine	Archaeal virus exclusive	0
archvir_cat_2_VIRSorter_A21_NODE_205_length_32970_cov_7_706456-cat_2_VIRSorter_A21_NODE_205_length_32970_cov_7_706456-cat_2	Marine	Archaeal virus exclusive	0.2
archvir_cat_2_VIRSorter_A21_NODE_22_length_103225_cov_12_308869-cat_2_VIRSorter_A21_NODE_22_length_103225_cov_12_308869-cat_2	Marine	Archaeal virus exclusive	0.18705
archvir_cat_2_VIRSorter_A21_NODE_28_length_93974_cov_18_324663-cat_2_VIRSorter_A21_NODE_28_length_93974_cov_18_324663-cat_2	Marine	Archaeal virus exclusive	0.178862
archvir_cat_2_VIRSorter_A21_NODE_292_length_27209_cov_12_999079-cat_3_VIRSorter_A21_NODE_292_length_27209_cov_12_999079-cat_3	Marine	Archaeal virus exclusive	0.148148
archvir_cat_2_VIRSorter_A21_NODE_37_length_74239_cov_15_536922-cat_2_VIRSorter_A21_NODE_37_length_74239_cov_15_536922-cat_2	Marine	Archaeal virus exclusive	0.126126
archvir_cat_2_VIRSorter_A21_NODE_456_length_20788_cov_31_588386-cat_2_VIRSorter_A21_NODE_456_length_20788_cov_31_588386-cat_2	Marine	Archaeal virus exclusive	0.117647
archvir_cat_2_VIRSorter_A21_NODE_567_length_18031_cov_7_616211-cat_2_VIRSorter_A21_NODE_567_length_18031_cov_7_616211-cat_2	Marine	Archaeal virus exclusive	0.0434783
archvir_cat_2_VIRSorter_A21_NODE_74_length_53176_cov_30_417462-cat_2_VIRSorter_A21_NODE_74_length_53176_cov_30_417462-cat_2	Marine	Archaeal virus exclusive	0.320513
archvir_cat_2_VIRSorter_A21_NODE_77_length_52694_cov_23_456050-cat_2_VIRSorter_A21_NODE_77_length_52694_cov_23_456050-cat_2	Marine	Archaeal virus exclusive	0.0149254
archvir_cat_2_VIRSorter_A22_NODE_2418_length_10058_cov_22_534140-cat_2_VIRSorter_A22_NODE_2418_length_10058_cov_22_534140-cat_2	Marine	Archaeal virus exclusive	0.214286
archvir_cat_2_VIRSorter_A22_NODE_691_length_20301_cov_9_657513-cat_2_VIRSorter_A22_NODE_691_length_20301_cov_9_657513-cat_2	Marine	Archaeal virus exclusive	0.0869565
archvir_virsorter_Hotspringcocci_gi_295698802	Hotspring	Archaeal virus exclusive	0
archvir_virsorter_Hotspringcocci_gi_295698815	Hotspring	Archaeal virus exclusive	0
archvir_virsorter_Hotspringprotei_gi_227826411-1679190-1693805	Hotspring	Archaeal virus exclusive	0
archvir_virsorter_Hotspringprotei_gi_229577818-1585865-1598038	Hotspring	Archaeal virus exclusive	0.0434783
archvir_virsorter_Hotspringprotei_gi_374633285-291125-308527	Hotspring	Archaeal virus exclusive	0.0416667
archvir_virsorter_Hotspringprotei_gi_483380609-2368826-2414990	Hotspring	Archaeal virus exclusive	0.0634921
archvir_virsorter_Hypersalinebacteria_gi_161561737	Hypersaline	Archaeal virus exclusive	0.105263
archvir_virsorter_Hypersalinebacteria_gi_257386085-423263-463260	Hypersaline	Archaeal virus exclusive	0.351852
archvir_virsorter_Hypersalinebacteria_gi_257386085-912068-927416	Hypersaline	Archaeal virus exclusive	0.315789
archvir_virsorter_Hypersalinebacteria_gi_289579696-268989-287077	Hypersaline	Archaeal virus exclusive	0.666667
archvir_virsorter_Hypersalinebacteria_gi_289594273	Hypersaline	Archaeal virus exclusive	0.0947368
archvir_virsorter_Hypersalinebacteria_gi_322371616	Hypersaline	Archaeal virus exclusive	0.769231
archvir_virsorter_Hypersalinebacteria_gi_336252096-3610642-3631645	Hypersaline	Archaeal virus exclusive	0.384615
archvir_virsorter_Hypersalinebacteria_gi_344210305-2710849-2729862	Hypersaline	Archaeal virus exclusive	0.730769
archvir_virsorter_Hypersalinebacteria_gi_381414460-8392-26272	Hypersaline	Archaeal virus exclusive	0.615385
archvir_virsorter_Hypersalinebacteria_gi_381414467	Hypersaline	Archaeal virus exclusive	0.875
archvir_virsorter_Hypersalinebacteria_gi_410688693	Hypersaline	Archaeal virus exclusive	0.4
archvir_virsorter_Hypersalinebacteria_gi_433637028-2086207-2096493	Hypersaline	Archaeal virus exclusive	0.181818
archvir_virsorter_Hypersalinebacteria_gi_448281150-35255-45734	Hypersaline	Archaeal virus exclusive	0.647059
archvir_virsorter_Hypersalinebacteria_gi_448285003	Hypersaline	Archaeal virus exclusive	0.0947368
archvir_virsorter_Hypersalinebacteria_gi_448291730-71576-83902	Hypersaline	Archaeal virus exclusive	0.466667
archvir_virsorter_Hypersalinebacteria_gi_448294712-6476-64495	Hypersaline	Archaeal virus exclusive	0.0897436
archvir_virsorter_Hypersalinebacteria_gi_448303253-72276-133184	Hypersaline	Archaeal virus exclusive	0.418605
archvir_virsorter_Hypersalinebacteria_gi_448307387-192053-246867	Hypersaline	Archaeal virus exclusive	0.421687
archvir_virsorter_Hypersalinebacteria_gi_448313326	Hypersaline	Archaeal virus exclusive	0.315789
archvir_virsorter_Hypersalinebacteria_gi_448330764-14227-33803	Hypersaline	Archaeal virus exclusive	0.423077
archvir_virsorter_Hypersalinebacteria_gi_448345507-100317-118155	Hypersaline	Archaeal virus exclusive	0.478261
archvir_virsorter_Hypersalinebacteria_gi_448349957	Hypersaline	Archaeal virus exclusive	0.1125
archvir_virsorter_Hypersalinebacteria_gi_448355303-29616-43126	Hypersaline	Archaeal virus exclusive	0.368421
archvir_virsorter_Hypersalinebacteria_gi_448362567-9627-44171	Hypersaline	Archaeal virus exclusive	0.0285714
archvir_virsorter_Hypersalinebacteria_gi_448367707	Hypersaline	Archaeal virus exclusive	0
archvir_virsorter_Hypersalinebacteria_gi_448386223-0-18400	Hypersaline	Archaeal virus exclusive	0.653846
archvir_virsorter_Hypersalinebacteria_gi_448406145-102907-117157	Hypersaline	Archaeal virus exclusive	0.4375
archvir_virsorter_Hypersalinebacteria_gi_448410956-177880-193721	Hypersaline	Archaeal virus exclusive	0.315789
archvir_virsorter_Hypersalinebacteria_gi_448424038-80920-95419	Hypersaline	Archaeal virus exclusive	0.375
archvir_virsorter_Hypersalinebacteria_gi_448460196-205347-227019	Hypersaline	Archaeal virus exclusive	0.0857143
archvir_virsorter_Hypersalinebacteria_gi_448466231-19110-33970	Hypersaline	Archaeal virus exclusive	0.222222
archvir_virsorter_Hypersalinebacteria_gi_448473100-287-13395	Hypersaline	Archaeal virus exclusive	0.0769231
archvir_virsorter_Hypersalinebacteria_gi_448498985-3140-23576	Hypersaline	Archaeal virus exclusive	0.130435
archvir_virsorter_Hypersalinebacteria_gi_448502870-13516-33994	Hypersaline	Archaeal virus exclusive	0.52
archvir_virsorter_Hypersalinebacteria_gi_448550861-23992-49182	Hypersaline	Archaeal virus exclusive	0.75
archvir_virsorter_Hypersalinebacteria_gi_448558771-8784-33975	Hypersaline	Archaeal virus exclusive	0.75
archvir_virsorter_Hypersalinebacteria_gi_448592111	Hypersaline	Archaeal virus exclusive	0.293333
archvir_virsorter_Hypersalinebacteria_gi_448610561	Hypersaline	Archaeal virus exclusive	0.365079
archvir_virsorter_Hypersalinebacteria_gi_448623630-35790-47017	Hypersaline	Archaeal virus exclusive	0.466667
archvir_virsorter_Hypersalinebacteria_gi_448633164	Hypersaline	Archaeal virus exclusive	0.037037
archvir_virsorter_Hypersalinebacteria_gi_448664643-48834-68054	Hypersaline	Archaeal virus exclusive	0.416667
archvir_virsorter_Hypersalinebacteria_gi_448671664-65692-85879	Hypersaline	Archaeal virus exclusive	0.590909
archvir_virsorter_Hypersalinebacteria_gi_448680304-178065-199729	Hypersaline	Archaeal virus exclusive	0.36
archvir_virsorter_Hypersalinebacteria_gi_448683719-248199-271311	Hypersaline	Archaeal virus exclusive	0.333333
archvir_virsorter_Hypersalinebacteria_gi_448695449-8434-26479	Hypersaline	Archaeal virus exclusive	0.615385
archvir_virsorter_Hypersalinebacteria_gi_448700956	Hypersaline	Archaeal virus exclusive	0.875
archvir_virsorter_Hypersalinebacteria_gi_448728133-100599-153663	Hypersaline	Archaeal virus exclusive	0.0121951
archvir_virsorter_Hypersalinebacteria_gi_448739773	Hypersaline	Archaeal virus exclusive	0.0689655
archvir_virsorter_Hypersalinebacteria_gi_482989160-1666641-1686042	Hypersaline	Archaeal virus exclusive	0.32
archvir_virsorter_Hypersalinebacteria_gi_482989397-13759-33075	Hypersaline	Archaeal virus exclusive	0.344828
archvir_virsorter_Hypersalinebacteria_gi_484232361-1956327-2012832	Hypersaline	Archaeal virus exclusive	0.74359
archvir_virsorter_Hypersalinebacteria_gi_486396487-3990589-4003157	Hypersaline	Archaeal virus exclusive	0.3125
archvir_virsorter_Hypersalinebacteria_gi_543936266	Hypersaline	Archaeal virus exclusive	0
archvir_virsorter_Hypersalinebacteria_gi_55376942-2036778-2048065	Hypersaline	Archaeal virus exclusive	0.5
archvir_virsorter_Hypersalinebacteria_gi_55376942-2136603-2147154	Hypersaline	Archaeal virus exclusive	0.5
archvir_virsorter_Hypersalinebacteria_gi_564288321-22075-34920	Hypersaline	Archaeal virus exclusive	0.444444
archvir_virsorter_Hypersalinebacteria_gi_564288321-2722282-2741295	Hypersaline	Archaeal virus exclusive	0.730769
GOV_archvir_Station122_MES_COMBINED_FINot clusteredL_NODE_1123_length_36996_cov_4.294361	Marine	Archaeal virus exclusive	0.0606061
GOV_archvir_Station122_MES_COMBINED_FINot clusteredL_NODE_1327_length_32218_cov_5.950098	Marine	Archaeal virus exclusive	0.176471
GOV_archvir_Station122_MES_COMBINED_FINot clusteredL_NODE_2027_length_22121_cov_6.466917	Marine	Archaeal virus exclusive	0
GOV_archvir_Station122_MES_COMBINED_FINot clusteredL_NODE_2094_length_21427_cov_4.726979	Marine	Archaeal virus exclusive	0
GOV_archvir_Station122_MES_COMBINED_FINot clusteredL_NODE_3010_length_15963_cov_7.449459	Marine	Archaeal virus exclusive	0.266667
GOV_archvir_Station122_MES_COMBINED_FINot clusteredL_NODE_3661_length_13699_cov_4.808854	Marine	Archaeal virus exclusive	0
GOV_archvir_Station122_MES_COMBINED_FINot clusteredL_NODE_4291_length_12070_cov_6.134082	Marine	Archaeal virus exclusive	0.192308
GOV_archvir_Station122_MES_COMBINED_FINot clusteredL_NODE_4661_length_11359_cov_14.058829	Marine	Archaeal virus exclusive	0.111111
GOV_archvir_Station122_MES_COMBINED_FINot clusteredL_NODE_4983_length_10813_cov_7.577524	Marine	Archaeal virus exclusive	0
GOV_archvir_Station122_MES_COMBINED_FINot clusteredL_NODE_5065_length_10701_cov_5.129063	Marine	Archaeal virus exclusive	0.277778
GOV_archvir_Station122_MES_COMBINED_FINot clusteredL_NODE_859_length_45756_cov_23.270497	Marine	Archaeal virus exclusive	0.275362
GOV_archvir_Station72_MES_ALL_assembly_NODE_109_length_95376_cov_7.044744	Marine	Archaeal virus exclusive	0
GOV_archvir_Station72_MES_ALL_assembly_NODE_1179_length_20262_cov_25.003761	Marine	Archaeal virus exclusive	0
GOV_archvir_Station72_MES_ALL_assembly_NODE_1852_length_14391_cov_3.402623	Marine	Archaeal virus exclusive	0
GOV_archvir_Station72_MES_ALL_assembly_NODE_1934_length_13982_cov_6.351978	Marine	Archaeal virus exclusive	0.32
GOV_archvir_Station72_MES_ALL_assembly_NODE_2000_length_13702_cov_22.727486	Marine	Archaeal virus exclusive	0.258065
GOV_archvir_Station72_MES_ALL_assembly_NODE_2018_length_13604_cov_5.276257	Marine	Archaeal virus exclusive	0.333333
GOV_archvir_Station72_MES_ALL_assembly_NODE_2168_length_13012_cov_3.588253	Marine	Archaeal virus exclusive	0.3125
GOV_archvir_Station72_MES_ALL_assembly_NODE_2459_length_11846_cov_10.838945	Marine	Archaeal virus exclusive	0.296296
GOV_archvir_Station72_MES_ALL_assembly_NODE_2828_length_10835_cov_2.783673	Marine	Archaeal virus exclusive	0.217391
GOV_archvir_Station72_MES_ALL_assembly_NODE_2930_length_10579_cov_2.869441	Marine	Archaeal virus exclusive	0
GOV_archvir_Station72_MES_ALL_assembly_NODE_3016_length_10365_cov_2.639961	Marine	Archaeal virus exclusive	0.368421
GOV_archvir_Station72_MES_ALL_assembly_NODE_597_length_32607_cov_16.706408	Marine	Archaeal virus exclusive	0.08
GOV_archvir_Station72_MES_ALL_assembly_NODE_697_length_29823_cov_17.380644	Marine	Archaeal virus exclusive	0.0555556
GOV_archvir_Station72_MES_ALL_assembly_NODE_761_length_27901_cov_3.925339	Marine	Archaeal virus exclusive	0
hotspring_archvir_2014031003_____YNP3_C2415	Hotspring	Archaeal virus exclusive	0.142857
hotspring_archvir_2016842001_____YNP3A_C2162	Hotspring	Archaeal virus exclusive	0.166667
hotspring_archvir_2022920002_____YNPsite03_CeleraDRAF_scf1118686649099	Hotspring	Archaeal virus exclusive	0.180328
hotspring_archvir_2022920007_____YNPsite14_CeleraDRAF_scf1118686615532	Hotspring	Archaeal virus exclusive	0.142857
hotspring_archvir_2022920007_____YNPsite14_CeleraDRAF_scf1118686616035	Hotspring	Archaeal virus exclusive	0.333333
hotspring_archvir_2022920008_____YNPsite04_CeleraDRAF_scf1118686606202	Hotspring	Archaeal virus exclusive	0.931818
hotspring_archvir_2022920017_____YNPsite19_CeleraDRAF_scf1118685653210	Hotspring	Archaeal virus exclusive	0.705882
hotspring_archvir_2140918001_____contig00346	Hotspring	Archaeal virus exclusive	0
hotspring_archvir_3300001340_____JGI20133J14441_1002537	Hotspring	Archaeal virus exclusive	0.761905
hotspring_archvir_3300001988_____JC3A454_103931	Hotspring	Archaeal virus exclusive	0.976744
hotspring_archvir_3300002182_____JGI24721J26819_10000562	Hotspring	Archaeal virus exclusive	0.877193
hotspring_archvir_3300002966_____JGI24721J44947_10000338	Hotspring	Archaeal virus exclusive	0.0314961
hotspring_archvir_3300002966_____JGI24721J44947_10001852	Hotspring	Archaeal virus exclusive	0.85
hotspring_archvir_3300002966_____JGI24721J44947_10002149	Hotspring	Archaeal virus exclusive	0.933333
hotspring_archvir_3300003603_____JGI26466J51736_1000404	Hotspring	Archaeal virus exclusive	0.807692
hotspring_archvir_3300005298_____Ga0071330_1038172	Hotspring	Archaeal virus exclusive	0.551724
hotspring_archvir_3300005298_____Ga0071330_1060593	Hotspring	Archaeal virus exclusive	0.636364
hotspring_archvir_3300005298_____Ga0071330_1066333	Hotspring	Archaeal virus exclusive	0.101695
hotspring_archvir_3300005298_____Ga0071330_1067109	Hotspring	Archaeal virus exclusive	0.0833333
hotspring_archvir_3300005349_____Ga0074235_10119	Hotspring	Archaeal virus exclusive	0
hotspring_archvir_3300005623_____Ga0077576_12567	Hotspring	Archaeal virus exclusive	0.0465116
hotspring_archvir_3300005851_____Ga0079996_114408	Hotspring	Archaeal virus exclusive	0.842105
hotspring_archvir_3300005851_____Ga0079996_121683	Hotspring	Archaeal virus exclusive	0.206522
hotspring_archvir_3300005852_____Ga0079998_112254	Hotspring	Archaeal virus exclusive	0.868421
hotspring_archvir_3300005853_____Ga0079997_126434	Hotspring	Archaeal virus exclusive	0.153846
hotspring_archvir_3300005853_____Ga0079997_138373	Hotspring	Archaeal virus exclusive	0.847826
hotspring_archvir_3300005856_____Ga0080005_108512	Hotspring	Archaeal virus exclusive	0.833333
hotspring_archvir_3300005856_____Ga0080005_122238	Hotspring	Archaeal virus exclusive	0.0434783
hotspring_archvir_3300005856_____Ga0080005_130516	Hotspring	Archaeal virus exclusive	0.311111
hotspring_archvir_3300005856_____Ga0080005_133531	Hotspring	Archaeal virus exclusive	0.352941
hotspring_archvir_3300005856_____Ga0080005_147660	Hotspring	Archaeal virus exclusive	0.142857
hotspring_archvir_3300005856_____Ga0080005_161944	Hotspring	Archaeal virus exclusive	0.5
hotspring_archvir_3300005861_____Ga0080006_1121671	Hotspring	Archaeal virus exclusive	0.2
hotspring_archvir_3300005861_____Ga0080006_1145760	Hotspring	Archaeal virus exclusive	0.666667
hotspring_archvir_3300005861_____Ga0080006_1169420	Hotspring	Archaeal virus exclusive	0.108696
hotspring_archvir_3300006180_____Ga0079045_1000004	Hotspring	Archaeal virus exclusive	0.122807
hotspring_archvir_3300006180_____Ga0079045_1000010	Hotspring	Archaeal virus exclusive	0.0512821
hotspring_archvir_3300006180_____Ga0079045_1000169	Hotspring	Archaeal virus exclusive	0
hotspring_archvir_3300006855_____Ga0079044_1000263	Hotspring	Archaeal virus exclusive	0.0526316
hotspring_archvir_3300006857_____Ga0079041_1000196	Hotspring	Archaeal virus exclusive	0.0555556
hotspring_archvir_3300006857_____Ga0079041_1000231	Hotspring	Archaeal virus exclusive	0.0952381
hotspring_archvir_3300006858_____Ga0079048_1000091	Hotspring	Archaeal virus exclusive	0.117647
hotspring_archvir_3300006859_____Ga0079046_1000054	Hotspring	Archaeal virus exclusive	0.0454545
hotspring_archvir_3300006859_____Ga0079046_1000292	Hotspring	Archaeal virus exclusive	0
hotspring_archvir_3300007811_____Ga0105111_1000036	Hotspring	Archaeal virus exclusive	0.409091
hotspring_archvir_3300007812_____Ga0105109_1000065	Hotspring	Archaeal virus exclusive	0.142857
hotspring_archvir_3300007812_____Ga0105109_1000139	Hotspring	Archaeal virus exclusive	0.131579
hotspring_archvir_3300007812_____Ga0105109_1000180	Hotspring	Archaeal virus exclusive	0
hotspring_archvir_3300007812_____Ga0105109_1000181	Hotspring	Archaeal virus exclusive	0.0869565
hotspring_archvir_3300007813_____Ga0105108_100002	Hotspring	Archaeal virus exclusive	0.104167
hotspring_archvir_3300007813_____Ga0105108_100003	Hotspring	Archaeal virus exclusive	0.413793
hotspring_archvir_3300007813_____Ga0105108_100005	Hotspring	Archaeal virus exclusive	0
hotspring_archvir_3300007813_____Ga0105108_100012	Hotspring	Archaeal virus exclusive	0
hotspring_archvir_3300007814_____Ga0105117_1000296	Hotspring	Archaeal virus exclusive	0.142857
hotspring_archvir_3300007815_____Ga0105118_1000002	Hotspring	Archaeal virus exclusive	0.137931
hotspring_archvir_3300007815_____Ga0105118_1000005	Hotspring	Archaeal virus exclusive	0.73913
hotspring_archvir_3300007815_____Ga0105118_1000013	Hotspring	Archaeal virus exclusive	0.652174
hotspring_archvir_3300007816_____Ga0105112_1000001	Hotspring	Archaeal virus exclusive	0.164557
hotspring_archvir_3300007816_____Ga0105112_1000002	Hotspring	Archaeal virus exclusive	0
hotspring_archvir_3300007999_____Ga0105163_1000439	Hotspring	Archaeal virus exclusive	0.948718
hotspring_archvir_3300007999_____Ga0105163_1000810	Hotspring	Archaeal virus exclusive	0.84
hotspring_archvir_3300007999_____Ga0105163_1001582	Hotspring	Archaeal virus exclusive	0.55
hotspring_archvir_3300008000_____Ga0105162_1000383	Hotspring	Archaeal virus exclusive	0.863636
hotspring_archvir_3300008000_____Ga0105162_1000431	Hotspring	Archaeal virus exclusive	0.736842
hotspring_archvir_3300008000_____Ga0105162_1000870	Hotspring	Archaeal virus exclusive	0.84
hotspring_archvir_3300009503_____Ga0123519_10002333	Hotspring	Archaeal virus exclusive	0.265306
hotspring_archvir_3300009591_____Ga0105155_1000082	Hotspring	Archaeal virus exclusive	0.967742
hotspring_archvir_3300009596_____Ga0105156_1000069	Hotspring	Archaeal virus exclusive	0.142857
hotspring_archvir_3300009598_____Ga0105154_1000191	Hotspring	Archaeal virus exclusive	0.967742
hotspring_archvir_3300009598_____Ga0105154_1000438	Hotspring	Archaeal virus exclusive	0.681818
hotspring_archvir_3300013008_____Ga0167616_1000108	Hotspring	Archaeal virus exclusive	0.128205
hotspring_archvir_3300013008_____Ga0167616_1000287	Hotspring	Archaeal virus exclusive	0.105263
hotspring_archvir_3300013008_____Ga0167616_1000535	Hotspring	Archaeal virus exclusive	0.190476
hotspring_archvir_3300013009_____Ga0167615_1000249	Hotspring	Archaeal virus exclusive	0.121212
hotspring_archvir_3300013009_____Ga0167615_1000452	Hotspring	Archaeal virus exclusive	0.0588235
hotspring_archvir_3300013009_____Ga0167615_1000551	Hotspring	Archaeal virus exclusive	0.0625
hotspring_archvir_3300013009_____Ga0167615_1000624	Hotspring	Archaeal virus exclusive	0
salinealkaline_archvir_3300000340_____EchG_transB_7880CDRAFT_1000232	Hypersaline	Archaeal virus exclusive	0.8125
salinealkaline_archvir_3300000341_____OneHSP_6670CDRAFT_1000536	Hypersaline	Archaeal virus exclusive	0.0625
salinealkaline_archvir_3300000342_____OneHSP_7476CDRAFT_1000423	Hypersaline	Archaeal virus exclusive	0.103448
salinealkaline_archvir_3300000557_____SL_8KL_010_SEDDRAFT_10002874	Hypersaline	Archaeal virus exclusive	0
salinealkaline_archvir_3300000575_____SL_4KL_010_BRINEDRAFT_10002013	Hypersaline	Archaeal virus exclusive	0.625
salinealkaline_archvir_3300001309_____JGI20129J14369_1000018	Hypersaline	Archaeal virus exclusive	0.660377
salinealkaline_archvir_3300001309_____JGI20129J14369_1000023	Hypersaline	Archaeal virus exclusive	0.6
salinealkaline_archvir_3300001309_____JGI20129J14369_1000061	Hypersaline	Archaeal virus exclusive	0.842105
salinealkaline_archvir_3300001309_____JGI20129J14369_1000075	Hypersaline	Archaeal virus exclusive	0.111111
salinealkaline_archvir_3300001337_____JGI20131J14367_1000001	Hypersaline	Archaeal virus exclusive	0.721311
salinealkaline_archvir_3300001446_____JGI20130J15133_1001149	Hypersaline	Archaeal virus exclusive	0.8125
salinealkaline_archvir_3300001446_____JGI20130J15133_1001699	Hypersaline	Archaeal virus exclusive	0.913043
salinealkaline_archvir_3300001446_____JGI20130J15133_1001893	Hypersaline	Archaeal virus exclusive	0.782609
salinealkaline_archvir_3300001684_____JGI20128J18817_1000202	Hypersaline	Archaeal virus exclusive	0.212121
salinealkaline_archvir_3300003607_____JGI20129J51889_1000073	Hypersaline	Archaeal virus exclusive	0.660377
salinealkaline_archvir_3300003607_____JGI20129J51889_1000254	Hypersaline	Archaeal virus exclusive	0.157895
salinealkaline_archvir_3300005273_____Ga0065697_1001026	Hypersaline	Archaeal virus exclusive	0.0588235
salinealkaline_archvir_3300005613_____Ga0074649_1000777	Hypersaline	Archaeal virus exclusive	0.0655738
salinealkaline_archvir_3300005854_____Ga0080008_190252	Hypersaline	Archaeal virus exclusive	0.86
salinealkaline_archvir_3300005859_____Ga0080003_1000217	Hypersaline	Archaeal virus exclusive	0.134328
salinealkaline_archvir_3300005859_____Ga0080003_1000374	Hypersaline	Archaeal virus exclusive	0.108696
salinealkaline_archvir_3300005859_____Ga0080003_1000394	Hypersaline	Archaeal virus exclusive	0.847826
salinealkaline_archvir_3300005859_____Ga0080003_1000484	Hypersaline	Archaeal virus exclusive	0.147059
salinealkaline_archvir_3300005859_____Ga0080003_1000560	Hypersaline	Archaeal virus exclusive	0.105263
salinealkaline_archvir_3300005859_____Ga0080003_1000631	Hypersaline	Archaeal virus exclusive	0.487179
salinealkaline_archvir_3300005859_____Ga0080003_1000681	Hypersaline	Archaeal virus exclusive	0.0294118
salinealkaline_archvir_3300005859_____Ga0080003_1000731	Hypersaline	Archaeal virus exclusive	0.394737
salinealkaline_archvir_3300005859_____Ga0080003_1000863	Hypersaline	Archaeal virus exclusive	0.172414
salinealkaline_archvir_3300005859_____Ga0080003_1000886	Hypersaline	Archaeal virus exclusive	0.5
salinealkaline_archvir_3300005859_____Ga0080003_1000921	Hypersaline	Archaeal virus exclusive	0.407407
salinealkaline_archvir_3300005859_____Ga0080003_1001080	Hypersaline	Archaeal virus exclusive	0.08
salinealkaline_archvir_3300005859_____Ga0080003_1001116	Hypersaline	Archaeal virus exclusive	0.0416667
salinealkaline_archvir_3300005859_____Ga0080003_1001152	Hypersaline	Archaeal virus exclusive	0.166667
salinealkaline_archvir_3300005859_____Ga0080003_1001160	Hypersaline	Archaeal virus exclusive	0.130435
salinealkaline_archvir_3300005859_____Ga0080003_1001194	Hypersaline	Archaeal virus exclusive	0.15
salinealkaline_archvir_3300005859_____Ga0080003_1001432	Hypersaline	Archaeal virus exclusive	0.130435
salinealkaline_archvir_3300005859_____Ga0080003_1001500	Hypersaline	Archaeal virus exclusive	0.047619
salinealkaline_archvir_3300005859_____Ga0080003_1001543	Hypersaline	Archaeal virus exclusive	0.294118
salinealkaline_archvir_3300005859_____Ga0080003_1001560	Hypersaline	Archaeal virus exclusive	0.0588235
salinealkaline_archvir_3300005859_____Ga0080003_1001640	Hypersaline	Archaeal virus exclusive	0.208333
salinealkaline_archvir_3300005859_____Ga0080003_1001670	Hypersaline	Archaeal virus exclusive	0.318182
salinealkaline_archvir_3300005859_____Ga0080003_1001745	Hypersaline	Archaeal virus exclusive	0.125
salinealkaline_archvir_3300005859_____Ga0080003_1001761	Hypersaline	Archaeal virus exclusive	0.166667
salinealkaline_archvir_3300005859_____Ga0080003_1001823	Hypersaline	Archaeal virus exclusive	0.0666667
salinealkaline_archvir_3300005859_____Ga0080003_1001859	Hypersaline	Archaeal virus exclusive	0.05
salinealkaline_archvir_3300005860_____Ga0080004_1065924	Hypersaline	Archaeal virus exclusive	0.568182
salinealkaline_archvir_3300005860_____Ga0080004_1112983	Hypersaline	Archaeal virus exclusive	0.722222
salinealkaline_archvir_3300005860_____Ga0080004_1113318	Hypersaline	Archaeal virus exclusive	0.6
salinealkaline_archvir_3300005860_____Ga0080004_1114991	Hypersaline	Archaeal virus exclusive	0.628571
salinealkaline_archvir_3300005860_____Ga0080004_1125259	Hypersaline	Archaeal virus exclusive	0.166667
salinealkaline_archvir_3300005860_____Ga0080004_1125341	Hypersaline	Archaeal virus exclusive	0.0526316
salinealkaline_archvir_3300005860_____Ga0080004_1128061	Hypersaline	Archaeal virus exclusive	0.863636
salinealkaline_archvir_3300005860_____Ga0080004_1129400	Hypersaline	Archaeal virus exclusive	0.818182
salinealkaline_archvir_3300005928_____Ga0075105_1000842	Hypersaline	Archaeal virus exclusive	0.5
salinealkaline_archvir_3300005930_____Ga0075106_1001043	Hypersaline	Archaeal virus exclusive	0.684211
salinealkaline_archvir_3300005935_____Ga0075125_10000100	Hypersaline	Archaeal virus exclusive	0.107692
salinealkaline_archvir_3300005958_____Ga0081473_128653	Hypersaline	Archaeal virus exclusive	0.0243902
salinealkaline_archvir_3300005958_____Ga0081473_134271	Hypersaline	Archaeal virus exclusive	0.0625
salinealkaline_archvir_3300005958_____Ga0081473_135943	Hypersaline	Archaeal virus exclusive	0.115942
salinealkaline_archvir_3300005959_____Ga0081534_100009	Hypersaline	Archaeal virus exclusive	0.314286
salinealkaline_archvir_3300005959_____Ga0081534_100051	Hypersaline	Archaeal virus exclusive	0.615385
salinealkaline_archvir_3300005959_____Ga0081534_100125	Hypersaline	Archaeal virus exclusive	0.660377
salinealkaline_archvir_3300005959_____Ga0081534_100306	Hypersaline	Archaeal virus exclusive	0.178571
salinealkaline_archvir_3300005959_____Ga0081534_100363	Hypersaline	Archaeal virus exclusive	0.75
salinealkaline_archvir_3300005959_____Ga0081534_100420	Hypersaline	Archaeal virus exclusive	0.16
salinealkaline_archvir_3300005959_____Ga0081534_100492	Hypersaline	Archaeal virus exclusive	0.125
salinealkaline_archvir_3300005959_____Ga0081534_100636	Hypersaline	Archaeal virus exclusive	0.117647
salinealkaline_archvir_3300005964_____Ga0081529_113683	Hypersaline	Archaeal virus exclusive	0.137255
salinealkaline_archvir_3300005964_____Ga0081529_114566	Hypersaline	Archaeal virus exclusive	0.644444
salinealkaline_archvir_3300005964_____Ga0081529_119699	Hypersaline	Archaeal virus exclusive	0.0606061
salinealkaline_archvir_3300005964_____Ga0081529_124665	Hypersaline	Archaeal virus exclusive	0
salinealkaline_archvir_3300005964_____Ga0081529_144722	Hypersaline	Archaeal virus exclusive	0.130435
salinealkaline_archvir_3300005977_____Ga0081474_117047	Hypersaline	Archaeal virus exclusive	0.209302
salinealkaline_archvir_3300005977_____Ga0081474_121144	Hypersaline	Archaeal virus exclusive	0.217391
salinealkaline_archvir_3300005977_____Ga0081474_122382	Hypersaline	Archaeal virus exclusive	0.142857
salinealkaline_archvir_3300005977_____Ga0081474_122460	Hypersaline	Archaeal virus exclusive	0.111111
salinealkaline_archvir_3300005977_____Ga0081474_124754	Hypersaline	Archaeal virus exclusive	0.104167
salinealkaline_archvir_3300005977_____Ga0081474_125786	Hypersaline	Archaeal virus exclusive	0.151515
salinealkaline_archvir_3300005977_____Ga0081474_127368	Hypersaline	Archaeal virus exclusive	0.527273
salinealkaline_archvir_3300005977_____Ga0081474_138484	Hypersaline	Archaeal virus exclusive	0.0833333
salinealkaline_archvir_3300005977_____Ga0081474_146633	Hypersaline	Archaeal virus exclusive	0.125
salinealkaline_archvir_3300005977_____Ga0081474_148334	Hypersaline	Archaeal virus exclusive	0.12
salinealkaline_archvir_3300007532_____Ga0102942_1000793	Hypersaline	Archaeal virus exclusive	0.235294
salinealkaline_archvir_3300007616_____Ga0102936_1000911	Hypersaline	Archaeal virus exclusive	0.466667
salinealkaline_archvir_3300012178_____Ga0136557_1001167	Hypersaline	Archaeal virus exclusive	0.48
salinealkaline_archvir_3300017826_____Ga0189785_1003	Hypersaline	Archaeal virus exclusive	0.08
salinealkaline_archvir_3300017826_____Ga0189785_1029	Hypersaline	Archaeal virus exclusive	0.157895
salinealkaline_archvir_3300017987_____Ga0180431_10003175	Hypersaline	Archaeal virus exclusive	0.941176
salinealkaline_archvir_3300017989_____Ga0180432_10002027	Hypersaline	Archaeal virus exclusive	0.833333
archvir_cat_1_VIRSorter_A04_NODE_1029_length_16176_cov_18_746356-cat_2_VIRSorter_A04_NODE_1029_length_16176_cov_18_746356-cat_2	Marine	Not clustered	0
archvir_cat_1_VIRSorter_A04_NODE_1213_length_14354_cov_6_486607-cat_2_VIRSorter_A04_NODE_1213_length_14354_cov_6_486607-cat_2	Marine	Not clustered	0.2
archvir_cat_1_VIRSorter_A04_NODE_1297_length_13768_cov_8_908408-cat_1_VIRSorter_A04_NODE_1297_length_13768_cov_8_908408-cat_1	Marine	Not clustered	0
archvir_cat_1_VIRSorter_A04_NODE_1453_length_12750_cov_7_055140-cat_2_VIRSorter_A04_NODE_1453_length_12750_cov_7_055140-cat_2	Marine	Not clustered	0
archvir_cat_1_VIRSorter_A04_NODE_1823_length_11021_cov_9_730987-cat_2_VIRSorter_A04_NODE_1823_length_11021_cov_9_730987-cat_2	Marine	Not clustered	0
archvir_cat_1_VIRSorter_A04_NODE_1887_length_10790_cov_6_851234-cat_2_VIRSorter_A04_NODE_1887_length_10790_cov_6_851234-cat_2	Marine	Not clustered	0.142857
archvir_cat_1_VIRSorter_A04_NODE_1942_length_10573_cov_8_892755-cat_1_VIRSorter_A04_NODE_1942_length_10573_cov_8_892755-cat_1	Marine	Not clustered	0
archvir_cat_1_VIRSorter_A04_NODE_355_length_31362_cov_21_220079-cat_2_VIRSorter_A04_NODE_355_length_31362_cov_21_220079-cat_2	Marine	Not clustered	0.025
archvir_cat_1_VIRSorter_A04_NODE_762_length_19737_cov_7_432019-cat_2_VIRSorter_A04_NODE_762_length_19737_cov_7_432019-cat_2	Marine	Not clustered	0.0909091
archvir_cat_1_VIRSorter_A04_NODE_766_length_19659_cov_66_080647-cat_1_VIRSorter_A04_NODE_766_length_19659_cov_66_080647-cat_1	Marine	Not clustered	0
archvir_cat_1_VIRSorter_A04_NODE_840_length_18460_cov_43_269112-cat_2_VIRSorter_A04_NODE_840_length_18460_cov_43_269112-cat_2	Marine	Not clustered	0
archvir_cat_1_VIRSorter_A04_NODE_915_length_17519_cov_18_432375-cat_2_VIRSorter_A04_NODE_915_length_17519_cov_18_432375-cat_2	Marine	Not clustered	0
archvir_cat_1_VIRSorter_A04_NODE_928_length_17380_cov_14_515440-cat_3_VIRSorter_A04_NODE_928_length_17380_cov_14_515440-cat_3	Marine	Not clustered	0.297297
archvir_cat_1_VIRSorter_A05_NODE_1056_length_13634_cov_25_236100-cat_2_VIRSorter_A05_NODE_1056_length_13634_cov_25_236100-cat_2	Marine	Not clustered	0
archvir_cat_1_VIRSorter_A05_NODE_1283_length_12088_cov_5_628522-cat_1_VIRSorter_A05_NODE_1283_length_12088_cov_5_628522-cat_1	Marine	Not clustered	0
archvir_cat_1_VIRSorter_A05_NODE_1330_length_11861_cov_25_962816-cat_2_VIRSorter_A05_NODE_1330_length_11861_cov_25_962816-cat_2	Marine	Not clustered	0
archvir_cat_1_VIRSorter_A05_NODE_144_length_48295_cov_6_025954-cat_2_VIRSorter_A05_NODE_144_length_48295_cov_6_025954-cat_2	Marine	Not clustered	0
archvir_cat_1_VIRSorter_A05_NODE_1467_length_11190_cov_6_100943-cat_1_VIRSorter_A05_NODE_1467_length_11190_cov_6_100943-cat_1	Marine	Not clustered	0
archvir_cat_1_VIRSorter_A05_NODE_157_length_46624_cov_6_028324-cat_2_VIRSorter_A05_NODE_157_length_46624_cov_6_028324-cat_2	Marine	Not clustered	0.121212
archvir_cat_1_VIRSorter_A05_NODE_269_length_33375_cov_7_031813-cat_2_VIRSorter_A05_NODE_269_length_33375_cov_7_031813-cat_2	Marine	Not clustered	0.0277778
archvir_cat_1_VIRSorter_A05_NODE_338_length_29095_cov_12_781784-cat_2_VIRSorter_A05_NODE_338_length_29095_cov_12_781784-cat_2	Marine	Not clustered	0
archvir_cat_1_VIRSorter_A05B_NODE_1031_length_13205_cov_25_985323-cat_2_VIRSorter_A05B_NODE_1031_length_13205_cov_25_985323-cat_2	Marine	Not clustered	0
archvir_cat_1_VIRSorter_A05B_NODE_1252_length_11858_cov_29_232314-cat_2_VIRSorter_A05B_NODE_1252_length_11858_cov_29_232314-cat_2	Marine	Not clustered	0
archvir_cat_1_VIRSorter_A05B_NODE_1391_length_11157_cov_11_392542-cat_2_VIRSorter_A05B_NODE_1391_length_11157_cov_11_392542-cat_2	Marine	Not clustered	0
archvir_cat_1_VIRSorter_A05B_NODE_1482_length_10765_cov_6_654155-cat_1_VIRSorter_A05B_NODE_1482_length_10765_cov_6_654155-cat_1	Marine	Not clustered	0
archvir_cat_1_VIRSorter_A05B_NODE_246_length_27397_cov_5_602809-cat_2_VIRSorter_A05B_NODE_246_length_27397_cov_5_602809-cat_2	Marine	Not clustered	0
archvir_cat_1_VIRSorter_A05B_NODE_482_length_19165_cov_7_753375-cat_3_VIRSorter_A05B_NODE_482_length_19165_cov_7_753375-cat_3	Marine	Not clustered	0.259259
archvir_cat_1_VIRSorter_A05B_NODE_886_length_14286_cov_21_224721-cat_2_VIRSorter_A05B_NODE_886_length_14286_cov_21_224721-cat_2	Marine	Not clustered	0.111111
archvir_cat_1_VIRSorter_A05B_NODE_997_length_13501_cov_8_784248-cat_1_VIRSorter_A05B_NODE_997_length_13501_cov_8_784248-cat_1	Marine	Not clustered	0
archvir_cat_1_VIRSorter_A07_NODE_873_length_14217_cov_5_006849-cat_3_VIRSorter_A07_NODE_873_length_14217_cov_5_006849-cat_3	Marine	Not clustered	0
archvir_cat_1_VIRSorter_A08_NODE_1108_length_10028_cov_12_127845-cat_2_VIRSorter_A08_NODE_1108_length_10028_cov_12_127845-cat_2	Marine	Not clustered	0
archvir_cat_1_VIRSorter_A08_NODE_419_length_16778_cov_13_095079-cat_2_VIRSorter_A08_NODE_419_length_16778_cov_13_095079-cat_2	Marine	Not clustered	0
archvir_cat_1_VIRSorter_A08_NODE_504_length_15087_cov_18_722126-cat_2_VIRSorter_A08_NODE_504_length_15087_cov_18_722126-cat_2	Marine	Not clustered	0.294118
archvir_cat_1_VIRSorter_A08_NODE_636_length_13444_cov_10_483979-cat_2_VIRSorter_A08_NODE_636_length_13444_cov_10_483979-cat_2	Marine	Not clustered	0.214286
archvir_cat_1_VIRSorter_A08_NODE_775_length_12197_cov_5_708944-cat_1_VIRSorter_A08_NODE_775_length_12197_cov_5_708944-cat_1	Marine	Not clustered	0
archvir_cat_1_VIRSorter_A09_NODE_1146_length_11291_cov_9_897472-cat_2_VIRSorter_A09_NODE_1146_length_11291_cov_9_897472-cat_2	Marine	Not clustered	0.105263
archvir_cat_1_VIRSorter_A09_NODE_867_length_13627_cov_6_417919-cat_2_VIRSorter_A09_NODE_867_length_13627_cov_6_417919-cat_2	Marine	Not clustered	0.0833333
archvir_cat_1_VIRSorter_A09_NODE_97_length_39604_cov_6_579989-cat_2_VIRSorter_A09_NODE_97_length_39604_cov_6_579989-cat_2	Marine	Not clustered	0
archvir_cat_1_VIRSorter_A09B_NODE_315_length_24562_cov_12_517077-cat_2_VIRSorter_A09B_NODE_315_length_24562_cov_12_517077-cat_2	Marine	Not clustered	0
archvir_cat_1_VIRSorter_A09B_NODE_526_length_19165_cov_29_228781-cat_2_VIRSorter_A09B_NODE_526_length_19165_cov_29_228781-cat_2	Marine	Not clustered	0
archvir_cat_1_VIRSorter_A09B_NODE_534_length_18829_cov_5_848194-cat_2_VIRSorter_A09B_NODE_534_length_18829_cov_5_848194-cat_2	Marine	Not clustered	0.142857
archvir_cat_1_VIRSorter_A09B_NODE_636_length_17084_cov_20_220859-cat_2_VIRSorter_A09B_NODE_636_length_17084_cov_20_220859-cat_2	Marine	Not clustered	0
archvir_cat_1_VIRSorter_A09B_NODE_87_length_38687_cov_7_477842-cat_2_VIRSorter_A09B_NODE_87_length_38687_cov_7_477842-cat_2	Marine	Not clustered	0.0512821
archvir_cat_1_VIRSorter_A09B_NODE_932_length_13662_cov_6_029029-cat_3_VIRSorter_A09B_NODE_932_length_13662_cov_6_029029-cat_3	Marine	Not clustered	0.25
archvir_cat_1_VIRSorter_A09B_NODE_975_length_13381_cov_10_893216-cat_1_VIRSorter_A09B_NODE_975_length_13381_cov_10_893216-cat_1	Marine	Not clustered	0
archvir_cat_1_VIRSorter_A11_NODE_1318_length_10082_cov_44_061135-cat_2_VIRSorter_A11_NODE_1318_length_10082_cov_44_061135-cat_2	Marine	Not clustered	0
archvir_cat_1_VIRSorter_A11_NODE_157_length_34938_cov_47_516957-cat_2_VIRSorter_A11_NODE_157_length_34938_cov_47_516957-cat_2	Marine	Not clustered	0
archvir_cat_1_VIRSorter_A11_NODE_324_length_23500_cov_203_783408-cat_2_VIRSorter_A11_NODE_324_length_23500_cov_203_783408-cat_2	Marine	Not clustered	0
archvir_cat_1_VIRSorter_A11_NODE_449_length_19562_cov_16_710976-cat_1_VIRSorter_A11_NODE_449_length_19562_cov_16_710976-cat_1	Marine	Not clustered	0
archvir_cat_1_VIRSorter_A11_NODE_595_length_16460_cov_4_740872-cat_2_VIRSorter_A11_NODE_595_length_16460_cov_4_740872-cat_2	Marine	Not clustered	0
archvir_cat_1_VIRSorter_A11_NODE_637_length_15809_cov_4_994922-cat_3_VIRSorter_A11_NODE_637_length_15809_cov_4_994922-cat_3	Marine	Not clustered	0.0526316
archvir_cat_1_VIRSorter_A11B_NODE_1011_length_11171_cov_5_226160-cat_2_VIRSorter_A11B_NODE_1011_length_11171_cov_5_226160-cat_2	Marine	Not clustered	0
archvir_cat_1_VIRSorter_A11B_NODE_1167_length_10300_cov_5_205954-cat_2_VIRSorter_A11B_NODE_1167_length_10300_cov_5_205954-cat_2	Marine	Not clustered	0
archvir_cat_1_VIRSorter_A11B_NODE_1216_length_10082_cov_44_783784-cat_2_VIRSorter_A11B_NODE_1216_length_10082_cov_44_783784-cat_2	Marine	Not clustered	0
archvir_cat_1_VIRSorter_A11B_NODE_140_length_34860_cov_50_635483-cat_2_VIRSorter_A11B_NODE_140_length_34860_cov_50_635483-cat_2	Marine	Not clustered	0
archvir_cat_1_VIRSorter_A11B_NODE_289_length_23500_cov_213_803412-cat_2_VIRSorter_A11B_NODE_289_length_23500_cov_213_803412-cat_2	Marine	Not clustered	0
archvir_cat_1_VIRSorter_A11B_NODE_589_length_15535_cov_14_458333-cat_2_VIRSorter_A11B_NODE_589_length_15535_cov_14_458333-cat_2	Marine	Not clustered	0
archvir_cat_1_VIRSorter_A11B_NODE_766_length_13275_cov_6_206203-cat_2_VIRSorter_A11B_NODE_766_length_13275_cov_6_206203-cat_2	Marine	Not clustered	0
archvir_cat_1_VIRSorter_A11B_NODE_796_length_13025_cov_4_860756-cat_2_VIRSorter_A11B_NODE_796_length_13025_cov_4_860756-cat_2	Marine	Not clustered	0
archvir_cat_1_VIRSorter_A11B_NODE_848_length_12567_cov_9_793638-cat_2_VIRSorter_A11B_NODE_848_length_12567_cov_9_793638-cat_2	Marine	Not clustered	0.26087
archvir_cat_1_VIRSorter_A13_NODE_1224_length_13107_cov_9_488124-cat_2_VIRSorter_A13_NODE_1224_length_13107_cov_9_488124-cat_2	Marine	Not clustered	0
archvir_cat_1_VIRSorter_A13_NODE_1351_length_12296_cov_18_319990-cat_2_VIRSorter_A13_NODE_1351_length_12296_cov_18_319990-cat_2	Marine	Not clustered	0
archvir_cat_1_VIRSorter_A13_NODE_165_length_39658_cov_5_039719-cat_2_VIRSorter_A13_NODE_165_length_39658_cov_5_039719-cat_2	Marine	Not clustered	0
archvir_cat_1_VIRSorter_A13_NODE_1686_length_10614_cov_46_495501-cat_2_VIRSorter_A13_NODE_1686_length_10614_cov_46_495501-cat_2	Marine	Not clustered	0
archvir_cat_1_VIRSorter_A13_NODE_268_length_31850_cov_9_573266-cat_2_VIRSorter_A13_NODE_268_length_31850_cov_9_573266-cat_2	Marine	Not clustered	0.0416667
archvir_cat_1_VIRSorter_A13_NODE_300_length_30330_cov_4_654203-cat_2_VIRSorter_A13_NODE_300_length_30330_cov_4_654203-cat_2	Marine	Not clustered	0
archvir_cat_1_VIRSorter_A13_NODE_652_length_19616_cov_247_078319-cat_2_VIRSorter_A13_NODE_652_length_19616_cov_247_078319-cat_2	Marine	Not clustered	0
archvir_cat_1_VIRSorter_A13_NODE_661_length_19495_cov_6_202418-cat_2_VIRSorter_A13_NODE_661_length_19495_cov_6_202418-cat_2	Marine	Not clustered	0
archvir_cat_1_VIRSorter_A13_NODE_682_length_19016_cov_7_545172-cat_2_VIRSorter_A13_NODE_682_length_19016_cov_7_545172-cat_2	Marine	Not clustered	0
archvir_cat_1_VIRSorter_A13B_NODE_1080_length_13408_cov_4_913353-cat_3_VIRSorter_A13B_NODE_1080_length_13408_cov_4_913353-cat_3	Marine	Not clustered	0
archvir_cat_1_VIRSorter_A13B_NODE_1118_length_13065_cov_21_119216-cat_2_VIRSorter_A13B_NODE_1118_length_13065_cov_21_119216-cat_2	Marine	Not clustered	0
archvir_cat_1_VIRSorter_A13B_NODE_1228_length_12292_cov_4_679088-cat_2_VIRSorter_A13B_NODE_1228_length_12292_cov_4_679088-cat_2	Marine	Not clustered	0
archvir_cat_1_VIRSorter_A13B_NODE_1512_length_10828_cov_3_883041-cat_3_VIRSorter_A13B_NODE_1512_length_10828_cov_3_883041-cat_3	Marine	Not clustered	0.1875
archvir_cat_1_VIRSorter_A13B_NODE_1515_length_10824_cov_5_125638-cat_2_VIRSorter_A13B_NODE_1515_length_10824_cov_5_125638-cat_2	Marine	Not clustered	0
archvir_cat_1_VIRSorter_A13B_NODE_1520_length_10802_cov_5_306876-cat_2_VIRSorter_A13B_NODE_1520_length_10802_cov_5_306876-cat_2	Marine	Not clustered	0
archvir_cat_1_VIRSorter_A13B_NODE_1559_length_10614_cov_67_627048-cat_2_VIRSorter_A13B_NODE_1559_length_10614_cov_67_627048-cat_2	Marine	Not clustered	0
archvir_cat_1_VIRSorter_A13B_NODE_1686_length_10100_cov_15_263713-cat_2_VIRSorter_A13B_NODE_1686_length_10100_cov_15_263713-cat_2	Marine	Not clustered	0
archvir_cat_1_VIRSorter_A13B_NODE_381_length_24300_cov_7_350010-cat_2_VIRSorter_A13B_NODE_381_length_24300_cov_7_350010-cat_2	Marine	Not clustered	0
archvir_cat_1_VIRSorter_A13B_NODE_383_length_24262_cov_7_683480-cat_2_VIRSorter_A13B_NODE_383_length_24262_cov_7_683480-cat_2	Marine	Not clustered	0
archvir_cat_1_VIRSorter_A13B_NODE_408_length_23500_cov_360_965366-cat_2_VIRSorter_A13B_NODE_408_length_23500_cov_360_965366-cat_2	Marine	Not clustered	0
archvir_cat_1_VIRSorter_A13B_NODE_692_length_17579_cov_93_169425-cat_2_VIRSorter_A13B_NODE_692_length_17579_cov_93_169425-cat_2	Marine	Not clustered	0
archvir_cat_1_VIRSorter_A13B_NODE_75_length_51105_cov_6_910578-cat_2_VIRSorter_A13B_NODE_75_length_51105_cov_6_910578-cat_2	Marine	Not clustered	0
archvir_cat_1_VIRSorter_A13B_NODE_818_length_15937_cov_7_311737-cat_2_VIRSorter_A13B_NODE_818_length_15937_cov_7_311737-cat_2	Marine	Not clustered	0
archvir_cat_1_VIRSorter_A14_NODE_1115_length_10140_cov_21_956966-cat_2_VIRSorter_A14_NODE_1115_length_10140_cov_21_956966-cat_2	Marine	Not clustered	0
archvir_cat_1_VIRSorter_A14_NODE_222_length_26652_cov_12_005865-cat_2_VIRSorter_A14_NODE_222_length_26652_cov_12_005865-cat_2	Marine	Not clustered	0
archvir_cat_1_VIRSorter_A14_NODE_278_length_23910_cov_9_241417-cat_2_VIRSorter_A14_NODE_278_length_23910_cov_9_241417-cat_2	Marine	Not clustered	0
archvir_cat_1_VIRSorter_A14_NODE_293_length_23576_cov_48_873092-cat_2_VIRSorter_A14_NODE_293_length_23576_cov_48_873092-cat_2	Marine	Not clustered	0.03125
archvir_cat_1_VIRSorter_A14_NODE_90_length_42615_cov_15_283811-cat_2_VIRSorter_A14_NODE_90_length_42615_cov_15_283811-cat_2	Marine	Not clustered	0
archvir_cat_1_VIRSorter_A14B_NODE_1263_length_10119_cov_13_171701-cat_2_VIRSorter_A14B_NODE_1263_length_10119_cov_13_171701-cat_2	Marine	Not clustered	0
archvir_cat_1_VIRSorter_A14B_NODE_1266_length_10100_cov_27_621802-cat_2_VIRSorter_A14B_NODE_1266_length_10100_cov_27_621802-cat_2	Marine	Not clustered	0
archvir_cat_1_VIRSorter_A14B_NODE_230_length_27779_cov_11_075025-cat_2_VIRSorter_A14B_NODE_230_length_27779_cov_11_075025-cat_2	Marine	Not clustered	0.025641
archvir_cat_1_VIRSorter_A14B_NODE_595_length_16312_cov_6_963031-cat_2_VIRSorter_A14B_NODE_595_length_16312_cov_6_963031-cat_2	Marine	Not clustered	0
archvir_cat_1_VIRSorter_A14B_NODE_606_length_16127_cov_5_251493-cat_2_VIRSorter_A14B_NODE_606_length_16127_cov_5_251493-cat_2	Marine	Not clustered	0.047619
archvir_cat_1_VIRSorter_A15_NODE_1200_length_19491_cov_5_830572-cat_3_VIRSorter_A15_NODE_1200_length_19491_cov_5_830572-cat_3	Marine	Not clustered	0.030303
archvir_cat_1_VIRSorter_A15_NODE_1770_length_15077_cov_4_253628-cat_2_VIRSorter_A15_NODE_1770_length_15077_cov_4_253628-cat_2	Marine	Not clustered	0
archvir_cat_1_VIRSorter_A15_NODE_1784_length_15013_cov_8_574141-cat_3_VIRSorter_A15_NODE_1784_length_15013_cov_8_574141-cat_3	Marine	Not clustered	0.533333
archvir_cat_1_VIRSorter_A15_NODE_2039_length_13901_cov_5_675213-cat_2_VIRSorter_A15_NODE_2039_length_13901_cov_5_675213-cat_2	Marine	Not clustered	0.0666667
archvir_cat_1_VIRSorter_A15_NODE_2686_length_11664_cov_4_576363-cat_3_VIRSorter_A15_NODE_2686_length_11664_cov_4_576363-cat_3	Marine	Not clustered	0.285714
archvir_cat_1_VIRSorter_A15_NODE_2691_length_11661_cov_5_415475-cat_2_VIRSorter_A15_NODE_2691_length_11661_cov_5_415475-cat_2	Marine	Not clustered	0
archvir_cat_1_VIRSorter_A15_NODE_2830_length_11282_cov_7_637125-cat_2_VIRSorter_A15_NODE_2830_length_11282_cov_7_637125-cat_2	Marine	Not clustered	0.05
archvir_cat_1_VIRSorter_A15_NODE_3293_length_10224_cov_4_643033-cat_2_VIRSorter_A15_NODE_3293_length_10224_cov_4_643033-cat_2	Marine	Not clustered	0
archvir_cat_1_VIRSorter_A15_NODE_3321_length_10168_cov_7_203303-cat_2_VIRSorter_A15_NODE_3321_length_10168_cov_7_203303-cat_2	Marine	Not clustered	0
archvir_cat_1_VIRSorter_A15_NODE_768_length_25171_cov_4_170608-cat_3_VIRSorter_A15_NODE_768_length_25171_cov_4_170608-cat_3	Marine	Not clustered	0.15
archvir_cat_1_VIRSorter_A16_NODE_1345_length_13539_cov_6_462993-cat_2_VIRSorter_A16_NODE_1345_length_13539_cov_6_462993-cat_2	Marine	Not clustered	0
archvir_cat_1_VIRSorter_A16_NODE_2054_length_10248_cov_5_122241-cat_2_VIRSorter_A16_NODE_2054_length_10248_cov_5_122241-cat_2	Marine	Not clustered	0
archvir_cat_1_VIRSorter_A16_NODE_2100_length_10057_cov_4_475205-cat_2_VIRSorter_A16_NODE_2100_length_10057_cov_4_475205-cat_2	Marine	Not clustered	0
archvir_cat_1_VIRSorter_A16_NODE_930_length_17642_cov_5_449195-cat_2_VIRSorter_A16_NODE_930_length_17642_cov_5_449195-cat_2	Marine	Not clustered	0.0869565
archvir_cat_1_VIRSorter_A17_NODE_1106_length_17350_cov_12_449378-cat_2_VIRSorter_A17_NODE_1106_length_17350_cov_12_449378-cat_2	Marine	Not clustered	0.0740741
archvir_cat_1_VIRSorter_A17_NODE_2267_length_11146_cov_6_598143-cat_2_VIRSorter_A17_NODE_2267_length_11146_cov_6_598143-cat_2	Marine	Not clustered	0.166667
archvir_cat_1_VIRSorter_A17_NODE_2575_length_10288_cov_8_293267-cat_2_VIRSorter_A17_NODE_2575_length_10288_cov_8_293267-cat_2	Marine	Not clustered	0
archvir_cat_1_VIRSorter_A17_NODE_975_length_18990_cov_7_727119-cat_1_VIRSorter_A17_NODE_975_length_18990_cov_7_727119-cat_1	Marine	Not clustered	0
archvir_cat_1_VIRSorter_A17B_NODE_1153_length_12579_cov_6_570345-cat_2_VIRSorter_A17B_NODE_1153_length_12579_cov_6_570345-cat_2	Marine	Not clustered	0
archvir_cat_1_VIRSorter_A17B_NODE_534_length_19616_cov_39_679209-cat_2_VIRSorter_A17B_NODE_534_length_19616_cov_39_679209-cat_2	Marine	Not clustered	0
archvir_cat_1_VIRSorter_A17B_NODE_635_length_17770_cov_10_379340-cat_2_VIRSorter_A17B_NODE_635_length_17770_cov_10_379340-cat_2	Marine	Not clustered	0
archvir_cat_1_VIRSorter_A17B_NODE_729_length_16649_cov_6_147342-cat_2_VIRSorter_A17B_NODE_729_length_16649_cov_6_147342-cat_2	Marine	Not clustered	0
archvir_cat_1_VIRSorter_A17B_NODE_761_length_16363_cov_10_334744-cat_2_VIRSorter_A17B_NODE_761_length_16363_cov_10_334744-cat_2	Marine	Not clustered	0
archvir_cat_1_VIRSorter_A17B_NODE_986_length_14037_cov_9_735159-cat_1_VIRSorter_A17B_NODE_986_length_14037_cov_9_735159-cat_1	Marine	Not clustered	0
archvir_cat_1_VIRSorter_A20_NODE_1260_length_14418_cov_8_306900-cat_2_VIRSorter_A20_NODE_1260_length_14418_cov_8_306900-cat_2	Marine	Not clustered	0.0666667
archvir_cat_1_VIRSorter_A20_NODE_1398_length_13367_cov_7_587665-cat_2_VIRSorter_A20_NODE_1398_length_13367_cov_7_587665-cat_2	Marine	Not clustered	0
archvir_cat_1_VIRSorter_A20_NODE_1448_length_12984_cov_19_575219-cat_2_VIRSorter_A20_NODE_1448_length_12984_cov_19_575219-cat_2	Marine	Not clustered	0
archvir_cat_1_VIRSorter_A20_NODE_883_length_18538_cov_8_812422-cat_2_VIRSorter_A20_NODE_883_length_18538_cov_8_812422-cat_2	Marine	Not clustered	0
archvir_cat_1_VIRSorter_A21_NODE_126_length_40772_cov_8_593217-cat_3_VIRSorter_A21_NODE_126_length_40772_cov_8_593217-cat_3	Marine	Not clustered	0
archvir_cat_1_VIRSorter_A21_NODE_1313_length_10778_cov_44_789052-cat_2_VIRSorter_A21_NODE_1313_length_10778_cov_44_789052-cat_2	Marine	Not clustered	0
archvir_cat_1_VIRSorter_A21_NODE_234_length_30959_cov_5_678909-cat_2_VIRSorter_A21_NODE_234_length_30959_cov_5_678909-cat_2	Marine	Not clustered	0
archvir_cat_1_VIRSorter_A21_NODE_78_length_52668_cov_29_907437-cat_2_VIRSorter_A21_NODE_78_length_52668_cov_29_907437-cat_2	Marine	Not clustered	0.0123457
archvir_cat_1_VIRSorter_A21_NODE_987_length_13045_cov_6_944804-cat_3_VIRSorter_A21_NODE_987_length_13045_cov_6_944804-cat_3	Marine	Not clustered	0.111111
archvir_cat_1_VIRSorter_A22_NODE_2370_length_10184_cov_5_757923-cat_3_VIRSorter_A22_NODE_2370_length_10184_cov_5_757923-cat_3	Marine	Not clustered	0
archvir_cat_1_VIRSorter_A22_NODE_391_length_26825_cov_5_589541-cat_2_VIRSorter_A22_NODE_391_length_26825_cov_5_589541-cat_2	Marine	Not clustered	0
archvir_cat_1_VIRSorter_A22_NODE_749_length_19333_cov_8_903569-cat_2_VIRSorter_A22_NODE_749_length_19333_cov_8_903569-cat_2	Marine	Not clustered	0.04
archvir_cat_2_VIRSorter_A02_NODE_325_length_21292_cov_9_917408-cat_2_VIRSorter_A02_NODE_325_length_21292_cov_9_917408-cat_2	Marine	Not clustered	0.0344828
archvir_cat_2_VIRSorter_A03_NODE_361_length_26557_cov_7_713833-cat_2_VIRSorter_A03_NODE_361_length_26557_cov_7_713833-cat_2	Marine	Not clustered	0
archvir_cat_2_VIRSorter_A03_NODE_542_length_20507_cov_8_631527-cat_3_VIRSorter_A03_NODE_542_length_20507_cov_8_631527-cat_3	Marine	Not clustered	0
archvir_cat_2_VIRSorter_A03_NODE_829_length_15745_cov_30_984704-cat_2_VIRSorter_A03_NODE_829_length_15745_cov_30_984704-cat_2	Marine	Not clustered	0.0833333
archvir_cat_2_VIRSorter_A03_NODE_973_length_14220_cov_7_232969-cat_2_VIRSorter_A03_NODE_973_length_14220_cov_7_232969-cat_2	Marine	Not clustered	0.0625
archvir_cat_2_VIRSorter_A04_NODE_110_length_61133_cov_82_610809-cat_2_VIRSorter_A04_NODE_110_length_61133_cov_82_610809-cat_2	Marine	Not clustered	0.1
archvir_cat_2_VIRSorter_A04_NODE_1178_length_14702_cov_6_827541-cat_2_VIRSorter_A04_NODE_1178_length_14702_cov_6_827541-cat_2	Marine	Not clustered	0.05
archvir_cat_2_VIRSorter_A04_NODE_1457_length_12721_cov_7_834044-cat_2_VIRSorter_A04_NODE_1457_length_12721_cov_7_834044-cat_2	Marine	Not clustered	0
archvir_cat_2_VIRSorter_A04_NODE_156_length_49942_cov_22_359132-cat_2_VIRSorter_A04_NODE_156_length_49942_cov_22_359132-cat_2	Marine	Not clustered	0
archvir_cat_2_VIRSorter_A04_NODE_164_length_48219_cov_11_055809-cat_1_VIRSorter_A04_NODE_164_length_48219_cov_11_055809-cat_1	Marine	Not clustered	0.209302
archvir_cat_2_VIRSorter_A04_NODE_187_length_44481_cov_13_193693-cat_3_VIRSorter_A04_NODE_187_length_44481_cov_13_193693-cat_3	Marine	Not clustered	0.0434783
archvir_cat_2_VIRSorter_A04_NODE_203_length_42885_cov_26_961429-cat_2_VIRSorter_A04_NODE_203_length_42885_cov_26_961429-cat_2	Marine	Not clustered	0
archvir_cat_2_VIRSorter_A04_NODE_255_length_37166_cov_28_835224-cat_2_VIRSorter_A04_NODE_255_length_37166_cov_28_835224-cat_2	Marine	Not clustered	0.390625
archvir_cat_2_VIRSorter_A04_NODE_410_length_28849_cov_40_185282-cat_2_VIRSorter_A04_NODE_410_length_28849_cov_40_185282-cat_2	Marine	Not clustered	0
archvir_cat_2_VIRSorter_A04_NODE_474_length_26275_cov_17_486613-cat_2_VIRSorter_A04_NODE_474_length_26275_cov_17_486613-cat_2	Marine	Not clustered	0.130435
archvir_cat_2_VIRSorter_A04_NODE_505_length_25216_cov_15_643059-cat_3_VIRSorter_A04_NODE_505_length_25216_cov_15_643059-cat_3	Marine	Not clustered	0.0285714
archvir_cat_2_VIRSorter_A04_NODE_547_length_24179_cov_9_982756-cat_2_VIRSorter_A04_NODE_547_length_24179_cov_9_982756-cat_2	Marine	Not clustered	0
archvir_cat_2_VIRSorter_A04_NODE_590_length_22964_cov_18_104020-cat_2_VIRSorter_A04_NODE_590_length_22964_cov_18_104020-cat_2	Marine	Not clustered	0.0384615
archvir_cat_2_VIRSorter_A04_NODE_759_length_19833_cov_14_548286-cat_2_VIRSorter_A04_NODE_759_length_19833_cov_14_548286-cat_2	Marine	Not clustered	0
archvir_cat_2_VIRSorter_A04_NODE_82_length_74282_cov_28_876177-cat_2_VIRSorter_A04_NODE_82_length_74282_cov_28_876177-cat_2	Marine	Not clustered	0
archvir_cat_2_VIRSorter_A04_NODE_883_length_17941_cov_15_617466-cat_2_VIRSorter_A04_NODE_883_length_17941_cov_15_617466-cat_2	Marine	Not clustered	0
archvir_cat_2_VIRSorter_A04_NODE_91_length_70482_cov_15_655643-cat_2_VIRSorter_A04_NODE_91_length_70482_cov_15_655643-cat_2	Marine	Not clustered	0.26087
archvir_cat_2_VIRSorter_A05_NODE_1063_length_13550_cov_6_014005-cat_3_VIRSorter_A05_NODE_1063_length_13550_cov_6_014005-cat_3	Marine	Not clustered	0.0434783
archvir_cat_2_VIRSorter_A05_NODE_1112_length_13197_cov_14_556536-cat_3_VIRSorter_A05_NODE_1112_length_13197_cov_14_556536-cat_3	Marine	Not clustered	0
archvir_cat_2_VIRSorter_A05_NODE_150_length_47500_cov_6_160228-cat_2_VIRSorter_A05_NODE_150_length_47500_cov_6_160228-cat_2	Marine	Not clustered	0
archvir_cat_2_VIRSorter_A05_NODE_1588_length_10755_cov_13_594299-cat_3_VIRSorter_A05_NODE_1588_length_10755_cov_13_594299-cat_3	Marine	Not clustered	0.047619
archvir_cat_2_VIRSorter_A05_NODE_162_length_46074_cov_11_792390-cat_2_VIRSorter_A05_NODE_162_length_46074_cov_11_792390-cat_2	Marine	Not clustered	0.0128205
archvir_cat_2_VIRSorter_A05_NODE_1689_length_10300_cov_6_084529-cat_3_VIRSorter_A05_NODE_1689_length_10300_cov_6_084529-cat_3	Marine	Not clustered	0
archvir_cat_2_VIRSorter_A05_NODE_299_length_31390_cov_24_280038-cat_2_VIRSorter_A05_NODE_299_length_31390_cov_24_280038-cat_2	Marine	Not clustered	0
archvir_cat_2_VIRSorter_A05_NODE_484_length_22858_cov_50_979433-cat_3_VIRSorter_A05_NODE_484_length_22858_cov_50_979433-cat_3	Marine	Not clustered	0.0263158
archvir_cat_2_VIRSorter_A05_NODE_525_length_21837_cov_6_249472-cat_3_VIRSorter_A05_NODE_525_length_21837_cov_6_249472-cat_3	Marine	Not clustered	0.0555556
archvir_cat_2_VIRSorter_A05_NODE_575_length_20510_cov_10_074652-cat_3_VIRSorter_A05_NODE_575_length_20510_cov_10_074652-cat_3	Marine	Not clustered	0
archvir_cat_2_VIRSorter_A05_NODE_840_length_15763_cov_4_383690-cat_2_VIRSorter_A05_NODE_840_length_15763_cov_4_383690-cat_2	Marine	Not clustered	0.0526316
archvir_cat_2_VIRSorter_A05_NODE_99_length_57699_cov_9_243200-cat_2_VIRSorter_A05_NODE_99_length_57699_cov_9_243200-cat_2	Marine	Not clustered	0
archvir_cat_2_VIRSorter_A05B_NODE_1056_length_12989_cov_25_767048-cat_2_VIRSorter_A05B_NODE_1056_length_12989_cov_25_767048-cat_2	Marine	Not clustered	0.0588235
archvir_cat_2_VIRSorter_A05B_NODE_15_length_81333_cov_12_872832-cat_2_VIRSorter_A05B_NODE_15_length_81333_cov_12_872832-cat_2	Marine	Not clustered	0.038961
archvir_cat_2_VIRSorter_A05B_NODE_1641_length_10162_cov_4_703869-cat_2_VIRSorter_A05B_NODE_1641_length_10162_cov_4_703869-cat_2	Marine	Not clustered	0
archvir_cat_2_VIRSorter_A05B_NODE_18_length_73589_cov_7_910096-cat_2_VIRSorter_A05B_NODE_18_length_73589_cov_7_910096-cat_2	Marine	Not clustered	0
archvir_cat_2_VIRSorter_A05B_NODE_19_length_73012_cov_14_049152-cat_2_VIRSorter_A05B_NODE_19_length_73012_cov_14_049152-cat_2	Marine	Not clustered	0.00892857
archvir_cat_2_VIRSorter_A05B_NODE_285_length_25543_cov_28_307556-cat_2_VIRSorter_A05B_NODE_285_length_25543_cov_28_307556-cat_2	Marine	Not clustered	0
archvir_cat_2_VIRSorter_A05B_NODE_33_length_59614_cov_11_171410-cat_2_VIRSorter_A05B_NODE_33_length_59614_cov_11_171410-cat_2	Marine	Not clustered	0
archvir_cat_2_VIRSorter_A05B_NODE_370_length_22024_cov_6_465201-cat_3_VIRSorter_A05B_NODE_370_length_22024_cov_6_465201-cat_3	Marine	Not clustered	0.0243902
archvir_cat_2_VIRSorter_A05B_NODE_373_length_21980_cov_8_569396-cat_2_VIRSorter_A05B_NODE_373_length_21980_cov_8_569396-cat_2	Marine	Not clustered	0
archvir_cat_2_VIRSorter_A05B_NODE_434_length_20364_cov_14_509232-cat_3_VIRSorter_A05B_NODE_434_length_20364_cov_14_509232-cat_3	Marine	Not clustered	0
archvir_cat_2_VIRSorter_A05B_NODE_568_length_17791_cov_6_463577-cat_2_VIRSorter_A05B_NODE_568_length_17791_cov_6_463577-cat_2	Marine	Not clustered	0
archvir_cat_2_VIRSorter_A05B_NODE_592_length_17524_cov_9_607133-cat_3_VIRSorter_A05B_NODE_592_length_17524_cov_9_607133-cat_3	Marine	Not clustered	0
archvir_cat_2_VIRSorter_A05B_NODE_618_length_17243_cov_23_937689-cat_3_VIRSorter_A05B_NODE_618_length_17243_cov_23_937689-cat_3	Marine	Not clustered	0.0740741
archvir_cat_2_VIRSorter_A05B_NODE_625_length_17121_cov_18_506211-cat_2_VIRSorter_A05B_NODE_625_length_17121_cov_18_506211-cat_2	Marine	Not clustered	0.1
archvir_cat_2_VIRSorter_A05B_NODE_63_length_49039_cov_17_886555-cat_3_VIRSorter_A05B_NODE_63_length_49039_cov_17_886555-cat_3	Marine	Not clustered	0.0322581
archvir_cat_2_VIRSorter_A05B_NODE_73_length_47506_cov_8_249984-cat_2_VIRSorter_A05B_NODE_73_length_47506_cov_8_249984-cat_2	Marine	Not clustered	0.206897
archvir_cat_2_VIRSorter_A05B_NODE_774_length_15355_cov_6_053856-cat_2_VIRSorter_A05B_NODE_774_length_15355_cov_6_053856-cat_2	Marine	Not clustered	0.1
archvir_cat_2_VIRSorter_A05B_NODE_8_length_93295_cov_9_309620-cat_2_VIRSorter_A05B_NODE_8_length_93295_cov_9_309620-cat_2	Marine	Not clustered	0
archvir_cat_2_VIRSorter_A05B_NODE_801_length_15094_cov_18_667930-cat_2_VIRSorter_A05B_NODE_801_length_15094_cov_18_667930-cat_2	Marine	Not clustered	0.05
archvir_cat_2_VIRSorter_A05B_NODE_81_length_45310_cov_6_679748-cat_2_VIRSorter_A05B_NODE_81_length_45310_cov_6_679748-cat_2	Marine	Not clustered	0
archvir_cat_2_VIRSorter_A05B_NODE_825_length_14829_cov_5_951943-cat_2_VIRSorter_A05B_NODE_825_length_14829_cov_5_951943-cat_2	Marine	Not clustered	0
archvir_cat_2_VIRSorter_A05B_NODE_905_length_14080_cov_6_802496-cat_3_VIRSorter_A05B_NODE_905_length_14080_cov_6_802496-cat_3	Marine	Not clustered	0
archvir_cat_2_VIRSorter_A05B_NODE_94_length_42688_cov_19_870828-cat_2_VIRSorter_A05B_NODE_94_length_42688_cov_19_870828-cat_2	Marine	Not clustered	0.0892857
archvir_cat_2_VIRSorter_A07_NODE_1421_length_10701_cov_4_865677-cat_2_VIRSorter_A07_NODE_1421_length_10701_cov_4_865677-cat_2	Marine	Not clustered	0
archvir_cat_2_VIRSorter_A08_NODE_1095_length_10067_cov_6_524970-cat_3_VIRSorter_A08_NODE_1095_length_10067_cov_6_524970-cat_3	Marine	Not clustered	0.117647
archvir_cat_2_VIRSorter_A08_NODE_148_length_30342_cov_10_189454-cat_2_VIRSorter_A08_NODE_148_length_30342_cov_10_189454-cat_2	Marine	Not clustered	0
archvir_cat_2_VIRSorter_A08_NODE_216_length_24598_cov_9_948376-cat_3_VIRSorter_A08_NODE_216_length_24598_cov_9_948376-cat_3	Marine	Not clustered	0.153846
archvir_cat_2_VIRSorter_A08_NODE_269_length_21416_cov_13_734282-cat_2_VIRSorter_A08_NODE_269_length_21416_cov_13_734282-cat_2	Marine	Not clustered	0.153846
archvir_cat_2_VIRSorter_A08_NODE_27_length_78611_cov_46_021411-cat_2_VIRSorter_A08_NODE_27_length_78611_cov_46_021411-cat_2	Marine	Not clustered	0
archvir_cat_2_VIRSorter_A08_NODE_51_length_52225_cov_35_337761-cat_2_VIRSorter_A08_NODE_51_length_52225_cov_35_337761-cat_2	Marine	Not clustered	0.106383
archvir_cat_2_VIRSorter_A08_NODE_621_length_13572_cov_19_774506-cat_3_VIRSorter_A08_NODE_621_length_13572_cov_19_774506-cat_3	Marine	Not clustered	0.16
archvir_cat_2_VIRSorter_A08_NODE_65_length_46204_cov_17_921623-cat_3_VIRSorter_A08_NODE_65_length_46204_cov_17_921623-cat_3	Marine	Not clustered	0.170732
archvir_cat_2_VIRSorter_A09_NODE_10_length_86123_cov_45_857752-cat_2_VIRSorter_A09_NODE_10_length_86123_cov_45_857752-cat_2	Marine	Not clustered	0.036036
archvir_cat_2_VIRSorter_A09_NODE_1131_length_11403_cov_6_365968-cat_3_VIRSorter_A09_NODE_1131_length_11403_cov_6_365968-cat_3	Marine	Not clustered	0.0526316
archvir_cat_2_VIRSorter_A09_NODE_1329_length_10366_cov_4_868587-cat_2_VIRSorter_A09_NODE_1329_length_10366_cov_4_868587-cat_2	Marine	Not clustered	0
archvir_cat_2_VIRSorter_A09_NODE_17_length_72770_cov_25_594857-cat_2_VIRSorter_A09_NODE_17_length_72770_cov_25_594857-cat_2	Marine	Not clustered	0.0972222
archvir_cat_2_VIRSorter_A09_NODE_24_length_61755_cov_7_737585-cat_2_VIRSorter_A09_NODE_24_length_61755_cov_7_737585-cat_2	Marine	Not clustered	0
archvir_cat_2_VIRSorter_A09_NODE_244_length_27543_cov_10_849352-cat_3_VIRSorter_A09_NODE_244_length_27543_cov_10_849352-cat_3	Marine	Not clustered	0.0857143
archvir_cat_2_VIRSorter_A09_NODE_25_length_61674_cov_11_928074-cat_2_VIRSorter_A09_NODE_25_length_61674_cov_11_928074-cat_2	Marine	Not clustered	0
archvir_cat_2_VIRSorter_A09_NODE_407_length_21606_cov_6_856155-cat_2_VIRSorter_A09_NODE_407_length_21606_cov_6_856155-cat_2	Marine	Not clustered	0.107143
archvir_cat_2_VIRSorter_A09_NODE_489_length_19461_cov_6_664949-cat_3_VIRSorter_A09_NODE_489_length_19461_cov_6_664949-cat_3	Marine	Not clustered	0.0909091
archvir_cat_2_VIRSorter_A09_NODE_8_length_89068_cov_63_579342-cat_2_VIRSorter_A09_NODE_8_length_89068_cov_63_579342-cat_2	Marine	Not clustered	0
archvir_cat_2_VIRSorter_A09_NODE_879_length_13497_cov_5_744160-cat_3_VIRSorter_A09_NODE_879_length_13497_cov_5_744160-cat_3	Marine	Not clustered	0
archvir_cat_2_VIRSorter_A09_NODE_9_length_87771_cov_11_020133-cat_2_VIRSorter_A09_NODE_9_length_87771_cov_11_020133-cat_2	Marine	Not clustered	0
archvir_cat_2_VIRSorter_A09_NODE_935_length_12861_cov_3_977120-cat_3_VIRSorter_A09_NODE_935_length_12861_cov_3_977120-cat_3	Marine	Not clustered	0.173913
archvir_cat_2_VIRSorter_A09_NODE_947_length_12744_cov_8_145874-cat_3_VIRSorter_A09_NODE_947_length_12744_cov_8_145874-cat_3	Marine	Not clustered	0
archvir_cat_2_VIRSorter_A09B_NODE_1066_length_12648_cov_14_454062-cat_3_VIRSorter_A09B_NODE_1066_length_12648_cov_14_454062-cat_3	Marine	Not clustered	0
archvir_cat_2_VIRSorter_A09B_NODE_1446_length_10371_cov_7_836080-cat_2_VIRSorter_A09B_NODE_1446_length_10371_cov_7_836080-cat_2	Marine	Not clustered	0
archvir_cat_2_VIRSorter_A09B_NODE_16_length_66487_cov_20_262509-cat_2_VIRSorter_A09B_NODE_16_length_66487_cov_20_262509-cat_2	Marine	Not clustered	0
archvir_cat_2_VIRSorter_A09B_NODE_2_length_103818_cov_11_522489-cat_2_VIRSorter_A09B_NODE_2_length_103818_cov_11_522489-cat_2	Marine	Not clustered	0.114035
archvir_cat_2_VIRSorter_A09B_NODE_20_length_62424_cov_8_843159-cat_2_VIRSorter_A09B_NODE_20_length_62424_cov_8_843159-cat_2	Marine	Not clustered	0.0425532
archvir_cat_2_VIRSorter_A09B_NODE_29_length_55618_cov_90_131688-cat_2_VIRSorter_A09B_NODE_29_length_55618_cov_90_131688-cat_2	Marine	Not clustered	0.0172414
archvir_cat_2_VIRSorter_A09B_NODE_297_length_25117_cov_6_592491-cat_2_VIRSorter_A09B_NODE_297_length_25117_cov_6_592491-cat_2	Marine	Not clustered	0
archvir_cat_2_VIRSorter_A09B_NODE_3_length_96396_cov_21_948215-cat_2_VIRSorter_A09B_NODE_3_length_96396_cov_21_948215-cat_2	Marine	Not clustered	0.112069
archvir_cat_2_VIRSorter_A09B_NODE_30_length_55004_cov_7_427797-cat_2_VIRSorter_A09B_NODE_30_length_55004_cov_7_427797-cat_2	Marine	Not clustered	0.0784314
archvir_cat_2_VIRSorter_A09B_NODE_307_length_24772_cov_10_666788-cat_3_VIRSorter_A09B_NODE_307_length_24772_cov_10_666788-cat_3	Marine	Not clustered	0.157895
archvir_cat_2_VIRSorter_A09B_NODE_4_length_90517_cov_133_072152-cat_2_VIRSorter_A09B_NODE_4_length_90517_cov_133_072152-cat_2	Marine	Not clustered	0
archvir_cat_2_VIRSorter_A09B_NODE_420_length_21610_cov_23_046764-cat_2_VIRSorter_A09B_NODE_420_length_21610_cov_23_046764-cat_2	Marine	Not clustered	0.0333333
archvir_cat_2_VIRSorter_A09B_NODE_49_length_48110_cov_8_049173-cat_2_VIRSorter_A09B_NODE_49_length_48110_cov_8_049173-cat_2	Marine	Not clustered	0.0232558
archvir_cat_2_VIRSorter_A09B_NODE_559_length_18353_cov_8_193409-cat_3_VIRSorter_A09B_NODE_559_length_18353_cov_8_193409-cat_3	Marine	Not clustered	0
archvir_cat_2_VIRSorter_A09B_NODE_587_length_17940_cov_9_822309-cat_3_VIRSorter_A09B_NODE_587_length_17940_cov_9_822309-cat_3	Marine	Not clustered	0
archvir_cat_2_VIRSorter_A09B_NODE_819_length_14774_cov_19_091650-cat_3_VIRSorter_A09B_NODE_819_length_14774_cov_19_091650-cat_3	Marine	Not clustered	0.04
archvir_cat_2_VIRSorter_A09B_NODE_9_length_81789_cov_14_271503-cat_2_VIRSorter_A09B_NODE_9_length_81789_cov_14_271503-cat_2	Marine	Not clustered	0.0989011
archvir_cat_2_VIRSorter_A09B_NODE_980_length_13352_cov_5_372415-cat_3_VIRSorter_A09B_NODE_980_length_13352_cov_5_372415-cat_3	Marine	Not clustered	0.227273
archvir_cat_2_VIRSorter_A10_NODE_1171_length_14849_cov_8_742058-cat_2_VIRSorter_A10_NODE_1171_length_14849_cov_8_742058-cat_2	Marine	Not clustered	0.0952381
archvir_cat_2_VIRSorter_A10_NODE_1528_length_12907_cov_20_939542-cat_2_VIRSorter_A10_NODE_1528_length_12907_cov_20_939542-cat_2	Marine	Not clustered	0
archvir_cat_2_VIRSorter_A10_NODE_596_length_21573_cov_5_130124-cat_2_VIRSorter_A10_NODE_596_length_21573_cov_5_130124-cat_2	Marine	Not clustered	0.0740741
archvir_cat_2_VIRSorter_A10_NODE_628_length_21073_cov_5_511181-cat_2_VIRSorter_A10_NODE_628_length_21073_cov_5_511181-cat_2	Marine	Not clustered	0.0384615
archvir_cat_2_VIRSorter_A10_NODE_652_length_20674_cov_6_883845-cat_2_VIRSorter_A10_NODE_652_length_20674_cov_6_883845-cat_2	Marine	Not clustered	0
archvir_cat_2_VIRSorter_A10_NODE_930_length_16991_cov_10_313829-cat_2_VIRSorter_A10_NODE_930_length_16991_cov_10_313829-cat_2	Marine	Not clustered	0
archvir_cat_2_VIRSorter_A11_NODE_100_length_42691_cov_24_154048-cat_2_VIRSorter_A11_NODE_100_length_42691_cov_24_154048-cat_2	Marine	Not clustered	0
archvir_cat_2_VIRSorter_A11_NODE_163_length_34104_cov_23_673353-cat_3_VIRSorter_A11_NODE_163_length_34104_cov_23_673353-cat_3	Marine	Not clustered	0
archvir_cat_2_VIRSorter_A11_NODE_29_length_88072_cov_187_684106-cat_2_VIRSorter_A11_NODE_29_length_88072_cov_187_684106-cat_2	Marine	Not clustered	0
archvir_cat_2_VIRSorter_A11_NODE_651_length_15609_cov_45_183297-cat_2_VIRSorter_A11_NODE_651_length_15609_cov_45_183297-cat_2	Marine	Not clustered	0
archvir_cat_2_VIRSorter_A11_NODE_84_length_46989_cov_32_892082-cat_2_VIRSorter_A11_NODE_84_length_46989_cov_32_892082-cat_2	Marine	Not clustered	0
archvir_cat_2_VIRSorter_A11B_NODE_104_length_40754_cov_30_116563-cat_2_VIRSorter_A11B_NODE_104_length_40754_cov_30_116563-cat_2	Marine	Not clustered	0
archvir_cat_2_VIRSorter_A11B_NODE_11_length_97867_cov_225_335848-cat_2_VIRSorter_A11B_NODE_11_length_97867_cov_225_335848-cat_2	Marine	Not clustered	0
archvir_cat_2_VIRSorter_A11B_NODE_148_length_34104_cov_23_402273-cat_3_VIRSorter_A11B_NODE_148_length_34104_cov_23_402273-cat_3	Marine	Not clustered	0
archvir_cat_2_VIRSorter_A11B_NODE_167_length_32346_cov_6_463597-cat_3_VIRSorter_A11B_NODE_167_length_32346_cov_6_463597-cat_3	Marine	Not clustered	0
archvir_cat_2_VIRSorter_A11B_NODE_24_length_72606_cov_9_602431-cat_2_VIRSorter_A11B_NODE_24_length_72606_cov_9_602431-cat_2	Marine	Not clustered	0
archvir_cat_2_VIRSorter_A11B_NODE_25_length_71510_cov_16_943559-cat_2_VIRSorter_A11B_NODE_25_length_71510_cov_16_943559-cat_2	Marine	Not clustered	0.03125
archvir_cat_2_VIRSorter_A11B_NODE_543_length_16458_cov_52_185881-cat_2_VIRSorter_A11B_NODE_543_length_16458_cov_52_185881-cat_2	Marine	Not clustered	0
archvir_cat_2_VIRSorter_A11B_NODE_608_length_15268_cov_6_467101-cat_2_VIRSorter_A11B_NODE_608_length_15268_cov_6_467101-cat_2	Marine	Not clustered	0
archvir_cat_2_VIRSorter_A11B_NODE_747_length_13445_cov_5_014040-cat_3_VIRSorter_A11B_NODE_747_length_13445_cov_5_014040-cat_3	Marine	Not clustered	0.1
archvir_cat_2_VIRSorter_A11B_NODE_97_length_42691_cov_23_517943-cat_2_VIRSorter_A11B_NODE_97_length_42691_cov_23_517943-cat_2	Marine	Not clustered	0
archvir_cat_2_VIRSorter_A12_NODE_1256_length_11622_cov_8_857958-cat_2_VIRSorter_A12_NODE_1256_length_11622_cov_8_857958-cat_2	Marine	Not clustered	0.0625
archvir_cat_2_VIRSorter_A13_NODE_1063_length_14334_cov_4_495833-cat_3_VIRSorter_A13_NODE_1063_length_14334_cov_4_495833-cat_3	Marine	Not clustered	0
archvir_cat_2_VIRSorter_A13_NODE_115_length_48079_cov_34_325108-cat_2_VIRSorter_A13_NODE_115_length_48079_cov_34_325108-cat_2	Marine	Not clustered	0.0363636
archvir_cat_2_VIRSorter_A13_NODE_135_length_43718_cov_8_266977-cat_2_VIRSorter_A13_NODE_135_length_43718_cov_8_266977-cat_2	Marine	Not clustered	0
archvir_cat_2_VIRSorter_A13_NODE_145_length_42691_cov_30_241416-cat_2_VIRSorter_A13_NODE_145_length_42691_cov_30_241416-cat_2	Marine	Not clustered	0
archvir_cat_2_VIRSorter_A13_NODE_1699_length_10536_cov_6_393951-cat_3_VIRSorter_A13_NODE_1699_length_10536_cov_6_393951-cat_3	Marine	Not clustered	0.047619
archvir_cat_2_VIRSorter_A13_NODE_194_length_37109_cov_31_327522-cat_3_VIRSorter_A13_NODE_194_length_37109_cov_31_327522-cat_3	Marine	Not clustered	0.166667
archvir_cat_2_VIRSorter_A13_NODE_237_length_34103_cov_30_426310-cat_3_VIRSorter_A13_NODE_237_length_34103_cov_30_426310-cat_3	Marine	Not clustered	0
archvir_cat_2_VIRSorter_A13_NODE_31_length_93248_cov_172_852714-cat_2_VIRSorter_A13_NODE_31_length_93248_cov_172_852714-cat_2	Marine	Not clustered	0
archvir_cat_2_VIRSorter_A13_NODE_580_length_20858_cov_12_741383-cat_2_VIRSorter_A13_NODE_580_length_20858_cov_12_741383-cat_2	Marine	Not clustered	0.025
archvir_cat_2_VIRSorter_A13B_NODE_118_length_42791_cov_45_487388-cat_2_VIRSorter_A13B_NODE_118_length_42791_cov_45_487388-cat_2	Marine	Not clustered	0
archvir_cat_2_VIRSorter_A13B_NODE_1187_length_12610_cov_5_111191-cat_2_VIRSorter_A13B_NODE_1187_length_12610_cov_5_111191-cat_2	Marine	Not clustered	0
archvir_cat_2_VIRSorter_A13B_NODE_121_length_42691_cov_39_520476-cat_2_VIRSorter_A13B_NODE_121_length_42691_cov_39_520476-cat_2	Marine	Not clustered	0
archvir_cat_2_VIRSorter_A13B_NODE_1351_length_11586_cov_3_855433-cat_3_VIRSorter_A13B_NODE_1351_length_11586_cov_3_855433-cat_3	Marine	Not clustered	0
archvir_cat_2_VIRSorter_A13B_NODE_1598_length_10434_cov_8_866654-cat_2_VIRSorter_A13B_NODE_1598_length_10434_cov_8_866654-cat_2	Marine	Not clustered	0
archvir_cat_2_VIRSorter_A13B_NODE_18_length_100427_cov_301_143616-cat_2_VIRSorter_A13B_NODE_18_length_100427_cov_301_143616-cat_2	Marine	Not clustered	0
archvir_cat_2_VIRSorter_A13B_NODE_191_length_34621_cov_38_919169-cat_3_VIRSorter_A13B_NODE_191_length_34621_cov_38_919169-cat_3	Marine	Not clustered	0
archvir_cat_2_VIRSorter_A13B_NODE_202_length_34043_cov_14_176651-cat_2_VIRSorter_A13B_NODE_202_length_34043_cov_14_176651-cat_2	Marine	Not clustered	0
archvir_cat_2_VIRSorter_A13B_NODE_281_length_28755_cov_6_659686-cat_2_VIRSorter_A13B_NODE_281_length_28755_cov_6_659686-cat_2	Marine	Not clustered	0
archvir_cat_2_VIRSorter_A13B_NODE_520_length_20651_cov_4_945184-cat_3_VIRSorter_A13B_NODE_520_length_20651_cov_4_945184-cat_3	Marine	Not clustered	0.037037
archvir_cat_2_VIRSorter_A13B_NODE_53_length_57087_cov_24_367320-cat_2_VIRSorter_A13B_NODE_53_length_57087_cov_24_367320-cat_2	Marine	Not clustered	0.0392157
archvir_cat_2_VIRSorter_A13B_NODE_596_length_19285_cov_6_651274-cat_2_VIRSorter_A13B_NODE_596_length_19285_cov_6_651274-cat_2	Marine	Not clustered	0
archvir_cat_2_VIRSorter_A13B_NODE_64_length_54342_cov_17_046954-cat_2_VIRSorter_A13B_NODE_64_length_54342_cov_17_046954-cat_2	Marine	Not clustered	0
archvir_cat_2_VIRSorter_A13B_NODE_69_length_51933_cov_33_721616-cat_1_VIRSorter_A13B_NODE_69_length_51933_cov_33_721616-cat_1	Marine	Not clustered	0.222222
archvir_cat_2_VIRSorter_A13B_NODE_772_length_16512_cov_63_395212-cat_2_VIRSorter_A13B_NODE_772_length_16512_cov_63_395212-cat_2	Marine	Not clustered	0
archvir_cat_2_VIRSorter_A14_NODE_13_length_98114_cov_12_183573-cat_2_VIRSorter_A14_NODE_13_length_98114_cov_12_183573-cat_2	Marine	Not clustered	0.0384615
archvir_cat_2_VIRSorter_A14_NODE_134_length_34339_cov_20_926321-cat_3_VIRSorter_A14_NODE_134_length_34339_cov_20_926321-cat_3	Marine	Not clustered	0.0138889
archvir_cat_2_VIRSorter_A14_NODE_14_length_93009_cov_14_056038-cat_2_VIRSorter_A14_NODE_14_length_93009_cov_14_056038-cat_2	Marine	Not clustered	0
archvir_cat_2_VIRSorter_A14_NODE_17_length_83609_cov_8_134895-cat_2_VIRSorter_A14_NODE_17_length_83609_cov_8_134895-cat_2	Marine	Not clustered	0
archvir_cat_2_VIRSorter_A14_NODE_24_length_75389_cov_13_047177-cat_2_VIRSorter_A14_NODE_24_length_75389_cov_13_047177-cat_2	Marine	Not clustered	0
archvir_cat_2_VIRSorter_A14_NODE_245_length_25445_cov_22_449586-cat_2_VIRSorter_A14_NODE_245_length_25445_cov_22_449586-cat_2	Marine	Not clustered	0
archvir_cat_2_VIRSorter_A14_NODE_88_length_42857_cov_22_652984-cat_2_VIRSorter_A14_NODE_88_length_42857_cov_22_652984-cat_2	Marine	Not clustered	0
archvir_cat_2_VIRSorter_A14B_NODE_1052_length_11280_cov_6_178797-cat_2_VIRSorter_A14B_NODE_1052_length_11280_cov_6_178797-cat_2	Marine	Not clustered	0
archvir_cat_2_VIRSorter_A14B_NODE_108_length_39273_cov_22_861008-cat_2_VIRSorter_A14B_NODE_108_length_39273_cov_22_861008-cat_2	Marine	Not clustered	0
archvir_cat_2_VIRSorter_A14B_NODE_14_length_81696_cov_7_403572-cat_2_VIRSorter_A14B_NODE_14_length_81696_cov_7_403572-cat_2	Marine	Not clustered	0
archvir_cat_2_VIRSorter_A14B_NODE_153_length_34104_cov_22_231813-cat_3_VIRSorter_A14B_NODE_153_length_34104_cov_22_231813-cat_3	Marine	Not clustered	0
archvir_cat_2_VIRSorter_A14B_NODE_19_length_72817_cov_21_237693-cat_2_VIRSorter_A14B_NODE_19_length_72817_cov_21_237693-cat_2	Marine	Not clustered	0
archvir_cat_2_VIRSorter_A14B_NODE_214_length_28991_cov_14_109345-cat_2_VIRSorter_A14B_NODE_214_length_28991_cov_14_109345-cat_2	Marine	Not clustered	0
archvir_cat_2_VIRSorter_A14B_NODE_272_length_25991_cov_27_032233-cat_2_VIRSorter_A14B_NODE_272_length_25991_cov_27_032233-cat_2	Marine	Not clustered	0
archvir_cat_2_VIRSorter_A14B_NODE_6_length_89306_cov_14_611579-cat_2_VIRSorter_A14B_NODE_6_length_89306_cov_14_611579-cat_2	Marine	Not clustered	0
archvir_cat_2_VIRSorter_A14B_NODE_7_length_88086_cov_19_537742-cat_2_VIRSorter_A14B_NODE_7_length_88086_cov_19_537742-cat_2	Marine	Not clustered	0
archvir_cat_2_VIRSorter_A14B_NODE_71_length_47736_cov_25_757451-cat_2_VIRSorter_A14B_NODE_71_length_47736_cov_25_757451-cat_2	Marine	Not clustered	0
archvir_cat_2_VIRSorter_A15_NODE_134_length_63086_cov_7_551062-cat_2_VIRSorter_A15_NODE_134_length_63086_cov_7_551062-cat_2	Marine	Not clustered	0.0943396
archvir_cat_2_VIRSorter_A15_NODE_1345_length_17917_cov_16_552850-cat_2_VIRSorter_A15_NODE_1345_length_17917_cov_16_552850-cat_2	Marine	Not clustered	0
archvir_cat_2_VIRSorter_A15_NODE_1985_length_14103_cov_10_323818-cat_2_VIRSorter_A15_NODE_1985_length_14103_cov_10_323818-cat_2	Marine	Not clustered	0.0526316
archvir_cat_2_VIRSorter_A15_NODE_2952_length_10967_cov_3_617669-cat_3_VIRSorter_A15_NODE_2952_length_10967_cov_3_617669-cat_3	Marine	Not clustered	0.0416667
archvir_cat_2_VIRSorter_A15_NODE_418_length_35619_cov_12_547154-cat_2_VIRSorter_A15_NODE_418_length_35619_cov_12_547154-cat_2	Marine	Not clustered	0.121951
archvir_cat_2_VIRSorter_A15_NODE_772_length_25148_cov_8_093054-cat_3_VIRSorter_A15_NODE_772_length_25148_cov_8_093054-cat_3	Marine	Not clustered	0.142857
archvir_cat_2_VIRSorter_A15_NODE_918_length_22780_cov_50_601760-cat_3_VIRSorter_A15_NODE_918_length_22780_cov_50_601760-cat_3	Marine	Not clustered	0
archvir_cat_2_VIRSorter_A15B_NODE_100_length_37562_cov_10_584158-cat_3_VIRSorter_A15B_NODE_100_length_37562_cov_10_584158-cat_3	Marine	Not clustered	0.0923077
archvir_cat_2_VIRSorter_A15B_NODE_357_length_18120_cov_7_882092-cat_2_VIRSorter_A15B_NODE_357_length_18120_cov_7_882092-cat_2	Marine	Not clustered	0
archvir_cat_2_VIRSorter_A16_NODE_111_length_86920_cov_17_628872-cat_2_VIRSorter_A16_NODE_111_length_86920_cov_17_628872-cat_2	Marine	Not clustered	0
archvir_cat_2_VIRSorter_A16_NODE_1144_length_15030_cov_5_286945-cat_2_VIRSorter_A16_NODE_1144_length_15030_cov_5_286945-cat_2	Marine	Not clustered	0.105263
archvir_cat_2_VIRSorter_A16_NODE_1480_length_12731_cov_7_845377-cat_3_VIRSorter_A16_NODE_1480_length_12731_cov_7_845377-cat_3	Marine	Not clustered	0.133333
archvir_cat_2_VIRSorter_A16_NODE_1564_length_12183_cov_11_271933-cat_2_VIRSorter_A16_NODE_1564_length_12183_cov_11_271933-cat_2	Marine	Not clustered	0
archvir_cat_2_VIRSorter_A16_NODE_1905_length_10721_cov_4_452466-cat_3_VIRSorter_A16_NODE_1905_length_10721_cov_4_452466-cat_3	Marine	Not clustered	0
archvir_cat_2_VIRSorter_A16_NODE_629_length_22945_cov_9_745173-cat_2_VIRSorter_A16_NODE_629_length_22945_cov_9_745173-cat_2	Marine	Not clustered	0
archvir_cat_2_VIRSorter_A17_NODE_100_length_72972_cov_6_864737-cat_2_VIRSorter_A17_NODE_100_length_72972_cov_6_864737-cat_2	Marine	Not clustered	0
archvir_cat_2_VIRSorter_A17_NODE_1117_length_17263_cov_5_766330-cat_2_VIRSorter_A17_NODE_1117_length_17263_cov_5_766330-cat_2	Marine	Not clustered	0
archvir_cat_2_VIRSorter_A17_NODE_1884_length_12460_cov_4_961951-cat_3_VIRSorter_A17_NODE_1884_length_12460_cov_4_961951-cat_3	Marine	Not clustered	0
archvir_cat_2_VIRSorter_A17_NODE_1903_length_12375_cov_6_446916-cat_2_VIRSorter_A17_NODE_1903_length_12375_cov_6_446916-cat_2	Marine	Not clustered	0.15
archvir_cat_2_VIRSorter_A17_NODE_238_length_43859_cov_25_177335-cat_2_VIRSorter_A17_NODE_238_length_43859_cov_25_177335-cat_2	Marine	Not clustered	0
archvir_cat_2_VIRSorter_A17_NODE_241_length_43715_cov_8_303023-cat_2_VIRSorter_A17_NODE_241_length_43715_cov_8_303023-cat_2	Marine	Not clustered	0.0131579
archvir_cat_2_VIRSorter_A17_NODE_244_length_43475_cov_6_613012-cat_2_VIRSorter_A17_NODE_244_length_43475_cov_6_613012-cat_2	Marine	Not clustered	0.0263158
archvir_cat_2_VIRSorter_A17_NODE_255_length_42564_cov_29_042767-cat_2_VIRSorter_A17_NODE_255_length_42564_cov_29_042767-cat_2	Marine	Not clustered	0
archvir_cat_2_VIRSorter_A17_NODE_348_length_35251_cov_31_155898-cat_2_VIRSorter_A17_NODE_348_length_35251_cov_31_155898-cat_2	Marine	Not clustered	0
archvir_cat_2_VIRSorter_A17_NODE_370_length_34103_cov_30_035714-cat_3_VIRSorter_A17_NODE_370_length_34103_cov_30_035714-cat_3	Marine	Not clustered	0
archvir_cat_2_VIRSorter_A17_NODE_60_length_93272_cov_41_962013-cat_2_VIRSorter_A17_NODE_60_length_93272_cov_41_962013-cat_2	Marine	Not clustered	0
archvir_cat_2_VIRSorter_A17_NODE_97_length_73438_cov_24_410899-cat_2_VIRSorter_A17_NODE_97_length_73438_cov_24_410899-cat_2	Marine	Not clustered	0
archvir_cat_2_VIRSorter_A17_NODE_98_length_73396_cov_10_689710-cat_2_VIRSorter_A17_NODE_98_length_73396_cov_10_689710-cat_2	Marine	Not clustered	0.0779221
archvir_cat_2_VIRSorter_A17B_NODE_10_length_87929_cov_31_051449-cat_2_VIRSorter_A17B_NODE_10_length_87929_cov_31_051449-cat_2	Marine	Not clustered	0
archvir_cat_2_VIRSorter_A17B_NODE_109_length_43627_cov_19_857179-cat_2_VIRSorter_A17B_NODE_109_length_43627_cov_19_857179-cat_2	Marine	Not clustered	0.0454545
archvir_cat_2_VIRSorter_A17B_NODE_112_length_43361_cov_20_989586-cat_2_VIRSorter_A17B_NODE_112_length_43361_cov_20_989586-cat_2	Marine	Not clustered	0
archvir_cat_2_VIRSorter_A17B_NODE_23_length_74642_cov_8_894311-cat_2_VIRSorter_A17B_NODE_23_length_74642_cov_8_894311-cat_2	Marine	Not clustered	0
archvir_cat_2_VIRSorter_A17B_NODE_237_length_29890_cov_21_954852-cat_2_VIRSorter_A17B_NODE_237_length_29890_cov_21_954852-cat_2	Marine	Not clustered	0
archvir_cat_2_VIRSorter_A17B_NODE_258_length_28671_cov_64_209149-cat_2_VIRSorter_A17B_NODE_258_length_28671_cov_64_209149-cat_2	Marine	Not clustered	0
archvir_cat_2_VIRSorter_A17B_NODE_60_length_54342_cov_20_654337-cat_2_VIRSorter_A17B_NODE_60_length_54342_cov_20_654337-cat_2	Marine	Not clustered	0
archvir_cat_2_VIRSorter_A17B_NODE_695_length_16962_cov_6_729165-cat_2_VIRSorter_A17B_NODE_695_length_16962_cov_6_729165-cat_2	Marine	Not clustered	0
archvir_cat_2_VIRSorter_A17B_NODE_7_length_101100_cov_14_982552-cat_1_VIRSorter_A17B_NODE_7_length_101100_cov_14_982552-cat_1	Marine	Not clustered	0.00970874
archvir_cat_2_VIRSorter_A17B_NODE_722_length_16717_cov_5_753751-cat_3_VIRSorter_A17B_NODE_722_length_16717_cov_5_753751-cat_3	Marine	Not clustered	0
archvir_cat_2_VIRSorter_A17B_NODE_97_length_45312_cov_17_071326-cat_2_VIRSorter_A17B_NODE_97_length_45312_cov_17_071326-cat_2	Marine	Not clustered	0.0208333
archvir_cat_2_VIRSorter_A19_NODE_146_length_26672_cov_10_720780-cat_2_VIRSorter_A19_NODE_146_length_26672_cov_10_720780-cat_2	Marine	Not clustered	0
archvir_cat_2_VIRSorter_A19_NODE_860_length_10323_cov_6_203155-cat_2_VIRSorter_A19_NODE_860_length_10323_cov_6_203155-cat_2	Marine	Not clustered	0.0769231
archvir_cat_2_VIRSorter_A20_NODE_1107_length_15801_cov_5_180808-cat_3_VIRSorter_A20_NODE_1107_length_15801_cov_5_180808-cat_3	Marine	Not clustered	0.0555556
archvir_cat_2_VIRSorter_A20_NODE_114_length_80802_cov_20_227439-cat_2_VIRSorter_A20_NODE_114_length_80802_cov_20_227439-cat_2	Marine	Not clustered	0
archvir_cat_2_VIRSorter_A20_NODE_1206_length_14799_cov_7_433668-cat_2_VIRSorter_A20_NODE_1206_length_14799_cov_7_433668-cat_2	Marine	Not clustered	0.0434783
archvir_cat_2_VIRSorter_A20_NODE_172_length_58086_cov_12_563440-cat_2_VIRSorter_A20_NODE_172_length_58086_cov_12_563440-cat_2	Marine	Not clustered	0
archvir_cat_2_VIRSorter_A20_NODE_317_length_37991_cov_8_387837-cat_3_VIRSorter_A20_NODE_317_length_37991_cov_8_387837-cat_3	Marine	Not clustered	0.0294118
archvir_cat_2_VIRSorter_A20_NODE_482_length_28667_cov_8_645813-cat_2_VIRSorter_A20_NODE_482_length_28667_cov_8_645813-cat_2	Marine	Not clustered	0
archvir_cat_2_VIRSorter_A20_NODE_546_length_26245_cov_11_684918-cat_2_VIRSorter_A20_NODE_546_length_26245_cov_11_684918-cat_2	Marine	Not clustered	0
archvir_cat_2_VIRSorter_A21_NODE_166_length_36333_cov_35_586526-cat_3_VIRSorter_A21_NODE_166_length_36333_cov_35_586526-cat_3	Marine	Not clustered	0.424242
archvir_cat_2_VIRSorter_A21_NODE_205_length_32970_cov_7_706456-cat_2_VIRSorter_A21_NODE_205_length_32970_cov_7_706456-cat_2	Marine	Not clustered	0.0333333
archvir_cat_2_VIRSorter_A21_NODE_22_length_103225_cov_12_308869-cat_2_VIRSorter_A21_NODE_22_length_103225_cov_12_308869-cat_2	Marine	Not clustered	0
archvir_cat_2_VIRSorter_A21_NODE_28_length_93974_cov_18_324663-cat_2_VIRSorter_A21_NODE_28_length_93974_cov_18_324663-cat_2	Marine	Not clustered	0.00813008
archvir_cat_2_VIRSorter_A21_NODE_292_length_27209_cov_12_999079-cat_3_VIRSorter_A21_NODE_292_length_27209_cov_12_999079-cat_3	Marine	Not clustered	0
archvir_cat_2_VIRSorter_A21_NODE_37_length_74239_cov_15_536922-cat_2_VIRSorter_A21_NODE_37_length_74239_cov_15_536922-cat_2	Marine	Not clustered	0.00900901
archvir_cat_2_VIRSorter_A21_NODE_456_length_20788_cov_31_588386-cat_2_VIRSorter_A21_NODE_456_length_20788_cov_31_588386-cat_2	Marine	Not clustered	0
archvir_cat_2_VIRSorter_A21_NODE_567_length_18031_cov_7_616211-cat_2_VIRSorter_A21_NODE_567_length_18031_cov_7_616211-cat_2	Marine	Not clustered	0.0434783
archvir_cat_2_VIRSorter_A21_NODE_74_length_53176_cov_30_417462-cat_2_VIRSorter_A21_NODE_74_length_53176_cov_30_417462-cat_2	Marine	Not clustered	0
archvir_cat_2_VIRSorter_A21_NODE_77_length_52694_cov_23_456050-cat_2_VIRSorter_A21_NODE_77_length_52694_cov_23_456050-cat_2	Marine	Not clustered	0.432836
archvir_cat_2_VIRSorter_A22_NODE_2418_length_10058_cov_22_534140-cat_2_VIRSorter_A22_NODE_2418_length_10058_cov_22_534140-cat_2	Marine	Not clustered	0
archvir_cat_2_VIRSorter_A22_NODE_691_length_20301_cov_9_657513-cat_2_VIRSorter_A22_NODE_691_length_20301_cov_9_657513-cat_2	Marine	Not clustered	0
archvir_virsorter_Hotspringcocci_gi_295698802	Hotspring	Not clustered	0.666667
archvir_virsorter_Hotspringcocci_gi_295698815	Hotspring	Not clustered	0.875
archvir_virsorter_Hotspringprotei_gi_227826411-1679190-1693805	Hotspring	Not clustered	0.0666667
archvir_virsorter_Hotspringprotei_gi_229577818-1585865-1598038	Hotspring	Not clustered	0.173913
archvir_virsorter_Hotspringprotei_gi_374633285-291125-308527	Hotspring	Not clustered	0.125
archvir_virsorter_Hotspringprotei_gi_483380609-2368826-2414990	Hotspring	Not clustered	0.555556
archvir_virsorter_Hypersalinebacteria_gi_161561737	Hypersaline	Not clustered	0.473684
archvir_virsorter_Hypersalinebacteria_gi_257386085-423263-463260	Hypersaline	Not clustered	0.425926
archvir_virsorter_Hypersalinebacteria_gi_257386085-912068-927416	Hypersaline	Not clustered	0.315789
archvir_virsorter_Hypersalinebacteria_gi_289579696-268989-287077	Hypersaline	Not clustered	0.047619
archvir_virsorter_Hypersalinebacteria_gi_289594273	Hypersaline	Not clustered	0.0105263
archvir_virsorter_Hypersalinebacteria_gi_322371616	Hypersaline	Not clustered	0
archvir_virsorter_Hypersalinebacteria_gi_336252096-3610642-3631645	Hypersaline	Not clustered	0.307692
archvir_virsorter_Hypersalinebacteria_gi_344210305-2710849-2729862	Hypersaline	Not clustered	0
archvir_virsorter_Hypersalinebacteria_gi_381414460-8392-26272	Hypersaline	Not clustered	0
archvir_virsorter_Hypersalinebacteria_gi_381414467	Hypersaline	Not clustered	0
archvir_virsorter_Hypersalinebacteria_gi_410688693	Hypersaline	Not clustered	0.2
archvir_virsorter_Hypersalinebacteria_gi_433637028-2086207-2096493	Hypersaline	Not clustered	0.454545
archvir_virsorter_Hypersalinebacteria_gi_448281150-35255-45734	Hypersaline	Not clustered	0.0588235
archvir_virsorter_Hypersalinebacteria_gi_448285003	Hypersaline	Not clustered	0
archvir_virsorter_Hypersalinebacteria_gi_448291730-71576-83902	Hypersaline	Not clustered	0.2
archvir_virsorter_Hypersalinebacteria_gi_448294712-6476-64495	Hypersaline	Not clustered	0.679487
archvir_virsorter_Hypersalinebacteria_gi_448303253-72276-133184	Hypersaline	Not clustered	0.244186
archvir_virsorter_Hypersalinebacteria_gi_448307387-192053-246867	Hypersaline	Not clustered	0.228916
archvir_virsorter_Hypersalinebacteria_gi_448313326	Hypersaline	Not clustered	0.315789
archvir_virsorter_Hypersalinebacteria_gi_448330764-14227-33803	Hypersaline	Not clustered	0.230769
archvir_virsorter_Hypersalinebacteria_gi_448345507-100317-118155	Hypersaline	Not clustered	0.173913
archvir_virsorter_Hypersalinebacteria_gi_448349957	Hypersaline	Not clustered	0.5875
archvir_virsorter_Hypersalinebacteria_gi_448355303-29616-43126	Hypersaline	Not clustered	0.421053
archvir_virsorter_Hypersalinebacteria_gi_448362567-9627-44171	Hypersaline	Not clustered	0.628571
archvir_virsorter_Hypersalinebacteria_gi_448367707	Hypersaline	Not clustered	0.307692
archvir_virsorter_Hypersalinebacteria_gi_448386223-0-18400	Hypersaline	Not clustered	0.115385
archvir_virsorter_Hypersalinebacteria_gi_448406145-102907-117157	Hypersaline	Not clustered	0.1875
archvir_virsorter_Hypersalinebacteria_gi_448410956-177880-193721	Hypersaline	Not clustered	0.368421
archvir_virsorter_Hypersalinebacteria_gi_448424038-80920-95419	Hypersaline	Not clustered	0.25
archvir_virsorter_Hypersalinebacteria_gi_448460196-205347-227019	Hypersaline	Not clustered	0.657143
archvir_virsorter_Hypersalinebacteria_gi_448466231-19110-33970	Hypersaline	Not clustered	0.277778
archvir_virsorter_Hypersalinebacteria_gi_448473100-287-13395	Hypersaline	Not clustered	0.346154
archvir_virsorter_Hypersalinebacteria_gi_448498985-3140-23576	Hypersaline	Not clustered	0.26087
archvir_virsorter_Hypersalinebacteria_gi_448502870-13516-33994	Hypersaline	Not clustered	0.16
archvir_virsorter_Hypersalinebacteria_gi_448550861-23992-49182	Hypersaline	Not clustered	0
archvir_virsorter_Hypersalinebacteria_gi_448558771-8784-33975	Hypersaline	Not clustered	0
archvir_virsorter_Hypersalinebacteria_gi_448592111	Hypersaline	Not clustered	0.346667
archvir_virsorter_Hypersalinebacteria_gi_448610561	Hypersaline	Not clustered	0.365079
archvir_virsorter_Hypersalinebacteria_gi_448623630-35790-47017	Hypersaline	Not clustered	0.133333
archvir_virsorter_Hypersalinebacteria_gi_448633164	Hypersaline	Not clustered	0.592593
archvir_virsorter_Hypersalinebacteria_gi_448664643-48834-68054	Hypersaline	Not clustered	0.291667
archvir_virsorter_Hypersalinebacteria_gi_448671664-65692-85879	Hypersaline	Not clustered	0.0909091
archvir_virsorter_Hypersalinebacteria_gi_448680304-178065-199729	Hypersaline	Not clustered	0.36
archvir_virsorter_Hypersalinebacteria_gi_448683719-248199-271311	Hypersaline	Not clustered	0.366667
archvir_virsorter_Hypersalinebacteria_gi_448695449-8434-26479	Hypersaline	Not clustered	0
archvir_virsorter_Hypersalinebacteria_gi_448700956	Hypersaline	Not clustered	0
archvir_virsorter_Hypersalinebacteria_gi_448728133-100599-153663	Hypersaline	Not clustered	0.756098
archvir_virsorter_Hypersalinebacteria_gi_448739773	Hypersaline	Not clustered	0.62069
archvir_virsorter_Hypersalinebacteria_gi_482989160-1666641-1686042	Hypersaline	Not clustered	0.44
archvir_virsorter_Hypersalinebacteria_gi_482989397-13759-33075	Hypersaline	Not clustered	0.482759
archvir_virsorter_Hypersalinebacteria_gi_484232361-1956327-2012832	Hypersaline	Not clustered	0.0128205
archvir_virsorter_Hypersalinebacteria_gi_486396487-3990589-4003157	Hypersaline	Not clustered	0.4375
archvir_virsorter_Hypersalinebacteria_gi_543936266	Hypersaline	Not clustered	0.833333
archvir_virsorter_Hypersalinebacteria_gi_55376942-2036778-2048065	Hypersaline	Not clustered	0
archvir_virsorter_Hypersalinebacteria_gi_55376942-2136603-2147154	Hypersaline	Not clustered	0.125
archvir_virsorter_Hypersalinebacteria_gi_564288321-22075-34920	Hypersaline	Not clustered	0.222222
archvir_virsorter_Hypersalinebacteria_gi_564288321-2722282-2741295	Hypersaline	Not clustered	0
GOV_archvir_Station122_MES_COMBINED_FINot clusteredL_NODE_1123_length_36996_cov_4.294361	Marine	Not clustered	0.0909091
GOV_archvir_Station122_MES_COMBINED_FINot clusteredL_NODE_1327_length_32218_cov_5.950098	Marine	Not clustered	0.156863
GOV_archvir_Station122_MES_COMBINED_FINot clusteredL_NODE_2027_length_22121_cov_6.466917	Marine	Not clustered	0.533333
GOV_archvir_Station122_MES_COMBINED_FINot clusteredL_NODE_2094_length_21427_cov_4.726979	Marine	Not clustered	0.25
GOV_archvir_Station122_MES_COMBINED_FINot clusteredL_NODE_3010_length_15963_cov_7.449459	Marine	Not clustered	0
GOV_archvir_Station122_MES_COMBINED_FINot clusteredL_NODE_3661_length_13699_cov_4.808854	Marine	Not clustered	0.346154
GOV_archvir_Station122_MES_COMBINED_FINot clusteredL_NODE_4291_length_12070_cov_6.134082	Marine	Not clustered	0.538462
GOV_archvir_Station122_MES_COMBINED_FINot clusteredL_NODE_4661_length_11359_cov_14.058829	Marine	Not clustered	0.555556
GOV_archvir_Station122_MES_COMBINED_FINot clusteredL_NODE_4983_length_10813_cov_7.577524	Marine	Not clustered	0
GOV_archvir_Station122_MES_COMBINED_FINot clusteredL_NODE_5065_length_10701_cov_5.129063	Marine	Not clustered	0.0555556
GOV_archvir_Station122_MES_COMBINED_FINot clusteredL_NODE_859_length_45756_cov_23.270497	Marine	Not clustered	0.304348
GOV_archvir_Station72_MES_ALL_assembly_NODE_109_length_95376_cov_7.044744	Marine	Not clustered	0.016
GOV_archvir_Station72_MES_ALL_assembly_NODE_1179_length_20262_cov_25.003761	Marine	Not clustered	0.0454545
GOV_archvir_Station72_MES_ALL_assembly_NODE_1852_length_14391_cov_3.402623	Marine	Not clustered	0
GOV_archvir_Station72_MES_ALL_assembly_NODE_1934_length_13982_cov_6.351978	Marine	Not clustered	0.48
GOV_archvir_Station72_MES_ALL_assembly_NODE_2000_length_13702_cov_22.727486	Marine	Not clustered	0.612903
GOV_archvir_Station72_MES_ALL_assembly_NODE_2018_length_13604_cov_5.276257	Marine	Not clustered	0.575758
GOV_archvir_Station72_MES_ALL_assembly_NODE_2168_length_13012_cov_3.588253	Marine	Not clustered	0.59375
GOV_archvir_Station72_MES_ALL_assembly_NODE_2459_length_11846_cov_10.838945	Marine	Not clustered	0.62963
GOV_archvir_Station72_MES_ALL_assembly_NODE_2828_length_10835_cov_2.783673	Marine	Not clustered	0.73913
GOV_archvir_Station72_MES_ALL_assembly_NODE_2930_length_10579_cov_2.869441	Marine	Not clustered	0
GOV_archvir_Station72_MES_ALL_assembly_NODE_3016_length_10365_cov_2.639961	Marine	Not clustered	0.578947
GOV_archvir_Station72_MES_ALL_assembly_NODE_597_length_32607_cov_16.706408	Marine	Not clustered	0.2
GOV_archvir_Station72_MES_ALL_assembly_NODE_697_length_29823_cov_17.380644	Marine	Not clustered	0.0833333
GOV_archvir_Station72_MES_ALL_assembly_NODE_761_length_27901_cov_3.925339	Marine	Not clustered	0
hotspring_archvir_2014031003_____YNP3_C2415	Hotspring	Not clustered	0
hotspring_archvir_2016842001_____YNP3A_C2162	Hotspring	Not clustered	0
hotspring_archvir_2022920002_____YNPsite03_CeleraDRAF_scf1118686649099	Hotspring	Not clustered	0.0163934
hotspring_archvir_2022920007_____YNPsite14_CeleraDRAF_scf1118686615532	Hotspring	Not clustered	0.031746
hotspring_archvir_2022920007_____YNPsite14_CeleraDRAF_scf1118686616035	Hotspring	Not clustered	0.407407
hotspring_archvir_2022920008_____YNPsite04_CeleraDRAF_scf1118686606202	Hotspring	Not clustered	0.0454545
hotspring_archvir_2022920017_____YNPsite19_CeleraDRAF_scf1118685653210	Hotspring	Not clustered	0.176471
hotspring_archvir_2140918001_____contig00346	Hotspring	Not clustered	0
hotspring_archvir_3300001340_____JGI20133J14441_1002537	Hotspring	Not clustered	0
hotspring_archvir_3300001988_____JC3A454_103931	Hotspring	Not clustered	0
hotspring_archvir_3300002182_____JGI24721J26819_10000562	Hotspring	Not clustered	0
hotspring_archvir_3300002966_____JGI24721J44947_10000338	Hotspring	Not clustered	0.826772
hotspring_archvir_3300002966_____JGI24721J44947_10001852	Hotspring	Not clustered	0
hotspring_archvir_3300002966_____JGI24721J44947_10002149	Hotspring	Not clustered	0
hotspring_archvir_3300003603_____JGI26466J51736_1000404	Hotspring	Not clustered	0.0384615
hotspring_archvir_3300005298_____Ga0071330_1038172	Hotspring	Not clustered	0.206897
hotspring_archvir_3300005298_____Ga0071330_1060593	Hotspring	Not clustered	0.0909091
hotspring_archvir_3300005298_____Ga0071330_1066333	Hotspring	Not clustered	0.745763
hotspring_archvir_3300005298_____Ga0071330_1067109	Hotspring	Not clustered	0.708333
hotspring_archvir_3300005349_____Ga0074235_10119	Hotspring	Not clustered	0
hotspring_archvir_3300005623_____Ga0077576_12567	Hotspring	Not clustered	0.0465116
hotspring_archvir_3300005851_____Ga0079996_114408	Hotspring	Not clustered	0.0526316
hotspring_archvir_3300005851_____Ga0079996_121683	Hotspring	Not clustered	0.673913
hotspring_archvir_3300005852_____Ga0079998_112254	Hotspring	Not clustered	0.0263158
hotspring_archvir_3300005853_____Ga0079997_126434	Hotspring	Not clustered	0.846154
hotspring_archvir_3300005853_____Ga0079997_138373	Hotspring	Not clustered	0.0434783
hotspring_archvir_3300005856_____Ga0080005_108512	Hotspring	Not clustered	0.047619
hotspring_archvir_3300005856_____Ga0080005_122238	Hotspring	Not clustered	0.0434783
hotspring_archvir_3300005856_____Ga0080005_130516	Hotspring	Not clustered	0.511111
hotspring_archvir_3300005856_____Ga0080005_133531	Hotspring	Not clustered	0.588235
hotspring_archvir_3300005856_____Ga0080005_147660	Hotspring	Not clustered	0
hotspring_archvir_3300005856_____Ga0080005_161944	Hotspring	Not clustered	0.392857
hotspring_archvir_3300005861_____Ga0080006_1121671	Hotspring	Not clustered	0
hotspring_archvir_3300005861_____Ga0080006_1145760	Hotspring	Not clustered	0.0833333
hotspring_archvir_3300005861_____Ga0080006_1169420	Hotspring	Not clustered	0.630435
hotspring_archvir_3300006180_____Ga0079045_1000004	Hotspring	Not clustered	0
hotspring_archvir_3300006180_____Ga0079045_1000010	Hotspring	Not clustered	0
hotspring_archvir_3300006180_____Ga0079045_1000169	Hotspring	Not clustered	0.294118
hotspring_archvir_3300006855_____Ga0079044_1000263	Hotspring	Not clustered	0
hotspring_archvir_3300006857_____Ga0079041_1000196	Hotspring	Not clustered	0
hotspring_archvir_3300006857_____Ga0079041_1000231	Hotspring	Not clustered	0
hotspring_archvir_3300006858_____Ga0079048_1000091	Hotspring	Not clustered	0.0294118
hotspring_archvir_3300006859_____Ga0079046_1000054	Hotspring	Not clustered	0.0227273
hotspring_archvir_3300006859_____Ga0079046_1000292	Hotspring	Not clustered	0
hotspring_archvir_3300007811_____Ga0105111_1000036	Hotspring	Not clustered	0.545455
hotspring_archvir_3300007812_____Ga0105109_1000065	Hotspring	Not clustered	0
hotspring_archvir_3300007812_____Ga0105109_1000139	Hotspring	Not clustered	0
hotspring_archvir_3300007812_____Ga0105109_1000180	Hotspring	Not clustered	0
hotspring_archvir_3300007812_____Ga0105109_1000181	Hotspring	Not clustered	0
hotspring_archvir_3300007813_____Ga0105108_100002	Hotspring	Not clustered	0
hotspring_archvir_3300007813_____Ga0105108_100003	Hotspring	Not clustered	0.482759
hotspring_archvir_3300007813_____Ga0105108_100005	Hotspring	Not clustered	0
hotspring_archvir_3300007813_____Ga0105108_100012	Hotspring	Not clustered	0
hotspring_archvir_3300007814_____Ga0105117_1000296	Hotspring	Not clustered	0
hotspring_archvir_3300007815_____Ga0105118_1000002	Hotspring	Not clustered	0
hotspring_archvir_3300007815_____Ga0105118_1000005	Hotspring	Not clustered	0.0869565
hotspring_archvir_3300007815_____Ga0105118_1000013	Hotspring	Not clustered	0
hotspring_archvir_3300007816_____Ga0105112_1000001	Hotspring	Not clustered	0
hotspring_archvir_3300007816_____Ga0105112_1000002	Hotspring	Not clustered	0
hotspring_archvir_3300007999_____Ga0105163_1000439	Hotspring	Not clustered	0
hotspring_archvir_3300007999_____Ga0105163_1000810	Hotspring	Not clustered	0
hotspring_archvir_3300007999_____Ga0105163_1001582	Hotspring	Not clustered	0.3
hotspring_archvir_3300008000_____Ga0105162_1000383	Hotspring	Not clustered	0.0909091
hotspring_archvir_3300008000_____Ga0105162_1000431	Hotspring	Not clustered	0.157895
hotspring_archvir_3300008000_____Ga0105162_1000870	Hotspring	Not clustered	0
hotspring_archvir_3300009503_____Ga0123519_10002333	Hotspring	Not clustered	0.632653
hotspring_archvir_3300009591_____Ga0105155_1000082	Hotspring	Not clustered	0
hotspring_archvir_3300009596_____Ga0105156_1000069	Hotspring	Not clustered	0.571429
hotspring_archvir_3300009598_____Ga0105154_1000191	Hotspring	Not clustered	0
hotspring_archvir_3300009598_____Ga0105154_1000438	Hotspring	Not clustered	0.0454545
hotspring_archvir_3300013008_____Ga0167616_1000108	Hotspring	Not clustered	0
hotspring_archvir_3300013008_____Ga0167616_1000287	Hotspring	Not clustered	0
hotspring_archvir_3300013008_____Ga0167616_1000535	Hotspring	Not clustered	0
hotspring_archvir_3300013009_____Ga0167615_1000249	Hotspring	Not clustered	0
hotspring_archvir_3300013009_____Ga0167615_1000452	Hotspring	Not clustered	0
hotspring_archvir_3300013009_____Ga0167615_1000551	Hotspring	Not clustered	0
hotspring_archvir_3300013009_____Ga0167615_1000624	Hotspring	Not clustered	0.142857
salinealkaline_archvir_3300000340_____EchG_transB_7880CDRAFT_1000232	Hypersaline	Not clustered	0
salinealkaline_archvir_3300000341_____OneHSP_6670CDRAFT_1000536	Hypersaline	Not clustered	0
salinealkaline_archvir_3300000342_____OneHSP_7476CDRAFT_1000423	Hypersaline	Not clustered	0.0689655
salinealkaline_archvir_3300000557_____SL_8KL_010_SEDDRAFT_10002874	Hypersaline	Not clustered	0.692308
salinealkaline_archvir_3300000575_____SL_4KL_010_BRINEDRAFT_10002013	Hypersaline	Not clustered	0
salinealkaline_archvir_3300001309_____JGI20129J14369_1000018	Hypersaline	Not clustered	0
salinealkaline_archvir_3300001309_____JGI20129J14369_1000023	Hypersaline	Not clustered	0
salinealkaline_archvir_3300001309_____JGI20129J14369_1000061	Hypersaline	Not clustered	0
salinealkaline_archvir_3300001309_____JGI20129J14369_1000075	Hypersaline	Not clustered	0
salinealkaline_archvir_3300001337_____JGI20131J14367_1000001	Hypersaline	Not clustered	0.163934
salinealkaline_archvir_3300001446_____JGI20130J15133_1001149	Hypersaline	Not clustered	0
salinealkaline_archvir_3300001446_____JGI20130J15133_1001699	Hypersaline	Not clustered	0
salinealkaline_archvir_3300001446_____JGI20130J15133_1001893	Hypersaline	Not clustered	0
salinealkaline_archvir_3300001684_____JGI20128J18817_1000202	Hypersaline	Not clustered	0
salinealkaline_archvir_3300003607_____JGI20129J51889_1000073	Hypersaline	Not clustered	0
salinealkaline_archvir_3300003607_____JGI20129J51889_1000254	Hypersaline	Not clustered	0
salinealkaline_archvir_3300005273_____Ga0065697_1001026	Hypersaline	Not clustered	0.705882
salinealkaline_archvir_3300005613_____Ga0074649_1000777	Hypersaline	Not clustered	0.836066
salinealkaline_archvir_3300005854_____Ga0080008_190252	Hypersaline	Not clustered	0
salinealkaline_archvir_3300005859_____Ga0080003_1000217	Hypersaline	Not clustered	0.0746269
salinealkaline_archvir_3300005859_____Ga0080003_1000374	Hypersaline	Not clustered	0.0869565
salinealkaline_archvir_3300005859_____Ga0080003_1000394	Hypersaline	Not clustered	0.0434783
salinealkaline_archvir_3300005859_____Ga0080003_1000484	Hypersaline	Not clustered	0.0588235
salinealkaline_archvir_3300005859_____Ga0080003_1000560	Hypersaline	Not clustered	0.0263158
salinealkaline_archvir_3300005859_____Ga0080003_1000631	Hypersaline	Not clustered	0
salinealkaline_archvir_3300005859_____Ga0080003_1000681	Hypersaline	Not clustered	0.0882353
salinealkaline_archvir_3300005859_____Ga0080003_1000731	Hypersaline	Not clustered	0.5
salinealkaline_archvir_3300005859_____Ga0080003_1000863	Hypersaline	Not clustered	0.689655
salinealkaline_archvir_3300005859_____Ga0080003_1000886	Hypersaline	Not clustered	0
salinealkaline_archvir_3300005859_____Ga0080003_1000921	Hypersaline	Not clustered	0.296296
salinealkaline_archvir_3300005859_____Ga0080003_1001080	Hypersaline	Not clustered	0.08
salinealkaline_archvir_3300005859_____Ga0080003_1001116	Hypersaline	Not clustered	0.416667
salinealkaline_archvir_3300005859_____Ga0080003_1001152	Hypersaline	Not clustered	0.166667
salinealkaline_archvir_3300005859_____Ga0080003_1001160	Hypersaline	Not clustered	0
salinealkaline_archvir_3300005859_____Ga0080003_1001194	Hypersaline	Not clustered	0
salinealkaline_archvir_3300005859_____Ga0080003_1001432	Hypersaline	Not clustered	0.130435
salinealkaline_archvir_3300005859_____Ga0080003_1001500	Hypersaline	Not clustered	0.47619
salinealkaline_archvir_3300005859_____Ga0080003_1001543	Hypersaline	Not clustered	0
salinealkaline_archvir_3300005859_____Ga0080003_1001560	Hypersaline	Not clustered	0
salinealkaline_archvir_3300005859_____Ga0080003_1001640	Hypersaline	Not clustered	0.0416667
salinealkaline_archvir_3300005859_____Ga0080003_1001670	Hypersaline	Not clustered	0.0909091
salinealkaline_archvir_3300005859_____Ga0080003_1001745	Hypersaline	Not clustered	0.0625
salinealkaline_archvir_3300005859_____Ga0080003_1001761	Hypersaline	Not clustered	0.0833333
salinealkaline_archvir_3300005859_____Ga0080003_1001823	Hypersaline	Not clustered	0
salinealkaline_archvir_3300005859_____Ga0080003_1001859	Hypersaline	Not clustered	0
salinealkaline_archvir_3300005860_____Ga0080004_1065924	Hypersaline	Not clustered	0.272727
salinealkaline_archvir_3300005860_____Ga0080004_1112983	Hypersaline	Not clustered	0.222222
salinealkaline_archvir_3300005860_____Ga0080004_1113318	Hypersaline	Not clustered	0.15
salinealkaline_archvir_3300005860_____Ga0080004_1114991	Hypersaline	Not clustered	0.285714
salinealkaline_archvir_3300005860_____Ga0080004_1125259	Hypersaline	Not clustered	0
salinealkaline_archvir_3300005860_____Ga0080004_1125341	Hypersaline	Not clustered	0.815789
salinealkaline_archvir_3300005860_____Ga0080004_1128061	Hypersaline	Not clustered	0
salinealkaline_archvir_3300005860_____Ga0080004_1129400	Hypersaline	Not clustered	0.0909091
salinealkaline_archvir_3300005928_____Ga0075105_1000842	Hypersaline	Not clustered	0.166667
salinealkaline_archvir_3300005930_____Ga0075106_1001043	Hypersaline	Not clustered	0.105263
salinealkaline_archvir_3300005935_____Ga0075125_10000100	Hypersaline	Not clustered	0.815385
salinealkaline_archvir_3300005958_____Ga0081473_128653	Hypersaline	Not clustered	0.146341
salinealkaline_archvir_3300005958_____Ga0081473_134271	Hypersaline	Not clustered	0.0625
salinealkaline_archvir_3300005958_____Ga0081473_135943	Hypersaline	Not clustered	0.797101
salinealkaline_archvir_3300005959_____Ga0081534_100009	Hypersaline	Not clustered	0.35
salinealkaline_archvir_3300005959_____Ga0081534_100051	Hypersaline	Not clustered	0.166667
salinealkaline_archvir_3300005959_____Ga0081534_100125	Hypersaline	Not clustered	0
salinealkaline_archvir_3300005959_____Ga0081534_100306	Hypersaline	Not clustered	0
salinealkaline_archvir_3300005959_____Ga0081534_100363	Hypersaline	Not clustered	0.0714286
salinealkaline_archvir_3300005959_____Ga0081534_100420	Hypersaline	Not clustered	0
salinealkaline_archvir_3300005959_____Ga0081534_100492	Hypersaline	Not clustered	0
salinealkaline_archvir_3300005959_____Ga0081534_100636	Hypersaline	Not clustered	0
salinealkaline_archvir_3300005964_____Ga0081529_113683	Hypersaline	Not clustered	0.0196078
salinealkaline_archvir_3300005964_____Ga0081529_114566	Hypersaline	Not clustered	0.155556
salinealkaline_archvir_3300005964_____Ga0081529_119699	Hypersaline	Not clustered	0.0909091
salinealkaline_archvir_3300005964_____Ga0081529_124665	Hypersaline	Not clustered	0
salinealkaline_archvir_3300005964_____Ga0081529_144722	Hypersaline	Not clustered	0
salinealkaline_archvir_3300005977_____Ga0081474_117047	Hypersaline	Not clustered	0.453488
salinealkaline_archvir_3300005977_____Ga0081474_121144	Hypersaline	Not clustered	0
salinealkaline_archvir_3300005977_____Ga0081474_122382	Hypersaline	Not clustered	0
salinealkaline_archvir_3300005977_____Ga0081474_122460	Hypersaline	Not clustered	0
salinealkaline_archvir_3300005977_____Ga0081474_124754	Hypersaline	Not clustered	0.0208333
salinealkaline_archvir_3300005977_____Ga0081474_125786	Hypersaline	Not clustered	0.0606061
salinealkaline_archvir_3300005977_____Ga0081474_127368	Hypersaline	Not clustered	0.0727273
salinealkaline_archvir_3300005977_____Ga0081474_138484	Hypersaline	Not clustered	0.125
salinealkaline_archvir_3300005977_____Ga0081474_146633	Hypersaline	Not clustered	0.015625
salinealkaline_archvir_3300005977_____Ga0081474_148334	Hypersaline	Not clustered	0.76
salinealkaline_archvir_3300007532_____Ga0102942_1000793	Hypersaline	Not clustered	0.294118
salinealkaline_archvir_3300007616_____Ga0102936_1000911	Hypersaline	Not clustered	0.133333
salinealkaline_archvir_3300012178_____Ga0136557_1001167	Hypersaline	Not clustered	0.24
salinealkaline_archvir_3300017826_____Ga0189785_1003	Hypersaline	Not clustered	0.8
salinealkaline_archvir_3300017826_____Ga0189785_1029	Hypersaline	Not clustered	0.789474
salinealkaline_archvir_3300017987_____Ga0180431_10003175	Hypersaline	Not clustered	0
salinealkaline_archvir_3300017989_____Ga0180432_10002027	Hypersaline	Not clustered	0.1
